# Supplementary material for: Comprehensive Analysis of N6-Methyladenosine-Related Long Noncoding RNA Prognosis of Acute Myeloid Leukemia and Immune Cell Infiltration
Source: Front Genet. 2022 May 4;13:888173. doi: 10.3389/fgene.2022.888173 (PMC9115802; doi:10.3389/fgene.2022.888173)
Supplement: Supplementary file 1 [file DataSheet3.ZIP]

Archive with 10 entries (9 files):
- Figure 5 Raw data and code/
- Figure 5 Raw data and code/allRisk.txt
- Figure 5 Raw data and code/clinical1.txt
- Figure 5 Raw data and code/m6aLnc26.model.R
- Figure 5 Raw data and code/m6aLnc27.survial.R
- Figure 5 Raw data and code/m6aLnc29.riskPlot.R
- Figure 5 Raw data and code/multiCox.txt
- Figure 5 Raw data and code/ssGSEA39.indep.R
- Figure 5 Raw data and code/uniCox.txt
- Figure 5 Raw data and code/uniSigExp.txt
