# Supplementary material for: Comprehensive Analysis of N6-Methyladenosine-Related Long Noncoding RNA Prognosis of Acute Myeloid Leukemia and Immune Cell Infiltration
Source: Front Genet. 2022 May 4;13:888173. doi: 10.3389/fgene.2022.888173 (PMC9115802; doi:10.3389/fgene.2022.888173)
Supplement: Supplementary file 1 [file DataSheet3.ZIP › Figure 5 Raw data and code/allRisk.txt]

id	futime	fustat	LINC00852	AL157392.3	AC127459.1	AC106820.3	AC092757.2	AC124248.1	AC145207.5	DNAAF4-CCPG1	AC023908.3	riskScore	risk
TARGET-20-PABGKN	0.26027397260274	1	2.4131	0.5564	0.0032	0.1079	0.2653	1.4173	1.4354	3.881	0.0425	1.74044153579352	high
TARGET-20-PABHET	9.95068493150685	0	5.14	2.6445	0.2247	0	0	2.1028	1.6206	9.1971	0.3813	1.46098312955672	low
TARGET-20-PABHKY	6.77260273972603	0	4.3734	2.3303	0.0754	0.0754	0.0757	3.7151	1.779	6.1967	0.124	1.48704489648662	low
TARGET-20-PABLDZ	1.97534246575342	0	6.3514	1.9277	0	0	0	4.868	1.9137	3.2561	0.0237	1.31188736323681	low
TARGET-20-PACDZR	1.24657534246575	1	8.7608	1.4904	0.017	0.1178	0.1149	0.5432	1.6334	10.2106	0.0936	1.73202985284495	high
TARGET-20-PADDXZ	2.06027397260274	0	2.4264	1.1079	0.0137	0.191	0.0765	1.9794	1.0047	4.5973	0.0401	1.3111540114135	low
TARGET-20-PADYIR	1.6027397260274	1	5.2851	2.5705	0.4527	0	0.0367	8.138	4.0573	12.1015	0.1143	1.59038305556644	high
TARGET-20-PADZCG	1.46849315068493	1	6.9913	1.7577	0.4114	0	0	2.5855	3.3583	17.8999	0.474	1.65375109267705	high
TARGET-20-PAEAFC	0.00547945205479452	1	2.0538	2.493	0.5433	0.3899	0.1539	3.8329	1.371	13.9073	0.118	1.76396867386196	high
TARGET-20-PAECBZ	8.53972602739726	0	2.7746	1.0038	0.1404	0.0593	0.0353	3.7055	1.5814	3.5313	0.0189	1.24551175388586	low
TARGET-20-PAECCE	0.402739726027397	1	6.94	3.0323	0.7825	0	0.0169	1.0629	4.4954	22.2786	0.1822	1.76061290762512	high
TARGET-20-PAEDKB	2.19178082191781	1	5.88	5.1759	0.3397	0	0.1482	3.4492	2.9501	9.6319	0.9384	2.32123345485022	high
TARGET-20-PAEENN	0.0904109589041096	1	8.7775	1.9147	0.0427	0.0929	0.1596	1.7713	1.5098	3.2713	0.1107	1.81792205813975	high
TARGET-20-PAEERJ	1.02191780821918	1	4.2222	2.4838	0.472	0.0179	0	3.2444	2.3182	14.0507	0.2298	1.47024285503017	low
TARGET-20-PAEEYP	1.09041095890411	1	0.8653	0.3145	0.06	0.3024	0.0513	3.3376	1.3299	1.8516	0.0547	1.17772229699987	low
TARGET-20-PAEFGR	11.0191780821918	0	4.8272	2.9796	0.0211	0	0.0113	0.9692	2.4819	6.4671	0.189	1.37293665396998	low
TARGET-20-PAEFGT	0.863013698630137	1	2.3093	2.225	0.0198	0	0	9.5556	1.1023	7.6456	0.5614	1.404605821313	low
TARGET-20-PAEFHC	10.8630136986301	0	5.6891	0.8166	0.0998	0.0213	0.1505	3.209	1.3519	3.2159	0.1161	1.62698054377267	high
TARGET-20-PAEGRE	11.0602739726027	0	2.8692	0.9842	0.0377	0.1161	0.0581	0.6797	1.1297	1.638	0.076	1.25906304234915	low
TARGET-20-PAEGRI	5.11506849315068	0	1.8767	1.7977	0.207	0.0951	0	4.5598	1.2575	7.9608	0.052	1.23316357152457	low
TARGET-20-PAEIKD	9.86301369863014	0	0.5802	1.3478	0.1172	0	0	2.3799	0.6588	5.2239	0.0802	1.13805354241433	low
TARGET-20-PAEJBT	0.219178082191781	1	2.7291	1.5126	0.1536	0.0951	0.2865	0.7098	1.2236	5.2572	0.0894	1.92039778540037	high
TARGET-20-PAERAH	1.47397260273973	1	0.7624	1.674	0.0318	0.084	0.1492	1.0101	0.4754	10.8842	0.0352	1.49405693799867	low
TARGET-20-PAESVN	8.98630136986301	0	5.7306	3.7295	0.2714	0.1346	0.049	2.3208	0.9209	12.6767	0.1916	1.64293743001501	high
TARGET-20-PAKERZ	1.08767123287671	1	3.4294	2.2643	0.3359	0.0619	0	32.8613	8.4465	5.5971	0.1103	1.53209091371144	high
TARGET-20-PAKHBF	5.55068493150685	0	5.9497	2.2899	0.0404	0.2013	0.1267	1.3488	0.7205	17.5001	0.2511	1.83524526525487	high
TARGET-20-PAKIWK	0.306849315068493	0	5.2973	3.2337	0.9464	0	0.0617	0.696	4.6218	4.3453	0.0476	1.58878879759629	high
TARGET-20-PAKKBK	1.01643835616438	1	2.657	1.4981	0.0132	0.8881	0.1692	16.4492	1.4644	1.4599	0.0039	1.63029929108992	high
TARGET-20-PAKRUP	4.8958904109589	0	1.7823	1.1997	0.3452	0	0.0775	3.5881	1.3823	12.2401	0.0423	1.42278767754752	low
TARGET-20-PAKTCX	5.19452054794521	1	4.2131	2.407	0.0068	0	0	14.5023	8.3081	5.0209	0.3696	1.44517076467765	low
TARGET-20-PAKVGI	3.36712328767123	1	4.4215	2.3175	0.1943	0.2798	0.1422	12.2569	3.5744	13.5097	0.6995	2.07522795118206	high
TARGET-20-PAKVYM	1.22739726027397	1	4.3081	1.4813	0.014	0.0157	0.1253	1.3576	1.0287	7.2841	0.0748	1.5387791387358	high
TARGET-20-PALFVW	1.23561643835616	1	5.7114	1.0531	0.8854	0.4878	0.2422	5.5981	1.7449	18.7394	0.0375	2.28260755191026	high
TARGET-20-PALHVV	1.8986301369863	1	4.0863	2.123	0.0409	0.046	0.217	1.4587	1.1943	5.1356	0.2368	1.84529610673038	high
TARGET-20-PAMYGX	9.26027397260274	0	6.0829	3.4933	0.2891	0.24	0.0228	6.5021	2.5536	11.8541	0.3536	1.66222339318924	high
TARGET-20-PANAEV	7.58082191780822	0	2.6534	0.7991	0.0619	0	0	2.1715	1.774	3.7307	0.107	1.16939963402266	low
TARGET-20-PANBWF	7.12876712328767	0	1.8511	1.3659	0.1135	0.5493	0.044	11.5884	0.9363	4.1704	0.0847	1.32039999707244	low
TARGET-20-PANBYS	4.1972602739726	0	2.3087	0.5643	0.0178	0	0.0804	0.8741	0.7442	4.0225	0.0427	1.28325614511125	low
TARGET-20-PANBZH	1.26575342465753	1	1.2562	0.8597	0.0322	0	0	4.7842	0.4847	3.5409	0.2654	1.17647994593626	low
TARGET-20-PANCSC	7.94246575342466	0	2.0687	2.3549	0	0.0492	0	4.3456	4.3035	11.6837	0.0576	1.26987866920735	low
TARGET-20-PANFMG	8.91232876712329	0	2.9208	1.7818	0.1449	0	0	0.3731	1.6449	3.4156	0.0894	1.20092914355892	low
TARGET-20-PANGCM	8.36986301369863	0	3.5943	0.3003	0.0747	0	0	3.2459	0.9179	0.7344	0	1.13967375728968	low
TARGET-20-PANGTF	1.68767123287671	1	3.4311	2.0571	0.1568	0	0	6.7658	3.4278	6.6296	0.1597	1.31932455963705	low
TARGET-20-PANJGR	4.73424657534247	0	1.1547	0.7892	0.0298	0	0	8.1586	0.7546	1.2409	0.035	1.1210646594847	low
TARGET-20-PANJVI	5.83835616438356	0	6.7092	2.9718	0.6587	0.3864	0.1532	0.2686	4.3014	2.2998	0.1958	1.87172020770046	high
TARGET-20-PANKFG	4.35890410958904	0	3.4976	2.9288	0.5538	0.1034	0.0141	1.8189	3.1008	10.5697	0.1756	1.444740476329	low
TARGET-20-PANKFZ	8.53698630136986	0	2.2539	0.754	0	0	0	7.8723	1.6203	0.9451	0.0209	1.14216275051238	low
TARGET-20-PANKKE	8.62739726027397	0	1.6137	1.3629	0	0	0	6.4193	1.8302	3.6602	0.0197	1.15572061336862	low
TARGET-20-PANKNB	1.21369863013699	0	1.1039	0.8266	0.1103	0.1025	0	7.711	1.707	1.3718	0.0359	1.12901014596112	low
TARGET-20-PANLIZ	2.14794520547945	1	3.5273	2.454	1.3407	0	0.0465	3.0836	4.4789	8.2377	0.0468	1.56579857409833	high
TARGET-20-PANLJN	5.84383561643836	0	2.6054	1.9087	0.123	1.4027	0	21.4703	6.1932	2.2158	0	1.31031468321027	low
TARGET-20-PANLKB	5.43835616438356	0	1.0563	0.3727	0.008	0	0	2.717	1.6659	2.3828	0	1.07339296084545	low
TARGET-20-PANLLX	8.86027397260274	0	5.4203	2.5331	0.6527	0.1914	0.0333	5.4103	5.8541	9.2466	0.231	1.60008938358019	high
TARGET-20-PANLRE	5.01643835616438	0	3.5456	1.7199	0.038	0.2478	0.0203	4.688	1.2866	6.5518	0.1383	1.31710926466084	low
TARGET-20-PANLXK	8.47945205479452	0	1.982	0.9501	0.3474	0.2558	0.1246	7.3404	2.2746	2.9041	0.0605	1.47253973339845	low
TARGET-20-PANLXM	1.06849315068493	1	2.5185	3.2706	0.4906	0	0.0059	3.8544	4.126	7.2626	0.22	1.39101286334636	low
TARGET-20-PANNHB	1.19452054794521	1	5.7969	2.0725	0.0856	0.0456	0.1038	5.3329	4.2288	7.8756	0.0702	1.62338373578552	high
TARGET-20-PANNJI	0.26027397260274	1	1.5134	1.4679	0.0028	0.5898	0.023	6.444	2.9794	3.1469	0.0758	1.21252990246788	low
TARGET-20-PANSBH	2.22739726027397	1	7.7485	3.9999	0.2826	0.1594	0	3.5287	4.5514	6.0253	1.2135	1.899716690856	high
TARGET-20-PANSJB	1.15616438356164	1	0.661	1.0894	0.4503	0	0	15.3829	1.4757	2.7293	0.0886	1.23377730750038	low
TARGET-20-PANTNA	3.15616438356164	1	2.4764	0.9206	0.0529	0.0265	0	6.3605	1.2289	1.9695	0.0414	1.16319854891539	low
TARGET-20-PANTPW	8.07123287671233	0	1.9683	0.6059	0.0173	0	0	13.3285	1.4744	4.9016	0.1442	1.22683567155455	low
TARGET-20-PANUTB	2.53424657534247	1	1.5784	1.7697	0	0	0	2.1425	1.893	6.0313	0.0663	1.17138683334051	low
TARGET-20-PANUUA	4.84109589041096	1	1.5322	1.0877	0	0	0.0453	4.1677	2.2284	2.3849	0.1161	1.23007775925182	low
TARGET-20-PANVGE	7.72328767123288	0	0.8393	0.5361	0	0	0	3.7072	0.9984	1.1781	0	1.06752739435625	low
TARGET-20-PANVGP	7.36438356164384	0	3.0661	1.5983	0.3994	0.0466	0.0292	2.3655	2.0828	2.2672	0.0394	1.2795035719077	low
TARGET-20-PANWHP	7.5013698630137	0	1.4824	0.9333	0	0	0	7.6536	1.558	2.7087	0.0609	1.14711772868738	low
TARGET-20-PANYGP	1.95890410958904	0	1.9596	0.6714	0.0191	0	0	2.1926	2.9193	1.5551	0.0781	1.11754765948686	low
TARGET-20-PANYNR	8.08767123287671	0	3.4386	2.2788	0.2245	0.0652	0.0832	3.6888	3.491	8.0843	0.034	1.48353025634732	low
TARGET-20-PANYSN	2.5041095890411	0	4.3301	1.6498	0.0629	0	0	7.6601	2.9613	10.4196	0.0261	1.32921592187267	low
TARGET-20-PAPBEJ	1.10684931506849	1	2.4492	2.4492	0.1854	0	0	3.1744	3.314	6.1237	0.22	1.28999013175626	low
TARGET-20-PAPUNR	5.70684931506849	0	3.6512	3.6464	0.1587	0.5661	0.1254	2.9479	1.6005	6.217	0.2101	1.67826881672995	high
TARGET-20-PAPVDV	7.36438356164384	0	7.2074	3.6685	0.7065	0.0766	0.0106	6.3262	4.3596	13.3868	0.209	1.72246115706483	high
TARGET-20-PAPVGE	2.10684931506849	1	3.4121	1.2281	0.6513	0.2559	0.0838	4.7906	2.2245	3.9361	0.1151	1.4888958422398	low
TARGET-20-PAPVZK	6.82739726027397	0	1.0472	0.8231	0.0413	0	0	8.4303	0.5259	2.4103	0.0196	1.12750746380179	low
TARGET-20-PAPWYK	0.545205479452055	1	2.4344	0.828	0.0554	0	0.0213	7.954	2.2977	3.2865	0.0455	1.22364737174674	low
TARGET-20-PAPWZR	1.32328767123288	1	3.1724	1.1838	0.0391	0.0751	0.2237	3.4679	0.663	12.8137	0.1204	1.85011189460452	high
TARGET-20-PAPXRJ	3.41917808219178	1	2.8652	0.7431	0.5152	0.0912	0	12.9378	5.8097	4.4957	0.0119	1.28518181477508	low
TARGET-20-PAPXUF	2.93150684931507	0	1.7882	1.4291	0.4142	0.3539	0.0684	4.297	2.0082	3.3599	0.0542	1.34429519449244	low
TARGET-20-PARANT	6.87397260273973	0	3.626	1.388	0.129	0.323	0	3.2833	2.2166	3.9543	0.0421	1.22132048418231	low
TARGET-20-PARASV	2.05205479452055	1	1.1666	1.4266	0.3582	0	0	8.7475	1.6435	2.1888	0.0173	1.18578845355538	low
TARGET-20-PARBFJ	6.53972602739726	0	2.6893	2.2354	0.3559	0	0.0172	9.8786	2.7756	4.6168	0.1277	1.35738708736246	low
TARGET-20-PARBFZ	6.5013698630137	0	1.7117	1.3379	0.0212	0.2629	0.1758	16.7261	0.6863	8.7749	0	1.68485465516096	high
TARGET-20-PARBRA	3.73150684931507	1	1.6119	1.4236	0.1289	0	0	11.9351	1.6046	4.7436	0.0683	1.2276935627327	low
TARGET-20-PARBTV	1.21643835616438	1	3.2295	2.3908	0.1378	1.0934	0.0952	5.5143	1.6017	3.7672	0.077	1.48041778991755	low
TARGET-20-PARBVE	7.72602739726027	0	3.3331	1.4125	0.214	0.1117	0.2011	2.0936	2.5254	2.4681	0.0504	1.67041291784877	high
TARGET-20-PARBXE	7.55616438356164	0	5.6234	1.0418	0.2864	0	0.0112	1.33	1.8093	16.0095	0.1514	1.44694043928629	low
TARGET-20-PARCEV	1.83287671232877	1	2.1057	0.876	0.2671	0.172	0.0447	8.6995	1.158	2.812	0.0235	1.28229957648781	low
TARGET-20-PARCHW	1.08219178082192	1	6.3493	1.4396	0.1011	0.1971	0.2649	1.803	1.3218	5.5578	0.0259	2.01135810293533	high
TARGET-20-PARCVS	6.94794520547945	0	2.6127	1.4995	0.8174	0.1116	0	2.1192	2.2004	5.5084	0.0291	1.27609717164709	low
TARGET-20-PARCZL	7.38356164383562	0	2.5233	1.9704	0.3383	0.1109	0	1.2897	3.0238	4.1356	0.0723	1.22680627772986	low
TARGET-20-PARDDA	7.58356164383562	0	1.7746	2.9284	0.0819	0.0548	0.1979	2.7842	0.6715	6.8853	0.0801	1.7102748153047	high
TARGET-20-PARDDY	2.0986301369863	1	2.2756	2.2517	0	0	0.3164	2.8654	0.6318	8.9119	0.1845	2.11908805323128	high
TARGET-20-PARDMG	1.13150684931507	1	3.3106	2.738	0.1778	0.0458	0.0163	4.4714	3.7734	10.8165	0.2067	1.41672770998661	low
TARGET-20-PARDZW	7	0	2.3794	0.9686	0.0259	0.1492	0.0117	9.5311	0.6017	2.2245	0.1081	1.21927873679784	low
TARGET-20-PARFAL	1.03561643835616	1	8.4069	3.7306	0.2556	0.1134	0.0713	2.4786	3.5234	34.7588	0.1871	2.13233468335263	high
TARGET-20-PARGVC	0.808219178082192	1	2.7553	0.5314	0.1133	0	0	1.1392	1.949	1.8157	0.0035	1.12433017867521	low
TARGET-20-PARHJV	7.29315068493151	0	3.4082	2.7946	0.1012	0.1017	0.0259	0.8998	1.5446	3.5115	0.1145	1.31048355302428	low
TARGET-20-PARHVK	6.89315068493151	0	3.8077	3.1066	0.293	0	0	4.5246	2.8894	5.8348	0.1397	1.35915210157776	low
TARGET-20-PARIZR	6.73150684931507	0	8.1277	2.5008	0.0758	0	0	2.9589	2.7904	12.9996	0.1892	1.5400715761424	high
TARGET-20-PARJCR	1.28219178082192	1	5.5788	4.6787	0.5832	0.4111	0	16.9554	1.3067	7.7446	0.2427	1.68782621317201	high
TARGET-20-PARJWH	0.443835616438356	1	6.0996	1.9623	0.5485	1.3903	0.2927	6.5315	3.6544	6.8064	0.3438	2.4501985740602	high
TARGET-20-PARJYP	4.92602739726027	0	1.3582	1.3472	0.0397	0	0	2.9946	0.9939	6.9056	0.0292	1.15858995562701	low
TARGET-20-PARKFB	5.92328767123288	0	1.6384	1.7481	0.1152	0	0.1212	6.11	0.9226	13.7445	0.1478	1.58115005659887	high
TARGET-20-PARLMY	1.54794520547945	1	6.8126	1.4281	0.475	0.0551	0.2091	2.4677	1.6563	10.2652	0.147	2.04508870699729	high
TARGET-20-PARLSW	7.15890410958904	0	2.1951	1.4213	0.0191	0.2151	0	3.2012	0.7524	7.9472	0.0084	1.18931974467497	low
TARGET-20-PARLVL	5.42191780821918	1	5.963	2.703	0	0	0	12.4182	2.7567	17.0651	0.3552	1.62725968425149	high
TARGET-20-PARMME	6.47397260273973	0	3.4046	1.725	0.1884	0.2829	0.0058	4.3161	1.1366	3.7592	0.1543	1.27644286536135	low
TARGET-20-PARPBF	0.23013698630137	1	3.0942	1.3322	0.4926	0.16	0.1124	2.4866	2.7533	2.5505	0.0989	1.49070691011855	low
TARGET-20-PARPDS	2.29041095890411	1	9.317	3.0039	0.082	0.0719	0.0108	3.715	4.2395	8.9681	0.0492	1.55858798015262	high
TARGET-20-PARPVZ	3.77260273972603	1	7.914	4.3374	0.5988	0.3261	0.0525	9.1551	1.2358	8.1904	0.0942	1.80838561671278	high
TARGET-20-PARPWL	3.28493150684932	0	0.863	1.5453	0.0563	0	0	9.4795	1.9901	5.9156	0.103	1.20291923247191	low
TARGET-20-PARSAN	2.38356164383562	1	4.8967	1.6848	0.6183	0.0473	0	7.4021	3.0892	9.5623	0.1954	1.46063945208516	low
TARGET-20-PARSHM	6.71232876712329	0	5.5466	4.4956	0.3898	0.0103	0	2.8711	3.8379	10.367	0.1537	1.53077683588483	high
TARGET-20-PARTAL	1.45479452054795	1	5.5012	3.3386	0.302	0.0854	0.1024	2.4922	5.4791	8.6075	0.0564	1.67977446065005	high
TARGET-20-PARTST	6.51780821917808	0	8.0696	2.8326	0.2491	0.2319	0.0362	2.4165	3.1449	5.582	0.0751	1.54970260395486	high
TARGET-20-PARTXH	6.38356164383562	0	7.2467	3.859	0.5544	0.7274	0.2282	2.3928	2.2644	21.3703	0.064	2.45020800167083	high
TARGET-20-PARUNX	6.47671232876712	0	5.2144	2.7702	0.3911	0.1826	0	9.4546	5.4526	4.1606	0.1094	1.42463616167045	low
TARGET-20-PARURW	6.25479452054795	0	2.1561	1.174	0.1903	0.1802	0.0868	4.9035	1.0406	3.2398	0.0498	1.35977177103687	low
TARGET-20-PARUTH	3.86849315068493	1	2.7467	0.6655	0	0	0	2.5461	1.6586	1.7336	0.057	1.13573911404562	low
TARGET-20-PARUWX	1.2027397260274	1	2.7814	1.6652	0.5103	0.2319	0	15.4034	1.424	7.4644	0.0512	1.36698010364771	low
TARGET-20-PARVAI	1.17534246575342	1	4.5597	4.1892	1.0274	0.0715	0.1345	4.7121	6.7705	13.2885	0.1071	2.00353829433255	high
TARGET-20-PARVSF	6.00547945205479	0	2.9945	3.3327	0.2158	0.7031	0.364	1.6426	1.0801	5.4542	0.1376	2.36133449728129	high
TARGET-20-PARVUA	0.608219178082192	1	4.3463	4.0464	0.5478	0.3675	0.051	9.848	1.6201	7.8131	0.0912	1.62674829725473	high
TARGET-20-PARWDZ	0.879452054794521	1	2.8657	3.8513	1.2726	0.1731	0.0124	5.4186	3.3175	13.8939	0.0567	1.58741082338388	high
TARGET-20-PARWXU	6.32602739726027	0	0.8612	1.3856	0.0749	0.0807	0.0685	2.8283	0.5477	2.1738	0.0138	1.2373631807376	low
TARGET-20-PARXBT	6.15342465753425	0	4.4305	2.3888	0.4718	0.0814	0	2.0061	5.8283	6.5014	0.0106	1.33373488653008	low
TARGET-20-PARXMP	5.21369863013699	0	3.5328	3.0534	0.5596	0.0515	0.1	7.563	3.7381	8.3722	0.1009	1.67127074891698	high
TARGET-20-PARXNG	6.15342465753425	0	4.0489	2.9883	0.511	0.302	0.0343	7.5277	2.7754	13.1085	0.2103	1.59684441394035	high
TARGET-20-PARYVW	6.34794520547945	0	5.7434	2.5019	0.1846	0.1235	0.1589	1.4804	7.7132	2.6979	0.1099	1.72966249291228	high
TARGET-20-PARZUU	5.93972602739726	0	2.0317	2.329	0.0948	0.034	0.0189	4.4519	2.5651	7.757	0.0754	1.28661070369698	low
TARGET-20-PARZWH	5.89315068493151	0	8.8462	2.019	0	0	0	0.8817	1.4841	10.1879	0.2766	1.51434937201146	high
TARGET-20-PASBHI	6.41643835616438	0	0.4153	2.0877	0.0147	0	0	1.3955	1.0075	3.3517	0.1207	1.13409378228555	low
TARGET-20-PASBPW	1.17260273972603	0	4.6391	1.0893	0.0496	0.3565	0.2655	2.2479	2.2058	12.9839	0.1335	2.05109045804894	high
TARGET-20-PASBSB	0.443835616438356	1	1.1465	0.9775	0.1898	0.1098	0.0193	9.1161	0.6264	4.1287	0.025	1.20861643176288	low
TARGET-20-PASCFW	6.04109589041096	0	0.8604	2.252	0.0307	0	0	1.7435	1.2548	5.8761	0.0616	1.16352196747206	low
TARGET-20-PASCGR	1.92328767123288	1	3.314	2.8095	0.2473	0	0.033	2.5622	2.1811	18.5788	0.4462	1.60728489228867	high
TARGET-20-PASCRZ	0.928767123287671	1	10.1397	3.1887	0.2869	0	0.0143	1.6242	2.6922	30.5098	0.1151	1.90989333954739	high
TARGET-20-PASECW	0.904109589041096	1	3.1286	5.8349	0.6561	1.226	0.3121	0.0489	1.6671	3.8852	0.2259	2.43273857415933	high
TARGET-20-PASEFD	1.4	1	7.9604	3.3387	0.7099	0.1528	0.247	1.5527	0.9839	22.0373	0.2061	2.64109719868748	high
TARGET-20-PASEGC	5.51506849315069	0	3.0856	2.3809	0.2179	0.2256	0.0398	5.392	1.8623	4.5717	0.1771	1.38919459715928	low
TARGET-20-PASFEW	0.857534246575342	1	3.1053	4.4676	4.1369	0.5014	0	0.2155	5.5848	6.3398	0.2663	2.01195684609792	high
TARGET-20-PASFJB	1.63013698630137	1	2.912	3.1047	0.3319	0.0999	0.1253	2.5049	2.4923	11.7179	0.1236	1.68005366273036	high
TARGET-20-PASFLM	5.57260273972603	0	1.5728	3.1714	0.0818	0	0	2.2006	1.536	8.1475	0.1808	1.27421369528715	low
TARGET-20-PASFNP	6.04383561643836	0	5.5447	1.5881	0.6557	0.1254	0.0198	1.5795	2.0248	3.7335	0.3179	1.46216062334915	low
TARGET-20-PASGGK	5.54794520547945	0	3.9722	3.1579	2.0147	0.1753	0	9.0856	2.7138	18.1471	0.1272	1.79348180218557	high
TARGET-20-PASGWH	3.32602739726027	1	2.9971	2.8571	0.8458	0	0.1584	2.193	4.5855	10.7175	0.1254	1.83986380475705	high
TARGET-20-PASGZS	0.761643835616438	1	4.5257	3.3172	0.7305	0.0374	0.0581	2.8953	4.8119	14.558	0.2635	1.72602575580755	high
TARGET-20-PASHBI	3.65753424657534	0	3.1741	2.6915	0	0	0.0232	3.0862	1.4946	14.3795	0.2162	1.42699161428584	low
TARGET-20-PASHWN	1.02191780821918	1	6.9434	2.443	0.4415	0.6279	0.393	3.7741	1.4109	10.0131	0.1494	2.85781312625186	high
TARGET-20-PASHYZ	1.18630136986301	1	2.5382	2.0154	0.3285	0	0	9.5462	1.3511	7.4411	0.0277	1.299725692862	low
TARGET-20-PASIEJ	3.06301369863014	1	2.3426	2.8574	0.0497	0.1694	0.0501	1.0048	2.8663	13.1286	0.1589	1.42990298166015	low
TARGET-20-PASINN	2.30958904109589	1	6.584	2.1631	0.19	0	0.1327	2.2011	3.1074	5.7606	0.1646	1.73345402811145	high
TARGET-20-PASJGZ	1.26575342465753	1	4.9944	3.5532	0.2705	0.0304	0.0213	6.8063	2.2325	7.5528	0.3586	1.56729433184666	high
TARGET-20-PASJTM	5.35068493150685	0	5.4037	4.173	0.4968	0.0239	0.0833	10.2484	5.6616	16.1308	0.1895	1.91072559337362	high
TARGET-20-PASLDL	5.57534246575342	0	2.4964	2.4938	0.2422	0.1511	0.0303	5.3294	1.0895	3.2877	0.0874	1.31746131793189	low
TARGET-20-PASLTF	5.18082191780822	0	2.3872	1.1717	0.1765	0.4658	0.0376	7.0411	0.9863	5.575	0.0657	1.30137878319188	low
TARGET-20-PASLYX	0.915068493150685	1	2.333	1.0115	0.3826	0.1146	0	13.5005	1.5241	2.904	0.0304	1.25141924893782	low
TARGET-20-PASMHY	1.62191780821918	1	3.0038	1.6305	0.0102	0	0	1.0748	3.3437	8.9543	0.081	1.23454782173324	low
TARGET-20-PASMYS	5.17260273972603	0	2.8154	2.1421	0.1777	0	0.016	0.5081	1.4549	10.6334	0.051	1.30124963282766	low
TARGET-20-PASPGA	4.73698630136986	1	4.2948	3.6324	0.7765	0.1029	0	15.5153	5.9827	7.8765	0.0633	1.55350332112888	high
TARGET-20-PASPKE	5.55068493150685	0	2.9405	2.2173	0	0	0	4.623	0.9689	3.3701	0.4413	1.3145419640453	low
TARGET-20-PASPSV	5.15068493150685	0	2.6865	1.4808	0.1483	0.1809	0.1425	2.3416	0.9296	4.2453	0.0347	1.50142766804754	low
TARGET-20-PASPTM	5.20547945205479	0	2.4609	1.7396	0	0.4953	0	2.1431	3.8593	7.3266	0.1807	1.23916390309934	low
TARGET-20-PASPTW	5.64931506849315	0	3.1727	1.4602	0.3358	0.2788	0.1552	2.8794	1.4537	4.026	0.0937	1.60056018346924	high
TARGET-20-PASPWZ	0.479452054794521	1	7.3637	4.5185	0.3146	0.7121	0.2279	1.0375	2.7373	32.1738	0.329	2.76171583621458	high
TARGET-20-PASREH	5.15890410958904	0	2.0209	1.0835	0.0441	0.0947	0.0389	0.5978	0.9226	4.8059	0.1073	1.23192883997345	low
TARGET-20-PASSWG	0.602739726027397	1	7.4626	3.1316	0.1496	0.0726	0.1776	1.5082	1.2726	4.5874	0.1431	1.91804227522298	high
TARGET-20-PASTTW	1.64383561643836	1	7.936	5.0259	1.9529	0.3077	0.1831	0.6705	5.2136	14.0364	0.2923	2.69347877003765	high
TARGET-20-PASUHK	0.671232876712329	1	7.7789	7.1738	0.2594	1.4769	0.4474	1.76	2.0861	15.7686	0.1894	3.72308979901225	high
TARGET-20-PASVVS	5.39178082191781	0	2.4751	2.5156	0.9883	0.101	0	15.5378	4.1422	21.0805	0.1316	1.62891844703486	high
TARGET-20-PASVYL	0.783561643835616	1	2.154	8.0886	2.1746	0.0206	0.2252	5.7181	3.171	11.3182	1.0226	3.21382754399519	high
TARGET-20-PASWAJ	4.69041095890411	0	2.6305	2.5071	0.418	0	0.0207	5.3333	1.7758	10.7609	0.3376	1.46635716817615	low
TARGET-20-PASWAT	0.936986301369863	1	2.7091	1.715	0.1299	0	0	12.3429	1.2572	19.2295	0.5057	1.53995274041257	high
TARGET-20-PASWLN	1.68219178082192	1	3.2731	3.2208	0.1098	0	0	5.4758	2.0256	8.0313	0.7077	1.50862038086928	high
TARGET-20-PASWPD	1.88767123287671	1	11.4114	2.748	0.326	0	0	1.5854	2.6797	18.9639	0.4407	1.87894013647068	high
TARGET-20-PASWPT	1.41917808219178	1	5.5074	3.328	0.0744	0	0	7.1014	1.8151	15.6042	0.4443	1.61247843081451	high
TARGET-20-PASWTY	4.69315068493151	0	7.0823	2.3834	0.1043	0.0323	0.031	3.4232	1.708	10.2336	0.152	1.53698711719574	high
TARGET-20-PASXNR	1.48493150684931	1	4.2752	2.6348	0.4099	0	0.133	2.4688	4.4	8.2584	0.076	1.69541159161373	high
TARGET-20-PASXYG	1.56164383561644	1	1.0766	1.9421	0	0	0	0.6544	1.1104	11.1423	0.3948	1.27437731677889	low
TARGET-20-PASYJI	4.87671232876712	0	8.8172	2.466	0.0134	0.1284	0	1.588	2.3068	27.295	0.1088	1.68180804005004	high
TARGET-20-PASZLJ	0.791780821917808	1	2.714	3.2418	1.4796	0.4087	0.0106	9.9487	4.7091	12.8188	1.2821	2.05154220147903	high
TARGET-20-PATAST	3.13972602739726	1	2.5159	2.1755	0.0651	0	0.1409	5.9323	2.638	10.7464	0.1202	1.63839999917424	high
TARGET-20-PATBFL	4.58904109589041	0	3.6165	3.4007	0.5581	0.3122	0.1686	5.3551	1.7657	7.787	0.0773	1.85028133119354	high
TARGET-20-PATELT	4.52602739726027	0	4.6658	3.5592	0.0482	0.1153	0	5.0557	4.405	10.218	0.5235	1.53625007714856	high
TARGET-20-PATIAK	4.01095890410959	0	2.1496	1.5727	0.2408	0.033	0	3.7504	4.5684	5.5328	0.0364	1.21109504580151	low
TARGET-21-PAMXZY	8.98904109589041	0	3.2594	2.3755	0.5699	0.5408	0.2394	9.947	2.9473	4.9307	0.2077	2.06638466955737	high
TARGET-21-PAMYMA	1.03561643835616	1	2.1167	2.635	0.5288	1.1903	0	20.7534	9.6717	5.1025	0.0477	1.41133462497556	low
TARGET-21-PANVPB	1.15342465753425	1	4.4902	2.959	0	0	0.5143	14.2978	7.3152	12.2633	0	3.33073480670923	high
TARGET-21-PARBTV	1.21643835616438	1	2.0009	2.3316	0.5053	2.0569	0	12.1757	10.5541	6.5455	0.1123	1.3643303854145	low
TARGET-21-PARHRS	7.16712328767123	0	3.2241	3.5565	0.3461	0.1564	0	16.4319	7.3403	6.7636	0.18	1.4794261179226	low
TARGET-21-PARLSL	2.95068493150685	0	3.4517	3.4481	0.5226	0	0	7.6444	7.2674	9.3198	0.2328	1.48010292210984	low
TARGET-21-PARXYR	6.02739726027397	0	5.0357	3.1608	0.8575	0.0421	0	4.1921	11.282	12.3664	0.2194	1.58404802911327	high
TARGET-21-PARZIA	0.210958904109589	1	10.4821	8.3928	0.8753	0.7427	0.0235	6.2443	19.3094	10.0551	0.725	2.42966316523559	high
TARGET-21-PASDKZ	0.515068493150685	1	5.1088	4.2015	1.0445	0.0422	0.0952	14.924	3.2998	32.2202	0.5682	2.51720902227119	high
TARGET-21-PASFHK	4.53424657534247	0	2.1737	2.4462	0.2122	0	0	10.3966	2.9585	16.9964	0.2113	1.43790362013961	low
TARGET-21-PASIGA	5.33424657534247	0	3.5698	4.755	2.4299	0.023	0	1.2472	15.0172	15.7451	1.2729	2.30431549157383	high
TARGET-21-PASLZE	1.93698630136986	1	2.2787	3.3681	0.3468	0.8006	0.4192	7.4531	6.4413	17.4168	0.6105	3.18182629301524	high
TARGET-21-PASNKZ	0.534246575342466	1	10.7522	5.6559	0.7866	0.2003	0.0337	2.8683	5.577	27.3484	0.2604	2.28449396234159	high
TARGET-21-PASTZK	0.279452054794521	1	4.0466	3.5323	0.2619	0.5912	0	11.9971	9.4018	9.8568	0.4212	1.572207108635	high
TARGET-21-PASVJS	3.55616438356164	1	6.2128	4.1302	0.2097	0.037	0	21.1971	5.3651	8.1576	0.5145	1.76975910572148	high
TARGET-21-PASYEJ	2.70684931506849	1	2.6059	8.9425	1.1733	1.2397	0	4.5587	16.2697	38.6238	0.6847	2.39651245075179	high
TARGET-21-PASYWA	0.808219178082192	0	5.3019	10.5957	0.4314	0.0415	0.2374	6.7825	5.2902	17.5309	0.0379	2.79902124859257	high
TARGET-21-PATAIJ	4.54794520547945	0	2.0142	4.2662	0	0.8271	0	6.0678	2.1575	13.1133	0.589	1.51461751772331	high
TARGET-21-PATHIU	1.24383561643836	1	2.5969	5.1075	0.847	1.0717	0.0477	12.2619	6.7875	12.5967	0.2291	1.77516043252592	high
TARGET-21-PATISD	0.405479452054795	1	13.345	5.0131	0.8213	1.2349	0.2213	28.8214	11.1741	11.364	0.1635	3.31207808835928	high
TARGET-21-PATJMY	0.873972602739726	1	7.0897	5.0802	0.8856	0.2073	0.0438	1.1301	16.9	10.5849	0.7161	2.04242083239732	high
TARGET-21-PATKKJ	1.23561643835616	1	4.87	7.8261	1.1051	0.4509	0.0816	6.2728	11.3125	15.0291	0.2958	2.19841532930256	high
TARGET-20-PADZKD	3.68767123287671	0	2.8374	1.2237	0.0961	0.0388	0.0229	0.7117	2.3168	2.5303	0.0723	1.21037541664636	low
TARGET-20-PAEAKL	0.446575342465753	1	1.297	2.5355	0.3035	0	0.0382	11.8658	2.1515	2.9431	0.1714	1.36955795056831	low
TARGET-20-PAKIYW	8.12328767123288	0	0.1921	2.7722	0.0438	0	0	3.5337	1.1582	8.9944	0.0257	1.19052572218873	low
TARGET-20-PAKLPD	7.41643835616438	0	1.942	1.3109	0	0.1222	0	2.8581	1.2378	3.6935	0.0995	1.16002873190123	low
TARGET-20-PAKSMZ	3.54246575342466	1	4.9841	4.4628	0.596	0.105	0	10.9901	5.7887	10.687	0.1232	1.60229506414742	high
TARGET-20-PALBYP	6.62739726027397	0	5.6373	4.0852	0.5091	0.5226	0.3211	4.195	6.1828	6.4711	0.1929	2.56298962546253	high
TARGET-20-PALGKX	1.32876712328767	1	4.0316	3.578	0.1296	0	0.1204	2.9834	2.5636	13.8688	0.1756	1.75304686267631	high
TARGET-20-PALVKV	6.41917808219178	0	3.9446	0.7791	0.0217	0.0444	0.0361	0.8177	1.3702	5.0879	0.0736	1.27053348404524	low
TARGET-20-PAMVKZ	1.8986301369863	1	3.3417	1.8117	0.6623	0	0.0179	2.6157	2.604	2.6945	0.1393	1.33688707692989	low
TARGET-20-PAMVVP	9.06301369863014	0	7.0125	2.3272	0.2297	0.079	0.1306	3.832	1.7809	7.1883	0.2258	1.81482102117337	high
TARGET-20-PAMYAS	8.93972602739726	0	2.2266	1.7654	0.0707	0	0.0455	4.3956	4.1749	4.7557	0.0331	1.28888419976144	low
TARGET-20-PAMYJX	1.32328767123288	1	12.2202	2.9144	0.482	0.1693	0	1.6988	4.0391	20.5214	0.1397	1.86700626180727	high
TARGET-20-PANDER	9.01643835616438	0	1.2237	0.8072	0.0231	0	0	8.6165	0.4786	3.0313	0	1.13180965003198	low
TARGET-20-PANDIX	8.40821917808219	0	1.8863	1.6134	0.1563	0.0051	0.0088	6.9609	2.0683	9.4919	0.3543	1.34726724892757	low
TARGET-20-PANGDN	8.39178082191781	0	2.2556	2.5177	0.4462	0.2927	0.1278	13.2965	3.0702	18.231	0.1533	1.84219208466567	high
TARGET-20-PANGJY	8.17260273972603	0	0.2675	1.24	0.0207	0	0	12.7492	0.4215	3.0138	0.0795	1.16046623491426	low
TARGET-20-PANHYK	4.58904109589041	0	3.3848	2.523	0.3951	0.0469	0	2.4489	2.97	6.1137	0.1009	1.31364288914714	low
TARGET-20-PANINI	8.61369863013699	0	0.8478	0.6787	0	0	0	3.7201	0.4652	2.0457	0.1537	1.11145263216014	low
TARGET-20-PANLIR	8.87123287671233	0	3.0014	2.2882	0.8448	0.1754	0.0481	4.3042	5.7377	25.91	0.3303	1.77603688774164	high
TARGET-20-PANPKN	9.94520547945205	0	7.7149	1.429	0.2002	0	0.0313	2.8661	1.288	15.2012	0.091	1.56599536451904	high
TARGET-20-PANPLS	1.92328767123288	1	4.1419	2.9452	0.3667	0.0973	0	5.2316	4.7553	10.1632	0.1427	1.42541146634699	low
TARGET-20-PANPTM	8.57534246575342	0	1.0666	1.015	0.0428	0	0	5.5914	1.8388	2.407	0.0122	1.11667755684183	low
TARGET-20-PANVBP	0.372602739726027	1	3.431	0.9038	0.0537	0.7005	0	1.7608	1.6863	1.1532	0.0526	1.16070603704502	low
TARGET-20-PANZKA	7.73698630136986	0	0.8849	0.936	0	0	0	5.9544	0.9104	3.3729	0.4408	1.21192087704444	low
TARGET-20-PANZWB	7.60547945205479	0	2.2467	0.9199	0	0	0	0.3482	1.2566	2.2538	0	1.10722317602764	low
TARGET-20-PAPAEG	1.35342465753425	1	7	2.2946	0.034	0.6648	0.1534	2.3579	1.9736	5.0176	0.0094	1.73142556225859	high
TARGET-20-PAPAWN	7.13698630136986	0	0.8127	2.3271	0	0	0.0947	4.2652	2.6463	3.6064	0	1.3364799606088	low
TARGET-20-PAPVCN	7.1013698630137	0	1.0528	0.6555	0	0	0	8.1203	0.7982	0.8771	0	1.10018815983764	low
TARGET-20-PAPWHS	7.36164383561644	0	0.9246	0.6026	0.1072	0	0	2.4669	0.3115	1.7992	0	1.07971170235413	low
TARGET-20-PAPWIU	7.75068493150685	0	2.3673	1.2726	0	0	0	7.5943	1.0601	1.6724	0.0423	1.17077309510204	low
TARGET-20-PAPXWI	2.41095890410959	0	0.288	0.45	0.0321	0	0	11.8305	1.1589	0.73	0	1.09673070596815	low
TARGET-20-PAPZIZ	2.66849315068493	1	1.0347	0.6032	0.0926	0.1958	0.0237	11.1123	0.6681	1.1507	0.0197	1.17714712384744	low
TARGET-20-PAPZLT	2.2	1	1.0361	0.686	0.0464	0.6436	0.0189	31.8989	1.2738	2.6437	0.0628	1.32989968136441	low
TARGET-20-PARAJX	7.67945205479452	0	0.7044	0.8456	0.0268	0	0	16.948	1.5807	1.2737	0.0629	1.17058171959296	low
TARGET-20-PARBIU	2.51232876712329	1	2.1728	2.9466	1.0144	0.392	0.0326	5.6587	4.0695	9.6953	0.1793	1.52923462957645	high
TARGET-20-PARCCH	0.624657534246575	1	2.4189	3.5114	0.2159	0	0	0.2695	2.4997	8.3987	0.4624	1.39657891249895	low
TARGET-20-PARCUK	0.764383561643836	1	2.0547	0.9342	0.3894	0	0	20.2271	2.2474	1.3848	0.0682	1.282427011779	low
TARGET-20-PAREFM	2.29315068493151	0	2.7205	0.6656	0.02	0.0602	0.082	4.174	1.1616	1.6898	0.0927	1.3194245890913	low
TARGET-20-PARENB	0.86027397260274	0	5.0134	1.8039	0.1387	0.0568	0	0.7569	1.8288	7.8806	0.0666	1.30467304124361	low
TARGET-20-PARGTL	4.15068493150685	0	1.8931	1.1804	0	0.1128	0.0426	1.6986	0.7731	2.8463	0.0398	1.20748194797175	low
TARGET-20-PARHBA	3.02739726027397	0	2.7682	1.2871	0.0787	0.0344	0	8.9948	1.2979	3.2927	0.0582	1.21907248610076	low
TARGET-20-PARHVI	3.1972602739726	0	1.1866	1.1982	0.0461	0.0566	0.1304	1.0886	0.6934	5.3019	0.0316	1.39154543855821	low
TARGET-20-PARIHK	2.52876712328767	1	2.4036	0.8726	0.2052	0.2154	0	21.3678	2.3761	8.1609	0.2807	1.39789800900017	low
TARGET-20-PARIMT	6.78356164383562	0	4.9583	2.3429	0.0203	0.0687	0	1.7597	2.5022	7.26	0.1164	1.32281119538388	low
TARGET-20-PARKCX	7.56164383561644	0	1.0127	2.3815	0.3467	0.043	0.0269	1.5979	2.431	15.1727	0.2816	1.40748696741005	low
TARGET-20-PARMZC	2.26849315068493	0	3.2613	2.2984	0.1162	0.4198	0.0257	1.391	1.1478	9.1794	0.2101	1.371308605317	low
TARGET-20-PARMZF	6.00821917808219	0	1.694	1.355	0.1742	0	0	4.4852	1.3643	2.9537	0.0208	1.15899303479137	low
TARGET-20-PARTYV	1.11232876712329	0	3.8208	1.6267	0.0314	0.0472	0.0499	3.1182	1.6651	4.4445	0.1046	1.34634082773466	low
TARGET-20-PARUBT	1.60547945205479	1	1.3296	1.2189	0.0223	0	0	6.4901	0.8152	8.8647	0.05	1.19449479937225	low
TARGET-20-PARUDL	6.60547945205479	0	2.3466	1.77	0.1161	0	0	1.7986	2.2262	6.5445	0.1551	1.23176145521457	low
TARGET-20-PARUUB	5.15616438356164	0	2.1874	3.2663	0.5763	0.0854	0.037	3.3874	2.9715	16.383	0.2205	1.55457546170077	high
TARGET-20-PARXZP	4.80547945205479	1	3.2395	3.3213	0.3281	0.2402	0.2764	2.11	1.4907	5.6213	0.0918	2.06900676628107	high
TARGET-20-PARYFN	6.03561643835616	0	3.6689	2.1956	0.051	0	0	1.7721	2.6098	7.5108	0.0876	1.27329355634248	low
TARGET-20-PARYGA	6.59178082191781	0	1.9785	1.4597	0.2207	0	0.1105	4.8582	3.3343	6.0973	0.1033	1.46819423959701	low
TARGET-20-PASBBE	6.14794520547945	0	4.5852	1.9552	0.0607	0.0441	0.0225	0.6095	4.2946	14.7959	0.112	1.41515965392347	low
TARGET-20-PASBPK	5.8	0	2.6835	2.3749	0.2025	0	0.039	6.0838	2.4062	5.2464	0.0432	1.34632737823783	low
TARGET-20-PASCCS	6.08493150684932	0	3.6944	4.1369	0.1318	0	0	0.1333	2.8164	8.0463	0.1336	1.36092223891293	low
TARGET-20-PASDGX	4.85205479452055	0	1.5776	0.9825	0.109	0.4574	0.0993	13.344	0.6125	4.0538	0.0616	1.42388798192949	low
TARGET-20-PASGMZ	2.16164383561644	1	2.1091	3.9916	0.3281	0	0	14.1942	1.5892	13.1876	0.5538	1.60905012278828	high
TARGET-20-PASIBG	2.9972602739726	1	3.3652	2.9495	0.1971	0	0	6.1229	2.3056	5.1685	0.3263	1.38042203743065	low
TARGET-20-PASIZX	5.54520547945206	0	4.7644	3.01	0.1332	0.1157	0.0325	5.9805	2.3399	4.1976	0.059	1.41426813731112	low
TARGET-20-PASJEJ	5.42465753424658	0	4.4705	1.8476	0.3246	0.3078	0.4759	4.0488	2.0014	7.1694	0.0634	2.8812874922172	high
TARGET-20-PASKGH	1.30958904109589	0	3.9272	2.9069	1.3016	0.3281	0.2276	4.9286	2.6211	7.7914	0.0611	2.1623110620878	high
TARGET-20-PASLSD	5.82465753424658	0	1.9054	3.8405	0.6653	0	0.1317	0.2531	3.2812	9.2684	0.1988	1.71848946348151	high
TARGET-20-PASMGW	0.783561643835616	1	1.8346	2.3002	0.768	0	0.1168	0.6909	3.0937	6.4977	0.3032	1.62512490236405	high
TARGET-20-PASNIY	5.37534246575343	0	2.6195	1.2027	0.3413	0.2769	0.0949	1.6702	2.0926	6.1654	0.182	1.45927047430943	low
TARGET-20-PASPFE	5.73424657534247	0	2.5	1.7843	0.256	0.2236	0.1202	1.8365	0.9045	6.3725	0.1916	1.53317006642292	high
TARGET-20-PASPLU	0.961643835616438	1	8.2669	3.2817	1.307	0.055	0.0474	3.5186	3.8124	9.3262	0.1182	1.84922912893493	high
TARGET-20-PASRRB	5.04657534246575	0	1.009	1.7671	0.145	0.0119	0.1024	6.3788	0.8227	5.5205	0.0515	1.40390968711932	low
TARGET-20-PASRTP	5.60821917808219	0	8.3837	1.1871	0.2577	0.2107	0.1128	3.8964	1.4982	2.9786	0.0815	1.67419188501354	high
TARGET-20-PASSSI	1.95068493150685	1	1.4469	0.8885	0.2054	0.115	0	4.3014	1.6939	3.7853	0.039	1.15050242196393	low
TARGET-20-PASTPU	5.4027397260274	0	3.7476	2.877	0.1036	0.5381	0.2863	0.4034	1.0393	14.5372	0.2974	2.26413625296292	high
TARGET-20-PASTUH	0.454794520547945	1	2.9231	2.5131	0.4678	0.0036	0.1427	4.3161	1.9419	20.7835	0.2537	1.90097019372776	high
TARGET-20-PASVYA	1.72602739726027	1	6.9325	4.2754	0.8018	0.0955	0.1398	0.8541	5.0547	7.3329	0.1897	2.00937028394205	high
TARGET-20-PASXVC	1.41917808219178	1	3.7183	1.6436	0.2187	0.4008	0.1253	3.4755	1.04	5.8781	0.1917	1.59239274528951	high
TARGET-20-PATDHA	1.1041095890411	1	0.4692	1.6922	0.0737	0	0.0025	4.8487	1.1676	4.1906	0	1.13486165670377	low
TARGET-20-PATDNN	0.531506849315069	1	4.9976	3.3696	0.2698	0.3735	0	0.2672	18.5615	3.4469	0.1161	1.36572062150906	low
TARGET-20-PATFDF	2.33972602739726	1	5.35	4.6157	0.4103	0.5599	0.334	5.2569	1.7596	8.7582	0.4585	2.80403171002077	high
TARGET-20-PATGAN	0.534246575342466	1	5.9761	3.2554	0.1516	0.1171	0.1529	6.3832	1.2898	30.276	0.0716	2.1586468106077	high
TARGET-20-PATJHJ	1.66301369863014	1	3.8074	5.8231	0.125	0.1381	0	7.5859	2.1969	7.4399	0.3469	1.54490125472111	high
TARGET-21-PANZLR	0.202739726027397	1	5.4768	2.6925	0.3454	0	0.0744	12.0183	19.069	5.7521	0.296	1.72911302045001	high
TARGET-21-PARNAW	1.25205479452055	1	3.9712	5.9447	2.1649	1.4451	0.0986	3.6986	18.0578	8.7854	0.584	2.33339719621563	high
TARGET-21-PASDXR	0.756164383561644	1	3.9099	4.1877	0.6129	1.2981	0.0305	39.4685	11.5763	15.5738	0.2073	2.01066256575537	high
TARGET-21-PASFJJ	6.04109589041096	0	3.3022	7.1826	0.9528	0.9488	0.1918	5.3541	9.0882	8.7784	0.1303	2.25337556908222	high
TARGET-21-PASSLT	0.238356164383562	1	6.7644	4.4101	1.916	0.3548	0.1721	8.9119	23.0322	7.8438	0.712	2.77402362389956	high
TARGET-21-PATKBK	4.61369863013699	0	3.0796	5.6949	1.829	1.402	0.5931	10.1667	12.8066	9.3661	0.541	5.03601618325285	high
TARGET-21-PATKWH	1.92054794520548	1	4.7414	5.8428	1.4072	3.4113	0.0262	2.7748	13.2712	12.1543	0.433	1.94329183624141	high
