# Supplementary material for: Comprehensive Analysis of N6-Methyladenosine-Related Long Noncoding RNA Prognosis of Acute Myeloid Leukemia and Immune Cell Infiltration
Source: Front Genet. 2022 May 4;13:888173. doi: 10.3389/fgene.2022.888173 (PMC9115802; doi:10.3389/fgene.2022.888173)
Supplement: Supplementary file 1 [file DataSheet3.ZIP › Figure 5 Raw data and code/clinical1.txt]

TARGET USI	Gender	Race	Ethnicity	Age	FABCategory
TARGET-20-PANSBH	0	0	1	1.345205479	0
TARGET-20-PARCCH	0	0	1	0.928767123	0
TARGET-21-PARZIA	1	1	0	16.68219178	0
TARGET-20-PASJGZ	1	0	0	1.802739726	0
TARGET-20-PASWLN	1	0	0	18.16712329	0
TARGET-21-PARHRS	0	0	0	9.961643836	0
TARGET-21-PASYWA	0	0	0	14.19452055	0
TARGET-20-PANLJN	0	0	1	17.8739726	1
TARGET-20-PANJVI	0	1	0	6.238356164	1
TARGET-20-PANNJI	0	1	0	14.18356164	1
TARGET-20-PANDER	1	0	0	11.81369863	1
TARGET-20-PANTPW	1	0	0	2.249315068	1
TARGET-20-PANYSN	0	0	0	17.7260274	1
TARGET-20-PARTYV	0	0	1	4.482191781	1
TARGET-20-PARZWH	0	0	1	11.62465753	1
TARGET-20-PASREH	0	0	1	7.145205479	1
TARGET-20-PAPWIU	1	1	0	12.11232877	1
TARGET-20-PARDZW	1	1	0	7.693150685	1
TARGET-20-PARHVK	1	0	0	13.65205479	1
TARGET-20-PARMME	1	0	0	10.49863014	1
TARGET-20-PARUNX	1	0	0	6.35890411	1
TARGET-20-PASEGC	1	0	0	11.81369863	1
TARGET-20-PASGMZ	1	0	0	14.05205479	1
TARGET-20-PASIZX	1	0	0	6.232876712	1
TARGET-20-PASLDL	1	0	0	8.120547945	1
TARGET-20-PASPGA	1	0	0	3.257534247	1
TARGET-20-PASWAJ	1	0	0	9.035616438	1
TARGET-20-PATELT	1	0	0	12.05753425	1
TARGET-21-PARXYR	1	0	0	14.64657534	1
TARGET-21-PASFJJ	1	0	0	10.50958904	1
TARGET-21-PASNKZ	1	0	0	17.78356164	1
TARGET-20-PARDDY	0	0	0	1.854794521	1
TARGET-20-PARUWX	0	0	0	2.873972603	1
TARGET-20-PARZUU	0	0	0	8.967123288	1
TARGET-20-PASBHI	0	0	0	6.030136986	1
TARGET-20-PASCCS	0	0	0	11.9369863	1
TARGET-21-PARBTV	0	0	0	17.18630137	1
TARGET-20-PARBTV	0	0	0	17.18630137	1
TARGET-20-PADZKD	1	1	0	13.3890411	1
TARGET-20-PACDZR	1	0	0	4.550684932	1
TARGET-20-PAKERZ	1	0	0	2.8	1
TARGET-20-PAKKBK	1	0	0	1.931506849	1
TARGET-20-PANLXM	1	1	0	10.26849315	2
TARGET-20-PANNHB	1	1	0	4.060273973	2
TARGET-20-PANLIR	0	1	0	16.12328767	2
TARGET-20-PANLLX	0	1	0	12.49041096	2
TARGET-20-PANPLS	1	0	0	1.926027397	2
TARGET-20-PANUTB	1	0	0	15.30684932	2
TARGET-20-PAMVKZ	0	0	0	16.25753425	2
TARGET-20-PAMYAS	0	0	0	10.88219178	2
TARGET-20-PANDIX	0	0	0	18.00821918	2
TARGET-20-PANHYK	0	0	0	6.002739726	2
TARGET-20-PANTNA	0	0	0	17.57808219	2
TARGET-20-PANYNR	0	0	0	9.068493151	2
TARGET-21-PAMXZY	0	0	0	8.42739726	2
TARGET-20-PARIZR	0	1	1	7.383561644	2
TARGET-20-PARENB	1	1	1	7.556164384	2
TARGET-20-PARURW	0	1	1	10.55616438	2
TARGET-20-PASWPT	0	1	1	9.419178082	2
TARGET-20-PARCZL	1	0	1	10.42739726	2
TARGET-20-PASXYG	1	0	1	11.24109589	2
TARGET-20-PATDHA	1	0	1	15.1890411	2
TARGET-20-PARGVC	0	0	1	4.936986301	2
TARGET-20-PARTXH	0	0	1	9.276712329	2
TARGET-20-PASINN	0	1	0	3.643835616	2
TARGET-20-PASIEJ	1	1	0	7.35890411	2
TARGET-20-PASPTM	1	1	0	14.03287671	2
TARGET-20-PASBPW	0	1	0	14.28767123	2
TARGET-20-PAPXRJ	1	1	0	7.821917808	2
TARGET-20-PASPTW	1	1	0	6.893150685	2
TARGET-20-PAPVGE	0	1	0	13.16986301	2
TARGET-20-PARLVL	0	1	0	2.638356164	2
TARGET-20-PARXNG	0	1	0	10.10136986	2
TARGET-21-PASTZK	0	1	0	5.876712329	2
TARGET-20-PARGTL	1	0	0	15.85479452	2
TARGET-20-PARPVZ	1	0	0	11.38356164	2
TARGET-20-PARUUB	1	0	0	17.30136986	2
TARGET-20-PARVAI	1	0	0	16.71780822	2
TARGET-20-PASHYZ	1	0	0	4.643835616	2
TARGET-20-PASPSV	1	0	0	13.03287671	2
TARGET-20-PASTPU	1	0	0	16.2109589	2
TARGET-20-PAPVDV	0	0	0	6.350684932	2
TARGET-20-PAPWHS	0	0	0	13.29315068	2
TARGET-20-PAPXUF	0	0	0	17.63287671	2
TARGET-20-PARANT	0	0	0	17.5260274	2
TARGET-20-PARCVS	0	0	0	15.34246575	2
TARGET-20-PARDDA	0	0	0	12.58356164	2
TARGET-20-PARMZC	0	0	0	16.45479452	2
TARGET-20-PARTST	0	0	0	3.380821918	2
TARGET-20-PASGWH	0	0	0	14.38630137	2
TARGET-20-PASHBI	0	0	0	15.69041096	2
TARGET-20-PASJEJ	0	0	0	17.35616438	2
TARGET-20-PATAST	0	0	0	16.23561644	2
TARGET-20-PATGAN	0	0	0	0.75890411	2
TARGET-21-PATJMY	0	0	0	4.928767123	2
TARGET-20-PABHKY	1	1	0	12.87123288	2
TARGET-20-PALFVW	1	1	0	11.46027397	2
TARGET-20-PADDXZ	0	1	0	13.31780822	2
TARGET-20-PAKRUP	0	1	0	8.205479452	2
TARGET-20-PAKVYM	0	1	0	15.88219178	2
TARGET-20-PABGKN	1	0	0	18.19452055	2
TARGET-20-PABHET	1	0	0	14.70684932	2
TARGET-20-PAEFGR	1	0	0	1.504109589	2
TARGET-20-PAEFGT	1	0	0	14.9369863	2
TARGET-20-PADYIR	0	0	0	3.175342466	2
TARGET-20-PAEFHC	0	0	0	7.008219178	2
TARGET-20-PAKHBF	0	0	0	2.235616438	2
TARGET-20-PAKSMZ	0	0	0	17.26849315	2
TARGET-20-PANKKE	0	0	1	0.715068493	3
TARGET-20-PANLRE	0	0	1	9.361643836	3
TARGET-20-PAPAWN	0	0	1	5.901369863	3
TARGET-20-PANKNB	0	1	0	17.69863014	3
TARGET-20-PANUUA	1	0	0	14.80821918	3
TARGET-20-PANWHP	1	0	0	5.073972603	3
TARGET-20-PANBWF	0	0	0	17.03835616	3
TARGET-20-PANBYS	0	0	0	12.21643836	3
TARGET-20-PANBZH	0	0	0	10.74246575	3
TARGET-20-PANGCM	0	0	0	8.863013699	3
TARGET-20-PANKFG	0	0	0	1.117808219	3
TARGET-20-PANPTM	0	0	0	16.03561644	3
TARGET-20-PANZWB	0	0	0	13.51232877	3
TARGET-21-PAMYMA	0	0	0	1.232876712	3
TARGET-20-PARLSW	1	0	1	13.44109589	3
TARGET-20-PASLYX	1	0	1	14.77260274	3
TARGET-20-PASMYS	1	0	1	2.104109589	3
TARGET-20-PASIBG	0	0	1	2.049315068	3
TARGET-21-PASFHK	0	0	1	5.928767123	3
TARGET-21-PASFLG	0	0	1	10.87945205	3
TARGET-21-PASDKZ	1	1	0	5.136986301	3
TARGET-20-PASPKE	1	1	0	8.767123288	3
TARGET-20-PATIAK	1	1	0	0.621917808	3
TARGET-20-PARPWL	0	1	0	2.098630137	3
TARGET-20-PARJYP	1	1	0	14.88493151	3
TARGET-20-PAPUNR	1	0	0	13.27671233	3
TARGET-20-PAPWYK	1	0	0	22.55068493	3
TARGET-20-PAPXWI	1	0	0	3.917808219	3
TARGET-20-PARCEV	1	0	0	11.37534247	3
TARGET-20-PARCUK	1	0	0	16.40273973	3
TARGET-20-PARDMG	1	0	0	17.90410959	3
TARGET-20-PAREFM	1	0	0	11.9260274	3
TARGET-20-PARIMT	1	0	0	7.528767123	3
TARGET-20-PARMZF	1	0	0	8.665753425	3
TARGET-20-PARTAL	1	0	0	16.43835616	3
TARGET-20-PARYFN	1	0	0	4.375342466	3
TARGET-20-PASGZS	1	0	0	1.221917808	3
TARGET-20-PASTUH	1	0	0	14.53424658	3
TARGET-20-PASWAT	1	0	0	14.12876712	3
TARGET-20-PASXNR	1	0	0	2.438356164	3
TARGET-20-PASYJI	1	0	0	12.45205479	3
TARGET-20-PAPVCN	0	0	0	11.59178082	3
TARGET-20-PAPVZK	0	0	0	15.95068493	3
TARGET-20-PARBFJ	0	0	0	12.87945205	3
TARGET-20-PARBVE	0	0	0	12.78082192	3
TARGET-20-PARHJV	0	0	0	2.57260274	3
TARGET-20-PARHVI	0	0	0	16.45479452	3
TARGET-20-PARXBT	0	0	0	9.263013699	3
TARGET-20-PARYGA	0	0	0	16.20821918	3
TARGET-20-PASBBE	0	0	0	10.65479452	3
TARGET-20-PASCRZ	0	0	0	14.6739726	3
TARGET-20-PASFJB	0	0	0	11.37260274	3
TARGET-20-PASKGH	0	0	0	10.38630137	3
TARGET-20-PASMHY	0	0	0	19.12054795	3
TARGET-20-PASPLU	0	0	0	9.312328767	3
TARGET-20-PALBYP	1	1	0	5.876712329	3
TARGET-20-PAEENN	1	1	0	3.917808219	3
TARGET-20-PABLDZ	1	0	0	6.726027397	3
TARGET-20-PAEERJ	1	0	0	13.92328767	3
TARGET-20-PAEGRE	1	0	0	15.08493151	3
TARGET-20-PAKIYW	1	0	0	0.446575342	3
TARGET-20-PAKTCX	1	0	0	8.936986301	3
TARGET-20-PALVKV	1	0	0	13.43013699	3
TARGET-20-PAEAFC	0	0	0	13.99452055	3
TARGET-20-PAEDKB	0	0	0	2.232876712	3
TARGET-20-PAERAH	0	0	0	17.44109589	3
TARGET-20-PALHVV	0	0	0	13.25205479	3
TARGET-20-PANPKN	0	0	1	0.983561644	4
TARGET-20-PAPBEJ	1	1	0	1.005479452	4
TARGET-20-PANGJY	1	0	0	1.62739726	4
TARGET-20-PANLKB	1	0	0	4.597260274	4
TARGET-20-PANZKA	1	0	0	1.745205479	4
TARGET-20-PANAEV	0	0	0	9.695890411	4
TARGET-20-PANFMG	0	0	0	3.917808219	4
TARGET-20-PANGDN	0	0	0	18.05479452	4
TARGET-21-PANVPB	0	0	0	14.62465753	4
TARGET-20-PASXVC	0	1	1	20.3890411	4
TARGET-20-PASSSI	0	1	1	1.452054795	4
TARGET-20-PAPZLT	0	1	1	3.720547945	4
TARGET-20-PAPWZR	1	0	1	13.52328767	4
TARGET-20-PASCGR	1	0	1	18.24657534	4
TARGET-20-PASLSD	1	0	1	2.654794521	4
TARGET-20-PASNIY	1	0	1	2.553424658	4
TARGET-20-PASUHK	1	0	1	1.504109589	4
TARGET-20-PARJWH	0	0	1	0.956164384	4
TARGET-20-PATDNN	0	0	1	3.457534247	4
TARGET-20-PASGGK	1	1	0	12.21369863	4
TARGET-20-PATJHJ	1	1	0	0.375342466	4
TARGET-21-PATAIJ	1	1	0	1.142465753	4
TARGET-20-PASBPK	0	1	0	0.44109589	4
TARGET-20-PARBIU	1	0	0	15.97260274	4
TARGET-20-PARBRA	1	0	0	7.649315068	4
TARGET-20-PARKCX	1	0	0	0.8	4
TARGET-20-PARWDZ	1	0	0	13.30136986	4
TARGET-20-PARXZP	1	0	0	18.23835616	4
TARGET-20-PASBSB	1	0	0	17.09863014	4
TARGET-20-PASZLJ	1	0	0	9.706849315	4
TARGET-20-PAPZIZ	0	0	0	15.37260274	4
TARGET-20-PARASV	0	0	0	12.05753425	4
TARGET-20-PARKFB	0	0	0	18.16712329	4
TARGET-20-PASDGX	0	0	0	16.36438356	4
TARGET-20-PASEFD	0	0	0	3.761643836	4
TARGET-20-PASFNP	0	0	0	5.301369863	4
TARGET-20-PASMGW	0	0	0	8.463013699	4
TARGET-20-PASVVS	0	0	0	0.775342466	4
TARGET-20-PASVYL	0	0	0	16.68493151	4
TARGET-20-PATBFL	0	0	0	11.09589041	4
TARGET-21-PASDXR	0	0	0	9.424657534	4
TARGET-21-PASIGA	0	0	0	0.871232877	4
TARGET-21-PATHIU	0	0	0	13.31232877	4
TARGET-20-PAEAKL	1	1	0	14.29589041	4
TARGET-20-PAEIKD	0	1	0	0.77260274	4
TARGET-20-PAEEYP	1	0	0	1.553424658	4
TARGET-20-PAKLPD	1	0	0	0.402739726	4
TARGET-20-PAECCE	0	0	0	2.465753425	4
TARGET-20-PAEGRI	0	0	0	16.49589041	4
TARGET-20-PARVSF	0	0	0	6.383561644	5
TARGET-20-PARXMP	0	0	0	1.463013699	5
TARGET-21-PATKWH	0	0	0	16.46027397	5
TARGET-20-PAKIWK	0	0	0	3.419178082	5
TARGET-20-PAMYGX	1	0	0	3.449315068	6
TARGET-20-PASVYA	0	0	1	1.616438356	6
TARGET-21-PATKBK	0	0	1	0.084931507	6
TARGET-20-PASCFW	1	1	0	2.008219178	6
TARGET-20-PASJTM	0	1	0	2.468493151	6
TARGET-21-PARNAW	1	0	0	1.178082192	6
TARGET-20-PAKVGI	1	0	0	1.767123288	6
