# Supplementary material for: Comprehensive Analysis of N6-Methyladenosine-Related Long Noncoding RNA Prognosis of Acute Myeloid Leukemia and Immune Cell Infiltration
Source: Front Genet. 2022 May 4;13:888173. doi: 10.3389/fgene.2022.888173 (PMC9115802; doi:10.3389/fgene.2022.888173)
Supplement: Supplementary file 1 [file DataSheet3.ZIP › Figure 5 Raw data and code/multiCox.txt]

id	HR	HR.95L	HR.95H	pvalue
Gender	1.5362185407166	1.0280376092979	2.2956041525107	0.0361806804631488
Race	1.09963149384844	0.67534598525325	1.79047399209741	0.702581873241689
Ethnicity	1.16862647380312	0.667265348985963	2.04669377384713	0.585749478843845
Age	1.02972901775066	0.992301795775983	1.06856790394958	0.120935557828064
FABCategory	1.0110336407765	0.858335006610737	1.19089751077268	0.895495342034674
riskScore	1.78521275025728	1.30468800688926	2.44271775846229	0.000291941371664855
