# Supplementary material for: Comprehensive Analysis of N6-Methyladenosine-Related Long Noncoding RNA Prognosis of Acute Myeloid Leukemia and Immune Cell Infiltration
Source: Front Genet. 2022 May 4;13:888173. doi: 10.3389/fgene.2022.888173 (PMC9115802; doi:10.3389/fgene.2022.888173)
Supplement: Supplementary file 1 [file DataSheet3.ZIP › Figure 5 Raw data and code/uniCox.txt]

id	HR	HR.95L	HR.95H	pvalue
Gender	1.33759696491025	0.906971743859854	1.97268068454134	0.142273139951171
Race	1.01988716955644	0.631094362713956	1.64820017430152	0.935912053143617
Ethnicity	1.17591442202445	0.698481970406666	1.97968564187853	0.542039404702374
Age	1.01535003565152	0.980882530322065	1.0510287042823	0.387303974007177
FABCategory	1.04687726275854	0.897652856294612	1.22090850109335	0.559309215189289
riskScore	1.63864819237162	1.25075782148756	2.14683278587795	0.000339076513303551
