# Supplementary material for: Comprehensive Analysis of N6-Methyladenosine-Related Long Noncoding RNA Prognosis of Acute Myeloid Leukemia and Immune Cell Infiltration
Source: Front Genet. 2022 May 4;13:888173. doi: 10.3389/fgene.2022.888173 (PMC9115802; doi:10.3389/fgene.2022.888173)
Supplement: Supplementary file 1 [file DataSheet3.ZIP › Figure 5 Raw data and code/uniSigExp.txt]

id	futime	fustat	LINC01191	AC027544.2	AC022405.1	AL451069.3	AL645465.1	DIAPH3-AS1	AP000355.1	LINC01473	LINC01572	AL360091.2	AL035071.1	AC009090.1	AC027018.1	AC093019.2	ALMS1-IT1	ANKRD10-IT1	HLTF-AS1	AC026471.4	LINC00852	LINC02288	AL096870.2	TMED2-DT	AC084756.1	AC021078.1	AP003467.1	AP000786.1	AC011978.2	AL031428.1	PSMA3-AS1	AP001486.2	AP002812.5	AC005037.1	IDH1-AS1	SRP14-AS1	AC117503.1	AC087276.4	LINC00630	AC079907.1	AC016949.1	LINC00667	AL137802.2	AC108449.2	SNHG16	AC020661.2	AC005838.3	AC091153.3	AP002993.1
TARGET-20-PABGKN	0.26027397260274	1	0.0169	0.8905	0.0718	0.1383	1.6987	0.2511	0.5488	0.218	0.1765	1.0685	1.1902	1.0758	0.3912	1.0202	0.9622	7.1388	0.4649	0.89	2.4131	0.0617	6.4959	10.9032	1.4307	12.2071	0.2174	0.7512	0.2199	15.5667	7.2664	0.5747	1.3153	3.9009	0.6888	0.3006	1.1225	1.0546	0.275	0.6401	2.3959	2.5026	0.2188	5.1274	20.9684	0.4218	1.9028	0.3547	0.5779
TARGET-20-PABHET	9.95068493150685	0	0.0586	0.8749	0.0291	0.1465	3.1912	0	0.5212	0.2999	0.1047	0.3262	3.284	0.6341	0.2606	2.3893	2.6304	6.9974	0.7826	1.0155	5.14	0.1149	7.5814	8.0233	8.5777	20.6032	0.2013	1.7119	0.6548	14.3145	14.7528	2.314	2.2309	5.7772	0.5179	0.1595	0.9346	1.6125	0.8266	1.5082	2.4249	4.9468	0.8687	7.5445	19.59	0.5239	0.0265	0.4858	0.7657
TARGET-20-PABHKY	6.77260273972603	0	0.0537	0.827	0.2828	0.1788	2.7996	0.0365	0.9676	0.4254	0.1865	1.0052	2.3515	0.9644	0.2351	1.039	2.086	15.6761	0.8179	2.7763	4.3734	0.0759	8.2378	4.7253	3.0743	24.1764	0.503	1.6273	0.6254	34.6821	22.999	0.7989	1.4888	5.7708	0.3333	0.9361	1.1591	2.2527	0.4152	0.9612	10.1092	2.4374	0.2757	16.2005	17.8847	1.5193	1.8539	0.1057	0.9006
TARGET-20-PABLDZ	1.97534246575342	0	0.2279	0	0.0466	0	2.8175	0	0	0.211	0.0263	0	6.2367	4.9973	0	4.159	2.3176	6.0364	0	1.7965	6.3514	0.1475	9.3667	0.1689	0.2777	29.5202	0	0.2294	0.1404	1.644	11.1401	2.5036	0.0635	5.5603	1.3947	0.242	0	0	0.1386	0	8.9104	1.2077	0.6683	0.991	46.3116	0	0.7671	0	0
TARGET-20-PACDZR	1.24657534246575	1	0	1.205	0.0176	0.2468	2.4477	0.2286	0.2934	0.3916	0.1301	0.4925	0.889	2.5319	1.2503	1.1095	4.3665	21.0683	2.0441	9.2256	8.7608	0.1333	6.1204	7.643	1.9373	17.3865	0.4641	1.5237	0.1149	7.6363	13.3726	1.1728	1.4112	4.9891	0.3656	0.1983	2.5999	2.2798	0.5868	0.7737	4.741	2.1934	0.2499	14.2219	32.8971	0.6383	5.5498	0.3366	0.9012
TARGET-20-PADDXZ	2.06027397260274	0	0.0629	0.6668	0.0119	0.1131	1.1226	0.0873	0.4028	0.3122	0.0854	0.4329	2.2705	1.1734	0.0037	0.7017	1.8622	16.4529	0.3663	0.7788	2.4264	0.0105	5.6573	5.7576	2.0227	12.954	0.2339	0.3669	0.2553	31.78	14.2844	0.9389	0.5781	3.3391	0.2798	0.0889	1.1044	1.6943	0.1466	0.4774	4.5958	1.2156	0.7825	7.5448	34.975	0.5899	0.193	0.013	0.0941
TARGET-20-PADYIR	1.6027397260274	1	0.019	0.6407	0.3112	0.0488	4.8178	0	0.2423	0.2291	0.1573	0.1177	3.9038	1.6236	0	4.6569	4.7972	11.5182	0.0542	2.4084	5.2851	0.0826	8.5944	0.1382	0.0015	25.2051	0	1.0991	0.2107	6.6708	18.7432	2.0323	0.2555	3.1656	0.7807	0.4398	0	0	0.3801	0	4.7764	1.2694	0.2936	6.7095	37.1526	0	0.7759	0.1464	0
TARGET-20-PADZCG	1.46849315068493	1	0.0209	0.6679	0.3342	0.0348	3.9773	0	0.6429	0.1321	0.3009	0.1084	4.276	2.8516	0	4.7745	3.2103	14.4969	0	0.8548	6.9913	0.529	5.1872	0.2451	0	25.2415	0	1.1932	0.3263	6.6075	13.0373	1.5566	0.2659	1.8812	0.2668	0.1932	0	0	0.3475	0	5.1383	0.7547	0.9203	4.6239	25.1154	0	1.9197	0.1866	0
TARGET-20-PADZKD	3.68767123287671	0	0	1.3251	0.0499	0.3795	1.0887	0.1449	0.6123	0.0845	0.088	0.8929	1.2696	0.6218	0.1439	1.0936	2.4806	12.1483	0.3926	0.5856	2.8374	0.0445	6.7751	9.3319	1.506	16.4045	0.2437	0.7885	0.3805	31.1652	12.0674	0.9977	0.9937	5.4621	0.214	0.1308	1.3357	1.2663	0.2036	0.5502	4.0568	2.8734	0.0842	7.9811	26.6785	0.4163	1.1962	0.2334	0.3964
TARGET-20-PAEAFC	0.00547945205479452	1	0.0401	0.124	0.0752	0.8452	4.2948	0.3822	1.1962	0.1802	0.3311	0.2515	0.8758	0.6086	0.468	1.1588	0.6281	11.9411	0.5297	3.7065	2.0538	0.0161	16.3852	7.0125	2.9139	6.8637	0.0837	1.1117	0.098	2.5061	9.7001	0.7855	2.9353	2.2359	0.7705	1.0599	1.843	1.2055	0.4316	1.9389	0.733	2.4143	0.3098	7.5291	8.9535	0.2703	0.9034	0.309	0.0161
TARGET-20-PAEAKL	0.446575342465753	1	0.1075	0.0423	0.1349	0.7596	2.6863	0	0.0457	0.0341	0.3215	0.0749	1.4632	1.2143	0	0.8151	0.2188	2.4703	0.0393	2.2627	1.297	0	21.9564	0.263	0	5.8465	0	1.1427	0.0079	0.1562	5.3919	0.153	0.1663	0.9895	1.5146	1.5158	0	0	0.2121	0	0.3129	4.5393	0.4704	0.9393	15.964	0	0	1.5521	0
TARGET-20-PAECBZ	8.53972602739726	0	0	0.1376	0	0.4394	2.6242	0	5e-04	0.1019	0.0416	0.1353	0.5376	0.4588	0.3881	0.2424	0.2612	3.989	0.3927	2.9049	2.7746	0.0131	15.0423	4.1175	0.7968	4.9239	0.0083	0.7556	0.0374	2.111	6.4619	0.1324	3.6578	1.2461	0.8131	1.0808	2.6632	1.0204	0.1941	0.6181	0.4288	1.5437	0.1787	3.4657	24.0631	0.0291	0.8136	0.4036	0.0887
TARGET-20-PAECCE	0.402739726027397	1	0.216	0.8867	0.2507	0.1374	6.0474	0	2.162	0.0962	0.2759	0.0765	4.6384	1.9715	0	3.7509	1.2532	8.2997	0	3.2645	6.94	0.4141	10.8015	0.1093	0.0273	25.1091	0	1.9689	0.2956	1.2743	11.1763	1.7559	1.0115	1.1324	0.2527	0.538	0	0	0.5363	0	1.8697	5.7626	0.4701	7.565	28.334	0.0214	0.8156	0.0351	0
TARGET-20-PAEDKB	2.19178082191781	1	0.1005	2.906	1.4524	0	2.5623	0	1.3261	0.0839	0.2751	0.7895	7.3255	3.2922	0	8.2148	2.4843	11.6749	0	0.8638	5.88	1.0408	8.2744	0.4681	0.1617	30.0989	0	1.196	1.1201	4.3033	18.0275	6.1165	1.7044	6.0748	0.1807	0.1457	0	0	0.3355	0	24.0993	4.4687	0.445	2.7105	50.7807	0	3.814	0.0654	0
TARGET-20-PAEENN	0.0904109589041096	1	0.1242	1.221	0.034	0.1166	2.0921	0.2514	5.0908	0.174	0.3127	0.9298	1.6344	0.5388	0.9011	0.7732	1.0191	28.0004	0.1869	0.6527	8.7775	0.3621	5.9663	5.8497	1.8036	26.9842	0.8134	2.5065	1.004	11.4577	9.8636	1.8957	1.4757	4.5442	0.0774	0.1123	1.3842	1.0995	1.063	0.5208	5.8752	5.2178	0.0572	8.6972	17.7189	0.4769	3.4357	0.2681	0.2391
TARGET-20-PAEERJ	1.02191780821918	1	0.0672	0.564	0.0779	0.1737	3.753	0	0.3826	0.5999	0.2799	0.1969	2.3743	2.5177	0	2.9688	6.4303	12.7713	0.0171	2.7313	4.2222	0.1553	6.7296	0.1926	0.0117	27.5504	0	1.0245	0.2728	6.052	18.2203	2.1498	0.714	1.5461	0.5803	0.4892	0	0	0.4945	0.0561	2.668	3.3533	0.4729	8.6888	27.5444	0	0.9843	0.0601	0
TARGET-20-PAEEYP	1.09041095890411	1	0.0265	0.0761	0.0573	0.3736	1.366	0.0787	0.2526	0.0373	0.0276	0.0229	0.7363	0.424	0.0315	0.0797	0.2162	0.66	0.3281	1.4117	0.8653	0.0364	15.9452	4.4977	0.0802	3.0332	0	0.1918	0.058	2.0494	2.8541	0.0873	2.3138	0.6109	1.3078	0.9529	3.3943	0.4728	0.045	0.37	0.2188	1.9341	0.4762	2.8627	21.0373	0.0548	0.0486	0.5583	0
TARGET-20-PAEFGR	11.0191780821918	0	0	1.3046	0.0433	0.0948	1.5806	0	1.368	0.0459	0.1025	0.4108	5.6841	1.3148	0	1.1572	1.6542	15.3458	0	0.8452	4.8272	0.1209	6.1187	0.2445	0	29.6309	0	0.799	0.3763	16.5186	13.122	2.994	0.8506	0.3811	0.6072	0.1367	0	0	0.2891	0	6.791	4.2722	0.346	6.8145	48.1376	0	1.8694	0.1453	0
TARGET-20-PAEFGT	0.863013698630137	1	0	0.8547	0.0343	0.0699	1.4002	0	1.7337	0.1811	0.2346	0.0444	2.1868	2.327	0.0083	1.0594	2.923	9.4141	0	1.9267	2.3093	0.4786	5.3487	0.1587	0	27.9134	0	0.7212	0.1465	2.9991	13.6225	3.1094	0.3512	2.4458	1.4534	0.6381	0	0	0.815	0	4.5114	2.5156	1.1439	5.4511	52.4759	0	1.0025	0	0
TARGET-20-PAEFHC	10.8630136986301	0	0.0569	0.8198	0.0943	0.3588	1.3906	0.2275	4.7319	0.1451	0.1881	0.4891	1.203	0.7772	0.3356	0.5194	0.5486	9.1164	0.1549	1.204	5.6891	0.1033	6.355	7.0147	1.0045	11.1916	0.1419	1.0354	0.3451	12.0499	6.4837	0.5892	1.3458	2.6934	0.3981	0.2627	1.229	0.9255	0.4516	0.9541	2.4358	2.6519	0.1513	6.5012	32.5947	0.3448	3.2184	0.1784	0.3516
TARGET-20-PAEGRE	11.0602739726027	0	0.0073	0.649	0.0351	0.0667	0.7419	0.1394	0.7192	0.1651	0.0927	0.5352	0.4069	0.5677	0.4646	0.8637	1.789	4.843	0.1911	0.4089	2.8692	0.0373	6.3423	8.9758	0.9327	10.212	0.3965	0.926	0.2676	29.1366	5.2751	0.8272	1.0736	2.6664	0.2895	0.2738	1.0701	1.0218	0.3209	0.8294	2.6389	1.8608	0.116	6.4142	22.0833	0.7271	1.6291	0.1826	0.2113
TARGET-20-PAEGRI	5.11506849315068	0	0.095	0.0873	0.0181	1.0092	3.6714	0.1496	0.1365	0.1621	0.0756	0.052	1.0716	0.4902	0.3035	0.2374	0.2506	3.6228	0.3087	1.8062	1.8767	0.0401	18.7782	7.7412	1.2153	7.6655	0.0901	0.0846	0.0157	1.696	3.8154	0.2167	2.7434	2.0928	0.946	1.3955	1.1083	1.1608	0.1046	1.8359	0.558	4.1682	0.2768	3.4979	8.1945	0.1942	0.3442	0.3332	0.1099
TARGET-20-PAEIKD	9.86301369863014	0	0.0724	0.2552	0	0.3086	3.8312	0	0.0835	0.2957	0.1883	0.0624	1.2639	1.0084	0	1.4722	0.9122	8.2504	0	0.7725	0.5802	0.0329	14.4126	0.0677	0	13.721	0	1.065	0.0723	0.952	7.805	0.3755	0.3078	1.5649	0.8392	0.8579	0	0	0.2174	0	0.7247	1.574	1.6677	4.1286	43.1241	0	0.359	0.5398	0
TARGET-20-PAEJBT	0.219178082191781	1	0	0.425	0.1278	0.174	1.3946	0.3023	0.1278	0.4179	0.3544	0.8657	0.7673	0.7553	0.2339	1.5469	2.2953	13.3299	1.4565	2.3743	2.7291	0.0043	8.8333	6.4326	1.4345	12.9002	0.3118	0.8932	0.3084	48.4777	11.1307	1.2063	0.9705	3.6229	0.1761	0.7248	0.5311	2.6074	0.3138	1.1295	3.5014	1.1131	0.5125	11.5751	25.8049	0.8718	1.1571	0.0265	0.4623
TARGET-20-PAERAH	1.47397260273973	1	0.0117	0.178	0.1038	0.0327	3.4633	0.3214	0.1588	0.4497	0.1122	0.6441	0.4814	1.1956	0.1101	1.4223	0.4885	8.7193	0.678	1.1248	0.7624	0.0346	9.0182	7.6298	1.8098	11.6716	0.1737	1.1465	0.14	7.9333	5.8145	0.8632	2.9166	3.9403	0.6508	0.9655	1.3104	1.8375	0.3667	2.4235	1.1552	1.6682	0.2218	7.8584	28.037	0.2069	0.0739	0.1091	0.3833
TARGET-20-PAESVN	8.98630136986301	0	0.0267	1.9386	0.2376	0.4589	1.133	0.1813	0.0895	0.5503	0.3897	2.1353	2.6703	2.1547	0.9575	2.0649	2.0934	13.966	2.2517	1.5194	5.7306	0.0349	9.7166	7.702	4.0163	24.193	1.3424	9.5229	1.2903	33.2797	22.8175	0.9838	3.2882	5.3783	0.3122	0.3403	1.5527	3.3005	0.7977	0.6305	11.7879	0.7335	0.7049	12.4566	14.2871	2.2348	3.34	0.211	0.694
TARGET-20-PAKERZ	1.08767123287671	1	0.0948	0.4567	0.5252	1.0683	3.9583	0	0.3706	0.554	0.2912	0.8458	7.9668	0.4855	0	1.6728	1.2906	11.1736	0	1.6516	3.4294	0.0822	11.3099	1.2215	0	18.1528	0	0.7298	0.6155	11.9606	15.5227	0.3169	1.3685	0.8025	1.2137	1.104	0	0	0.5965	0	7.3304	4.1921	0.651	6.1833	35.6522	0	1.8091	0.9378	0
TARGET-20-PAKHBF	5.55068493150685	0	0.1325	2.1282	0.2514	0.3064	3.5411	0.2477	0.6616	0.38	0.3339	2.2945	1.6305	1.1589	0.4128	1.9245	2.0187	16.0873	1.1411	2.5138	5.9497	0.0991	9.1186	8.2245	3.0972	16.6882	0.9572	3.704	0.3762	17.1751	16.3953	2.4126	2.995	5.0682	0.3746	0.7615	2.3667	2.9643	1.4152	1.3459	5.0381	4.7426	0.513	12.8226	18.6062	0.9034	0.4901	0.2189	1.3462
TARGET-20-PAKIWK	0.306849315068493	0	0.0173	0.3604	0.12	0.0404	2.3291	0	0.6514	0.2094	0.2149	0	2.8863	0.8865	0	7.2808	4.4659	8.734	0.0184	0.4911	5.2973	0.0786	6.6289	0.2729	0.0329	21.3048	0	1.387	0.1188	4.1215	9.4915	2.802	0.5591	0.2782	0.7021	0.1844	0	0	0.5366	0	3.2171	2.5461	0.1855	4.1514	53.0246	0	0	0.5713	0
TARGET-20-PAKIYW	8.12328767123288	0	0	0.0471	0	0.3671	5.6051	0	0.0016	0.0901	0.0749	0	0.5491	0.1239	0	0.5071	0.1331	0.9946	0	0.0739	0.1921	0.0134	20.7656	0.0589	0	8.7867	0	0.0169	0.0095	0.5729	4.0283	0.1379	0.0332	0.1309	0.4749	0.9435	0	0	0.0985	0	0.7584	2.4905	0.1588	0.8348	24.3462	0	0.3226	0.083	0
TARGET-20-PAKKBK	1.01643835616438	1	0	0.3197	0.1146	1.8768	5.2865	0.1176	0.1202	0.0462	0.0896	0.1509	0.7288	0.3489	0.1732	0.5964	0.2574	4.4198	0.4623	3.7221	2.657	0.004	15.433	5.8508	1.1563	5.8603	0.0498	0.6692	0.0315	5.2219	7.2849	0.2163	3.2341	1.0747	0.6959	2.5374	4.9176	0.7007	0.1336	1.213	0.4653	0.3508	0.0636	4.1326	16.8899	0.3017	0.3801	0.6341	0.0179
TARGET-20-PAKLPD	7.41643835616438	0	0.0288	0.6697	0.0941	0.1904	1.0582	0	0.3869	0.0271	0.0571	0.5087	1.0877	1.0102	0	1.3854	0.3664	5.0387	0	0.0562	1.942	0.0829	7.0322	0.0574	0	9.5005	0	0.6141	0.0717	1.2139	4.0166	0.7083	0.1477	1.8286	0.9776	0.5744	0	0	0.0575	0	0.6751	1.4575	0.6536	1.4125	17.4243	0	0.3641	0.1371	0
TARGET-20-PAKRUP	4.8958904109589	0	0.0871	0.2988	0.0204	0.1886	4.2685	0.4374	0.5447	0.0263	0.1149	0.647	1.7396	0.4832	0.1777	0.7572	0.1319	10.9904	0.5842	0.1832	1.7823	0.0374	13.424	6.3737	1.1674	9.479	0.0967	0.3289	0.4965	3.9289	4.7915	0.2421	2.587	1.8728	0.7882	0.7734	1.624	1.1046	0.1892	1.7955	1.0887	0.8995	0.265	4.8929	18.1824	0.2162	0.6392	0.2379	0.022
TARGET-20-PAKSMZ	3.54246575342466	1	0	1.108	0.1196	0.5223	7.421	0	0.0886	0.7568	0.341	0.1944	11.5709	3.4302	0	4.4995	3.6047	15.3942	0	7.6006	4.9841	0.0673	10.8677	1.0156	0	19.1248	0	1.8642	0.9951	13.3509	30.1381	2.8336	0.7236	0.8269	0.2527	1.9311	0	0	0.7008	0	4.5203	3.4053	1.5401	12.4933	27.577	0	2.7361	0.2476	0
TARGET-20-PAKTCX	5.19452054794521	1	0.0267	0.1779	0.1705	0.2084	2.6361	0	0.1851	0.582	0.9283	5.2169	6.9881	3.9415	0	2.6543	1.5897	10.1807	0	2.7904	4.2131	0.1472	19.3637	0.3054	0	20.8892	0	2.0202	3.2711	5.2379	22.3476	1.5203	2.8705	5.5118	1.01	1.0683	0	0	0.2287	0	20.2693	1.5213	1.7753	3.5135	65.8509	0	0.0738	0.41	0
TARGET-20-PAKVGI	3.36712328767123	1	0	0.8094	0.0721	0.2842	2.3291	0	0.3457	0.2986	0.443	0.0735	3.1985	2.0139	0	5.2526	4.5791	14.1684	0.0251	2.1983	4.4215	0.0856	6.9921	0.5031	0	22.9572	0	0.81	0.1555	2.1159	15.2672	1.5011	0.5843	1.2045	0.4603	0.7187	0	0	0.5598	0	4.4608	3.759	0.3249	4.1438	55.1176	0	0.5559	0.7484	0
TARGET-20-PAKVYM	1.22739726027397	1	0.0148	0.6873	0.1166	0.2435	3.0088	0.2486	2.073	0.2482	0.1905	0.7737	1.5198	0.6739	0.2039	1.512	1.5718	16.8978	0.5799	0.5745	4.3081	0.0853	5.756	10.5664	2.0819	20.7169	0.2673	1.4806	0.3969	10.0526	12.0964	0.8346	0.6876	4.1242	0.451	0.2698	2.9753	1.5433	0.4972	1.0836	2.9318	2.0859	0.0281	7.0371	15.1357	0.7471	1.5334	0.0868	0.1581
TARGET-20-PALBYP	6.62739726027397	0	0.0749	2.1835	0.6296	0.8814	2.0638	0.5956	0.5064	0.5951	0.5871	3.7058	6.4309	2.2112	1.353	2.6971	2.1045	21.9673	1.4822	1.8649	5.6373	0.0251	11.817	7.7127	4.0841	24.7633	0.6483	1.5274	1.2572	27.4151	24.8559	0.9061	4.1956	4.6074	1.1139	0.6929	2.9831	2.6661	0.6774	0.6801	13.5844	1.9842	0.8622	8.0743	19.0428	2.3087	2.3259	0.4149	1.6582
TARGET-20-PALFVW	1.23561643835616	1	0.1949	1.7204	0.2638	0.4277	6.3083	0.8488	2.8733	0.2192	0.487	2.8082	2.9473	1.0207	0.6616	1.5766	1.2593	19.7988	1.3301	1.6504	5.7114	0.1038	10.608	5.4873	2.6368	14.3026	0.8721	1.1499	0.5414	11.6218	14.6965	1.1625	2.7926	3.6622	0.2573	0.8046	1.1749	2.406	0.4996	1.2487	5.5364	1.6506	0.3159	12.7543	13.821	1.3867	2.236	0.3257	0.3569
TARGET-20-PALGKX	1.32876712328767	1	0	2.0614	0.3805	0.0311	4.1328	0	1.8924	0.0611	0.284	0.5642	5.5719	1.0028	0	8.3893	7.2303	26.4966	0	0.6772	4.0316	0.402	7.5924	0.1483	0	31.2997	0	1.1894	0.2698	10.056	16.3318	2.039	0.5296	0.573	0.4808	0.126	0	0	0.789	0	11.1442	1.5671	0.1844	8.6574	39.1701	0	1.3853	0.1948	0
TARGET-20-PALHVV	1.8986301369863	1	0.4871	1.2342	0.0328	1.3405	1.7711	0.2019	0.783	0.2252	0.2339	1.7007	2.1266	1.3899	0.9818	1.9621	1.297	14.1602	0.5763	0.5676	4.0863	0.1957	6.8387	13.6957	3.1653	28.7374	0.4624	2.4726	0.9661	23.4403	9.9605	2.1935	1.8779	4.1421	0.3763	0.4401	0.5873	3.0298	0.7495	1.4936	6.638	3.2687	0.1479	6.7733	14.134	0.8061	4.2303	0.2705	0.3825
TARGET-20-PALVKV	6.41917808219178	0	0.0348	0.4687	0.0783	0.1944	1.2538	0.0109	0.1402	0.0844	0.0661	0.3669	1.4977	1.2651	0.1457	0.5996	1.5594	4.6846	0.2698	0.4004	3.9446	0	7.2538	5.6806	2.1202	13.5139	0.0359	0.6842	0.2257	9.2269	7.7845	0.5131	1.0027	1.7789	0.673	0.131	3.4475	0.297	0.109	0.8714	1.8917	2.6327	0.0529	1.8272	29.2347	0.2142	1.5317	0.1452	0.5601
TARGET-20-PAMVKZ	1.8986301369863	1	0.012	0.1377	0	0.6795	6.3309	0	0.1021	0.2784	0.2734	0.2041	1.3945	0.8164	0	1.4891	0.8439	4.1113	0.0183	5.5682	3.3417	0.0208	17.194	0.4403	0	8.8054	0	0.5006	0.1475	1.6011	10.2055	0.5794	0.4366	0.7393	0.8039	2.3161	0	0	0.2368	0.0421	0.5028	3.988	1.1993	5.5658	33.372	0	0.9029	0.6406	0
TARGET-20-PAMVVP	9.06301369863014	0	0.0172	1.8415	0.31	0.638	1.9844	0.1645	1.0261	0.4037	0.2358	1.0679	3.0003	2.3909	0.8376	1.4207	3.459	15.6139	0.9172	2.2956	7.0125	0.1612	8.8947	6.7952	2.7501	20.3909	0.4572	1.9518	0.467	19.0873	15.2632	1.6682	2.2897	5.9519	0.4747	0.3489	1.0498	2.0407	0.396	1.2984	8.8514	1.2299	0.3736	4.4996	14.6833	1.0396	2.0564	0.359	1.2162
TARGET-20-PAMYAS	8.93972602739726	0	0	0.0692	0	0	2.8915	0	0.0996	0.2503	0.0665	0	1.9238	0.4414	0	1.9787	2.327	5.1181	0.0799	0.5633	2.2266	0.0461	7.9726	0.0241	0	12.2086	0	0.0823	0.0819	3.8941	11.9181	0.6154	0.5032	1.0784	1.3224	0.5139	0	0	0.186	0.18	1.9723	1.9268	0.0758	3.6874	75.0343	0	0.1062	0.2496	0
TARGET-20-PAMYGX	9.26027397260274	0	0.0347	1.0042	0.1733	0.2332	2.5357	0	0.1148	0.3873	0.1216	0.1475	5.9157	2.1744	0	2.6264	3.4081	11.0479	0.0219	7.7898	6.0829	0.3779	7.5421	0.3508	0	19.9868	0	1.4508	0.1409	4.7667	22.6863	1.428	0.7234	1.0673	0.2337	1.6804	0	0	0.5497	0.0186	4.7305	5.376	0.8782	11.4095	39.8269	0	3.9038	0.239	0
TARGET-20-PAMYJX	1.32328767123288	1	0.0929	4.175	0.1687	0	2.8266	0	0.7823	0.6256	0.6819	0.7475	7.3595	3.9437	0	4.2173	6.3594	18.1719	0	4.1125	12.2202	0.255	7.7009	0.2964	0.0185	31.9477	0	2.8238	0.8672	3.076	23.6603	2.7459	0.6176	1.6685	0.433	0.5536	0	0	0.3974	0	15.2384	0.5307	0.3936	7.0728	21.2779	0	1.3807	0	0
TARGET-20-PANAEV	7.58082191780822	0	0.0805	0.0526	0	0	0.9602	0	0.9494	0.2614	0.1189	0	3.7141	0.4635	0	2.0556	0.2493	2.7721	0	0.3024	2.6534	0.0557	4.6575	0.1394	0	12.9842	0	0.2573	0.3308	1.0905	4.4788	0.2126	0.0954	0.2747	0.6905	0.3379	0	0	0.0514	0	0.7915	0.2255	0.3306	0.8245	18.5485	0	0.1085	0.3467	0
TARGET-20-PANBWF	7.12876712328767	0	0.033	0.1619	0.0804	0.4765	0.8254	0.1677	0.585	0.0487	0.2264	0.006	1.4734	0.6665	0.1778	0.2808	1.8561	2.5924	0.9261	2.4252	1.8511	0.0548	14.4449	7.7078	0.4431	6.0662	0.0076	0.1697	0	1.1762	2.7348	0.1089	2.2298	4.6935	1.6484	0.6757	1.5634	0.4446	0.2177	3.0037	0.374	1.0062	0.1254	2.2552	12.6952	0.0695	1.0395	0.1356	0.1257
TARGET-20-PANBYS	4.1972602739726	0	0	1.3125	0.107	0.154	1.5083	0.1975	1.219	0.1707	0.1259	1.5538	0.9297	1.2625	0.5388	0.8994	1.5729	13.384	0.4855	1.3759	2.3087	0.0418	5.4644	8.2391	0.9743	18.5042	0.1578	0.7246	0.2767	21.1149	7.5824	0.7161	0.8524	3.9705	0.5401	0.2805	0.9511	1.8105	0.2716	0.5023	3.067	1.812	0.1266	4.0552	14.8674	0.5579	4.054	0.0973	0.4742
TARGET-20-PANBZH	1.26575342465753	1	0.0849	0.13	0.1283	0	2.8969	0	0.058	0.5042	0.3959	0.8602	0.7791	1.2382	0	2.5278	1.8503	6.9339	0	0.496	1.2562	0	4.2438	0.1713	0	15.1183	0	1.2728	0.0299	2.8141	7.099	0.1842	0.3352	2.3534	0.8836	0.7672	0	0	0.3532	0	1.9558	1.0314	0.2948	5.7064	21.4959	0	1.5566	0.3556	0
TARGET-20-PANCSC	7.94246575342466	0	0.0679	0.7935	0	0.1006	2.6765	0	0.1017	0.9883	0.1034	0.1502	7.5001	1.6915	0	5.0961	2.2959	12.7166	0	2.7743	2.0687	0.0579	4.3738	0.1012	0.0322	26.5735	0	0.2019	0.349	5.3615	11.4855	3.2574	0.5914	0.7454	0.5592	0.3024	0	0.0176	0.4173	0	4.9341	1.796	0.9059	7.5257	54.3412	0	0.816	0	0
TARGET-20-PANDER	9.01643835616438	0	0.117	0	0	0.0997	5.0835	0	0.0942	0.1596	0.0589	0	1.1416	0.3025	0	0.2723	0.6859	1.9379	0	2.3797	1.2237	0	11.8146	0.173	0	7.9082	0	0.8938	0.0107	2.2488	9.1339	0.0049	0.0666	0.857	1.2568	1.235	0	0	0.2409	0	0	0.8604	0.2174	2.8843	31.5961	0	0	0	0
TARGET-20-PANDIX	8.40821917808219	0	0.0248	0.3435	0.0387	0.2106	4.5514	0	0.0573	0.365	0.3155	0	2.5954	2.0339	0	5.611	1.6725	7.0084	0	1.3866	1.8863	0.168	6.8473	0.1765	0	23.5821	0	1.4127	0.2713	2.5153	8.679	1.2782	0.3591	0.3295	0.7491	0.3348	0	0	0.5362	0	1.955	1.5723	0.8784	2.7713	55.8185	0	0.022	0.3577	0
TARGET-20-PANFMG	8.91232876712329	0	0.0675	0.5053	0.0537	0.09	3.3461	0	0.2579	0.2368	0.1406	0.0743	3.6342	3.2939	0	1.3665	1.5021	8.0135	0	1.382	2.9208	0.1427	9.7142	0.183	0	14.4038	0	0.8822	0.3995	1.2054	8.7521	1.4085	0.2923	0.5632	0.8414	0.5227	0	0	0.1176	0	2.8684	1.8076	1.2658	7.1419	24.199	0	2.6759	0.1563	0
TARGET-20-PANGCM	8.36986301369863	0	0.0113	0.0485	0	0.0565	0.7518	0	0.2624	0.0306	0.0835	0	0.7599	0.2484	0	0.0248	0.2756	0.2051	0	0.0338	3.5943	0.0817	4.6015	0	0	5.2353	0	0.1332	0	2.4643	4.0941	0.1082	0	0.3138	0	0.4147	0	0	0.1334	0	0.0219	1.0084	0	0.4658	36.4193	0	0.9405	0.9231	0
TARGET-20-PANGDN	8.39178082191781	0	0.1832	0.3173	0.2476	1.1809	3.4858	0	1.7123	0.0972	0.2485	0.0118	2.3673	1.5761	0	3.1575	2.2633	5.8897	0	3.3279	2.2556	0.0383	15.514	0.2999	0	12.0454	0	1.0941	0.1675	0.4795	7.2185	0.434	0.2766	0.9302	1.1984	0.5438	0	0	0.2783	0.0807	1.4582	1.7576	0.757	3.1507	14.4695	0	0.8775	0.8226	0
TARGET-20-PANGJY	8.17260273972603	0	0	0	0	1.1063	1.9471	0	0.0336	0.1207	0.0137	0	0.491	0.0938	0	0.5073	0.0686	0.0212	0	0.4805	0.2675	0.0332	23.0682	0.1664	0	2.6406	0	0.0417	0.0157	0.549	2.2719	0.0553	0.0095	0.4647	1.6999	1.9958	0	0	0.0394	0	0	2.6685	0.2255	0.3023	12.1978	0	0.1052	0.7903	0
TARGET-20-PANGTF	1.68767123287671	1	0.032	0.9298	0.3472	0.1718	1.8519	0	0.2935	0.1142	0.0541	0	2.5048	2.3353	0	1.1513	5.118	12.1299	0	1.2628	3.4311	0.0575	6.9735	0.1915	0	19.0685	0	0.3836	0.1009	3.3068	10.6843	0.8267	0.1492	0.291	0.258	0.4951	0	0.0307	0.1303	0.0241	2.1185	2.6274	0.2511	2.7495	23.4778	0	0.8533	0.2037	0
TARGET-20-PANHYK	4.58904109589041	0	0.0922	0.114	0	0.2023	4.4809	0	0.11	0.2854	0.0791	0.0543	4.315	0.2147	0	1.7814	1.1245	7.9222	0.0224	1.2756	3.3848	0.0503	12.6011	0.1037	0	12.8499	0	0.4329	0.4073	21.8412	14.4308	1.8397	0.2182	0.4828	0.5215	1.4881	0	0	0.1817	0	1.7073	1.9944	0.7296	7.6336	53.7355	0	0.0999	0.2903	0
TARGET-20-PANINI	8.61369863013699	0	0.0264	0.4649	0	0.088	0.8708	0	0.039	0.6884	0.0765	0.4761	0.7221	1.8444	0	0.4027	0.2273	0.932	0	1.3454	0.8478	0.1279	7.7855	0.1265	0	9.3122	0	0.1343	0.0054	7.724	6.5636	0.1417	0.0939	1.0308	0.5759	0.7433	0	0	0.101	0	1.0309	3.3875	1.0946	0.9688	35.1497	0	0.2648	0	0
TARGET-20-PANJGR	4.73424657534247	0	0	0.6838	0.0339	0	0.7186	0	0.086	0.1707	0.0278	0.8231	0.7659	1.2936	0	0.3542	1.2578	4.5786	0	0.6546	1.1547	0.1276	4.3373	0.1506	0	10.0408	0	0.1548	0.1642	7.3553	7.2261	0.3056	0.0499	0.3193	0.0267	0.4788	0	0	0.119	0.1187	1.883	0.498	0.1759	4.0204	25.4262	0	0.977	0.1316	0
TARGET-20-PANJVI	5.83835616438356	0	0.1292	0.2614	0.238	0.4343	4.4512	0.7999	0.1641	0.4143	0.3833	1.7957	2.2065	0.6459	1.1964	1.8155	0.8138	15.1352	1.0575	2.016	6.7092	0.0362	12.4605	8.2191	3.0825	12.158	0.6904	1.0524	0.5105	33.2011	11.0444	1.1612	4.1688	4.2178	1.3375	0.4305	1.5754	1.9252	0.5564	2.2518	4.5412	0.6355	0.2943	10.6063	13.9393	0.966	0.6769	0.6108	0.9666
TARGET-20-PANKFG	4.35890410958904	0	0.1691	0.8629	0.3196	0.2192	2.2728	0	0.0841	0.1768	0.1124	0	5.5758	1.3457	0	2.2869	1.7496	9.9848	0.0264	1.6495	3.4976	0.029	13.4123	0.162	0	14.3931	0	0.4293	0.4032	3.6981	16.9789	1.3107	0.5928	1.0733	0.6091	1.2345	0	0	0.178	0	5.4166	2.8813	0.6025	5.6753	26.2017	0	1.9369	0.4003	0
TARGET-20-PANKFZ	8.53698630136986	0	0	0	0	0.0314	0.8316	0	0	0.2481	0.0509	0	0.8799	0.34	0	0.0064	0.473	0.4359	0	0	2.2539	0.0255	7.222	0.1535	0	4.7773	0	0.6027	0.155	2.5812	5.0851	0.0294	0	0.4877	1.8793	0.5048	0	0	0.1616	0	0.1396	1.5946	0.0764	1.282	21.0642	0	0.4897	0	0
TARGET-20-PANKKE	8.62739726027397	0	0	0.154	0	0.7163	2.2943	0	0.0444	0.1196	0.2367	0.3332	0.827	0.347	0	2.1416	1.1848	6.3117	0	0.7675	1.6137	0	10.6658	0.1066	0	7.3234	0	1.0845	0.073	3.3574	8.841	0.086	0.218	0.5536	0.6562	1.4028	0	0	0.2234	0.0174	1.0408	2.1467	0.072	2.4438	20.7153	0	0.6933	0.2118	0
TARGET-20-PANKNB	1.21369863013699	0	0.0259	0.0695	0	0.434	1.7845	0	0	0	0.0231	0	0.467	0.1769	0	0.0937	0.0248	0.251	0	0.4015	1.1039	0	17.6335	0.0457	0	1.5034	0	0	0.0121	0.034	3.6843	0.0834	0.0693	0.8485	0.3314	1.653	0	0	0.0295	0	0	3.3734	0.1183	0.7347	12.8912	0	0.1035	1.0734	0
TARGET-20-PANLIR	8.87123287671233	0	0.0163	0.5129	0.1272	0.014	7.1628	0	0.4021	0.1111	0.3637	0.0935	3.4545	1.5469	0	7.0787	2.3342	9.72	0	2.1235	3.0014	0.0617	14.2362	0.3034	0	17.6067	0	1.1845	0.2953	1.0733	11.4388	1.0098	0.2887	0.3532	0.736	0.3449	0	0	0.3821	0	2.9473	1.6106	0.4223	4.718	28.2204	0	0.8206	0.6414	0
TARGET-20-PANLIZ	2.14794520547945	1	0.0294	0.2895	0.1133	0.2522	5.2295	0	0.0302	0.2302	0.26	0.0372	2.697	0.2442	0	4.991	3.0493	10.9799	0	2.1326	3.5273	0.0113	11.933	0.1819	0	13.6251	0	1.0462	0.2075	5.0244	19.3768	1.3609	1.0167	3.179	1.1599	4.0014	0	0	0.3185	0	1.342	0.8249	0.2534	7.7825	57.203	0	0	0.9802	0
TARGET-20-PANLJN	5.84383561643836	0	0	0.5018	0.589	0.2128	2.422	0	0.0116	0.3905	0.355	0	8.2658	0.994	0	0.951	2.5662	4.9881	0	5.2346	2.6054	0.004	17.3894	0.5896	0	8.9395	0	0.0928	0.0175	0.7549	10.219	0.52	0	0.6268	1.8057	2.0955	0	0	0.1888	0	0.675	2.1002	1.4889	0.4894	29.8523	0	0	1.1908	0
TARGET-20-PANLKB	5.43835616438356	0	0.2113	0	0	0	1.2301	0	0.0495	0.3741	0	0	1.226	0.9135	0	0.5981	0.1144	0.091	0	0.1324	1.0563	0.1587	6.3009	0	0	9.7523	0	0.4501	0.0232	0.3265	4.5826	0.186	0	0	0.4537	1.0722	0	0	0.0641	0	1.2458	0.6356	0	0.1154	18.6334	0	0	0	0
TARGET-20-PANLLX	8.86027397260274	0	0.0918	0.7661	0.3727	0.0434	3.4982	0	0.3524	0.2315	0.1863	0.1075	10.0958	2.0235	0	3.94	3.7935	15.8874	0.006	3.2402	5.4203	0.1262	7.7418	0.2207	0	24.3551	0	1.9967	0.9268	12.4327	22.532	2.7425	1.2388	2.7612	0.2487	0.6871	0	0	0.5346	0	8.4276	5.3141	0.2759	7.2042	36.4486	0	0.1957	0.1611	0
TARGET-20-PANLRE	5.01643835616438	0	0.0687	0.6789	0.0643	0.1656	2.5081	0.1948	0.3722	0.2499	0.2129	0.1737	1.2117	0.5074	0.2907	0.7232	3.5316	13.9297	0.9824	3.1341	3.5456	0.0338	7.3795	8.1272	2.2911	14.3806	0.0621	1.0766	0.2447	34.6827	14.775	0.7018	1.9455	3.5321	0.497	0.8193	0.7607	1.7775	0.3853	0.493	6.7065	1.9002	0.4532	7.4788	20.775	0.2583	1.4139	0.2044	0.1622
TARGET-20-PANLXK	8.47945205479452	0	0.0756	0.5764	0.1073	0.7346	3.533	0.099	0.2486	0.1176	0.1976	0.5438	1.2507	0.7797	0.2526	0.8991	0.5479	8.8294	0.4042	3.0953	1.982	0.0062	12.0558	8.589	1.9117	5.6762	0.2731	0.6212	0.1836	9.3349	7.9612	0.3757	2.8764	2.1042	1.0333	1.4639	1.9433	1.778	0.3224	1.2284	0.9828	2.846	0.1021	5.8798	21.459	0.3209	1.1698	0.4154	0.2244
TARGET-20-PANLXM	1.06849315068493	1	0.0305	2.7413	0.7234	0.1304	1.6727	0	0.5289	0.2767	0.4535	0.6852	3.469	2.5586	0	4.1873	4.5307	19.9799	0	1.0969	2.5185	0.1273	7.4381	0.2783	0	20.5323	0	1.9021	0.5798	14.7206	24.6604	2.0574	0.9328	1.6022	0.3313	0.2991	0	0	0.5235	0	12.2913	2.2483	0.3438	9.5021	44.8418	0	1.0534	0.3372	0
TARGET-20-PANNHB	1.19452054794521	1	0.0267	0.1441	0.0855	0.075	3.4487	0	0.3185	0.453	0.0934	0.0331	6.593	1.6408	0	3.9096	9.3594	20.0145	0	4.02	5.7969	0.1078	6.3386	0.1783	0	21.5827	0	0.3809	0.3232	11.0454	29.2618	1.7088	0.6901	4.3913	0.4801	0.7151	0	0	0.4852	0.0902	13.5157	1.8724	0.7627	4.6835	61.7057	0	0	0.4186	0
TARGET-20-PANNJI	0.26027397260274	1	0	0.4026	0	0.4237	3.4231	0	0	0.17	0.202	0.3452	1.4264	0.3507	0	1.0968	0.7049	3.3287	0	5.422	1.5134	0.0301	15.6634	0.332	0	6.0719	0	0.6823	0.0095	0.5281	8.2773	0.1999	0.0552	3.435	2.1737	1.7969	0	0	0.3076	0	0.4015	2.2428	0.5921	3.235	33.0794	0	1.3086	0.3152	0
TARGET-20-PANPKN	9.94520547945205	0	0.0821	0.3904	0.0813	0.0188	4.6324	0	0.6242	0.0993	0.1281	0.3081	2.7662	0.3846	0	3.89	0.6621	9.9161	0	0.5584	7.7149	0.0678	6.9605	0.0839	0	21.1244	0	0.3809	0.2137	1.3238	6.0075	0.7968	0.6978	0.4453	0.1511	0.1573	0	0	0.3933	0	0.821	1.4151	0.1516	4.811	35.9127	0	0.1514	0.021	0
TARGET-20-PANPLS	1.92328767123288	1	0.137	1.0672	0.2252	0.3132	4.9722	0	0.6693	0.2394	0.1586	0.6767	6.5633	1.5901	0	2.0256	1.9798	27.5762	0	1.6808	4.1419	0.1666	8.9813	0.1009	0	14.8746	0	0.7049	0.5786	10.9095	21.3677	2.1891	0.837	1.6325	0.4671	1.2292	0	0	0.3191	0.0517	10.7563	2.2721	0.4265	5.7547	67.731	0	0.2015	0.0409	0
TARGET-20-PANPTM	8.57534246575342	0	0	0.355	0.3853	0.7267	3.4478	0	0.0039	0.1454	0.2204	0.4154	0.5376	0	0	0.9619	0.4522	0.7046	0	1.2607	1.0666	0.034	14.841	0.2205	0	3.9762	0	0.3988	0.0968	1.9445	5.7473	0.1701	0	1.2325	0.7208	2.8219	0	0	0.1827	0	0.3569	3.8572	0.1119	0.7257	21.0735	0	0.3147	0.6097	0
TARGET-20-PANSBH	2.22739726027397	1	0.0397	1.8085	0.4439	0.2631	1.9698	0	0.423	0.4741	0.1352	0.4562	6.9881	2.9997	0	2.8634	7.5015	25.4259	0	1.2554	7.7485	0.2557	8.5834	1.0436	0	30.6115	0	1.8059	0.6193	12.5944	21.4395	3.1784	2.2274	0.7709	0.457	0.7525	0	0	0.5633	0.1162	15.3106	1.9528	1.5605	12.1824	49.008	0	1.4166	1.1664	0
TARGET-20-PANSJB	1.15616438356164	1	0	0.06	0	0.3531	1.8511	0	0.017	0.1761	0.1959	0.5269	0.8073	0.8951	0	0.3564	0.769	1.6414	0	0.3055	0.661	0.1216	10.4826	0.1501	0	7.2956	0	0.1033	0.0658	3.777	6.776	0.3578	0.1256	1.3526	2.1534	0.364	0	0	0.2208	0	0.6058	1.2649	0.4799	2.2911	15.0129	0	0.0376	0.506	0
TARGET-20-PANTNA	3.15616438356164	1	0	0.179	0.0204	0.2493	2.0892	0	0.0964	0.1838	0.1419	0.4163	0.8119	0.8393	0	2.4789	0.6434	1.6116	0	1.4113	2.4764	0	11.1392	0.2304	0	4.5041	0	0.2396	0.0768	3.6282	4.0024	0.1852	0	0.5321	1.4109	1.3027	0	0	0.2808	0	0.7381	0.8224	0.4644	2.4458	38.7593	0	0.315	0.2336	0
TARGET-20-PANTPW	8.07123287671233	0	0	0.0135	0	0.3639	2.4878	0	0.7209	0.8108	0.4983	0.4398	0.8409	1.9878	0	1.5089	0.4589	4.0065	0	2.3794	1.9683	0.1532	11.7531	0.4397	0	6.2176	0	0.5268	0.2593	1.86	5.8612	0.108	0.1496	1.1084	1.2267	1.7631	0	0	0.139	0	1.2554	1.3989	0.6837	0.8623	31.4142	0	1.7283	0.0516	0
TARGET-20-PANUTB	2.53424657534247	1	0	0.3836	2e-04	0.2812	4.8052	0	0.1264	0.7414	0.2041	0.0534	2.141	2.8222	0	3.1736	2.8392	7.6995	0	2.9078	1.5784	0.0311	6.8502	0.4077	0	20.4561	0	1.3284	0.177	11.5126	13.0429	0.6221	0.3737	0.3295	0.526	0.8721	0	0	0.3962	0.0227	2.711	1.5622	0.3821	3.9539	65.1004	0	0.5467	0.0214	0
TARGET-20-PANUUA	4.84109589041096	1	0	0.1214	0.1562	0	3.9882	0	0	0.1279	0.3108	0.3057	1.5703	0.9566	0	0.8077	1.0023	2.4438	0	0.7091	1.5322	0.0916	11.8729	0.2157	0	7.3003	0	0.4012	0.2699	2.5228	6.5018	0.1252	0.0671	0.167	1.4384	1.1296	0	0	0.225	0	0.858	2.432	0.3444	2.2829	25.6344	0	0.1903	0.1823	0
TARGET-20-PANVBP	0.372602739726027	1	0.0854	0.0106	0	0.7155	1.1921	0.2393	0.2758	0.577	0.0136	0	3.2688	1.8007	0	0.2086	0.5804	1.3923	0.5242	4.9767	3.431	2e-04	7.2661	3.9801	0.9665	7.1792	0	0.3281	0.1092	6.5522	6.0343	0.0313	1.2403	1.361	1.2474	1.1164	0.4928	0.5861	0.0923	0.4772	0.4889	3.0159	1.1113	2.4954	80.7432	0.1318	1.1118	0.3625	0.217
TARGET-20-PANVGE	7.72328767123288	0	0	0	0.1354	0.3284	0.5413	0	0	0.2515	0.0423	0	0.2549	0.0929	0	0	0.0493	0	0	0	0.8393	0	11.2172	0.2047	0	2.1947	0	0	0	0.6424	1.9009	0	0	0.3248	0.0762	0.7195	0	0	0	0	0	1.5145	0	0	17.741	0	0.1574	0	0
TARGET-20-PANVGP	7.36438356164384	0	0	0.3485	0.1388	0.1186	2.6839	0	0.1554	0.3364	0.1421	1.2533	7.4134	0.7746	0	1.3401	2.302	18.9481	0	2.8146	3.0661	0.0554	8.4419	0.3942	0.061	33.0964	0	1.1177	0.6096	22.9634	26.3805	0.5642	1.7866	0.5067	0.2399	0.4628	0	0	0.4127	0.0492	21.2649	1.3997	0.1749	16.4407	28.1107	0	1.1221	0.1441	0
TARGET-20-PANWHP	7.5013698630137	0	0	0	0	0.5867	2.2323	0	1.1851	0.3416	0.561	0	2.0606	4.2496	0	0.0484	0.6221	2.4891	0	0.4136	1.4824	0	9.9953	0.1496	0	9.4144	0	0.1279	0.2712	2.3245	4.7782	0.356	0	1.7942	2.291	0.7704	0	0	0.1765	0	1.467	1.8165	0.3346	1.5934	22.0208	0	1.4137	0	0
TARGET-20-PANYGP	1.95890410958904	0	0	0.2589	0.0325	0.0115	1.9709	0	0.4715	0.1629	0.1311	0.3279	0.558	0.5777	0	0.6914	0.6118	1.1757	0	0	1.9596	0.1448	10.9543	0.2641	0	5.3443	0	0	0.0784	2.129	4.3077	0.0826	0	0.5443	0.9055	0.6703	0	0	0.2363	0	0.3855	2.9718	0.3315	2.2744	19.9232	0	0.4401	0.0394	0
TARGET-20-PANYNR	8.08767123287671	0	0	0.8826	0.1003	0.3618	5.1274	0	0	0.3485	0.2372	0.1217	2.9305	2.0203	0	4.4751	6.4543	14.9281	0	2.8714	3.4386	0.0171	8.0149	0.5129	0	22.7718	0	2.1894	0.1447	11.1106	22.5839	0.8455	0.3292	0.2369	0.5098	1.2594	0	0	0.5798	0	3.5202	3.1777	0.0466	5.3102	39.155	0	1.7132	0	0
TARGET-20-PANYSN	2.5041095890411	0	0.1276	1.1921	0.22	0.0847	5.55	0	0.7028	0.4324	0.5445	0.3352	2.6766	6.0511	0	3.2162	1.9581	14.5351	0	3.5157	4.3301	0.5595	8.3374	0.4562	0	25.0281	0	1.5832	0.3913	2.994	13.6817	2.3809	0.5795	0.5744	1.3705	0.1658	0	0	1.3346	0.0937	6.5849	3.5262	0.8609	10.2813	42.0711	0	0.1362	0.1878	0
TARGET-20-PANZKA	7.73698630136986	0	0.2351	0	0.2366	0.2862	1.437	0	0	1.127	0.0529	0.9391	1.1959	0.3513	0	0	1.1355	2.4385	0	1.0727	0.8849	0.1254	13.488	0.1565	0	11.6885	0	0.4589	0.2303	0.0488	5.4327	0.2806	0.7007	0.5019	0.647	1.3776	0	0	0.0449	0	0.3836	1.449	4.9776	0.0661	19.372	0	0	0	0
TARGET-20-PANZWB	7.60547945205479	0	0	0	0	0.6134	1.3797	0	0	0.0468	0.2355	0.6144	2.0061	0	0	1.3389	0.8258	3.7546	0	0.6497	2.2467	0	6.5487	0.118	0	19.1091	0	0.1927	0.1208	9.487	9.1259	0.167	0	0.8488	0.6838	0.613	0	0	0.199	0	1.8192	0.8035	0.3657	3.3323	23.0818	0	0.7577	0.1483	0
TARGET-20-PAPAEG	1.35342465753425	1	0.1222	0.3044	0.177	0.8381	3.389	0.4702	0.582	0.3797	0.1431	0.6422	2.8893	1.1097	0.3204	2.1901	1.6545	6.628	0.6587	5.5974	7	0.0603	13.773	6.2017	4.2454	16.3079	0.0097	1.4328	0.4016	4.4982	12.3742	0.7319	3.8683	3.9107	0.6271	1.3192	2.4046	2.1191	0.3433	1.4821	3.293	2.7845	0.1214	7.4636	25.831	1.027	2.4642	0.2692	0.356
TARGET-20-PAPAWN	7.13698630136986	0	0	0.3053	0	0.0584	2.3421	0	0.3998	0	0.0467	0	1.1248	5.8023	0	1.5384	0.1843	3.2249	0	0.9526	0.8127	0	18.099	0.503	0	5.3944	0	1.2521	0.1008	1.0536	6.2594	0.2083	0.2494	1.0796	1.1393	2.9566	0	0	0.1773	0	0.4269	3.2791	0.2666	0.0448	18.1119	0	1.1859	0.841	0
TARGET-20-PAPBEJ	1.10684931506849	1	0	0.266	0.0165	0.1006	2.5798	0	0.1932	0.3595	0.2261	0.0601	3.3176	1.4932	0	6.6851	3.5676	10.6466	0	0.5434	2.4492	0.0727	11.58	0.1195	0	20.5427	0	1.167	0.2274	2.5631	9.7821	3.9482	0.5071	6.8834	1.2295	0.1964	0	0	0.3803	0.0454	4.6728	4.2262	0.2448	4.4228	52.6589	0	1.1447	0.93	0
TARGET-20-PAPUNR	5.70684931506849	0	0.0741	1.629	0.2679	0.3397	1.0984	0.3416	2.4253	0.1617	0.3992	0.8732	2.4519	1.4942	0.5194	1.4181	1.6626	10.6719	1.1719	1.1806	3.6512	0.0512	8.198	7.9332	3.6646	20.7151	0.1903	0.7947	0.4322	7.8258	11.9174	2.8625	1.4058	3.525	0.6166	0.274	0.439	0.9133	0.2736	1.1083	6.4727	2.06	0.2745	4.2065	12.6028	0.7083	1.8216	0.1585	0.3755
TARGET-20-PAPVCN	7.1013698630137	0	0	0.8036	0	0.0473	0.5395	0	0	0.0801	0.1048	0.0722	0.9686	0.5762	0	0.3878	0.6261	2.077	0	0.128	1.0528	0.1065	4.4723	0.192	0	7.854	0	0	0.1632	5.2647	5.9507	0.3301	0.1009	0.1969	0.9599	0.2514	0	0	0.0117	0	1.5251	2.1249	0.0108	2.0152	22.3882	0	0.1344	0	0
TARGET-20-PAPVDV	7.36438356164384	0	0.1986	0.4616	0.0646	0.2126	4.4842	0	0.3785	0.279	0.2713	0.4872	6.1236	1.504	0	1.2321	0.9193	16.0341	0.0244	8.6627	7.2074	0.067	11.3853	0.5549	0.0848	12.4446	0	1.8788	0.178	3.4551	27.7076	1.7929	1.9525	1.1343	0.5519	1.9192	0	0	0.3757	0.0559	4.9101	4.9071	0.7907	12.544	40.5462	0	0.8942	0.1871	0
TARGET-20-PAPVGE	2.10684931506849	1	0.1602	0.7256	0.0239	0.1538	4.2058	0.0866	0.2822	0.2414	0.3379	1.3766	2.4934	0.5253	0.4488	1.3327	1.2646	8.7621	0.9026	2.2411	3.4121	0.0251	9.0537	7.7904	2.7246	10.0178	0.1136	0.861	0.3557	12.9582	13.93	1.1546	2.4088	4.5274	0.6207	0.6786	1.8529	2.3488	0.3481	0.9964	2.1826	2.1717	0.2863	9.7394	21.3714	0.7685	0.9253	0.2835	0.2301
TARGET-20-PAPVZK	6.82739726027397	0	0	0.1717	0	0.1459	1.7334	0	0.4874	0.2652	0.0237	0.2376	0.5974	0.1312	0	1.0681	0.5053	1.5977	0	0.0664	1.0472	0.031	7.5132	0.101	0	7.2741	0	0.2927	0.0677	2.9656	4.7771	0.2351	0	1.2083	0.4228	1.0279	0	0	0.1852	0	0.1248	1.2619	0.3043	1.6795	17.193	0	0.1344	0.2206	0
TARGET-20-PAPWHS	7.36164383561644	0	0	0	0.0796	0	0.9474	0	0.3735	0.2061	0.045	0.6515	1.0893	0.3806	0	1.3353	0.4907	3.6989	0	0.6043	0.9246	0.0855	6.7687	0.0112	0	11.2113	0	0.6334	0.12	1.6758	4.9814	0.1339	0	3.1456	0.6039	0.163	0	0	0.1377	0	0.2459	0.3811	0.2714	1.0669	17.2607	0	0.2113	0	0
TARGET-20-PAPWIU	7.75068493150685	0	0	0.1063	0	0	0.2972	0	0.0612	0.1293	0	0	0.324	0.7072	0	0.2483	0.3889	1.4068	0	1.12	2.3673	0	7.4577	0.2666	0	2.6762	0	0.0603	0.0878	0.945	3.9704	0.0806	0	0.9004	0.2132	0.5448	0	0	0.0727	0	0.2315	1.5103	0.3018	1.2588	32.5577	0	0.0215	0	0
TARGET-20-PAPWYK	0.545205479452055	1	0	0.5895	0	0.4274	1.9992	0	0.1088	0.0828	0.188	0.2422	0.8108	0.6704	0	0.5925	0.3956	2.8348	0	0.7547	2.4344	0.0225	12.1844	0.0656	0	4.0836	0	0.1023	0.009	2.3357	5.5241	0.1627	0.2873	0.6043	0.8116	0.9083	0	0	0.1462	0	1.7988	1.4304	0.0714	2.8884	16.0963	0	0.4559	0.6212	0
TARGET-20-PAPWZR	1.32328767123288	1	0.0414	3.4007	0.0632	1.0195	2.2009	0.0993	2.1456	0.2689	0.2873	1.6419	1.5735	6.7642	0.5528	3.2984	1.9189	12.7978	1.0498	7.5617	3.1724	0.0655	7.2766	8.0255	2.8434	25.7666	0.252	1.8232	0.4599	9.9093	11.1384	4.1637	1.1113	5.3592	1.019	0.1165	0.6559	3.1204	0.3879	0.8906	3.8784	1.8566	0.7953	4.0414	15.8773	1.2284	2.0027	0.0561	1.6935
TARGET-20-PAPXRJ	3.41917808219178	1	0	0.4835	0.0526	0.4157	2.5154	0	0.2199	0.3287	0.281	0.731	2.3813	0.9835	0	1.4915	1.3155	7.0866	0	1.2454	2.8652	0.0885	11.0294	0.6249	0	9.0686	0	0.1003	0.1721	3.6757	10.7737	0.4638	0.7634	6.9743	0.8055	0.8234	0	0	0.2445	0.0968	2.974	1.5247	0.432	5.3841	61.8106	0	0.8233	0.3235	0
TARGET-20-PAPXUF	2.93150684931507	0	0.0168	0.1002	0.0776	1.0056	4.4451	0.2732	0.0362	0.0922	0.1637	0.0578	0.5622	0.4267	0.1042	0.5228	0.1887	2.0145	0.7317	6.3504	1.7882	0.0217	18.8731	7.7934	1.4131	6.8785	0.0715	0.6949	0.0096	3.6105	8.8306	0.166	3.5866	2.1946	1.4139	2.1043	2.6898	1.4895	0.2677	2.7727	0.3623	1.8376	0.3243	4.2175	19.5098	0.2407	0.3109	0.8067	0.1521
TARGET-20-PAPXWI	2.41095890410959	0	0.1813	0	0	0.1605	0.6696	0	0.2534	0.1919	0.0378	0	0.1279	0.5317	0	0.1434	0.0325	0.1248	0	0.6823	0.288	0.0131	14.4514	0.262	0	1.5082	0	0.2962	0	0.7666	2.0544	0.0393	0	0.4225	1.9512	1.4752	0	0	0.0962	0	0	1.7198	0.2498	0.2905	17.8362	0	0	0.7495	0
TARGET-20-PAPZIZ	2.66849315068493	1	0.1848	0.1779	0	1.5235	0.8625	0.0571	0.2584	0.2873	0.0546	0	0.4988	0.671	0	0.1458	0.2486	0.6628	0.356	1.2081	1.0347	0.0076	9.2539	6.1416	0.6601	3.9145	0	0.3136	0.0145	3.8326	4.4947	0.0968	2.442	1.5727	1.6511	0.6655	0.9548	0.4227	0.1165	0.4824	0.3138	1.3982	0.4322	1.2011	25.1388	0.0302	0.5701	0.3953	0
TARGET-20-PAPZLT	2.2	1	0.0235	0.0493	0	4.1773	2.7747	0.1822	0.0299	0.0868	0.1976	0.0368	1.1344	0.5275	0.0657	0.2351	0.2765	0.2397	0.0853	4.1136	1.0361	0.0061	16.1209	3.2349	0.946	3.5882	0	0.0898	0.0116	1.002	4.2472	0.0257	3.5758	2.2714	1.5744	1.421	2.5627	0.2829	0.1043	2.8487	0.0644	2.4383	0.3631	0.9297	19.4094	0.0457	0.2581	1.986	0
TARGET-20-PARAJX	7.67945205479452	0	0	0	0	0.4667	1.7498	0	0.2497	0.4791	0.0332	0.0369	0.6659	0.0633	0	0.2482	0.1939	0.6029	0	0.0804	0.7044	0	13.0064	0.1277	0	2.2199	0	0	0.0117	2.4784	3.2821	0.0234	0.0195	0.7269	0.6589	1.9885	0	0	0.0848	0.1282	0.6517	0.8766	0.0972	1.1119	48.5837	0	0.3604	0.7063	0
TARGET-20-PARANT	6.87397260273973	0	0	0.5146	0.3728	0	1.6899	0	1.1713	0.3175	0.2251	1.171	2.3414	2.0293	0	1.3893	1.9746	5.6633	0	2.271	3.626	0.079	7.258	0.4656	0	11.7442	0	0.8564	0.2747	13.2452	13.1159	0.5743	0.5726	4.1965	0	0.9765	0	0	0.3571	0.0998	4.7595	1.6465	0.1155	3.7888	31.156	0	1.4762	0.2206	0
TARGET-20-PARASV	2.05205479452055	1	0	0.1204	0.0748	0.6653	2.8788	0	0.3378	0.0588	0.0906	0.5129	1.0066	0.1277	0	0.9732	0.2224	1.2599	0	0.6491	1.1666	0.0518	20.7719	0.0862	0	4.855	0	0.2517	0.0909	0.5844	4.9924	0.1769	0.4227	0.7794	2.3139	2.2641	0	0	0.0309	0	0.142	2.7015	0.1742	2.8285	15.0988	0	0.122	0.6637	0
TARGET-20-PARBFJ	6.53972602739726	0	0.0149	0.3225	0.1092	0.9494	2.9979	0	0.1851	0.0634	0.2357	0.0321	1.5951	0.5984	0	1.2722	0.8006	4.3633	0	1.8994	2.6893	0.0739	14.0863	0.3498	0	6.1758	0	0.4731	0.0406	1.1376	9.816	0.5502	0.1654	1.1708	0.7373	1.3429	0	0	0.1959	0	0.5399	3.302	0.5	4.9525	8.4908	0	0.4446	0.3679	0
TARGET-20-PARBFZ	6.5013698630137	0	0.1012	0.7048	0.151	0.4683	2.451	0.177	1.39	0.1666	0.0228	0.5588	5.399	1.3625	0	0.4	0.8722	16.3307	1.0992	1.8014	1.7117	0.0874	11.2585	7.3172	2.1808	9.5011	0.1286	0.3756	0.3049	21.6305	15.0994	0.2744	1.695	3.6048	0.2594	1.7913	0.6644	0.9043	0.278	0.6005	3.7363	0.9441	0.6065	7.5326	19.1644	0.4247	0	0.0603	0.1663
TARGET-20-PARBIU	2.51232876712329	1	0.0353	0.1679	0	0.5997	7.2285	0	0.048	0.1079	0.1021	6e-04	3.7484	2.1825	0	3.027	0.3273	8.094	0.0246	1.5962	2.1728	0.0663	15.2308	0.2428	0	11.9153	0	0.9331	0.4508	0.398	12.3309	2.3078	0.618	0.5955	0.4045	4.2196	0	0	0.1461	0	1.0555	3.7095	1.8495	5.4271	43.8232	0	0.104	0.405	0
TARGET-20-PARBRA	3.73150684931507	1	0.132	0.1244	0	0.2329	1.5667	0	0.081	0	0.0822	0.0311	1.0503	0.3556	0	0.2063	0.1444	1.81	0	0.4389	1.6119	0.0045	17.9232	0.1485	0	4.0027	0	0.3734	0.076	0.5472	8.4152	0.1358	0.316	3.141	1.0013	1.7995	0	0	0.0603	0.0464	0.9523	3.9381	0.1016	2.5094	12.8033	0	1.2922	1.226	0
TARGET-20-PARBTV	1.21643835616438	1	0.0572	0.2442	0.1227	1.8658	1.8892	0.372	0.0575	0.1473	0.24	0.1589	0.7256	0.3279	0.3785	0.5254	0.2512	4.1404	0.8334	10.7733	3.2295	0.0107	14.9679	5.1666	1.4647	4.714	0.2871	0.6283	0.1505	6.2978	8.6657	0.6089	4.5418	2.3022	0.8202	1.9699	3.1427	0.8892	0.5174	1.7442	0.898	4.8094	0.1928	7.6037	22.8098	0.4588	0.8607	1.0346	0.067
TARGET-20-PARBVE	7.72602739726027	0	0.0716	0.2811	0.1225	0.4631	1.2587	0.1751	0.8461	0.1788	0.1847	0.479	1.0955	0.4009	0.1981	0.5329	0.9185	14.0129	0.5669	0.5488	3.3331	0.0247	9.3962	6.0413	1.3482	10.7859	0.1926	1.0178	0.2368	73.3322	12.6931	0.4421	2.0188	2.1235	0.3921	0.6335	1.8101	1.2504	0.197	0.5226	5.7082	1.6109	0.0236	5.8234	17.026	0.6483	2.0731	0.1829	0.0762
TARGET-20-PARBXE	7.55616438356164	0	0.0641	0.4702	0	0.1212	2.416	0	1.4887	0.1515	0.1553	0.029	9.0341	1.8201	0	2.3761	2.1341	14.0095	0	1.5476	5.6234	0.0604	2.7981	0.1723	0.0112	36.4699	0	1.3409	0.251	2.6911	13.5358	0.9525	0.57	0.3289	0.2734	0.5236	0	0	0.1973	0.0418	2.1268	0.6594	0.2182	5.8431	31.6561	0.0189	3.3227	0.1675	0
TARGET-20-PARCCH	0.624657534246575	1	0.0324	1.7338	0.408	0.0676	1.8735	0	0.2098	0.2974	0.1604	0.2333	8.4873	4.3237	0	10.9146	5.1178	11.8178	0	0.4834	2.4189	0.0258	5.9018	0.4647	0.0904	29.224	0	0.7543	0.6305	9.9942	8.7647	3.7734	0.6491	0.6474	0.6965	0.1942	0	0	0.1125	0.0366	4.3387	0.3436	1.2021	5.5946	51.582	0	1.7187	0.3219	0
TARGET-20-PARCEV	1.83287671232877	1	0.0201	0.3295	0.0333	0.7874	2.0088	0.3134	0.2266	0.115	0.2062	0.1818	0.4373	0.5943	0.2227	0.5351	0.2647	3.2062	0.434	2.8633	2.1057	0.1545	13.704	11.9481	1.2181	5.6539	0.1227	0.3304	0.1201	8.6512	6.7248	0.4056	2.8884	1.3092	1.0234	1.2398	2.4105	1.108	0.2498	1.8569	0.6014	2.8003	0.163	6.0617	15.4965	0.2305	0.4726	0.552	0.0905
TARGET-20-PARCHW	1.08219178082192	1	0.0436	1.3372	0.1598	0.6441	1.8636	0.2223	0.7758	0.3154	0.504	1.0231	2.0602	0.7831	0.2207	1.4919	2.2914	17.3227	0.3386	4.7891	6.3493	0.0499	7.061	7.3083	2.0381	21.9581	0.3819	2.1379	0.2592	32.623	17.372	0.3327	2.832	3.3159	0.4008	0.7668	2.3658	2.4306	0.7066	0.79	5.7998	2.1112	0.1029	7.8477	20.7492	0.8273	2.6561	0.2968	0.4617
TARGET-20-PARCUK	0.764383561643836	1	1.2008	0.0206	0.0141	1.2186	4.0258	0	0	0	0	0	1.155	0.3945	0	0.6781	0.1422	0.4011	0	1.6403	2.0547	0.0541	17.1724	0.3951	0	5.7918	0	0	0	0.2858	8.0243	0.1193	0.3438	0.5208	1.6568	2.7977	0	0	0.0988	0	0.4199	2.7784	0.8778	0.2931	32.067	0	0.2406	2	0
TARGET-20-PARCVS	6.94794520547945	0	0.0498	0.3343	0.0941	0.2133	6.5124	0	0.0308	0.3761	0.168	0.0678	3.3273	0.3062	0	2.6562	1.1375	7.112	0	1.5418	2.6127	0.0685	13.1035	0.2055	0.0063	17.9075	0	0.9184	0.2556	8.3163	14.6845	2.0015	0.4734	0.4388	0.406	2.9864	0	0	0.3677	0.0593	1.1688	2.0593	0.6589	8.1039	72.7109	0	0.7101	0.4747	0
TARGET-20-PARCZL	7.38356164383562	0	0.0391	0.3721	0.0698	0.2057	4.1942	0.0131	0.1835	0.4455	0.0603	0	5.1328	0.994	0	3.2803	2.1805	11.268	0	0.3563	2.5233	0.0603	11.9179	0.3108	0	14.6013	0	0.6335	0.268	8.3979	14.3661	1.8136	0.8059	3.1058	0.8122	1.5954	0	0	0.1195	0.0294	5.072	0.9685	0.1389	5.0151	64.9016	0	0.0372	0.3424	0
TARGET-20-PARDDA	7.58356164383562	0	0.0488	1.5204	0.0718	0.3459	0.9637	0.2648	0.6111	0.4645	0.2053	0.0571	2.4515	1.2057	0.1395	2.1689	4.0882	14.6243	1.6079	2.399	1.7746	0.0629	6.6875	5.4039	4.0051	18.873	0.6647	0.3798	0.2518	21.5525	25.142	1.7653	1.5217	7.177	0.3498	0.691	1.3318	2.0706	0.615	0.7888	5.1763	0.4712	0.8754	9.8497	14.4647	1.4051	0	0.1092	0.5156
TARGET-20-PARDDY	2.0986301369863	1	0	0.6693	0	0	2.6327	0	2.9883	0	0.2629	0.8401	0.575	0.7067	0	1.1805	0.7959	4.6458	0.1304	1.4197	2.2756	0.0837	5.2143	0.2162	0	6.2025	0	0	0.1369	1.4446	6.1679	0.5773	0.2714	0.5193	0.4152	0.2502	0	0	0.0676	0	2.7758	0.5748	0	1.058	22.9828	0	0.2217	0	0
TARGET-20-PARDMG	1.13150684931507	1	0.0245	0.2499	0.0114	0.3265	6.1245	0	0.1757	0.2078	0.2161	0.1224	2.2608	0.9331	0.1168	3.1575	2.2042	12.5181	0	4.7952	3.3106	0.0212	10.95	0.2969	0	13.4974	0	2.4604	0.2107	8.1346	18.7725	1.0149	0.6036	0.2488	0.621	1.7164	0	0	0.2789	0.2208	3.9705	4.1351	0.1581	6.9258	33.7738	0	1.2971	0.264	0
TARGET-20-PARDZW	7	0	0.0175	0.8292	0.0311	0.6816	1.1027	0.0635	0.9287	0.4393	0.1985	0.71	1.0773	0.9368	0.1771	0.651	1.0794	6.6256	0.9901	2.0013	2.3794	0.0371	5.3196	7.9175	1.1003	11.4829	0.0738	1.5889	0.3636	14.0416	9.1463	0.9378	1.1071	2.8416	1.2009	0.5565	1.2201	1.5117	0.3542	0.8664	3.1197	1.202	0.3736	5.8191	18.5401	0.2713	0.843	0.475	0.1946
TARGET-20-PAREFM	2.29315068493151	0	0	0.6149	0.1158	0.4851	0.7932	0.0049	0.8235	0.045	0.0787	0.3888	0.7419	0.3915	0.2344	0.3312	0.3809	3.3984	0.124	0.2903	2.7205	0.0223	5.6236	7.9043	0.6762	8.872	0	0.4823	0.1164	18.2513	4.2188	0.3085	1.033	1.3645	0.7906	0.3063	0.6212	0.4055	0.0675	0.339	1.5041	2.1591	0.0431	2.957	15.6125	0.3189	0.4173	0.1387	0.0569
TARGET-20-PARENB	0.86027397260274	0	0.0267	0.548	0.0315	0.0445	3.8472	0	0.2348	0.3193	0.1352	0.0661	5.7322	0.8547	0	7.825	2.9204	9.88	0.0272	2.0104	5.0134	0.0878	4.6702	0.1409	0	26.3397	0	1.1028	0.1208	4.0611	19.3621	0.9982	1.0019	0.4417	0.3271	0.4082	0	0	0.3992	0	3.4173	1.6342	0.6403	13.0316	60.3915	0	0.6396	0.0239	0
TARGET-20-PARFAL	1.03561643835616	1	0.0652	2.2261	0.2576	0.1345	7.6201	0	1.8086	0.2185	0.2858	1.2486	4.5077	1.0545	0	5.6166	4.3188	6.2337	0.0323	1.388	8.4069	0.1801	5.3526	0.3023	0	21.1552	0	0.6207	0.6514	2.9639	19.3175	1.3215	1.0933	0.9887	0.0922	0.3493	0	0	0.283	0.0357	9.8636	1.7519	0.2176	6.1585	20.018	0	2.0912	0.0262	0
TARGET-20-PARGTL	4.15068493150685	0	0.0815	1.0876	0.0129	0.0778	1.1391	0.3567	0.116	0.3401	0.1616	1.0616	1.3154	0.5809	0.0803	1.0424	0.1879	11.7934	0.5742	1.5159	1.8931	0.0228	6.7657	10.3283	1.7776	11.5843	0.3366	0.3454	0.3384	12.29	9.9662	0.4507	1.6824	5.1823	0.2438	0.6498	0.907	1.3223	0.3792	0.6072	1.985	1.0579	0.4681	7.6355	21.0781	0.4065	0.0421	0.175	0.438
TARGET-20-PARGVC	0.808219178082192	1	0	0	0	0	0.2727	0	0	0.116	0.1163	0	1.6844	0.0215	0	0.5831	0.4187	3.6043	0	1.239	2.7553	0	6.6867	0	0	4.8009	0	0	0.0104	4.9623	6.9872	0.0668	0.0433	0.6578	0.5212	0.5221	0	0	0.0131	0.2282	0.5746	0.3524	0.8073	3.3911	38.3297	0	0	0.7278	0
TARGET-20-PARHBA	3.02739726027397	0	4e-04	0.8186	0.0264	1.1525	2.7858	0.0142	0.5491	0.2109	0.1098	0.4638	1.4775	1.3079	0.2285	0.8928	0.4365	5.1595	0.4717	6.5155	2.7682	0.1517	13.3649	8.9376	1.1877	8.9151	0.0709	0.2015	0.1422	19.9082	10.3267	0.2816	3.51	2.3441	0.8966	0.4488	1.6626	1.0411	0.3446	0.4356	1.6699	3.7693	0.9915	10.0672	10.0771	0.2844	0.6857	0.1554	0.9582
TARGET-20-PARHJV	7.29315068493151	0	0.4203	0.1932	0.1035	0.1856	1.6352	0.1164	0.3997	0.146	0.163	2.1317	2.4532	1.0976	1.501	1.1963	1.1628	27.6296	0.5651	0.1827	3.4082	0.1753	3.8973	14.5644	3.1552	19.9094	0.6405	1.3524	1.5322	21.9808	9.9754	2.3702	0.8416	9.5324	0.0361	0.2288	0.9523	1.5016	0.334	0.6954	4.4795	0.9468	0.0426	10.934	21.1472	0.5328	5.2229	0.2275	0.6131
TARGET-20-PARHVI	3.1972602739726	0	0.157	0.2061	0.0283	0.428	3.8418	0.568	0.4568	0.4777	0.1662	0.6241	1.266	0.132	0.126	0.9566	0.3896	8.687	0.4941	0.9408	1.1866	0.0194	7.5143	9.6007	2.4604	29.3834	0.0169	1.3975	0.1473	11.1718	6.6057	0.2829	1.9738	7.2833	0.4038	0.46	2.014	1.3641	0.3191	1.3867	0.6476	0.8675	0.1666	6.5916	50.9978	0.3955	1.7057	0.2034	0.1322
TARGET-20-PARHVK	6.89315068493151	0	0.0458	0.6271	0.2377	0.1352	1.6027	0	0.248	0.1517	0.2173	0.5504	2.186	1.1743	0	2.6085	1.8283	6.1939	0	2.1955	3.8077	0.3846	7.0197	0.2964	0	18.6452	0	2.0097	0.6623	1.9207	11.4629	2.8806	0.6978	1.1287	0.264	0.3684	0	0	0.461	0.1862	3.6464	2.5959	1.0281	2.5405	18.7821	0	1.4086	0	0
TARGET-20-PARIHK	2.52876712328767	1	0.1412	1.7654	0.029	0.2554	3.2713	0	0.5839	0.4191	0.2434	0.9144	1.8761	3.0855	0	1.356	1.0322	6.547	0	7.2844	2.4036	0.2234	8.7228	0.612	0	21.2572	0	0.8295	0.4177	4.4531	13.1427	0.7753	0.4167	0.6288	0.718	0.8369	0	0	0.7457	0.0457	4.7619	2.5578	0.6085	6.854	48.0153	0	1.9027	0.2174	0
TARGET-20-PARIMT	6.78356164383562	0	0	0.4556	0.0352	0.0359	3.2458	0	0.8388	0.2818	0.1907	0.0175	2.9401	0.6654	0	1.4508	4.4549	8.7367	0.0438	0.7041	4.9583	0.1025	5.128	0.0834	0	24.4423	0	0.5271	0.4028	12.1078	14.8724	1.634	0.3993	0.1383	0.2132	0.4733	0	0	0.4571	0	2.5629	3.684	0.1579	4.56	46.2345	0	1.0794	0.0385	0
TARGET-20-PARIZR	6.73150684931507	0	0.0556	0.7627	0.1628	0	2.8549	0	0.5277	0.0158	0.0411	0.0696	8.2384	2.3744	0	3.7502	1.9862	11.7497	0	1.1591	8.1277	0.382	5.87	0.1067	0.1119	20.2753	0	0.6776	0.4543	9.6543	9.2934	5.3148	0.7974	4.3858	0.1726	0.4869	0	0	0.7907	0	2.1935	5.8816	0.9307	5.2733	67.5802	0	0.0713	0	0
TARGET-20-PARJCR	1.28219178082192	1	0.1402	1.5521	0.0062	0.2028	2.6951	0	0.1883	0.0601	0.7952	0.5005	1.9142	1.0783	0	3.8638	0.1544	4.1034	0	0.5323	5.5788	0.5714	8.2171	0.589	0	12.6328	0	2.5201	0.6943	2.0571	8.3294	3.4258	2.1773	4.7042	1.0008	1.5721	0	0	1.0588	0.1098	3.0421	3.6406	2.5999	4.6767	16.0805	0	2.2085	0.0435	0
TARGET-20-PARJWH	0.443835616438356	1	0.1242	0.9127	0.2289	0.39	3.3851	0.1897	0.8211	0.1913	0.2029	0.34	2.2011	0.5258	0.1914	1.0554	0.6053	1.4635	0.1105	3.9118	6.0996	0.0927	16.731	5.9229	2.8852	10.857	0.1127	0.4055	0.0835	1.8085	5.0735	0.602	2.9652	2.5936	1.6023	0.6202	2.7189	0.4991	0.374	3.5716	1.6085	5.0697	0.5409	4.533	21.8994	0.4786	0.4173	1.1332	0.0145
TARGET-20-PARJYP	4.92602739726027	0	0	0.2821	0	0.3158	3.116	0	0	0.3007	0.0232	0	0.7015	1.0692	0	1.1791	0.7319	3.3705	0	0.8495	1.3582	0.073	6.5145	0.16	0	9.7667	0	0.6862	0	4.7999	8.0397	0.3238	0.4343	2.6142	1.833	0.669	0	0	0.3648	0	0.9837	1.7353	0.2321	3.1664	21.9293	0	1.3552	0	0
TARGET-20-PARKCX	7.56164383561644	0	0.0606	0.2101	0.0372	0.1186	5.6113	0	0.7745	0.2364	0.1542	0.1826	4.7608	1.3553	0	1.9056	0.715	4.8207	0	1.0525	1.0127	0.0467	14.3324	0.2026	0	14.3065	0	1.2499	0.4159	0.292	6.907	0.4132	0.0723	0.2417	0.8208	1.0137	0	0	0.2213	0	1.1024	2.2148	0.6906	2.8489	20.2071	0	0.8607	0.569	0
TARGET-20-PARKFB	5.92328767123288	0	0.4008	0.6484	0.1462	0.5665	4.2518	0.3475	0.0902	0.1871	0.2749	0.7365	1.0231	1.1518	0.9522	2.0493	0.5121	7.8376	1.9598	2.2205	1.6384	0.1359	9.8832	9.0568	1.8072	11.2835	0.0896	0.7654	0.431	2.9694	7.4467	0.9175	1.598	3.6654	0.2385	0.4575	2.1004	1.3869	0.7702	1.7673	1.7089	2.5467	2.352	7.2477	14.5394	0.3157	1.0936	0.0913	0.1227
TARGET-20-PARLMY	1.54794520547945	1	0.0125	1.355	0.1474	1.2906	3.0452	0.1111	0.851	0.2302	0.3733	0.3754	7.5718	2.0771	0.4946	2.6855	3.8558	22.0082	0.8135	2.3879	6.8126	0.0517	5.2092	7.8521	4.0295	31.5599	0.3386	1.8546	0.5055	21.1315	13.1949	2.9904	1.871	6.9679	0.7136	0.7359	1.8678	2.0607	1.0581	1.5372	8.2517	0.8802	0.528	19.4699	22.1286	1.0572	1.0724	0.0377	0.4131
TARGET-20-PARLSW	7.15890410958904	0	0	0.2836	0.0682	0.2191	1.1826	0.1542	0.3684	0.0143	0.1037	1.1657	1.0073	0.9608	0.1448	1.1564	1.42	18.7368	0.1514	0.8306	2.1951	0	8.8548	6.2892	1.7025	14.8665	0.0179	2.4941	0.1455	11.308	10.2138	0.7748	0.9962	3.0563	0.6234	0.3983	1.033	1.7323	0.3027	0.528	2.9902	2.5439	0	3.2971	18.3529	0.1856	2.4264	0.3451	0.0813
TARGET-20-PARLVL	5.42191780821918	1	0.0693	0.3864	0	0	6.1263	0	0.5144	0.4237	0.0658	0	4.7566	2.4785	0	9.2741	2.0891	13.713	0	3.078	5.963	0.2613	8.9854	0.0488	0	21.1464	0	0.8233	0.1994	2.0944	14.3486	2.4819	0.542	3.2773	0.6199	0.8098	0	0	0.3731	0	1.5836	3.4107	0.9488	4.7026	48.2368	0	0.2944	0.3	0
TARGET-20-PARMME	6.47397260273973	0	0.0206	0.3725	0.2262	0.7547	1.9448	0.6708	0.1585	0.4677	0.4933	0.772	1.3001	0.5499	0.2916	1.0112	1.306	9.5052	1.0993	4.2753	3.4046	0.0482	8.6907	9.8793	2.4043	12.0214	0.3067	1.1804	0.4364	12.4854	14.6404	0.5515	3.158	4.0881	0.5442	1.2112	1.7929	1.7256	0.7062	1.4982	3.8887	0.9003	0.2405	7.5011	18.4345	0.9778	1.0645	0.2504	0.2617
TARGET-20-PARMZC	2.26849315068493	0	0.1377	1.3413	0.2508	0.5192	1.337	0.1746	0.4979	0.2293	0.1441	1.7259	1.5933	0.943	0.8603	1.3945	1.1319	10.748	1.4538	3.2743	3.2613	0.0392	8.959	9.4343	3.5942	16.9274	0.0305	0.6821	0.7557	21.8458	14.632	1.6859	1.3739	3.9348	0.5949	0.7732	0.6696	1.822	0.2968	0.7744	5.1286	2.3494	0.7095	9.5202	21.8444	0.3645	2.3805	0.3798	0.1242
TARGET-20-PARMZF	6.00821917808219	0	0	0.8241	0.0328	0.4652	2.4945	0	0	0.4199	0.1602	1.1449	1.7033	0.4865	0	0.6218	1.5605	5.3381	0	0.7705	1.694	5e-04	7.163	0.0822	0	12.3384	0	1.9929	0.2054	9.4092	13.5343	0.2771	0.3771	0.2647	0.3389	1.1838	0	0	0.2462	0	2.5465	2.5369	0.0857	5.5365	30.684	0	1.1696	0.2266	0
TARGET-20-PARPBF	0.23013698630137	1	0.0369	0.4996	0.0197	0.2351	3.2735	0.5998	0.5703	0.141	0.3341	0.6006	1.4252	0.5067	0.4921	0.8298	1.1285	13.6535	1.1633	0.9825	3.0942	0.0277	12.0848	9.1806	2.4804	6.939	0.1798	0.4007	0.4081	25.6964	9.1162	0.6744	1.8686	2.9478	0.3209	0.4004	1.6476	1.3363	0.4653	1.6122	2.9111	0.2702	0.4798	10.9458	21.1785	0.3917	2.0663	0.6259	0.1435
TARGET-20-PARPDS	2.29041095890411	1	0	0.2075	0.0895	0.2324	4.7174	0	0.3572	0.0961	0.1119	0.097	3.1439	1.5367	0	3.556	2.9993	7.4989	0	0.4742	9.317	0.2021	6.2826	0.048	0	15.0563	0	0.9295	0.2204	2.9108	10.9632	2.4902	0.2544	0.5392	0.1696	0.2206	0	0	0.9842	0.0954	2.9016	2.6932	0.0643	3.4597	66.6745	0	0	0.0151	0
TARGET-20-PARPVZ	3.77260273972603	1	0.047	0.454	0.146	1.3586	3.0876	0.3664	0	0.4082	0.6625	0.7368	0.9911	0.5947	1.3173	1.1083	0.8366	12.9685	1.065	12.9795	7.914	0.0192	15.322	7.0006	1.9068	8.6771	0.8262	2.937	0.1746	7.2331	12.8615	0.8745	4.7155	4.1409	0.8828	2.1411	3.5185	2.8233	0.8242	1.6801	1.5465	4.3815	0.4288	11.6791	10.7198	0.7258	3.9717	0.6436	0.4321
TARGET-20-PARPWL	3.28493150684932	0	0	0.0136	0.0341	0.1955	4.8571	0	0	0.0381	0.1212	0.0253	1.4027	0.2042	0	1.0302	0.3196	1.7363	0	0.3549	0.863	0	14.1724	0.0786	0	6.8825	0	0.2275	0.0885	2.0034	6.0119	0.1696	0.1081	0.7509	1.5602	1.9024	0	0	0.0897	0	0.2941	3.4459	0.1312	1.8772	18.3779	0	0.1564	0.3808	0
TARGET-20-PARSAN	2.38356164383562	1	0.038	0.5609	0.0476	0.156	3.3579	0	0.0296	0.2741	0.1911	0	3.7133	3.6357	0	2.9057	2.5251	16.0574	0	4.0299	4.8967	0.0665	9.0693	0.449	0	21.402	0	0.9571	0.1729	8.2639	21.3026	2.3014	0.51	0.7031	0.7839	0.7101	0	0	0.4029	0.0279	2.5574	1.5675	0.5641	8.1347	39.8153	0	0.0329	0.2867	0
TARGET-20-PARSHM	6.71232876712329	0	0.0566	0.4075	0.1296	0.1807	5.8195	0	0.1274	0.1157	0.1987	0.0588	4.4602	1.3486	0	2.4635	1.4126	12.6812	0	2.8415	5.5466	0.0033	12.7741	0.2671	0	12.8978	0	0.7691	0.1721	2.6703	17.0118	1.139	1.1467	0.2514	0.2718	1.8281	0	0	0.3515	0	3.9212	3.9431	0.2238	6.8433	35.4356	0	0.6342	0.1783	0
TARGET-20-PARTAL	1.45479452054795	1	0.2018	0.3752	0.0545	0.0902	3.8867	0	0.2909	0.2398	0.212	0.1128	3.6134	1.255	0	2.0289	1.9068	16.7097	0	1.0622	5.5012	0.0774	9.9004	0.0678	0	13.0127	0	1.0271	0.1136	4.9237	14.7317	0.889	0.6022	2.5245	0.3489	0.561	0	0	0.3402	0	4.3711	2.3718	0.1991	2.8316	41.0781	0	0.5148	0.5289	0
TARGET-20-PARTST	6.51780821917808	0	0.282	0.9157	0.0703	0.6127	2.8126	0.3226	0.7594	0.2557	0.2558	0.3912	4.8777	0.587	0.8107	0.5791	1.4321	7.7913	1.5986	5.5827	8.0696	0.0696	8.6691	7.9336	1.3699	11.644	0.2314	0.8994	0.9884	18.8843	12.6489	0.9811	3.0273	3.7062	0.1611	1.0928	1.8283	1.9921	0.5248	0.7091	4.9726	2.3196	0.4129	23.1847	18.0393	0.8355	2.5463	0.5679	0.3143
TARGET-20-PARTXH	6.38356164383562	0	0.1937	0.6835	0.1674	0.885	4.0065	0.5383	0.4521	0.3908	0.3963	0.6183	2.4015	0.4514	1.4096	1.4619	0.7254	12.807	1.9729	15.6255	7.2467	0.0348	12.3091	6.2996	3.4837	10.5899	0.0471	3.1315	0.1824	4.6644	14.9082	0.7844	3.5104	5.5449	0.6257	1.4999	1.64	2.3478	0.4999	2.0819	2.4456	2.6635	0.2153	12.6614	16.1135	0.4977	5.71	0.4107	0.248
TARGET-20-PARTYV	1.11232876712329	0	0.0444	0.6862	0	0.234	1.3522	0.2342	0.24	0.191	0.2244	0.3173	2.0599	0.6183	0.7141	1.0793	1.2112	9.1985	1.6823	4.2369	3.8208	0.0542	9.8041	10.9293	1.8058	14.6189	0.5192	0.308	0.3186	10.2206	11.8563	1.7345	2.2572	4.0113	0.8022	0.2905	3.1679	1.44	0.6243	1.3223	2.2751	1.2273	0.5489	7.8036	34.728	0.3399	0.5619	0.2556	0.5375
TARGET-20-PARUBT	1.60547945205479	1	0.0903	0.1428	0.2316	0	2.2681	0	0.3419	0.0956	0.0538	0	2.6631	0.5223	0	1.6856	0.7628	16.9287	0.0427	0.4334	1.3296	0.0326	4.3334	0.2025	0	9.5113	0	0.0299	0	1.1072	3.7659	0.2572	0.0857	1.0366	0.2596	0.3579	0	0	0.1589	0	0.7757	0.6777	0.2232	1.5672	22.4382	0	0.5387	0	0
TARGET-20-PARUDL	6.60547945205479	0	0	0.5501	0	0.0676	2.1067	0	0.2357	0.3393	0.0969	0.1699	1.9143	1.5791	0	1.8979	3.4062	13.5304	0	0.8156	2.3466	0.0632	5.3717	0.197	0	19.2625	0	0.9405	0.2763	7.9045	15.4946	0.9705	0.3946	0.4925	0.4325	0.4852	0	0	0.4089	0.0496	2.9131	1.8103	0.0334	4.3123	36.6559	0	1.1777	0.0141	0
TARGET-20-PARUNX	6.47671232876712	0	0.0636	0.395	0.1545	0.0143	7.351	0	6e-04	0.5	0.2631	1.149	5.6476	0.7008	0	1.6644	0.6897	5.204	0.0699	2.2246	5.2144	0.0338	10.5621	0.5081	0.023	14.735	0	0.1349	0.5056	3.4373	17.2923	1.8684	1.0587	0.5518	0.3306	1.933	0	0	0.2889	0	4.2516	3.2587	0.1763	5.3584	37.9973	0	0.0062	0.1536	0
TARGET-20-PARURW	6.25479452054795	0	0.0462	0.2222	0.0822	0.3336	1.8685	0.2849	0.0543	0.9282	0.1649	0.426	1.6989	0.6293	0.0617	1.0161	0.5421	8.6205	0.4612	4.3405	2.1561	0.0355	11.7957	6.5542	2.2735	8.5263	0.2213	0.3668	0.2033	23.8991	10.9519	0.822	2.1797	2.9859	0.8297	2.0169	1.5207	1.6563	0.2794	1.2495	2.0791	1.3927	0.5683	5.6874	35.7352	0.4964	0	0.5045	0.254
TARGET-20-PARUTH	3.86849315068493	1	0	0.3638	0	0.069	0.9326	0	0	0.4114	0.0443	0.3152	3.7884	0.6885	0	0.4511	0.6457	1.9092	0	1.6535	2.7467	0	5.6193	0.1938	0	9.2987	0	0.4353	0.1606	5.1288	5.6644	0.0628	0.3561	0.5354	1.0263	0.9028	0	0	0.0916	0	1.2699	0.8636	0.3363	1.6465	48.4677	0	0.3812	0	0
TARGET-20-PARUUB	5.15616438356164	0	0.01	0.1209	0.148	0.2848	5.2062	0	0.2154	0.1361	0.3115	0.3908	2.0528	0.5532	0	2.0797	0.539	7.9506	0	3.4541	2.1874	0.0356	19.5592	0.4412	0.028	11.1131	0	0.5918	0.1692	1.4001	15.4036	0.8831	0.5115	0.2582	1.6013	1.8728	0	0	0.321	0	0.7577	4.0473	0.7275	6.3856	29.9337	0	0	0.5342	0
TARGET-20-PARUWX	1.2027397260274	1	0	0.7511	0.2055	0.2312	2.9991	0	0.229	0.4462	0.2465	1.6722	1.0912	1.8133	0	1.2003	2.5764	5.0151	0	2.0988	2.7814	0.0668	9.0305	0.2133	0	14.0671	0	1.3383	0.2701	4.4455	10.5491	0.8393	0.3326	0.5669	0.4343	0.9867	0	0	0.5843	0	3.2708	1.8335	0.8964	7.4613	12.4981	0	0	0.0761	0
TARGET-20-PARVAI	1.17534246575342	1	0.0289	1.7184	0.6653	0.4	3.3028	0	0.0967	0.7083	0.8161	0.7928	5.0199	1.9945	0	4.2936	2.7902	16.6625	0	7.6706	4.5597	0.1506	10.1495	0.3701	0.0302	24.0024	0	1.0272	0.7808	3.3847	17.417	2.585	2.2323	0.8104	0.6178	1.3735	0	0	0.7074	0	5.0808	3.8422	0.5625	11.1679	31.4203	0	1.888	0.5951	0
TARGET-20-PARVSF	6.00547945205479	0	0.0653	0.8946	0.3111	0.5362	1.2089	0.6591	0.789	0.0989	0.5907	0.5074	1.1777	0.6825	0.9568	1.5265	0.9217	9.6574	1.609	8.9078	2.9945	0.0768	9.6954	6.0648	1.5542	9.3215	0.1769	1.8066	0.0567	5.1137	9.2805	0.5974	1.9087	3.0388	0.621	1.0083	0.5633	1.2786	0.493	1.3656	2.9932	1.0511	0.4453	7.2204	8.028	0.41	0.5985	0.3424	0
TARGET-20-PARVUA	0.608219178082192	1	0.1142	0.2608	0.0247	2.0763	1.2049	0.2646	0.1301	0.1166	0.3249	0.2138	0.9251	0.5823	0.5291	0.3481	0.4368	4.8455	0.9508	10.3575	4.3463	0.0912	15.3628	7.3392	0.6355	5.6273	0.357	1.1101	0.0266	5.0707	6.9778	0.3716	3.1812	3.5386	0.8064	2.3034	1.7186	1.3645	0.497	2.488	0.7298	2.2998	0.2138	9.5059	11.7072	0.2307	2.8414	0.2725	0.2589
TARGET-20-PARWDZ	0.879452054794521	1	0.3991	0.1301	0.0335	0.3294	11.2127	0	0.3661	0.1009	0.0691	0.2743	4.2974	0.9901	0	2.6297	1.0457	5.5103	0	3.4537	2.8657	0.0148	18.0406	0.2313	0	15.9731	0	1.0954	0.1349	1.56	13.5478	0.8102	0.7047	0.2846	0.3903	2.8301	0	0	0.1422	0	1.3296	6.3436	0.4823	7.6556	25.6461	0	1.0408	0.2856	0
TARGET-20-PARWXU	6.32602739726027	0	0.2186	0.013	0	1.0891	1.1179	0.1235	0.471	0.0805	0.0979	0.0552	0.5667	0.4101	0.0244	0.1038	0.2007	2.3049	0.277	0.4574	0.8612	0.0206	15.1785	2.3542	0.4985	2.5754	0.0575	0.122	0.0117	0.3652	2.5493	0.0388	1.7715	1.9523	0.4632	1.1622	0.2824	0.1754	0.0841	0.6195	0.2489	0.3284	0.3359	1.0559	10.8066	0.0684	0.0928	0.448	0.0587
TARGET-20-PARXBT	6.15342465753425	0	0.0789	1.2642	0.1306	0.3005	3.5777	0	0.6696	0.8035	0.6057	2.0128	3.9879	1.2529	0	1.5973	3.9258	18.7231	0	4.1328	4.4305	0.1235	8.3258	0.6061	0.0819	22.1827	0	1.8113	0.3146	11.1829	18.3404	1.2945	2.2556	0.4995	0.7191	1.5989	0	0	0.7708	0	8.9276	3.5633	0.1451	10.7508	55.1479	0	5.923	0.3913	0
TARGET-20-PARXMP	5.21369863013699	0	0	0.4407	0.1722	0.1517	2.544	0	0.1907	0.1951	0.2813	0.0856	7.7393	0.8356	0	6.7458	2.622	7.0085	0	1.5228	3.5328	0.0298	7.1301	0.502	0	18.4642	0	1.9816	0.1575	2.7093	14.9803	1.3512	1.1825	0.5165	0.8572	1.1514	0	0	0.6525	0	2.8289	4.6684	0.5313	4.1687	50.642	0	0.9337	0.7784	0
TARGET-20-PARXNG	6.15342465753425	0	0	0.1638	0.0843	0.3268	5.825	0	0.0695	0.4952	0.2245	0.1835	4.023	0.8955	0	4.7698	1.665	10.732	0.0516	6.024	4.0489	0.0556	14.7848	0.782	0	16.5951	0	2.2197	0.0847	3.0986	16.1142	0.7787	1.3479	1.0332	1.0954	1.148	0	0	0.664	0	0.5361	1.8428	0.7629	5.5822	42.2058	0	0.4362	0.7948	0
TARGET-20-PARXZP	4.80547945205479	1	0.2315	1.2032	0.1899	0.5764	1.0047	0.6465	0.3453	0.0532	0.3796	0.5412	3.795	0.7495	0.1977	1.5303	1.2534	5.7663	1.494	0.7326	3.2395	0.0857	6.2537	7.143	2.397	14.255	0.1735	4.3895	0.4938	8.3915	11.7132	0.7819	1.8866	3.2571	0.3257	0.576	1.0493	0.9868	0.5426	0.294	4.8458	1.116	0.359	9.5318	16.9611	0.7034	0.8911	0.1751	0.3246
TARGET-20-PARYFN	6.03561643835616	0	0.0395	0.6241	0	0.1756	2.3957	0	0.6859	0.3084	0.192	0.2793	5.1913	0.9479	0	1.7917	3.2706	15.0584	0	0.4933	3.6689	0.0609	5.0042	0.1196	0	33.2488	0	2.9915	0.6213	13.8178	16.5182	1.3655	0.4891	0.6339	0.22	0.476	0	0	0.1938	0	5.6022	3.258	0.2404	7.2922	39.9719	0	1.1266	0.1727	0
TARGET-20-PARYGA	6.59178082191781	0	0	0.6113	0.1355	0.1076	2.1145	0	0.7407	0.2338	0.1992	0.9093	2.0855	1.2041	0	1.6145	1.4111	5.9742	0	2.3047	1.9785	0.0927	8.0426	0.2354	0.0192	11.2614	0	0.0602	0.2042	0.9279	7.6431	0.4103	0.1232	1.453	0.9794	0.2297	0	0	0.13	0	2.9732	1.2515	0.1785	1.8331	27.0916	0	0.979	0.2469	0
TARGET-20-PARYVW	6.34794520547945	0	0.0692	0.8209	0.2838	0.5233	3.246	0	0.0713	0.6378	0.2515	1.1037	5.6678	2.9946	0	5.1638	4.7676	11.3215	0	4.5502	5.7434	0.0481	10.955	0.6607	0	19.7561	0	1.0808	0.2599	3.0755	13.8714	1.3792	1.1897	0.88	0.695	0.7082	0	0	0.8521	0.2467	3.3271	2.7907	1.3588	17.504	73.6973	0	0.2454	0.4998	0
TARGET-20-PARZUU	5.93972602739726	0	0.016	0.2956	0.0873	0.0767	8.0168	0	0.3817	0.6507	0.2404	0.111	4.466	2.1687	0	3.4641	1.4596	17.0399	0	6.6008	2.0317	0.0462	11.1807	0.3457	0	23.025	0	1.6045	0.393	4.0047	16.2557	0.8149	0.356	0.2481	0.7472	0.9428	0	0	1.1362	0.0137	1.1669	2.9542	1.1619	13.322	33.4205	0	1.1724	0.1459	0
TARGET-20-PARZWH	5.89315068493151	0	0	0.6969	0.0104	0.1095	4.9497	0	0.2007	0.3723	0.2173	0.2315	2.8684	0.6248	0	6.2178	5.9264	11.5269	0	5.581	8.8462	0.2752	5.2692	0.4594	0	20.134	0	0.2987	0.4955	3.36	12.6443	2.2968	1.5611	0.9907	0.5644	0.4303	0	0	0.8381	0	2.6467	2.965	0.7687	6.2892	40.4495	0	2.1441	0.4025	0
TARGET-20-PASBBE	6.14794520547945	0	0	0.234	0.1196	0.1037	4.1707	0	0.0895	0.2682	0.0837	0.0598	2.4123	0.7335	0	7.1566	3.4059	7.5679	0	2.1163	4.5852	0.0291	8.2608	0.0446	0	15.5965	0	0.4423	0.1108	3.2071	11.6959	1.502	0.2998	0.7498	0.5337	0.1867	0	0	0.2757	0.0234	2.2271	0.252	0.4888	6.7029	70.0647	0	1.3087	0.1437	0
TARGET-20-PASBHI	6.41643835616438	0	0.0311	0.271	0	0	0.9313	0	0	0.2768	0.0471	0.0899	4.0192	2.2563	0	0.4897	0.3841	3.9382	0	0.3825	0.4153	0.0989	5.7696	0.0337	0	10.8442	0	0	0.5984	8.1869	10.2675	0.8116	0.1311	2.5972	0.842	0.1627	0	0	0.0387	0.0702	3.2016	2.1498	0.3549	1.7033	48.5558	0	0	0	0
TARGET-20-PASBPK	5.8	0	0.1169	0.1084	0.0159	0.1434	2.3425	0	0.0438	0.053	0.0636	0.0277	2.1089	0.56	0	0.5292	0.4359	1.3566	0	0.2314	2.6835	0.3547	7.66	0.0451	0	9.3993	0	0.0566	0.145	0.7409	5.5533	1.2178	0.2851	2.4382	1.595	0.3328	0	0	0.1659	0.044	1.2119	3.2142	0.1851	0.7468	35.0535	0.0596	0.173	0.4147	0
TARGET-20-PASBPW	1.17260273972603	0	0.0263	0.9985	0.1394	0.2996	2.6802	0.1453	1.6956	0.1664	0.0722	1.2108	2.6424	0.6184	0.5849	1.5831	1.4262	9.0571	0.811	1.0392	4.6391	0.1479	6.9186	9.0244	2.2141	13.496	0.1397	0.8346	0.3819	19.5344	12.7756	1.7303	0.6752	4.1537	0.4172	0.1285	1.0939	1.2875	0.4006	0.3509	3.4987	1.4711	0.1467	7.5766	18.283	0.1602	0.2802	0.374	0.337
TARGET-20-PASBSB	0.443835616438356	1	0	0.0099	0.055	0.4022	2.0441	0.0431	0.1005	0.0554	0.0618	0.034	0.3902	0.1819	0.0021	0.2264	0.1489	0.7479	0.0952	1.2952	1.1465	0.0209	12.9448	8.5634	0.3734	5.5317	0.0324	0.1366	0	2.2328	2.7338	0.0672	2.1409	1.0652	0.4747	1.3446	1.2657	0.7614	0.0771	1.0225	0.1422	1.8044	0.0899	2.6357	8.9847	0.0545	0.0981	0.1981	0.0731
TARGET-20-PASCCS	6.08493150684932	0	0.1894	0.3751	0.092	0	4.0584	0	0	0.2867	0.0424	0.3297	11.6995	0.6349	0	7.2473	0.4855	3.7776	0	0.2625	3.6944	0.1617	3.0238	0.2076	0	36.4554	0	0.7968	0.6365	8.0122	17.5852	1.9501	1.0354	1.8411	0	0.1486	0	0	0.2819	0	2.6335	0.9084	0.0676	21.6515	12.4249	0	1.212	0	0
TARGET-20-PASCFW	6.04109589041096	0	0	0.1149	0	0.0463	3.2935	0	0.1293	0.3476	0.1151	0	1.3006	0.3824	0	4.0446	0.3831	1.2116	0	0.156	0.8604	0.4265	11.4934	0.0365	0	14.8128	0	0.3608	0.04	1.0686	3.5589	2.9496	0.2801	3.2309	0.6641	0.7415	0	0	0.4745	0	0.5928	5.6409	0.0634	3.2325	66.1759	0	0.4918	0	0
TARGET-20-PASCGR	1.92328767123288	1	0.8155	0.9065	0.0299	0.1587	3.4028	0	1.1284	0.1534	0.0714	0.0248	5.8393	2.5628	0	6.7077	2.0389	13.717	0	0.6903	3.314	0.2213	5.4428	0.1384	0	28.7342	0	6.7409	0.467	0.974	10.1768	4.4763	0.715	0.5899	0.6234	0.0677	0	0	0.2772	0.1706	4.0172	1.6899	1.0227	3.9659	22.6953	0	1.0851	0	0
TARGET-20-PASCRZ	0.928767123287671	1	0.1312	2.7543	0.4665	0	6.2096	0	2.101	0.0154	0.0469	1.1391	8.2915	2.3745	0	5.15	4.1033	30.2192	0	0.3585	10.1397	0.3298	4.6673	0.1669	0	36.9755	0	1.1829	0.728	8.8887	15.3257	3.2418	0.7049	1.8663	0.0561	0.0372	0	0	0.1643	0.0735	9.5882	1.7183	0.1663	5.5583	58.882	0	1.5857	0	0
TARGET-20-PASDGX	4.85205479452055	0	0.0278	0.5928	0.0465	1.6865	1.3504	0.31	0.2196	0.1193	0.2566	0.4306	0.5051	0.7044	0.1179	0.6489	0.539	3.4057	0.5722	5.0503	1.5776	0.0107	10.7015	5.5999	0.9844	4.4905	0.1185	1.052	0.0952	4.3733	5.9737	0.2758	2.3673	2.7686	0.3001	0.5304	1.3084	0.9572	0.2242	0.6491	1.4284	1.4152	0.4723	3.6629	13.6365	0.2714	1.0099	0.5523	0.3007
TARGET-20-PASECW	0.904109589041096	1	0.1231	1.3301	0.2039	0.4986	1.8319	1.1229	0.2153	0.7096	0.6346	0.7268	3.9371	1.9931	0.2923	2.3031	2.7177	17.2874	2.6861	5.539	3.1286	0.0517	9.8741	9.8351	2.3357	22.1823	0.4473	1.7302	0.3603	21.6753	11.1902	1.9477	3.5657	5.6446	0.6608	0.2782	1.0234	2.2561	1.0465	1.5385	4.2985	1.446	0.3308	8.05	16.9334	0.9257	10.3383	0.2505	1.0047
TARGET-20-PASEFD	1.4	1	0.3033	2.9071	0.3233	0.5648	2.7833	0.4778	0.5059	0.253	0.251	1.2527	2.3411	1.5254	1.2341	3.7212	3.0079	17.0416	2.1806	1.5489	7.9604	0.0863	6.4378	10.1279	5.07	21.7093	0.2596	5.2797	0.4576	2.8551	20.8247	2.3934	2.1192	5.3511	0.1551	0.5564	0.9823	1.1618	0.5276	0.4773	6.8705	2.4464	0.542	6.9241	10.8572	0.9988	2.2769	0.2114	0.2854
TARGET-20-PASEGC	5.51506849315069	0	0	0.9205	0.1186	1.3217	2.7977	0.262	0.1928	0.6747	0.2549	0.5072	2.043	2.1223	0.3016	1.5108	3.2244	11.8475	1.5993	10.5089	3.0856	0.0555	9.3065	8.9149	2.1731	13.2033	0.2371	0.8889	0.5572	25.0272	17.7332	1.1952	2.9401	3.1139	0.3305	1.2183	4.8584	1.72	0.4874	0.9854	2.9343	5.7665	1.0421	15.9694	20.6493	0.4573	2.6145	0.1752	0.599
TARGET-20-PASFEW	0.857534246575342	1	0.1337	0.3108	0.1373	0.1022	1.4376	0	0.0104	0.5177	0.1961	0.2132	8.05	1.4141	0	4.5873	1.7513	11.8199	0	2.0711	3.1053	0.145	9.0159	0.6433	0.1344	25.2102	0	0.7783	0.6558	12.1589	17.3908	2.2256	0.4166	2.0466	0.3083	0.5038	0	0	0.4614	0.0545	6.3967	0.95	0.5229	5.5698	43.6223	0	4.0257	0.2252	0
TARGET-20-PASFJB	1.63013698630137	1	0	0.4132	0.1014	0.3865	7.0729	0	0.0748	0.8328	0.2646	0.3029	3.0052	3.1218	0	4.5889	3.823	19.0253	0	6.2936	2.912	0.0136	10.9281	0.5974	0	20.817	0	1.1544	0.0579	7.2422	28.1704	1.4172	1.0289	0.2724	0.1501	2.1509	0	0	0.4571	0.0403	6.9651	3.4282	0.3572	6.4	38.4559	0	3.3198	0.3814	0
TARGET-20-PASFLM	5.57260273972603	0	0.4064	0.1856	0.2674	0.2975	1.7269	0	0	0.4108	0.3832	0.3877	6.332	0.2496	0	1.405	0.8517	2.212	0.1002	1.9008	1.5728	0.0427	4.9727	0.2202	0.0171	20.2275	0	0.5453	0.3311	2.2766	9.8315	0.847	0.8792	0.4322	0.476	0.585	0	0	0.3217	0	2.2453	1.0791	0.6179	2.9019	9.7841	0.1506	1.0965	0.5944	0
TARGET-20-PASFNP	6.04383561643836	0	0.1065	0.7322	0.0311	1.1021	0.8867	0.1356	0.39	0.1018	0.0991	0.3846	1.8723	1.8891	0.6148	0.5982	0.6018	7.5786	1.0269	2.2826	5.5447	0.3603	10.9713	11.7304	1.0505	11.6102	0.0281	0.9123	0.2724	5.6226	7.7492	2.1088	1.994	4.6837	1.0414	1.0322	1.0942	1.0394	0.1981	0.887	2.1394	1.8172	1.3971	2.9428	16.3113	0.2005	1.8198	0.124	0.6264
TARGET-20-PASGGK	5.54794520547945	0	0.1997	0.9803	0.215	0.2128	4.0843	0	0.3361	0.1555	0.5587	0.2329	3.9265	1.6168	0	2.9145	2.3624	7.0334	0	2.1696	3.9722	0.0565	8.913	0.1121	0	16.2518	0	1.2893	0.2983	4.5822	19.016	1.0461	0.7278	1.9794	0.5832	1.1637	0	0	0.4087	0	4.6365	3.7016	0.591	6.7757	27.1247	0.0142	0.8416	0.1727	0
TARGET-20-PASGMZ	2.16164383561644	1	0.2725	1.8441	0.0045	1.1997	2.7017	0	0.2797	0.4216	0.5847	0.3794	2.3664	1.5612	0	1.7827	0.9858	10.9934	0	2.079	2.1091	0.1254	9.8134	0.5654	0	17.7727	0	2.2646	0.5354	6.9449	18.727	0.9186	0.5395	0.9266	1.0714	1.3839	0	0	0.6948	0	4.5364	1.9519	1.5486	7.8478	11.5133	0	0	0.1539	0
TARGET-20-PASGWH	3.32602739726027	1	0.0213	0.2705	0.1784	0.1448	3.6827	0	0.0694	0.1911	0.4698	0.0059	2.8835	0.5879	0	6.044	1.191	9.1305	0	7.7699	2.9971	0.0117	12.7634	0.9298	0	14.6156	0	1.0419	0.244	3.4173	14.2429	1.3167	0.7114	0.4742	2.3667	1.107	0	0	0.3672	0	1.0344	4.0678	1.0021	6.8289	37.0146	0	0.1836	0.9345	0
TARGET-20-PASGZS	0.761643835616438	1	0.0097	0.5609	0.2008	0.2386	2.8992	0	1.6136	0.1672	0.1566	0.1257	2.9595	2.2079	0	4.2949	9.4743	15.9593	0.0213	1.2728	4.5257	0.4367	7.4838	0.1615	0	23.1577	0	1.6693	0.2235	11.6403	20.9442	4.0647	0.2969	0.7396	0.5091	0.3572	0	0	0.3519	0.0219	5.6969	1.7415	0.3249	4.5749	39.0847	0	0.6265	0.1417	0
TARGET-20-PASHBI	3.65753424657534	0	0.0893	1.1902	0.5819	0.0186	1.7525	0	0.2582	0.1339	0.2151	1.5338	4.7204	0.9648	0	7.2632	3.721	7.1572	0	0.1286	3.1741	0.0285	3.5648	0.3047	0	19.7798	0	0.47	0.5411	6.155	19.3122	2.6682	1.2492	0.805	0.5867	0.1717	0.0587	0	1.3577	0.0252	7.2504	1.1175	0.1301	12.098	11.7878	0	0	0.1307	0
TARGET-20-PASHWN	1.02191780821918	1	0.1567	0.9522	0.2961	0.6113	2.0939	0.744	6.0059	0.1982	0.5622	0.3376	1.9337	0.8147	0.3542	1.4026	2.3037	18.1615	1.2292	4.4142	6.9434	0.0966	8.9257	6.8636	2.2992	12.48	0.287	0.9476	0.2921	7.2624	11.5777	1.4734	2.2929	4.0723	0.6753	0.5688	0.8196	1.2326	0.5775	1.5951	4.624	1.5851	0.3226	7.3218	7.2481	0.2986	2.165	0.2143	0.2903
TARGET-20-PASHYZ	1.18630136986301	1	0	0.4013	0	0	3.1679	0	0	0.3872	0.2855	0	1.5225	1.2158	0	5.6892	1.1631	7.5387	0	1.2912	2.5382	0	8.906	0.3241	0	12.8894	0	0.145	0.1231	0.9521	10.3313	1.3185	0.5924	0.7362	0	1.0985	0	0	0.4018	0	1.9607	0.6542	0.4935	2.9585	41.7545	0	0	0.3571	0
TARGET-20-PASIBG	2.9972602739726	1	0.0027	0.0745	0.0728	0.7555	4.5149	0	0.019	0.5236	0.187	0.3403	2.3965	1.5275	0	2.9432	0.7933	5.1218	0	3.7323	3.3652	0.0354	12.8176	0.606	0	12.7729	0	0.461	0.158	6.2908	10.8171	1.0319	0.2985	0.4368	0.1915	1.0571	0	0	0.4006	0	1.7817	3.2573	0.3281	6.4635	39.5739	0	0.0036	0.4994	0
TARGET-20-PASIEJ	3.06301369863014	1	0.1434	0.9705	0.0466	0.0133	1.5405	0	0.6474	0.2393	0.3781	2.3631	6.0122	0.6881	0	1.0481	1.106	3.6306	0.9876	1.9068	2.3426	0.5961	2.8644	0.433	0.1775	22.4161	0	0.564	0.8629	2.3128	8.9394	1.1602	0.2491	2.0961	0.2874	0.2533	0	0.4225	0.5932	0	5.2261	0.7054	0.315	3.2391	7.7767	0	0.4585	0	1.1571
TARGET-20-PASINN	2.30958904109589	1	0.0724	2.5628	0.7099	0	1.4039	0	3.2617	0.1802	0.1773	1.2374	3.4896	1.2791	0	2.759	3.097	10.349	0	0.6373	6.584	0.2285	5.7649	0.3101	0	28.0474	0	0.5718	0.5315	15.2646	14.5901	2.8751	0.8044	4.8752	0.0764	0.0953	0	0	0.4147	0	11.8817	1.3828	0.4379	8.6688	57.8601	0	1.3309	0.2357	0
TARGET-20-PASIZX	5.54520547945206	0	0.087	0.7249	0.1179	1.0598	2.4477	0.3626	0.3178	0.5067	0.3872	0.7039	2.9307	0.7288	0.4419	0.8886	2.2654	5.6299	1.0195	4.5851	4.7644	0.1142	10.9064	9.5009	1.7359	11.6649	0.2758	1.2512	1	24.4945	18.0423	0.8877	3.7211	5.8201	0.374	0.9164	4.4082	1.7046	0.5596	0.9463	3.7111	2.5517	0.7355	9.494	15.3092	1.2004	1.6939	0.2939	0.3937
TARGET-20-PASJEJ	5.42465753424658	0	0.0705	0.8461	0.1586	0.398	4.0078	0.3488	0.0613	0.4333	0.354	0.8911	3.3457	0.4574	0.3461	1.3557	1.1833	9.7953	0.9331	6.6577	4.4705	0.0139	12.5971	7.1155	4.5747	11.0671	0.2773	1.3886	0.617	16.8775	15.9181	1.3379	2.9809	3.9205	0.6501	2.1209	0.7028	2.024	0.3725	3.8097	3.0505	2.1666	0.2752	9.7297	25.7564	0.9667	0.1135	0.1707	0.1727
TARGET-20-PASJGZ	1.26575342465753	1	0.0249	0.4569	0.1412	0.0415	4.1915	0	0.9483	0.0335	0.1362	0	4.2791	1.0137	0	5.3797	1.4658	6.5651	0	1.6023	4.9944	0.3812	5.9928	0.2971	0	18.6904	0	0.9579	0.1535	2.9531	7.9949	2.6102	1.205	0.4168	0.8858	0.5475	0	0	0.6204	0	3.2865	4.4198	0.7386	6.6605	24.9072	0	0.4068	0.3117	0
TARGET-20-PASJTM	5.35068493150685	0	0.3176	2.3931	0.2148	0.0184	3.1246	0.0059	1.0335	0.4486	1.334	3.2455	11.9601	1.5736	0.0148	2.7347	1.9983	12.4385	2.3114	5.0735	5.4037	0.947	10.8871	1.2612	0.0799	15.1756	0.9253	0.7115	2.5237	4.934	22.4892	1.7348	1.8828	5.8704	0.0671	1.8744	0	0.9101	1.048	0.0882	11.0347	4.4799	0.1537	13.1795	35.9928	0.2893	3.5378	0.0564	1.4362
TARGET-20-PASKGH	1.30958904109589	0	0.1224	0.4966	0.1322	2.1915	2.8493	0.5316	0.4611	0.2375	0.4893	0.6892	1.4832	0.1991	0.8388	1.1998	0.7665	11.8922	0.7791	10.3293	3.9272	0.055	12.4955	7.3326	1.302	9.6141	0.3332	2.6008	0.2158	6.9504	9.9643	0.3207	3.9785	4.0434	0.8129	1.0645	0.9644	1.4878	0.5183	1.9201	2.0365	2.0239	0.1482	9.0022	13.0763	0.5636	5.095	0.2883	0.2382
TARGET-20-PASLDL	5.57534246575342	0	0.0296	0.3257	0.1327	0.1949	2.8774	0.647	0.294	0.7774	0.6314	0.427	1.2218	0.4057	0.4279	1.0624	0.8678	7.8262	1.6079	6.4634	2.4964	0.014	14.2384	7.7809	1.0831	8.288	0.4464	1.2066	0.0365	7.0228	9.9891	0.6179	3.9621	3.097	0.8873	2.3939	0.9311	2.1598	0.6435	2.7859	1.427	1.1178	0.4978	13.1202	20.3985	0.9377	0	0.7774	0.1941
TARGET-20-PASLSD	5.82465753424658	0	0.0796	1.27	0.4305	0	1.9705	0.0997	1.1183	0.2812	1.0277	6.5164	5.9868	2.8132	0.035	3.5687	2.4693	23.9204	1.2952	4.0234	1.9054	1.011	7.1673	1.4139	0	16.2104	0.0977	2.8294	1.5469	5.192	22.4859	2.0837	0.2675	2.8974	0.0816	0.5784	0	0.945	0.9376	0	3.3891	2.2916	0.8502	6.5986	12.5846	0	0	0.0706	0.9968
TARGET-20-PASLTF	5.18082191780822	0	0.038	0.869	0.0112	0.5607	2.1652	0.4072	0.0821	0.6737	0.2944	0.7262	0.9759	0.3565	0.2579	1.3097	1.7022	8.7276	1.3888	8.4244	2.3872	0.0329	10.3045	4.8754	2.0693	10.8213	0.2537	0.9705	0.1929	7.7896	11.3836	0.3874	2.1399	3.425	0.5951	0.7337	1.5633	1.0445	0.5596	1.7567	2.7215	1.5827	0.4836	3.6295	26.2468	0.3385	1.6998	0.2375	0.1919
TARGET-20-PASLYX	0.915068493150685	1	0.0293	0.3095	0.0719	1.1138	2.1265	0.1541	0.2447	0.131	0.1256	0.0723	0.4639	0.2783	0.0697	0.2974	0.4771	2.6792	0.2931	3.1156	2.333	0.0085	14.0849	7.1531	1.2508	4.5498	0.006	0.1943	0.0718	6.1495	6.5755	0.3581	2.2933	1.2747	0.9293	1.3422	2.7094	1.147	0.1452	1.2535	0.4487	1.9441	0.3008	4.2661	17.0083	0.1733	0.1561	0.3214	0.048
TARGET-20-PASMGW	0.783561643835616	1	0.7444	1.9849	0.1433	0.0365	2.3407	0	0.6606	0.5507	0.966	4.8035	6.8001	2.6021	0	8.2214	1.7647	12.9958	1.3572	1.8615	1.8346	0.6875	8.9251	1.7317	0	22.6789	0.8595	2.2509	1.2639	0.5824	13.6194	0.3834	0.3353	3.8941	2.391	1.0343	0	1.423	0.8171	0.1482	4.1275	0.3804	0.8324	8.0251	14.9971	0.1785	1.4294	0.0779	1.62
TARGET-20-PASMHY	1.62191780821918	1	0.1083	0.642	0.0177	0	3.3625	0	0.3021	0.4972	0.1976	0.0281	4.2815	1.4284	0	2.5785	4.8321	15.3628	0	0.9639	3.0038	0.0399	5.0486	0.2901	0.0086	30.0871	0	0.6863	0.7334	26.9303	13.0065	1.6127	0.4178	2.3795	0.5355	0.7681	0	0	0.3985	0	4.6689	2.789	0.0576	5.3721	78.5201	0	1.7158	0.1742	0
TARGET-20-PASMYS	5.17260273972603	0	0	0.541	0.0377	0.0273	1.5842	0	0.2146	0.0905	0.1646	0.0599	2.8125	1.2806	0	3.3103	8.9199	13.1585	0	0.2567	2.8154	0.0675	3.9168	0.1174	0	36.4747	0	1.4452	0.2545	16.2463	14.6118	4.0297	0.612	2.8811	0.2357	0.2319	0	0	0.4953	0	4.4139	1.189	0.1052	11.3009	35.4905	0	1.467	0.0379	0
TARGET-20-PASNIY	5.37534246575343	0	0.1362	1.1415	0.0922	0.2222	2.0628	0.1822	1.0428	0.2195	0.3491	2.647	3.688	1.1968	1.6029	1.6195	1.5358	13.4237	0.731	3.0156	2.6195	0.0959	10.224	6.7738	1.6961	15.2107	0.6361	1.0037	1.1037	5.914	9.611	1.617	1.3835	2.4034	0.9515	0.6998	0.5431	1.7829	0.3966	0.8061	3.957	2.9596	0.9936	7.5693	19.9986	0.8129	5.835	0.4365	0.3551
TARGET-20-PASPFE	5.73424657534247	0	0.1263	0.731	0.0262	0.694	2.4238	0.2929	1.7079	0.1056	0.1545	0.1962	2.1992	0.8415	0.1978	1.1507	0.3883	14.7583	0.7416	2.6045	2.5	0.0345	10.9695	6.5466	1.4869	8.2291	0.021	1.9845	0.2891	2.3451	8.0386	0.7135	2.4875	1.7147	0.3069	0.9552	0.8519	1.25	0.2557	1.2823	0.8847	1.7068	0.6251	5.826	14.9811	0.0762	1.9209	0.4508	0.0421
TARGET-20-PASPGA	4.73698630136986	1	0.4248	0.1403	0.1412	0.2302	5.1787	0	0	0.2591	0.1241	0.2503	10.526	0.4265	0	2.1554	1.1213	5.2922	0	1.4186	4.2948	0.0066	14.6372	0.3608	0.0636	24.392	0	0.1234	0.305	2.7336	24.2219	1.1036	0.7938	0.3918	0.9505	2.2275	0	0	0.6199	0.3608	0.9504	6.4918	1.832	9.7724	37.7633	0	0.4953	0.3723	0
TARGET-20-PASPKE	5.55068493150685	0	0.102	0.6341	0.0544	0	0.4004	0	0	0	0.0031	0.3223	4.1916	0.4048	0	2.6891	0.9253	3.6116	0	0	2.9405	0.2673	3.136	0.1954	0	26.9176	0	0.3602	0.4505	5.1797	12.5277	1.6477	0.5928	3.4229	0	0.0072	0	0	0.1455	0	4.432	0.7973	0.7949	4.2371	15.7778	0	1.0536	0	0
TARGET-20-PASPLU	0.961643835616438	1	0.0129	2.3886	0.4135	0.1616	3.917	0	2.6628	0.4761	1.3863	1.1631	3.1713	2.4429	0	4.8531	1.5576	23.9282	0	3.8144	8.2669	1.3811	5.5485	0.1921	0	40.7008	0	3.6826	0.9038	4.6325	18.5992	4.5258	1.7259	1.4985	0.2366	0.4639	0	0	1.6402	0.0292	8.9328	0.7324	0.1071	15.8147	54.5422	0	3.6192	0.0345	0
TARGET-20-PASPSV	5.15068493150685	0	0.0158	0.256	0.0764	0.21	1.0112	0.4385	0.1995	0.2314	0.1405	0.2334	1.2003	0.3128	0.1049	0.4284	1.2682	9.3042	0.7847	4.2649	2.6865	0.0898	8.6286	8.1333	0.5944	8.6478	0.2888	0.6053	0.1228	24.7727	16.7387	0.6285	1.6058	3.2562	0.3216	1.118	0.5138	1.261	0.3503	0.8204	1.9072	1.2021	0.3796	7.3205	23.2585	0.5011	0.0512	0.2895	0.1582
TARGET-20-PASPTM	5.20547945205479	0	0.4828	0.2088	0.0762	0.0388	1.9895	0	0.442	0.5893	0.208	0.1933	7.8833	3.1271	0	3.5627	0.474	12.008	0	0.8935	2.4609	0.0875	7.4186	0.0731	0	24.9367	0	0.6945	0.5561	5.6762	11.6324	0.6673	0.4563	0.7338	0.5176	0.2048	0	0	0.3938	0.6268	2.0297	1.2509	0.5492	3.5372	59.7222	0.0855	0.7227	0.0417	0
TARGET-20-PASPTW	5.64931506849315	0	0.0448	0.9727	0.2688	0.1263	1.7548	0.1168	0.3847	0.2872	0.2294	1.6294	1.7753	0.6915	0.1936	1.5328	2.0999	14.0798	1.3723	2.8883	3.1727	0.0838	9.4673	6.9548	2.2219	11.2178	0.2935	0.9226	0.3258	33.938	14.6917	1.398	0.9748	3.8539	0.3813	0.5072	1.2933	2.3656	0.541	0.9839	5.8163	2.4428	0.3925	8.5834	25.6305	1.0254	0.982	0.812	0.3267
TARGET-20-PASPWZ	0.479452054794521	1	0.043	0.5454	0.1458	0.2587	1.2202	0.2083	1.0533	0.1889	0.2953	0.9036	1.6719	0.4817	0.3585	0.836	1.9075	10.7444	0.6434	1.81	7.3637	0.0056	10.8651	8.9559	0.8412	9.1301	0.2635	1.8416	0.1242	3.9211	11.1357	1.5065	3.2	5.7883	0.2646	0.4317	1.2596	1.8799	0.8119	0.7262	2.5491	4.4411	0.2287	6.8561	14.5002	0.41	1.621	0.2616	1.3566
TARGET-20-PASREH	5.15890410958904	0	0.0076	1.4986	0.0909	0.2672	0.9057	0.1685	0.216	0.1609	0.0867	0.5513	1.1727	0.9027	0.1239	0.999	1.4991	9.4261	0.8478	3.4243	2.0209	0.1179	7.3344	7.0057	0.8358	14.4931	0.1509	0.3271	0.0772	21.7599	10.1341	0.8587	0.4599	4.0955	0.4407	0.3104	0.6415	1.1005	0.3221	0.6025	2.0129	0.6276	0.3775	14.1109	15.7541	0.5698	0.3489	0.1983	0.2842
TARGET-20-PASRRB	5.04657534246575	0	0.1264	0.8104	0.0158	0.2689	1.4113	0.0431	0.6976	0.1033	0.0896	0.1586	0.6871	0.3927	0.1172	0.4087	0.5035	4.0189	0.3038	1.5717	1.009	0.019	15.522	9.3062	0.6658	5.9763	0.0274	0.344	0.055	2.8867	7.8305	0.1889	2.902	3.5295	1.3167	1.5414	0.8796	0.7958	0.12	1.4703	1.1168	0.9786	0.208	4.2796	14.6998	0.0598	0.8805	0.2868	0.0311
TARGET-20-PASRTP	5.60821917808219	0	0.0665	1.0457	0.1204	0.411	0.8369	0.6787	7.9254	0.1942	0.5495	0.6132	1.0298	1.3737	0.3415	1.113	1.8526	12.4884	0.6271	9.0826	8.3837	0.28	7.888	8.75	0.7819	11.9332	1.0115	0.9463	0.379	16.3252	11.4038	1.084	1.8142	4.4952	0.5723	0.6031	3.5251	1.3864	0.8278	1.172	2.7125	1.3959	0.1268	6.9364	14.0703	0.4009	0	0.2094	0.3077
TARGET-20-PASSSI	1.95068493150685	1	0.0216	0.2743	0	0.563	3.8564	0	0	0.0993	0.1706	0.3502	1.679	1.4359	0	1.3758	0.9188	5.6381	0	0.8186	1.4469	0.0188	14.1666	0.2021	0	9.0486	0	0.3552	0.2215	0.3558	7.2715	0.3609	0.1796	2.7792	1.0709	1.2364	0	0	0.1958	0	1.0329	4.3658	1.3487	2.7203	15.6393	0	0.5522	0.2293	0
TARGET-20-PASSWG	0.602739726027397	1	0.0641	1.539	0.1677	0.5244	0.7094	0.0711	3.1435	0.081	0.0924	1.2421	2.4739	0.8647	0.1775	0.9927	1.0701	12.7614	0.435	0.9005	7.4626	0.3596	7.3798	8.9985	1.6057	16.7966	0.0831	1.037	0.2888	7.8014	12.7638	1.1045	1.1583	4.4509	0.0647	0.2464	0.2541	1.6916	0.3514	0.4859	4.0275	1.9142	0.06	4.7207	12.2549	0.8076	0.3095	0.2412	0.1485
TARGET-20-PASTPU	5.4027397260274	0	0.0203	1.7677	0.1677	0.3614	1.7245	0.2928	0.5202	0.3108	0.1874	0.6443	2.0799	1.8843	0.5694	1.4887	2.579	18.1124	2.3794	5.7675	3.7476	0.178	4.7051	4.7097	2.3777	22.9819	0.0466	2.1382	0.3701	8.7718	12.6198	1.7811	1.6733	6.9261	0.261	0.4232	0.7947	2.0455	0.3275	0.5285	5.1135	1.8899	0.5006	9.2116	22.456	0.7244	7.6945	0.1212	0.7865
TARGET-20-PASTTW	1.64383561643836	1	0.4081	1.6707	0.2684	0.0825	2.8174	0	3.5966	0.2382	0.2241	0.958	11.609	1.7186	0	3.5471	2.1535	15.5759	0.083	1.0724	7.936	0.7884	5.1071	0.3766	0.0153	34.1171	0	0.3585	1.5013	11.6143	12.4148	2.1697	1.1793	0.7211	0.2386	0.1476	0	0	0.3195	0	19.4482	2.0465	0.2174	6.5835	34.8797	0.0424	4.3612	0.0535	0
TARGET-20-PASTUH	0.454794520547945	1	0.0107	1.5547	0.1412	0.9066	2.9514	0	0.839	0.3038	0.5492	1.622	1.9485	2.825	0	5.2371	3.099	13.8271	0	3.5476	2.9231	0.1156	11.3556	0.4463	0	21.6306	0	0.626	0.1908	4.2767	15.2539	1.0632	0.7641	0.6458	0.3583	0.9965	0	0	0.6474	0.0483	9.7224	2.0839	0.3577	12.8432	26.3484	0	1.3311	0.4486	0.0331
TARGET-20-PASUHK	0.671232876712329	1	0.3085	2.0355	0.099	0.852	5.4593	0.4073	2.0247	0.0895	0.2501	2.433	3.1401	1.1171	1.9659	2.773	2.0494	11.232	0.6413	1.5075	7.7789	0.347	8.5372	13.9255	3.1521	16.9815	0.1801	2.2142	0.4068	6.38	10.3975	1.9964	2.0646	6.2822	0.6335	0.9313	2.2665	2.0125	1.044	2.2334	3.7512	3.2003	0.4195	9.3799	19.1907	0.2639	3.7326	0.2331	0.4518
TARGET-20-PASVVS	5.39178082191781	0	0.0475	0.0297	0	0.4127	5.5427	0	0.0944	0.0872	0.1132	0.5584	5.7321	1.1069	0	2.8274	1.1071	4.242	0	2.6741	2.4751	0.1593	19.1356	0.2812	0	12.4766	0	0.2246	0.0937	0.5048	13.5229	0.9287	0.5813	2.9853	1.0333	2.2419	0	0	0.4132	0	2.4817	3.2358	1.5879	3.2772	36.894	0	0.0407	0.4487	0
TARGET-20-PASVYA	1.72602739726027	1	0	1.1126	0.7103	0.0878	3.3076	0	0.1332	0.232	0.0984	0.0765	7.941	1.0874	0	4.462	3.2107	8.3618	0.011	3.2026	6.9325	0.178	9.1425	0.2339	0.0059	17.0946	0	0.5793	0.4926	5.5926	13.0109	2.6925	0.9306	0.8584	0.6016	0.2299	0	0	0.3657	0	2.6737	2.6262	0.0801	3.4712	32.3176	0	0.4634	0.0876	0
TARGET-20-PASVYL	0.783561643835616	1	0.0736	0.2253	0.1637	2.9641	4.4927	0	0	0.2732	0.7341	0.4936	4.0302	0.3895	0	5.0203	0.9096	7.8177	0	5.9176	2.154	0.0364	21.7591	0.871	0	12.8276	0	3.6639	0.1857	1.131	12.683	0.788	0.6124	0.3282	0.8875	3.1681	0	0	0.5866	0	0.8283	5.9529	2.5443	5.529	18.9013	0	0.0213	0.4699	0
TARGET-20-PASWAJ	4.69041095890411	0	0	0.5699	0.0674	0.0476	3.5905	0	0.4984	0.1949	0.1465	0.0246	4.5589	2.5886	0	3.8429	2.3198	6.5476	0	1.5988	2.6305	0.2283	5.7824	0.1827	0	23.874	0	1.801	0.2851	5.1983	11.2375	2.7068	0.8943	0.6356	0.3307	0.0889	0	0	0.6759	0.0215	3.4963	3.9787	0.3113	9.0528	36.7221	0	0.7816	0.207	0
TARGET-20-PASWAT	0.936986301369863	1	0.0418	0.3202	0.0228	0.1277	2.3904	0	0.4815	0.118	0.1785	0.2767	6.2183	2.0855	0	4.8972	3.2653	5.5253	0	0.8707	2.7091	0.1369	4.7908	0.1284	0	26.7314	0	3.1557	0.9655	2.0928	11.1018	0.6004	0.0178	2.6149	0.267	0.2868	0	0.0127	0.3124	0.3145	3.464	0.9244	0.551	6.1868	20.1189	0	1.8788	0.0498	0
TARGET-20-PASWLN	1.68219178082192	1	0.7991	0.251	0.0229	0	2.2032	0	0.2976	0.0227	0.2706	1.1454	11.8341	3.138	0	8.2689	0.6644	4.3431	0	1.4432	3.2731	0.2529	5.5459	0.9268	0	24.7829	0	1.2331	0.8527	2.5365	13.727	3.1028	1.0467	0.9742	0.8595	0.5272	0	0	0.4033	0.1274	1.7446	1.1683	5.5887	9.8863	41.1338	0	2.4576	0.3703	0
TARGET-20-PASWPD	1.88767123287671	1	0.3707	0.3244	0.2292	0.0268	4.1827	0	0	0.1489	0.1035	0	18.4795	2.4898	0	6.3233	1.2416	10.6628	0	1.1705	11.4114	0.3735	6.2254	0.1975	0	25.1331	0	1.1579	0.1849	2.7201	17.0853	1.4614	1.2201	0.1365	0.1035	0.6005	0	0	0.2686	0	2.6982	2.8136	0.4277	7.8121	65.0326	0.0246	0.2447	0.1149	0
TARGET-20-PASWPT	1.41917808219178	1	0.1548	1.401	0.0368	0.1327	4.004	0	1.4742	0.212	0.3128	1.2062	3.4817	1.5617	0	5.4866	2.7746	29.5729	0	2.4047	5.5074	0.8726	5.2577	0.2691	0	32.9385	0	1.319	0.4519	5.6528	18.0688	4.2194	0.6797	0.593	0.1694	0.1342	0	0	1.8262	0.1324	3.2228	3.0341	1.1812	16.0039	24.0989	0	0.5087	0	0
TARGET-20-PASWTY	4.69315068493151	0	0.2252	1.9068	0.102	1.6088	0.9122	0.0842	0.4181	0.082	0.2131	0.2793	7.6801	0.5625	0.4212	0.7904	0.5147	7.3484	0.9116	2.1262	7.0823	0.142	4.6076	11.7831	2.2456	18.764	0.2021	2.8036	0.301	10.5942	17.2024	0.9446	1.9195	5.0492	0.2139	0.2461	2.3807	1.8351	0.7413	0.5197	4.5634	1.7585	0.0979	12.4716	24.0211	1.141	8.1242	0.0153	0.3245
TARGET-20-PASXNR	1.48493150684931	1	0	0.2591	0.1883	0.1039	4.0942	0	0.3245	0.1587	0.1538	0.0416	2.8788	0.8785	0	4.6135	3.373	7.4032	0	0.5364	4.2752	0.037	10.4265	0.2315	0	15.944	0	0.5564	0.15	9.2872	13.0281	1.5799	0.6552	4.8197	0.3984	0.4806	0	0	0.4167	0.0281	3.6613	1.3049	0.1612	6.0348	62.7081	0	0.6	0.489	0
TARGET-20-PASXVC	1.41917808219178	1	0.0531	0.5487	0.14	0.2193	1.4331	0.7607	3.7509	0.3197	0.4681	0.3734	1.7264	1.1655	0.1659	0.8243	0.9853	10.952	1.1458	4.6755	3.7183	0.0523	5.7266	5.7172	1.3899	12.5442	0.2983	1.1786	0.1903	4.5534	7.7231	0.8951	1.617	3.7194	0.4934	0.2262	1.0346	0.9467	0.5523	1.3713	1.4679	1.5586	0.4514	6.3752	10.2681	0.0896	1.6037	0.1752	0.0426
TARGET-20-PASXYG	1.56164383561644	1	0	0.6036	0	0	2.339	0	0.068	0.2783	0.0819	0.0939	2.9102	1.6394	0	2.8621	4.3909	13.0797	0	0.9292	1.0766	0.0285	5.5397	0.5576	0	21.5943	0	1.1594	0.3138	2.2391	10.9476	0.922	0.0302	0.2981	0.4095	0.205	0	0	0.4829	0	3.2947	1.8506	0.5322	5.7947	57.6691	0	0.2985	0.1593	0
TARGET-20-PASYJI	4.87671232876712	0	0.2247	0.3084	0	0	8.0716	0	1.2759	0.1113	0.135	0	4.8794	2.0089	0	10.2793	1.9838	15.0337	0	1.0974	8.8172	0.2141	5.0035	0.336	0.0316	25.6584	0	0.6253	0.152	2.4579	11.4378	1.4761	0.521	0.3026	0.2043	0.3591	0	0	0.3666	0	6.5409	2.1831	0.1321	4.4362	34.4769	0	0.9637	0.054	0
TARGET-20-PASZLJ	0.791780821917808	1	0.0593	0.1973	0.0559	2.0104	7.7641	0	0	0.1409	0.5404	0.496	4.3122	0.9085	0	3.1374	0.8451	11.8992	0.1373	7.0481	2.714	0.0432	19.1453	1.2011	0	12.5454	0	0.6767	0.4795	0.7861	15.7319	0.7542	0.5654	0.7048	0.7799	5.7532	0	0.0171	0.6079	0.1253	0.7022	9.2995	2.6981	6.8173	19.8272	0	0.8683	1.016	0.1836
TARGET-20-PATAST	3.13972602739726	1	0.1578	0.4441	0.129	0.0986	2.8101	0	0.5406	0.6372	0.4395	2.0166	3.0323	1.5806	0	2.9125	2.2988	5.9026	0.7167	2.8686	2.5159	0.4293	8.9728	0.5654	0	11.6097	0.183	1.3753	0.8031	5.7106	19.1222	1.118	0.3373	4.1305	0.7064	1.5982	0	0.6459	0.5502	0.3573	4.6672	1.6061	0.8546	8.4144	23.6938	0.0406	0.3864	0.0963	0.08
TARGET-20-PATBFL	4.58904109589041	0	0.0316	0.4165	0.1242	2.4025	3.7186	0.302	0.1139	0.4376	0.6382	0.5626	1.4957	0.5079	1.4988	1.0594	0.819	12.3209	1.002	10.2916	3.6165	0.0555	16.3198	7.0509	3.4341	11.018	0.2758	1.7923	0.159	4.364	15.2107	1.4052	5.2381	3.1273	0.7894	2.9165	2.7756	1.8464	0.8288	2.504	1.3816	3.7448	0.5417	15.1341	21.7948	0.4923	1.4149	0.4291	0.2778
TARGET-20-PATDHA	1.1041095890411	1	0	0	0	0	1.1841	0	0.535	0.1392	0.0874	0.295	1.02	0.0659	0	0.523	1.2206	1.0857	0.0349	0.1601	0.4692	0.0738	5.4295	0.1207	0	7.2755	0	1.0269	0.245	1.0872	6.1609	0.314	0.3198	0.7414	1.0647	0.1456	0	0.0734	0.3153	0.0641	1.5199	0.5559	0.4029	2.3455	25.7483	0	0	0.9779	0
TARGET-20-PATDNN	0.531506849315069	1	0.3146	0.0901	0	0.0139	6.3641	0	0.0193	0.0118	0.0648	0	10.3162	1.7948	0	2.4555	0.7556	5.9978	0	2.5127	4.9976	0.0218	17.3255	0.0148	0	8.8939	0	0.2831	0.2097	0.1884	10.615	0.7648	0.2563	0.4787	0.7159	1.5841	0	0	0.071	0	0.438	2.6594	0.7443	0.6431	136.7262	0	0.2208	0.4029	0
TARGET-20-PATELT	4.52602739726027	0	0.0553	0.5714	0.1015	0.5082	4.5778	0	0.1481	0.4688	0.1715	0.3098	2.8337	3.3408	0	3.7248	2.871	19.8358	0	15.2453	4.6658	0.0962	8.7253	1.002	0	23.8866	0	0.4336	0.1857	6.1714	21.2313	3.9467	0.6171	0.457	0.6671	2.011	0	0	0.4306	0.0624	2.8435	2.721	0.8416	10.1498	60.4532	0	0.058	0.5349	0
TARGET-20-PATFDF	2.33972602739726	1	0.2927	1.8381	0.192	0.6511	1.5493	0.147	0.2913	0.4772	0.4746	0.7355	1.4268	1.2361	0.7323	0.9555	1.6667	10.001	2.1458	9.5496	5.35	0.2802	14.0207	8.9305	2.0252	6.2716	0.0828	4.7699	0.2344	2.8247	19.5712	2.4407	4.8182	4.6097	0.5952	3.1759	2.7868	2.2869	1.0899	0.9311	2.5556	15.9442	0.672	8.156	17.2696	0.5238	7.723	0.6687	0.1094
TARGET-20-PATGAN	0.534246575342466	1	0.5641	1.1308	0.0169	0.4632	3.0919	0.0411	0.5727	0.1197	0.1214	1.4089	2.1225	0.4672	0.7265	0.4674	0.3476	9.4097	0.3081	1.5094	5.9761	0.8056	10.0113	4.5878	0.889	9.6237	0.2516	0.5552	0.1754	2.5083	10.2943	0.5238	2.2054	11.8428	0.144	0.8023	0.4433	1.0025	0.2607	0.9106	1.8348	1.3975	0.0944	7.3808	12.1531	0.0987	1.3168	0.0598	0.1269
TARGET-20-PATIAK	4.01095890410959	0	0	0.236	0.0302	0.4819	6.83	0	0.1141	0.3557	0.1173	0.0902	1.413	0.956	0	2.3966	1.585	6.2542	0.0156	1.6738	2.1496	0.0045	11.0582	0.316	0.0108	10.4593	0	0.8103	0.0703	6.4128	15.3421	0.658	0.2633	2.2347	1.1037	1.5809	0	0	0.5333	0.0174	1.5963	4.0981	0.188	2.8075	71.9755	0	0.5784	0.4651	0
TARGET-20-PATJHJ	1.66301369863014	1	0.0212	0.3468	0.0173	1.2876	5.5245	0	0	0.2094	0.4491	0.7441	2.5283	0.5846	0	1.3185	0.424	10.2514	0	3.0324	3.8074	0.0184	20.6403	0.3132	0	12.799	0	5.6461	0.0523	1.1077	15.0392	0.3273	1.2535	1.0839	0.6784	1.7731	0	0	0.4506	0	1.212	4.5058	0.4641	9.7645	11.0384	0	0.0564	0.1705	0.0405
TARGET-21-PAMXZY	8.98904109589041	0	0	0.6137	0.6035	0.7256	1.7561	1.4923	0.8397	1.4535	0.5067	8.5975	22.9009	1.1065	0.1684	5.1823	1.2319	6.0903	2.7091	39.6158	3.2594	0.1466	27.9741	17.5513	10.783	24.4514	1.2526	0.9483	0.6229	1.1433	26.1631	0.0389	1.3888	8.7	0.3387	1.6132	1.8164	6.6167	0.2303	2.2449	10.1602	4.4294	0.6952	61.4849	46.5034	0.9398	6.9993	0.1462	2.2569
TARGET-21-PAMYMA	1.03561643835616	1	0.1134	0.0656	0.1902	3.3851	3.9791	0.2828	0.0336	0.5817	0.223	5.8257	26.4796	0.2512	0.034	2.042	0.0731	5.1352	3.7125	19.2296	2.1167	0	65.8225	15.6272	5.2651	23.5639	0.1228	3.668	0.0472	0	14.551	0.341	5.4248	4.6932	2.7796	3.2506	3.8787	2.8431	0.2378	2.6384	1.2965	4.9499	0.3782	47.832	50.0027	1.9327	1.811	3.1041	0.9963
TARGET-21-PANVPB	1.15342465753425	1	0	8.1861	0	3.6385	1.8402	0.1439	8.3248	5.1087	0.0523	10.5041	40.84	0.8524	3.5878	2.6323	0.6456	15.5892	5.2831	34.3562	4.4902	0.3957	13.0921	24.4517	23.1603	78.4188	2.1123	0	5.9745	0.6183	57.0077	0.2035	0.2232	8.7575	0	0.4043	0.1119	7.7597	0.7244	2.5392	8.2971	1.696	0	236.3608	85.6185	5.3104	9.5372	0	6.073
TARGET-21-PANZLR	0.202739726027397	1	0.5331	0.8602	0.09	1.0601	1.0453	0.3024	3.3706	1.2876	0.2459	10.8267	49.19	0.1874	3.0821	2.5957	0.5638	12.5678	5.9509	12.0405	5.4768	0.2466	31.608	40.7102	14.1353	48.1377	0.5808	3.7232	2.2978	5.3167	44.9406	0.5786	4.4408	9.3442	4.0296	2.3311	4.317	6.7493	1.0378	1.5594	17.1391	0.8704	0.5924	214.5749	50.6039	2.4048	3.2644	1.837	2.6979
TARGET-21-PARBTV	1.21643835616438	1	0.0097	0.1159	0.0605	3.5902	2.6784	0.0798	0.2636	0.5612	0.2778	1.3386	15.5116	0.3814	0.1208	2.1738	0.1108	4.0215	4.8361	49.7195	2.0009	0.0666	45.8175	8.6959	13.0987	13.2971	0.9884	0.437	0.115	0.1419	17.055	0.1931	5.8329	4.7424	2.6035	4.2314	6.8936	2.0243	0.5867	1.5733	2.585	8.0127	0.1761	73.9607	47.8808	1.2469	4.1559	2.3598	0.5679
TARGET-21-PARHRS	7.16712328767123	0	0.0245	0.0368	0.3085	0.8258	2.5727	0.8465	3.7204	0.8315	0.084	0.2736	13.9937	1.2559	0.1994	1.6436	1.7337	6.2237	5.3671	5.5877	3.2241	0	32.8187	15.0431	10.4427	20.1789	0.2276	2.2471	0.6167	1.1348	18.7401	0.6449	2.0029	2.7283	1.9553	2.4357	3.9388	2.3176	0.4031	1.0223	4.9205	4.2073	0.9697	42.7234	54.4765	2.0805	2.4004	1.0297	2.7472
TARGET-21-PARLSL	2.95068493150685	0	0.8393	0.2891	0.4663	1.9214	1.7073	0.6265	2.5915	0.7711	0.3035	4.7471	31.3594	2.5091	0.15	2.6992	0.3664	23.5754	3.7806	4.1426	3.4517	0.0865	36.5115	18.5576	14.969	31.8105	1.4418	0.5514	0.356	0.2089	19.8123	0.5438	1.8396	11.5055	1.5204	1.5051	2.026	3.0245	0.283	0.9835	16.2997	2.5025	0.216	38.5494	16.0159	3.2644	5.4533	0.0485	0.3852
TARGET-21-PARNAW	1.25205479452055	1	1.4632	0.8296	1.0748	2.0766	2.2769	1.7291	1.6778	3.0204	0.3856	19.3923	87.6666	0.9317	0.8701	4.0958	1.4968	27.7413	13.2057	13.2023	3.9712	0.2197	28.1954	32.6741	18.2463	52.1193	0.5594	2.2289	3.3689	1.9086	47.41	0.6417	2.9947	10.3717	2.05	0.6706	1.9507	8.1534	1.1815	1.9945	14.1297	1.7552	0.6148	110.379	49.6903	4.9115	13.6963	0.8488	1.8382
TARGET-21-PARXYR	6.02739726027397	0	0.0595	0.6372	0.4049	0.5132	2.699	0.4669	1.2364	2.0918	0.3145	6.4038	25.9475	2.0516	0.4985	4.589	2.9124	11.0234	7.047	10.3792	5.0357	0.3057	16.653	36.5926	13.0202	38.3298	0.4285	1.3551	1.558	1.082	45.1527	1.4886	2.2781	7.9943	1.377	0.8753	2.2672	7.5666	0.767	2.374	13.3295	3.8933	0.8627	108.4701	60.7716	2.4129	0	0.6478	3.026
TARGET-21-PARZIA	0.210958904109589	1	0.1897	0.9005	0.4611	0.7291	2.1372	1.4031	3.8666	1.3801	0.4376	4.6235	20.0407	3.1606	0.7786	6.1074	2.6544	17.8387	8.8642	22.5639	10.4821	0.1479	17.0907	24.6794	21.1237	29.6211	1.5002	1.9819	0.7493	1.2657	59.6808	0.622	1.8055	10.8265	1.1553	2.6556	4.7051	5.2872	0.8841	1.6119	11.0571	3.9873	1.8773	79.3683	85.2821	7.6594	8.6407	1.3447	2.377
TARGET-21-PASDKZ	0.515068493150685	1	0.1301	1.0171	0.2995	0.4213	3.6885	0.714	6.3653	0.6634	0.2746	19.5257	20.5774	3.0112	1.1316	7.2021	2.2904	10.8465	3.7083	13.8629	5.1088	0.1592	32.0603	22.1205	11.1077	31.9487	0.2757	1.4139	1.0767	0.8161	35.9557	0.5063	1.4526	8.4546	3.4759	1.1999	1.2837	6.5779	0.5109	1.2821	8.2567	3.1703	0.5109	76.3472	19.2406	1.6209	5.7214	0.5193	3.4334
TARGET-21-PASDXR	0.756164383561644	1	0.1222	0.0936	0.9872	2.4032	4.8011	2.4565	1.0278	2.0449	1.8414	5.2024	22.0538	1.2604	1.5286	3.5336	1.7135	10.7332	12.385	42.8577	3.9099	0.277	57.1992	26.1805	18.528	27.9241	2.8035	2.8514	0.3952	0.6713	32.0142	0.5938	7.816	7.249	4.3807	5.3905	5.9272	7.0991	1.8217	6.1257	5.9365	4.6904	1.1095	288.5469	38.7348	3.6715	5.0305	5.7578	1.4854
TARGET-21-PASFHK	4.53424657534247	0	0.3255	1.1166	0.1102	0.7217	2.7607	0.3506	5.3694	0.3557	0.4545	3.2654	30.8119	2.9076	0.0467	3.803	0.1531	13.8665	3.0356	8.6052	2.1737	0.1065	21.4211	16.1744	9.4441	24.3447	0.4043	1.8237	0.5908	0.5807	18.8971	0.348	0.6432	4.5619	2.9306	0.7666	0.635	3.532	0.3314	0.8704	5.7424	4.9364	0.732	25.7285	17.2629	1.4637	6.3159	1.1369	3.7762
TARGET-21-PASFJJ	6.04109589041096	0	0.0218	0.2592	0.8668	0.658	6.1915	1.1237	0.0372	2.9173	0.6164	10.823	57.8794	1.328	0.4943	8.9539	0.9018	12.3499	16.2532	48.047	3.3022	0	57.401	28.4309	25.3078	43.1298	0.5041	2.0794	0.5014	1.0739	51.6927	1.307	6.1428	7.852	3.5191	5.4776	2.2666	7.8036	1.4885	2.5989	7.9916	4.7441	1.3255	135.3128	57.1353	3.6477	6.6552	3.8112	0.9949
TARGET-21-PASIGA	5.33424657534247	0	1.9413	2.0693	1.7306	1.2663	3.4877	1.4272	1.8137	0.5429	0.8293	13.6019	70.2111	4.1653	0.465	7.8981	1.0284	23.1284	10.7376	8.4663	3.5698	0.0063	35.2208	26.1771	25.7267	51.1427	0	2.1522	0.627	0.5223	45.0127	0.6728	4.7438	9.2788	4.0978	3.2434	0.988	7.5733	1.9335	1.8584	8.6101	4.5742	0.0082	146.048	25.3761	3.8091	11.5755	5.0957	1.6777
TARGET-21-PASLZE	1.93698630136986	1	0.501	0.2747	0.5485	0.438	3.2547	1.8767	1.7885	1.8371	0.4909	5.31	19.4613	1.2402	0.4956	2.4821	0.6984	10.3548	15.0706	19.4216	2.2787	0.0451	25.8394	18.3692	7.9728	27.4057	0.1691	1.7115	0.7511	1.7173	27.2077	0.4731	3.1395	5.2663	2.2614	3.6648	1.1106	6.7021	0.846	2.6463	8.9046	3.5858	1.1554	91.541	29.4071	2.4509	5.5015	1.716	1.5212
TARGET-21-PASNKZ	0.534246575342466	1	0.7408	0.7948	1.0111	0.4497	4.7901	0.4388	3.3715	1.9947	0.2321	16.5171	35.2952	1.1674	0.7901	4.9732	3.1396	14.041	6.0119	3.1855	10.7522	0.065	20.7519	25.3091	18.2922	48.6186	0.8584	1.3618	2.1597	1.5208	49.4041	1.3858	1.7185	8.7543	1.4467	0.8684	0.7909	7.8762	0.9332	2.4684	16.4416	8.88	0.9111	98.4305	32.8044	2.5946	11.1976	0.5896	3.4992
TARGET-21-PASSLT	0.238356164383562	1	1.1204	1.3277	0.949	1.0901	2.9972	3.4264	1.4509	0.5526	0.3556	5.4596	22.3874	6.5721	0.6786	11.0108	3.853	10.5802	17.0668	24.131	6.7644	0.3016	25.6923	30.5722	26.3583	40.4547	1.2178	2.3145	0.6772	1.7634	48.4939	1.5177	2.5743	8.1792	5.3842	2.6369	3.3947	5.7126	0.448	2.3482	7.4321	3.8079	2.5228	47.7099	40.9489	4.0615	0.7772	1.2991	4.1775
TARGET-21-PASTZK	0.279452054794521	1	0.4403	0.1253	0.4254	0.7232	1.9761	0.1855	1.4132	2.5242	0.1068	2.526	20.1466	0.7266	0.1167	1.4332	1.6572	3.8415	6.5529	3.987	4.0466	0.1168	16.3923	30.8884	13.2055	29.9404	0.2077	0.2395	1.0703	0.9985	25.0399	0.7662	2.0165	18.4921	2.1624	2.1899	2.7795	4.0438	0.3456	0.9112	14.5056	6.6826	1.5679	119.2773	25.8285	2.6002	1.166	1.2777	1.04
TARGET-21-PASVJS	3.55616438356164	1	3.0079	0.4744	0.6888	0.2819	1.2821	0.7235	23.6641	0.5517	0.6185	9.4383	33.3258	2.0792	1.0738	3.5203	1.1026	12.5761	3.6239	3.8985	6.2128	0.3654	15.216	27.5467	8.9467	41.8661	1.1065	1.3782	1.7586	1.2962	24.0768	0.862	0.7728	4.7002	1.5135	0.964	1.3265	4.0776	0.8571	1.8337	12.9093	5.7823	0.4055	120.5289	43.7604	1.7678	1.2927	0.6145	4.5644
TARGET-21-PASYEJ	2.70684931506849	1	1.8815	0.6723	0.1233	2.3545	3.4198	0.5078	0.9916	0.499	0.6906	15.5722	62.678	0.988	2.0742	5.6838	0.6585	11.0464	12.7147	10.1864	2.6059	0.2149	13.5028	20.6494	15.0151	34.1441	0.422	3.2988	2.6413	0.6266	36.4977	0.6423	4.5267	20.9321	0.7923	1.3739	2.357	5.443	1.0172	0.9351	7.4812	2.8358	1.3032	86.3589	28.9218	8.3693	8.4893	2.9358	1.2582
TARGET-21-PASYWA	0.808219178082192	0	1.8556	0.0283	0.0716	0.0488	5.0935	0.5772	0.7899	1.8407	1.3386	12.842	53.2142	1.5511	0.2538	3.1787	1.2966	17.2722	28.2467	8.635	5.3019	0	31.4518	19.4346	23.9561	59.8762	2.0608	8.0309	0.7978	1.3345	38.6056	0.581	5.1839	9.0203	2.7393	5.433	4.6205	7.3742	2.2403	2.6565	4.7186	2.3838	1.7824	188.7712	26.5595	3.8176	9.4904	2.4861	0.5466
TARGET-21-PATAIJ	4.54794520547945	0	1.4991	0.3391	0.5324	0.1787	3.0101	0.711	2.2762	0.9574	0.354	8.8293	18.6168	2.7828	0.2722	2.6628	0.4605	5.0653	4.2832	6.2385	2.0142	0.1505	40.9379	13.5974	11.2397	27.1692	0.0669	4.3777	0.6714	0.3339	15.2384	0.1298	2.0916	6.2029	1.5263	1.6562	0.4958	3.287	0.37	1.9924	4.4296	3.1881	1.8721	56.7773	17.7882	2.5698	5.8013	0.2319	1.0299
TARGET-21-PATHIU	1.24383561643836	1	1.668	0.1657	0.988	1.1428	1.8098	1.3449	0.9501	1.6592	0.4622	6.9542	37.1462	0.9266	0.3206	4.7518	1.085	6.1942	15.8904	2.2834	2.5969	0.0148	32.3044	17.7001	14.1325	38.0819	0.2022	1.6951	0.6598	1.1837	28.1457	0.5679	5.088	6.9654	0.8348	2.1463	1.318	5.2931	1.3843	2.5296	11.3103	3.5696	0.6782	111.6562	35.7442	3.2311	1.5168	2.6695	0.9194
TARGET-21-PATISD	0.405479452054795	1	0.4851	0.0141	0.3857	1.169	4.4048	0.7641	0.7048	3.4093	0.3272	6.714	33.9473	1.328	0.093	2.2107	0.5408	9.0857	8.9667	32.182	13.345	0.0048	31.5821	20.2932	17.7069	38.249	0.8773	1.0365	0.5368	1.1719	43.8268	1.7306	5.5371	6.4417	1.6793	4.424	2.5935	4.8348	0.6405	3.3504	6.1594	6.5352	1.4508	131.9362	40.9547	5.3695	8.0142	4.2038	0.7055
TARGET-21-PATJMY	0.873972602739726	1	0.3188	1.3322	0.6739	0.8079	1.9387	1.044	0.8097	1.576	0.566	9.0538	45.815	1.323	1.9914	5.0102	2.5011	12.3488	10.0816	11.6388	7.0897	0.0159	20.6575	40.5028	13.8681	51.5776	0.6569	2.905	2.0628	2.5321	58.0048	0.9604	1.9616	8.0814	2.0229	1.0305	2.0476	7.1781	0.9802	1.9117	12.3055	2.789	0.4571	92.9963	71.8561	5.1374	2.2185	0.8049	2.5832
TARGET-21-PATKBK	4.61369863013699	0	0.8017	1.1665	0.553	1.6254	1.9683	0.191	0.9932	1.5766	0.335	16.1089	55.7866	1.2573	0.4347	4.6681	0.8148	15.5021	8.2586	27.9604	3.0796	0.2112	35.9683	27.1757	16.9368	36.1446	0.7462	1.4925	0.431	0.5143	47.4419	0.6637	3.5257	10.2539	1.1272	1.9484	2.3084	8.5928	0.8981	1.9875	6.5926	9.0137	1.3676	137.6018	46.7846	5.0687	6.6242	0.8627	1.2218
TARGET-21-PATKKJ	1.23561643835616	1	1.134	0.5361	0.3011	1.2543	3.3334	0.4122	0.4274	0.9437	0.5554	6.2338	35.457	1.8571	0.5997	3.5521	1.0836	12.4413	19.6066	7.1475	4.87	0.0457	28.4344	27.0173	16.8444	42.8328	0.6415	1.0121	0.9777	1.7087	29.349	0.8789	2.9749	7.478	1.8048	1.9272	3.6849	6.4191	0.7872	1.9112	7.9044	6.0084	6.1016	94.5503	81.3666	5.3324	5.5919	1.4392	0.6915
TARGET-21-PATKWH	1.92054794520548	1	0.4659	0.9553	0.8158	0.2505	2.7868	1.9444	0.4831	0.7032	0.8052	9.2978	67.7195	2.1714	1.6693	5.4229	2.1369	22.0573	12.6333	15.7475	4.7414	0.2875	20.979	24.1049	20.2069	62.0907	0.8993	2.4958	3.5891	0.7802	39.2835	1.0802	3.47	8.5949	1.0692	0.9679	1.6364	6.6929	0.9046	4.9669	9.4081	3.0906	0.4835	99.8144	22.1273	4.4832	3.0756	0.1993	0.8606
[truncated: 268 more columns]
