# Supplementary material for: Comprehensive Analysis of N6-Methyladenosine-Related Long Noncoding RNA Prognosis of Acute Myeloid Leukemia and Immune Cell Infiltration
Source: Front Genet. 2022 May 4;13:888173. doi: 10.3389/fgene.2022.888173 (PMC9115802; doi:10.3389/fgene.2022.888173)
Supplement: Supplementary file 2 [file DataSheet8.ZIP]

Archive with 3 entries (2 files):
- table 3 Raw data and code/m6aLnc26.model.R
- table 3 Raw data and code/uniSigExp.txt
- table 3 Raw data and code/
