# Supplementary material for: Comprehensive Analysis of N6-Methyladenosine-Related Long Noncoding RNA Prognosis of Acute Myeloid Leukemia and Immune Cell Infiltration
Source: Front Genet. 2022 May 4;13:888173. doi: 10.3389/fgene.2022.888173 (PMC9115802; doi:10.3389/fgene.2022.888173)
Supplement: Supplementary file 4 [file DataSheet4.ZIP › Figure 6 Raw data and code/clinical.txt]

TARGET USI	Gender	Race	Ethnicity	Age	FAB Category
TARGET-20-PASPWZ	Female	White	Hispanic or Latino	<=6	Unknown
TARGET-21-PATKBK	Male	White	Hispanic or Latino	<=6	M7
TARGET-20-PASSWG	Female	Unknown	Unknown	<=6	M5
TARGET-20-PATJHJ	Female	Not White	Not Hispanic or Latino	<=6	M5
TARGET-20-PAKLPD	Female	White	Not Hispanic or Latino	<=6	M5
TARGET-20-PASBPK	Male	Not White	Not Hispanic or Latino	<=6	M5
TARGET-20-PAKIYW	Female	White	Not Hispanic or Latino	<=6	M4
TARGET-20-PATIAK	Female	Not White	Not Hispanic or Latino	<=6	M4
TARGET-20-PANKKE	Male	White	Hispanic or Latino	<=6	M4
TARGET-20-PATGAN	Male	White	Not Hispanic or Latino	<=6	M2
TARGET-20-PAEIKD	Male	Not White	Not Hispanic or Latino	<=6	M5
TARGET-20-PASVVS	Male	White	Not Hispanic or Latino	<=6	M5
TARGET-20-PARKCX	Female	White	Not Hispanic or Latino	<=6	M5
TARGET-21-PASIGA	Male	White	Not Hispanic or Latino	<=6	M5
TARGET-20-PARCCH	Male	White	Hispanic or Latino	<=6	M0
TARGET-20-PARJWH	Male	White	Hispanic or Latino	<=6	M5
TARGET-20-PARSHM	Female	White	Not Hispanic or Latino	<=6	Unknown
TARGET-20-PANPKN	Male	White	Hispanic or Latino	<=6	M5
TARGET-20-PAPBEJ	Female	Not White	Not Hispanic or Latino	<=6	M5
TARGET-20-PANKFG	Male	White	Not Hispanic or Latino	<=6	M4
TARGET-21-PATAIJ	Female	Not White	Not Hispanic or Latino	<=6	M5
TARGET-20-PASFEW	Female	White	Unknown	<=6	M7
TARGET-21-PARNAW	Female	White	Not Hispanic or Latino	<=6	M7
TARGET-20-PASGZS	Female	White	Not Hispanic or Latino	<=6	M4
TARGET-20-PARBXE	Female	Unknown	Unknown	<=6	M5
TARGET-21-PAMYMA	Male	White	Not Hispanic or Latino	<=6	M4
TARGET-20-PASPFE	Male	Unknown	Not Hispanic or Latino	<=6	M5
TARGET-20-PANSBH	Male	White	Hispanic or Latino	<=6	M0
TARGET-20-PASSSI	Male	Not White	Hispanic or Latino	<=6	M5
TARGET-20-PARXMP	Male	White	Not Hispanic or Latino	<=6	M6
TARGET-20-PAEFGR	Female	White	Not Hispanic or Latino	<=6	M2
TARGET-20-PASUHK	Female	White	Hispanic or Latino	<=6	M5
TARGET-20-PARWXU	Male	Unknown	Not Hispanic or Latino	<=6	Unknown
TARGET-20-PAEEYP	Female	White	Not Hispanic or Latino	<=6	M5
TARGET-20-PASVYA	Male	White	Hispanic or Latino	<=6	M7
TARGET-20-PANGJY	Female	White	Not Hispanic or Latino	<=6	M5
TARGET-20-PARAJX	Male	White	Not Hispanic or Latino	<=6	Unknown
TARGET-20-PANZKA	Female	White	Not Hispanic or Latino	<=6	M5
TARGET-20-PAKVGI	Female	White	Not Hispanic or Latino	<=6	M7
TARGET-20-PASJGZ	Female	White	Not Hispanic or Latino	<=6	M0
TARGET-20-PARYVW	Female	White	Hispanic or Latino	<=6	Unknown
TARGET-20-PARDDY	Male	White	Not Hispanic or Latino	<=6	M1
TARGET-20-PANKFZ	Male	White	Not Hispanic or Latino	<=6	Unknown
TARGET-20-PANPLS	Female	White	Not Hispanic or Latino	<=6	M2
TARGET-20-PAKKBK	Female	White	Not Hispanic or Latino	<=6	M1
TARGET-20-PASCFW	Female	Not White	Not Hispanic or Latino	<=6	M7
TARGET-20-PASIBG	Male	White	Hispanic or Latino	<=6	M4
TARGET-20-PASTTW	Female	Unknown	Not Hispanic or Latino	<=6	M7
TARGET-20-PARPWL	Male	Not White	Not Hispanic or Latino	<=6	M4
TARGET-20-PASMYS	Female	White	Hispanic or Latino	<=6	M4
TARGET-20-PAEDKB	Male	White	Not Hispanic or Latino	<=6	M4
TARGET-20-PAKHBF	Male	White	Not Hispanic or Latino	<=6	M2
TARGET-20-PANTPW	Female	White	Not Hispanic or Latino	<=6	M1
TARGET-20-PASECW	Male	Not White	Not Hispanic or Latino	<=6	Unknown
TARGET-20-PATFDF	Male	White	Not Hispanic or Latino	<=6	Unknown
TARGET-21-PASYEJ	Female	White	Not Hispanic or Latino	<=6	Unknown
TARGET-20-PASXNR	Female	White	Not Hispanic or Latino	<=6	M4
TARGET-20-PAECCE	Male	White	Not Hispanic or Latino	<=6	M5
TARGET-20-PASJTM	Male	Not White	Not Hispanic or Latino	<=6	M7
TARGET-20-PASNIY	Female	White	Hispanic or Latino	<=6	M5
TARGET-20-PARHJV	Male	White	Not Hispanic or Latino	<=6	M4
TARGET-20-PARLVL	Male	Not White	Not Hispanic or Latino	<=6	M2
TARGET-20-PASLSD	Female	White	Hispanic or Latino	<=6	M5
TARGET-20-PANLXK	Female	Unknown	Not Hispanic or Latino	<=6	M4
TARGET-20-PAKERZ	Female	White	Not Hispanic or Latino	<=6	M1
TARGET-20-PARUWX	Male	White	Not Hispanic or Latino	<=6	M1
TARGET-20-PADYIR	Male	White	Not Hispanic or Latino	<=6	M2
TARGET-20-PASPGA	Female	White	Not Hispanic or Latino	<=6	M1
TARGET-20-PARTST	Male	White	Not Hispanic or Latino	<=6	M2
TARGET-20-PAKIWK	Male	White	Not Hispanic or Latino	<=6	M6
TARGET-20-PAMYGX	Female	White	Not Hispanic or Latino	<=6	M7
TARGET-20-PATDNN	Male	White	Hispanic or Latino	<=6	M5
TARGET-20-PASINN	Male	Not White	Not Hispanic or Latino	<=6	M2
TARGET-20-PAPZLT	Male	Not White	Hispanic or Latino	<=6	M5
TARGET-20-PASEFD	Male	White	Not Hispanic or Latino	<=6	M5
TARGET-20-PAECBZ	Female	Unknown	Not Hispanic or Latino	<=6	M2
TARGET-20-PAEENN	Female	Not White	Not Hispanic or Latino	<=6	M4
TARGET-20-PAPXWI	Female	White	Not Hispanic or Latino	<=6	M4
TARGET-20-PANFMG	Male	White	Not Hispanic or Latino	<=6	M5
TARGET-20-PASWPD	Male	Not White	Hispanic or Latino	<=6	Unknown
TARGET-20-PANNHB	Female	Not White	Not Hispanic or Latino	<=6	M2
TARGET-20-PARYFN	Female	White	Not Hispanic or Latino	<=6	M4
TARGET-20-PARTYV	Male	White	Hispanic or Latino	<=6	M1
TARGET-20-PACDZR	Female	White	Not Hispanic or Latino	<=6	M1
TARGET-20-PANLKB	Female	White	Not Hispanic or Latino	<=6	M5
TARGET-20-PASHYZ	Female	White	Not Hispanic or Latino	<=6	M2
TARGET-21-PATJMY	Male	White	Not Hispanic or Latino	<=6	M2
TARGET-20-PARGVC	Male	White	Hispanic or Latino	<=6	M2
TARGET-20-PANWHP	Female	White	Not Hispanic or Latino	<=6	M4
TARGET-21-PASDKZ	Female	Not White	Not Hispanic or Latino	<=6	M4
TARGET-21-PASVJS	Female	White	Not Hispanic or Latino	<=6	Unknown
TARGET-20-PASFNP	Male	White	Not Hispanic or Latino	<=6	M5
TARGET-20-PANYGP	Male	Unknown	Hispanic or Latino	<=6	M4
TARGET-21-PASTZK	Male	Not White	Not Hispanic or Latino	<=6	M2
TARGET-20-PALBYP	Female	Not White	Not Hispanic or Latino	<=6	M4
TARGET-20-PAPAWN	Male	White	Hispanic or Latino	<=6	M4
TARGET-21-PASFHK	Male	White	Hispanic or Latino	<=6	M4
TARGET-20-PANHYK	Male	White	Not Hispanic or Latino	>6	M2
TARGET-20-PASBHI	Male	White	Not Hispanic or Latino	>6	M1
TARGET-20-PASIZX	Female	White	Not Hispanic or Latino	>6	M1
TARGET-20-PANJVI	Male	Not White	Not Hispanic or Latino	>6	M1
TARGET-20-PAPVDV	Male	White	Not Hispanic or Latino	>6	M2
TARGET-20-PARUNX	Female	White	Not Hispanic or Latino	>6	M1
TARGET-20-PARVSF	Male	White	Not Hispanic or Latino	>6	M6
TARGET-20-PABLDZ	Female	White	Not Hispanic or Latino	>6	M4
TARGET-20-PASPTW	Female	Not White	Not Hispanic or Latino	>6	M2
TARGET-20-PAEFHC	Male	White	Not Hispanic or Latino	>6	M2
TARGET-20-PASHWN	Female	White	Not Hispanic or Latino	>6	Unknown
TARGET-20-PASREH	Male	White	Hispanic or Latino	>6	M1
TARGET-20-PASIEJ	Female	Not White	Not Hispanic or Latino	>6	M2
TARGET-20-PARUBT	Female	White	Not Hispanic or Latino	>6	Unknown
TARGET-20-PARIZR	Male	Not White	Hispanic or Latino	>6	M2
TARGET-20-PARIMT	Female	White	Not Hispanic or Latino	>6	M4
TARGET-20-PARENB	Female	Not White	Hispanic or Latino	>6	M2
TARGET-20-PARBRA	Female	White	Not Hispanic or Latino	>6	M5
TARGET-20-PARDZW	Female	Not White	Not Hispanic or Latino	>6	M1
TARGET-20-PAPXRJ	Female	Not White	Not Hispanic or Latino	>6	M2
TARGET-20-PARLMY	Female	White	Hispanic or Latino	>6	Unknown
TARGET-20-PAPAEG	Male	White	Not Hispanic or Latino	>6	Unknown
TARGET-20-PASLDL	Female	White	Not Hispanic or Latino	>6	M1
TARGET-20-PAKRUP	Male	Not White	Not Hispanic or Latino	>6	M2
TARGET-21-PAMXZY	Male	White	Not Hispanic or Latino	>6	M2
TARGET-20-PASMGW	Male	White	Not Hispanic or Latino	>6	M5
TARGET-20-PANLIZ	Male	Not White	Not Hispanic or Latino	>6	Unknown
TARGET-20-PARMZF	Female	White	Not Hispanic or Latino	>6	M4
TARGET-20-PASPKE	Female	Not White	Not Hispanic or Latino	>6	M4
TARGET-20-PANGCM	Male	White	Not Hispanic or Latino	>6	M4
TARGET-20-PAKTCX	Female	White	Not Hispanic or Latino	>6	M4
TARGET-20-PARZUU	Male	White	Not Hispanic or Latino	>6	M1
TARGET-20-PASWAJ	Female	White	Not Hispanic or Latino	>6	M1
TARGET-20-PANYNR	Male	White	Not Hispanic or Latino	>6	M2
TARGET-20-PAMVVP	Male	White	Unknown	>6	M2
TARGET-20-PARXBT	Male	White	Not Hispanic or Latino	>6	M4
TARGET-20-PARTXH	Male	White	Hispanic or Latino	>6	M2
TARGET-20-PASPLU	Male	White	Not Hispanic or Latino	>6	M4
TARGET-20-PANLRE	Male	White	Hispanic or Latino	>6	M4
TARGET-20-PASWPT	Male	Not White	Hispanic or Latino	>6	M2
TARGET-21-PASDXR	Male	White	Not Hispanic or Latino	>6	M5
TARGET-20-PARUTH	Male	White	Not Hispanic or Latino	>6	Unknown
TARGET-20-PANAEV	Male	White	Not Hispanic or Latino	>6	M5
TARGET-20-PASZLJ	Female	White	Not Hispanic or Latino	>6	M5
TARGET-21-PARHRS	Male	White	Not Hispanic or Latino	>6	M0
TARGET-20-PAEJBT	Male	Unknown	Not Hispanic or Latino	>6	M4
TARGET-20-PARXNG	Male	Not White	Not Hispanic or Latino	>6	M2
TARGET-21-PASLZE	Female	Not White	Not Hispanic or Latino	>6	Unknown
TARGET-20-PANLXM	Female	Not White	Not Hispanic or Latino	>6	M2
TARGET-20-PARPDS	Female	White	Not Hispanic or Latino	>6	Unknown
TARGET-20-PASKGH	Male	White	Not Hispanic or Latino	>6	M4
TARGET-20-PARCZL	Female	White	Hispanic or Latino	>6	M2
TARGET-20-PARIHK	Male	White	Not Hispanic or Latino	>6	Unknown
TARGET-20-PARMME	Female	White	Not Hispanic or Latino	>6	M1
TARGET-21-PASFJJ	Female	White	Not Hispanic or Latino	>6	M1
TARGET-20-PARURW	Male	Not White	Hispanic or Latino	>6	M2
TARGET-20-PASBBE	Male	White	Not Hispanic or Latino	>6	M4
TARGET-20-PANCSC	Female	White	Not Hispanic or Latino	>6	Unknown
TARGET-20-PAESVN	Female	Unknown	Hispanic or Latino	>6	M2
TARGET-21-PATISD	Male	White	Not Hispanic or Latino	>6	Unknown
TARGET-20-PANBZH	Male	White	Not Hispanic or Latino	>6	M4
TARGET-21-PASFLG	Male	White	Hispanic or Latino	>6	M4
TARGET-20-PAMYAS	Male	White	Not Hispanic or Latino	>6	M2
TARGET-20-PATBFL	Male	White	Not Hispanic or Latino	>6	M5
TARGET-20-PANSJB	Male	Unknown	Hispanic or Latino	>6	Unknown
TARGET-20-PASXYG	Female	White	Hispanic or Latino	>6	M2
TARGET-20-PASFJB	Male	White	Not Hispanic or Latino	>6	M4
TARGET-20-PARCEV	Female	White	Not Hispanic or Latino	>6	M4
TARGET-20-PARPVZ	Female	White	Not Hispanic or Latino	>6	M2
TARGET-20-PALFVW	Female	Not White	Not Hispanic or Latino	>6	M2
TARGET-20-PARCHW	Male	Not White	Hispanic or Latino	>6	Unknown
TARGET-20-PAPVCN	Male	White	Not Hispanic or Latino	>6	M4
TARGET-20-PARZWH	Male	White	Hispanic or Latino	>6	M1
TARGET-20-PANDER	Female	White	Not Hispanic or Latino	>6	M1
TARGET-20-PASEGC	Female	White	Not Hispanic or Latino	>6	M1
TARGET-20-PAREFM	Female	White	Not Hispanic or Latino	>6	M4
TARGET-20-PASCCS	Male	White	Not Hispanic or Latino	>6	M1
TARGET-20-PATELT	Female	White	Not Hispanic or Latino	>6	M1
TARGET-20-PARASV	Male	White	Not Hispanic or Latino	>6	M5
TARGET-20-PAPWIU	Female	Not White	Not Hispanic or Latino	>6	M1
TARGET-20-PANJGR	Male	White	Hispanic or Latino	>6	Unknown
TARGET-21-PARLSL	Male	White	Not Hispanic or Latino	>6	Unknown
TARGET-20-PASGGK	Female	Not White	Not Hispanic or Latino	>6	M5
TARGET-20-PANBYS	Male	White	Not Hispanic or Latino	>6	M4
TARGET-20-PASRRB	Male	White	Not Hispanic or Latino	>6	Unknown
TARGET-20-PASYJI	Female	White	Not Hispanic or Latino	>6	M4
TARGET-20-PANLLX	Male	Not White	Not Hispanic or Latino	>6	M2
TARGET-20-PARDDA	Male	White	Not Hispanic or Latino	>6	M2
TARGET-20-PAMYJX	Female	Unknown	Unknown	>6	M2
TARGET-20-PARBVE	Male	White	Not Hispanic or Latino	>6	M4
TARGET-20-PABHKY	Female	Not White	Not Hispanic or Latino	>6	M2
TARGET-20-PARBFJ	Male	White	Not Hispanic or Latino	>6	M4
TARGET-20-PALGKX	Female	Unknown	Hispanic or Latino	>6	M2
TARGET-20-PASPSV	Female	White	Not Hispanic or Latino	>6	M2
TARGET-21-PANZLR	Female	Not White	Not Hispanic or Latino	>6	Unknown
TARGET-20-PAPVGE	Male	Not White	Not Hispanic or Latino	>6	M2
TARGET-20-PALHVV	Male	White	Not Hispanic or Latino	>6	M4
TARGET-20-PAPUNR	Female	White	Not Hispanic or Latino	>6	M4
TARGET-20-PAPWHS	Male	White	Not Hispanic or Latino	>6	M2
TARGET-20-PARWDZ	Female	White	Not Hispanic or Latino	>6	M5
TARGET-21-PATHIU	Male	White	Not Hispanic or Latino	>6	M5
TARGET-20-PADDXZ	Male	Not White	Not Hispanic or Latino	>6	M2
TARGET-20-PADZKD	Female	Not White	Not Hispanic or Latino	>6	M1
TARGET-20-PALVKV	Female	White	Not Hispanic or Latino	>6	M4
TARGET-20-PARLSW	Female	White	Hispanic or Latino	>6	M4
TARGET-20-PANZWB	Male	White	Not Hispanic or Latino	>6	M4
TARGET-20-PAPWZR	Female	White	Hispanic or Latino	>6	M5
TARGET-20-PANVGP	Male	Unknown	Unknown	>6	M4
TARGET-20-PARHVK	Female	White	Not Hispanic or Latino	>6	M1
TARGET-20-PAEERJ	Female	White	Not Hispanic or Latino	>6	M4
TARGET-20-PAEAFC	Male	White	Not Hispanic or Latino	>6	M4
TARGET-20-PASWTY	Female	White	Not Hispanic or Latino	>6	Unknown
TARGET-20-PASPTM	Female	Not White	Not Hispanic or Latino	>6	M2
TARGET-20-PASGMZ	Female	White	Not Hispanic or Latino	>6	M1
TARGET-20-PASFLM	Male	White	Not Hispanic or Latino	>6	Unknown
TARGET-20-PASWAT	Female	White	Not Hispanic or Latino	>6	M4
TARGET-20-PANNJI	Male	Not White	Not Hispanic or Latino	>6	M1
TARGET-21-PASYWA	Male	White	Not Hispanic or Latino	>6	M0
TARGET-20-PASBPW	Male	Not White	Not Hispanic or Latino	>6	M2
TARGET-20-PAEAKL	Female	Not White	Not Hispanic or Latino	>6	M5
TARGET-20-PASGWH	Male	White	Not Hispanic or Latino	>6	M2
TARGET-20-PARBFZ	Female	Unknown	Hispanic or Latino	>6	M2
TARGET-20-PASTUH	Female	White	Not Hispanic or Latino	>6	M4
TARGET-20-PADZCG	Female	Unknown	Not Hispanic or Latino	>6	M4
TARGET-21-PANVPB	Male	White	Not Hispanic or Latino	>6	M5
TARGET-21-PARXYR	Female	White	Not Hispanic or Latino	>6	M1
TARGET-20-PANVGE	Male	White	Not Hispanic or Latino	>6	Unknown
TARGET-20-PARJCR	Male	Unknown	Unknown	>6	M5
TARGET-20-PASCRZ	Male	White	Not Hispanic or Latino	>6	M4
TARGET-20-PABHET	Female	White	Not Hispanic or Latino	>6	M2
TARGET-20-PASRTP	Female	Not White	Unknown	>6	M1
TARGET-20-PASLYX	Female	White	Hispanic or Latino	>6	M4
TARGET-21-PASSLT	Male	Unknown	Hispanic or Latino	>6	M0
TARGET-20-PANUUA	Female	White	Not Hispanic or Latino	>6	M4
TARGET-20-PARSAN	Male	White	Hispanic or Latino	>6	Unknown
TARGET-20-PARJYP	Female	Not White	Not Hispanic or Latino	>6	M4
TARGET-20-PAEFGT	Female	White	Not Hispanic or Latino	>6	M2
TARGET-20-PAEGRE	Female	White	Not Hispanic or Latino	>6	M4
TARGET-20-PATDHA	Female	White	Hispanic or Latino	>6	M2
TARGET-20-PANUTB	Female	White	Not Hispanic or Latino	>6	M2
TARGET-20-PARCVS	Male	White	Not Hispanic or Latino	>6	M2
TARGET-20-PAPZIZ	Male	White	Not Hispanic or Latino	>6	M5
TARGET-20-PASHBI	Male	White	Not Hispanic or Latino	>6	M2
TARGET-20-PANVBP	Female	Unknown	Hispanic or Latino	>6	Unknown
TARGET-20-PARVUA	Male	White	Hispanic or Latino	>6	Unknown
TARGET-20-PARGTL	Female	White	Not Hispanic or Latino	>6	M2
TARGET-20-PAKVYM	Male	Not White	Not Hispanic or Latino	>6	M2
TARGET-20-PANGTF	Female	White	Unknown	>6	M5
TARGET-20-PAPVZK	Male	White	Not Hispanic or Latino	>6	M4
TARGET-20-PARBIU	Female	White	Not Hispanic or Latino	>6	M5
TARGET-20-PANPTM	Male	White	Not Hispanic or Latino	>6	M4
TARGET-20-PANLIR	Male	Not White	Not Hispanic or Latino	>6	M2
TARGET-20-PARYGA	Male	White	Not Hispanic or Latino	>6	M4
TARGET-20-PASTPU	Female	White	Not Hispanic or Latino	>6	M2
TARGET-20-PATAST	Male	White	Not Hispanic or Latino	>6	M2
TARGET-20-PAMVKZ	Male	White	Not Hispanic or Latino	>6	M2
TARGET-20-PASDGX	Male	White	Not Hispanic or Latino	>6	M5
TARGET-20-PARCUK	Female	White	Not Hispanic or Latino	>6	M4
TARGET-20-PARTAL	Female	White	Not Hispanic or Latino	>6	M4
TARGET-20-PARMZC	Male	White	Not Hispanic or Latino	>6	M2
TARGET-20-PARHVI	Male	White	Not Hispanic or Latino	>6	M4
TARGET-21-PATKWH	Male	White	Not Hispanic or Latino	>6	M6
TARGET-20-PAEGRI	Male	White	Not Hispanic or Latino	>6	M5
TARGET-21-PARZIA	Female	Not White	Not Hispanic or Latino	>6	M0
TARGET-20-PASVYL	Male	White	Not Hispanic or Latino	>6	M5
TARGET-20-PARVAI	Female	White	Not Hispanic or Latino	>6	M2
TARGET-20-PANINI	Male	White	Hispanic or Latino	>6	Unknown
TARGET-20-PASLTF	Male	White	Hispanic or Latino	>6	Unknown
TARGET-20-PANBWF	Male	White	Not Hispanic or Latino	>6	M4
TARGET-20-PASBSB	Female	White	Not Hispanic or Latino	>6	M5
TARGET-21-PARBTV	Male	White	Not Hispanic or Latino	>6	M1
TARGET-20-PARBTV	Male	White	Not Hispanic or Latino	>6	M1
TARGET-20-PAKSMZ	Male	White	Not Hispanic or Latino	>6	M2
TARGET-20-PARUUB	Female	White	Not Hispanic or Latino	>6	M2
TARGET-20-PASJEJ	Male	White	Not Hispanic or Latino	>6	M2
TARGET-20-PAERAH	Male	White	Not Hispanic or Latino	>6	M4
TARGET-20-PARANT	Male	White	Not Hispanic or Latino	>6	M2
TARGET-20-PANTNA	Male	White	Not Hispanic or Latino	>6	M2
TARGET-20-PARPBF	Male	White	Not Hispanic or Latino	>6	Unknown
TARGET-20-PAPXUF	Male	White	Not Hispanic or Latino	>6	M2
TARGET-20-PARUDL	Male	White	Not Hispanic or Latino	>6	Unknown
TARGET-20-PANKNB	Male	Not White	Not Hispanic or Latino	>6	M4
TARGET-20-PANYSN	Male	White	Not Hispanic or Latino	>6	M1
TARGET-21-PASNKZ	Female	White	Not Hispanic or Latino	>6	M1
TARGET-20-PANLJN	Male	White	Hispanic or Latino	>6	M1
TARGET-20-PARDMG	Female	White	Not Hispanic or Latino	>6	M4
TARGET-20-PANDIX	Male	White	Not Hispanic or Latino	>6	M2
TARGET-20-PANGDN	Male	White	Not Hispanic or Latino	>6	M5
TARGET-20-PASWLN	Female	White	Not Hispanic or Latino	>6	M0
TARGET-20-PARKFB	Male	White	Not Hispanic or Latino	>6	M5
TARGET-20-PABGKN	Female	White	Not Hispanic or Latino	>6	M2
TARGET-20-PARXZP	Female	White	Not Hispanic or Latino	>6	M5
TARGET-20-PASCGR	Female	White	Hispanic or Latino	>6	M5
TARGET-20-PARHBA	Female	Unknown	Unknown	>6	M1
TARGET-20-PARFAL	Male	White	Not Hispanic or Latino	>6	Unknown
TARGET-20-PASMHY	Male	White	Not Hispanic or Latino	>6	M4
TARGET-20-PASXVC	Male	Not White	Hispanic or Latino	>6	M5
TARGET-20-PAPWYK	Female	White	Not Hispanic or Latino	>6	M4
TARGET-21-PATKKJ	Female	Unknown	Not Hispanic or Latino	>6	M2
