# Supplementary material for: Comprehensive Analysis of N6-Methyladenosine-Related Long Noncoding RNA Prognosis of Acute Myeloid Leukemia and Immune Cell Infiltration
Source: Front Genet. 2022 May 4;13:888173. doi: 10.3389/fgene.2022.888173 (PMC9115802; doi:10.3389/fgene.2022.888173)
Supplement: Supplementary file 4 [file DataSheet4.ZIP › Figure 6 Raw data and code/cluster.txt]

TARGET-20-PABGKN	1
TARGET-20-PABHET	1
TARGET-20-PABHKY	1
TARGET-20-PABLDZ	2
TARGET-20-PACDZR	1
TARGET-20-PADDXZ	1
TARGET-20-PADYIR	1
TARGET-20-PADZCG	2
TARGET-20-PADZKD	1
TARGET-20-PAEAFC	1
TARGET-20-PAEAKL	1
TARGET-20-PAECBZ	1
TARGET-20-PAECCE	1
TARGET-20-PAEDKB	1
TARGET-20-PAEENN	1
TARGET-20-PAEERJ	1
TARGET-20-PAEEYP	1
TARGET-20-PAEFGR	2
TARGET-20-PAEFGT	2
TARGET-20-PAEFHC	1
TARGET-20-PAEGRE	1
TARGET-20-PAEGRI	1
TARGET-20-PAEIKD	1
TARGET-20-PAEJBT	1
TARGET-20-PAERAH	1
TARGET-20-PAESVN	2
TARGET-20-PAKERZ	1
TARGET-20-PAKHBF	1
TARGET-20-PAKIWK	1
TARGET-20-PAKIYW	1
TARGET-20-PAKKBK	1
TARGET-20-PAKLPD	1
TARGET-20-PAKRUP	1
TARGET-20-PAKSMZ	2
TARGET-20-PAKTCX	1
TARGET-20-PAKVGI	1
TARGET-20-PAKVYM	1
TARGET-20-PALBYP	2
TARGET-20-PALFVW	1
TARGET-20-PALGKX	1
TARGET-20-PALHVV	1
TARGET-20-PALVKV	1
TARGET-20-PAMVKZ	1
TARGET-20-PAMVVP	1
TARGET-20-PAMYAS	1
TARGET-20-PAMYGX	1
TARGET-20-PAMYJX	3
TARGET-20-PANAEV	1
TARGET-20-PANBWF	1
TARGET-20-PANBYS	1
TARGET-20-PANBZH	1
TARGET-20-PANCSC	2
TARGET-20-PANDER	1
TARGET-20-PANDIX	1
TARGET-20-PANFMG	1
TARGET-20-PANGCM	1
TARGET-20-PANGDN	1
TARGET-20-PANGJY	1
TARGET-20-PANGTF	2
TARGET-20-PANHYK	1
TARGET-20-PANINI	1
TARGET-20-PANJGR	1
TARGET-20-PANJVI	1
TARGET-20-PANKFG	1
TARGET-20-PANKFZ	1
TARGET-20-PANKKE	1
TARGET-20-PANKNB	1
TARGET-20-PANLIR	1
TARGET-20-PANLIZ	1
TARGET-20-PANLJN	1
TARGET-20-PANLKB	1
TARGET-20-PANLLX	2
TARGET-20-PANLRE	1
TARGET-20-PANLXK	1
TARGET-20-PANLXM	2
TARGET-20-PANNHB	2
TARGET-20-PANNJI	1
TARGET-20-PANPKN	1
TARGET-20-PANPLS	1
TARGET-20-PANPTM	1
TARGET-20-PANSBH	1
TARGET-20-PANSJB	1
TARGET-20-PANTNA	1
TARGET-20-PANTPW	1
TARGET-20-PANUTB	2
TARGET-20-PANUUA	1
TARGET-20-PANVBP	1
TARGET-20-PANVGE	1
TARGET-20-PANVGP	2
TARGET-20-PANWHP	2
TARGET-20-PANYGP	1
TARGET-20-PANYNR	2
TARGET-20-PANYSN	1
TARGET-20-PANZKA	1
TARGET-20-PANZWB	1
TARGET-20-PAPAEG	2
TARGET-20-PAPAWN	2
TARGET-20-PAPBEJ	1
TARGET-20-PAPUNR	2
TARGET-20-PAPVCN	1
TARGET-20-PAPVDV	2
TARGET-20-PAPVGE	2
TARGET-20-PAPVZK	1
TARGET-20-PAPWHS	1
TARGET-20-PAPWIU	1
TARGET-20-PAPWYK	1
TARGET-20-PAPWZR	2
TARGET-20-PAPXRJ	1
TARGET-20-PAPXUF	1
TARGET-20-PAPXWI	1
TARGET-20-PAPZIZ	1
TARGET-20-PAPZLT	1
TARGET-20-PARAJX	1
TARGET-20-PARANT	1
TARGET-20-PARASV	1
TARGET-20-PARBFJ	1
TARGET-20-PARBFZ	1
TARGET-20-PARBIU	1
TARGET-20-PARBRA	1
TARGET-20-PARBTV	1
TARGET-20-PARBVE	1
TARGET-20-PARBXE	1
TARGET-20-PARCCH	1
TARGET-20-PARCEV	1
TARGET-20-PARCHW	2
TARGET-20-PARCUK	1
TARGET-20-PARCVS	1
TARGET-20-PARCZL	1
TARGET-20-PARDDA	1
TARGET-20-PARDDY	1
TARGET-20-PARDMG	1
TARGET-20-PARDZW	1
TARGET-20-PAREFM	1
TARGET-20-PARENB	1
TARGET-20-PARFAL	1
TARGET-20-PARGTL	1
TARGET-20-PARGVC	1
TARGET-20-PARHBA	1
TARGET-20-PARHJV	1
TARGET-20-PARHVI	1
TARGET-20-PARHVK	1
TARGET-20-PARIHK	1
TARGET-20-PARIMT	1
TARGET-20-PARIZR	2
TARGET-20-PARJCR	1
TARGET-20-PARJWH	1
TARGET-20-PARJYP	1
TARGET-20-PARKCX	1
TARGET-20-PARKFB	1
TARGET-20-PARLMY	3
TARGET-20-PARLSW	1
TARGET-20-PARLVL	2
TARGET-20-PARMME	1
TARGET-20-PARMZC	1
TARGET-20-PARMZF	1
TARGET-20-PARPBF	1
TARGET-20-PARPDS	1
TARGET-20-PARPVZ	1
TARGET-20-PARPWL	1
TARGET-20-PARSAN	1
TARGET-20-PARSHM	1
TARGET-20-PARTAL	1
TARGET-20-PARTST	2
TARGET-20-PARTXH	1
TARGET-20-PARTYV	2
TARGET-20-PARUBT	1
TARGET-20-PARUDL	2
TARGET-20-PARUNX	1
TARGET-20-PARURW	1
TARGET-20-PARUTH	1
TARGET-20-PARUUB	1
TARGET-20-PARUWX	1
TARGET-20-PARVAI	1
TARGET-20-PARVSF	1
TARGET-20-PARVUA	1
TARGET-20-PARWDZ	1
TARGET-20-PARWXU	1
TARGET-20-PARXBT	2
TARGET-20-PARXMP	1
TARGET-20-PARXNG	2
TARGET-20-PARXZP	1
TARGET-20-PARYFN	2
TARGET-20-PARYGA	1
TARGET-20-PARYVW	1
TARGET-20-PARZUU	1
TARGET-20-PARZWH	1
TARGET-20-PASBBE	1
TARGET-20-PASBHI	1
TARGET-20-PASBPK	1
TARGET-20-PASBPW	2
TARGET-20-PASBSB	1
TARGET-20-PASCCS	1
TARGET-20-PASCFW	1
TARGET-20-PASCGR	1
TARGET-20-PASCRZ	1
TARGET-20-PASDGX	1
TARGET-20-PASECW	1
TARGET-20-PASEFD	1
TARGET-20-PASEGC	1
TARGET-20-PASFEW	1
TARGET-20-PASFJB	2
TARGET-20-PASFLM	1
TARGET-20-PASFNP	1
TARGET-20-PASGGK	1
TARGET-20-PASGMZ	1
TARGET-20-PASGWH	1
TARGET-20-PASGZS	1
TARGET-20-PASHBI	1
TARGET-20-PASHWN	1
TARGET-20-PASHYZ	1
TARGET-20-PASIBG	1
TARGET-20-PASIEJ	1
TARGET-20-PASINN	1
TARGET-20-PASIZX	1
TARGET-20-PASJEJ	1
TARGET-20-PASJGZ	1
TARGET-20-PASJTM	1
TARGET-20-PASKGH	1
TARGET-20-PASLDL	1
TARGET-20-PASLSD	1
TARGET-20-PASLTF	1
TARGET-20-PASLYX	1
TARGET-20-PASMGW	1
TARGET-20-PASMHY	2
TARGET-20-PASMYS	2
TARGET-20-PASNIY	2
TARGET-20-PASPFE	1
TARGET-20-PASPGA	1
TARGET-20-PASPKE	2
TARGET-20-PASPLU	1
TARGET-20-PASPSV	1
TARGET-20-PASPTM	2
TARGET-20-PASPTW	2
TARGET-20-PASPWZ	1
TARGET-20-PASREH	1
TARGET-20-PASRRB	1
TARGET-20-PASRTP	1
TARGET-20-PASSSI	1
TARGET-20-PASSWG	1
TARGET-20-PASTPU	1
TARGET-20-PASTTW	1
TARGET-20-PASTUH	1
TARGET-20-PASUHK	1
TARGET-20-PASVVS	1
TARGET-20-PASVYA	1
TARGET-20-PASVYL	1
TARGET-20-PASWAJ	1
TARGET-20-PASWAT	2
TARGET-20-PASWLN	1
TARGET-20-PASWPD	1
TARGET-20-PASWPT	1
TARGET-20-PASWTY	1
TARGET-20-PASXNR	1
TARGET-20-PASXVC	1
TARGET-20-PASXYG	2
TARGET-20-PASYJI	1
TARGET-20-PASZLJ	1
TARGET-20-PATAST	1
TARGET-20-PATBFL	1
TARGET-20-PATDHA	1
TARGET-20-PATDNN	1
TARGET-20-PATELT	1
TARGET-20-PATFDF	1
TARGET-20-PATGAN	1
TARGET-20-PATIAK	1
TARGET-20-PATJHJ	1
TARGET-21-PAMXZY	2
TARGET-21-PAMYMA	1
TARGET-21-PANVPB	3
TARGET-21-PANZLR	2
TARGET-21-PARBTV	1
TARGET-21-PARHRS	3
TARGET-21-PARLSL	2
TARGET-21-PARNAW	3
TARGET-21-PARXYR	3
TARGET-21-PARZIA	3
TARGET-21-PASDKZ	3
TARGET-21-PASDXR	2
TARGET-21-PASFHK	3
TARGET-21-PASFJJ	3
TARGET-21-PASIGA	2
TARGET-21-PASLZE	3
TARGET-21-PASNKZ	3
TARGET-21-PASSLT	3
TARGET-21-PASTZK	2
TARGET-21-PASVJS	3
TARGET-21-PASYEJ	3
TARGET-21-PASYWA	3
TARGET-21-PATAIJ	2
TARGET-21-PATHIU	2
TARGET-21-PATISD	2
TARGET-21-PATJMY	3
TARGET-21-PATKBK	2
TARGET-21-PATKKJ	3
TARGET-21-PATKWH	3
