# Supplementary material for: Comprehensive Analysis of N6-Methyladenosine-Related Long Noncoding RNA Prognosis of Acute Myeloid Leukemia and Immune Cell Infiltration
Source: Front Genet. 2022 May 4;13:888173. doi: 10.3389/fgene.2022.888173 (PMC9115802; doi:10.3389/fgene.2022.888173)
Supplement: Supplementary file 4 [file DataSheet4.ZIP › Figure 6 Raw data and code/m6aLnc32.riskCliHeatmap.R]

library(limma)
library(pheatmap)
ClusterFile="cluster.txt"    
cliFile="clinical.txt"       
riskFile="allRisk.txt"       
scoreFile="scores.txt"        
setwd("E:\\ÎÄÕÂÊý¾Ý\\32.riskCliHeatmap")

Cluster=read.table(ClusterFile, header=F, sep="\t", check.names=F, row.names=1)
colnames(Cluster)=c("Cluster")

cli=read.table(cliFile, header=T, sep="\t", check.names=F, row.names=1)

risk=read.table(riskFile, header=T, sep="\t", check.names=F, row.names=1)

score=read.table(scoreFile, header=T, sep="\t", check.names=F, row.names=1)
score=as.matrix(score)
row.names(score)=gsub("(.*?)\\-(.*?)\\-(.*?)\\-(.*?)\\-.*", "\\1\\-\\2\\-\\3", row.names(score))
score=avereps(score)

samSample=intersect(row.names(Cluster), row.names(cli))
Cluster=Cluster[samSample,"Cluster",drop=F]
cli=cli[samSample,,drop=F]
risk=risk[samSample,,drop=F]
score=score[samSample,,drop=F]
score[,"ImmuneScore"]=ifelse(score[,"ImmuneScore"]>median(score[,"ImmuneScore"]), "High", "Low")
data=cbind(risk, Cluster, score[,"ImmuneScore",drop=F], cli)
data=data[order(data$riskScore),,drop=F]      
Type=data[,(ncol(risk):ncol(data))]      
exp=data[,(3:(ncol(risk)-2))]      
Type$Cluster=paste0("Cluster", Type$Cluster)

sigVec=c("risk")
for(clinical in colnames(Type[,2:ncol(Type)])){
	data=Type[c("risk", clinical)]
	colnames(data)=c("risk", "clinical")
	data=data[(data[,"clinical"]!="unknow"),]
	tableStat=table(data)
	stat=chisq.test(tableStat)
	pvalue=stat$p.value
	Sig=ifelse(pvalue<0.001,"***",ifelse(pvalue<0.01,"**",ifelse(pvalue<0.05,"*","")))
	sigVec=c(sigVec, paste0(clinical, Sig))
	#print(paste(clinical, pvalue, Sig, sep="\t"))
}
colnames(Type)=sigVec

colorList=list()
#Type=Type[apply(Type,1,function(x)any(is.na(match('unknow',x)))),,drop=F]
bioCol=c("#FF0000","#0066FF","#0066FF","#FF0000","#FF9900","#ed1299", "#0dbc21", "#246b93", "#cc8e12", "#d561dd", "#c93f00", 
         "#ce2523", "#f7aa5d", "#9ed84e", "#39ba30", "#6ad157", "#373bbf", "#a1ce4c", "#ef3bb6", "#d66551",
         "#1a918f", "#7149af", "#ff66fc", "#2927c4", "#57e559" ,"#8e3af4" ,"#f9a270" ,"#22547f", "#db5e92",
         "#4aef7b", "#e86502",  "#99db27", "#e07233", "#8249aa","#cebb10", "#03827f", "#931635", "#ff523f",
         "#edd05e", "#6f25e8", "#0dbc21", "#167275", "#280f7a", "#6373ed", "#5b910f" ,"#7b34c1" ,"#0cf29a" ,"#d80fc1",
         "#dd27ce", "#07a301", "#ddd53e",  "#391c82", "#2baeb5","#925bea", "#09f9f5",  "#63ff4f")
j=0
for(cli in colnames(Type[,1:ncol(Type)])){
	cliLength=length(levels(factor(Type[,cli])))
	cliCol=bioCol[(j+1):(j+cliLength)]
	j=j+cliLength
	names(cliCol)=levels(factor(Type[,cli]))
	if("unknow" %in% levels(factor(Type[,cli]))){
		cliCol["unknow"]="grey75"}
	colorList[[cli]]=cliCol
}

pdf("heatmap.pdf", height=6, width=9)
pheatmap(t(exp),
         annotation=Type,
         annotation_colors = colorList,
         color = colorRampPalette(c(rep("blue",5), "white", rep("red",5)))(100),
         cluster_cols =F,
         cluster_rows =F,
         scale="row",
         show_colnames=F,
         show_rownames=T,
         fontsize=6,
         fontsize_row=7,
         fontsize_col=6)
dev.off()
