# Supplementary material for: Comprehensive Analysis of N6-Methyladenosine-Related Long Noncoding RNA Prognosis of Acute Myeloid Leukemia and Immune Cell Infiltration
Source: Front Genet. 2022 May 4;13:888173. doi: 10.3389/fgene.2022.888173 (PMC9115802; doi:10.3389/fgene.2022.888173)
Supplement: Supplementary file 5 [file DataSheet1.ZIP]

Archive with 8 entries (7 files):
- Figure 2 Raw data and code/.Rhistory
- Figure 2 Raw data and code/clinical.txt
- Figure 2 Raw data and code/cluster.txt
- Figure 2 Raw data and code/m6aLnc14.cluster.R
- Figure 2 Raw data and code/m6aLnc15.clusterSurvival.R
- Figure 2 Raw data and code/m6aLnc16.clusterCli.R
- Figure 2 Raw data and code/uniSigExp.txt
- Figure 2 Raw data and code/
