# Supplementary material for: Comprehensive Analysis of N6-Methyladenosine-Related Long Noncoding RNA Prognosis of Acute Myeloid Leukemia and Immune Cell Infiltration
Source: Front Genet. 2022 May 4;13:888173. doi: 10.3389/fgene.2022.888173 (PMC9115802; doi:10.3389/fgene.2022.888173)
Supplement: Supplementary file 5 [file DataSheet1.ZIP › Figure 2 Raw data and code/m6aLnc14.cluster.R]

library(limma)
library(ConsensusClusterPlus)
workDir="E:\\ÎÄÕÂÊý¾Ý\\14.cluster"  
setwd(workDir)

rt=read.table("uniSigExp.txt", header=T, sep="\t", check.names=F, row.names=1)
data=rt[,(3:ncol(rt))]
data=t(data)

maxK=9
results=ConsensusClusterPlus(data,
              maxK=maxK,
              reps=50,
              pItem=0.8,
              pFeature=1,
              title=workDir,
              clusterAlg="km",
              distance="euclidean",
              seed=123456,
              plot="png")

clusterNum=3      
cluster=results[[clusterNum]][["consensusClass"]]
write.table(cluster, file="cluster.txt", sep="\t", quote=F, col.names=F)
