# Supplementary material for: Comprehensive Analysis of N6-Methyladenosine-Related Long Noncoding RNA Prognosis of Acute Myeloid Leukemia and Immune Cell Infiltration
Source: Front Genet. 2022 May 4;13:888173. doi: 10.3389/fgene.2022.888173 (PMC9115802; doi:10.3389/fgene.2022.888173)
Supplement: Supplementary file 7 [file DataSheet6.ZIP]

Archive with 5 entries (4 files):
- Figure 8 Raw data and code/NMF29.DCA(1).R
- Figure 8 Raw data and code/allRisk.txt
- Figure 8 Raw data and code/clinical1.txt
- Figure 8 Raw data and code/ssGSEA40.Nomo.R
- Figure 8 Raw data and code/
