# Supplementary material for: Comprehensive Analysis of N6-Methyladenosine-Related Long Noncoding RNA Prognosis of Acute Myeloid Leukemia and Immune Cell Infiltration
Source: Front Genet. 2022 May 4;13:888173. doi: 10.3389/fgene.2022.888173 (PMC9115802; doi:10.3389/fgene.2022.888173)
Supplement: Supplementary file 7 [file DataSheet6.ZIP › Figure 8 Raw data and code/NMF29.DCA(1).R]

cliFile="clinical1.txt"        
library(survival)
library(survminer)
library(timeROC)
library(ggDCA)

predictTime=5     
riskFile="nomoRisk.txt"         
setwd("C:\\Users\\john\\Desktop\\ÀÏÆÅµÄ½á¹û\\29.DCA")   

risk=read.table(riskFile, header=T, sep="\t", check.names=F, row.names=1)

cli=read.table(cliFile, header=T, sep="\t", check.names=F, row.names=1)

samSample=intersect(row.names(risk), row.names(cli))
risk1=risk[samSample,,drop=F]
cli1=cli[samSample,,drop=F]
data=cbind(risk1, cli1)

rt=cbind(risk1[,c("futime","fustat","risk","Nomogram")], cli1)
#rt[,"Age"]=ifelse(rt[,"Age"]>65, 1, 0)
rt[,"Nomogram"]=ifelse(rt[,"Nomogram"]>median(rt[,"Nomogram"]), 1, 0)
Nomogram<-coxph(Surv(futime,fustat)~Nomogram,rt)
risk<-coxph(Surv(futime,fustat)~risk,rt)
Age<-coxph(Surv(futime,fustat)~Age,rt)
Gender<-coxph(Surv(futime,fustat)~Gender,rt)
Race<-coxph(Surv(futime,fustat)~Race,rt)
Ethnicity<-coxph(Surv(futime,fustat)~Ethnicity,rt)
FABCategory<-coxph(Surv(futime,fustat)~FABCategory,rt)


pdf(file="5DCA.pdf", width=6.5, height=5.2)
d_train=dca(Nomogram,risk,Age,Gender,Race,Ethnicity,FABCategory, times=predictTime)
ggplot(d_train, linetype=1)
dev.off()

rt=cbind(risk1[,c("futime","fustat","riskScore","Nomogram")], cli1)
aucText=c()
bioCol=rainbow(ncol(rt)-1, s=0.9, v=0.9)
pdf(file="cliROC.pdf", width=6, height=6)
i=3
ROC_rt=timeROC(T=risk$futime,
               delta=risk$fustat,
               marker=risk$riskScore, cause=1,
               weighting='aalen',
               times=c(predictTime),ROC=TRUE)
plot(ROC_rt, time=predictTime, col=bioCol[i-2], title=FALSE, lwd=2)
aucText=c(paste0("Risk", ", AUC=", sprintf("%.3f",ROC_rt$AUC[2])))
abline(0,1)

for(i in 4:ncol(rt)){
	ROC_rt=timeROC(T=rt$futime,
				   delta=rt$fustat,
				   marker=rt[,i], cause=1,
				   weighting='aalen',
				   times=c(predictTime),ROC=TRUE)
	plot(ROC_rt, time=predictTime, col=bioCol[i-2], title=FALSE, lwd=2, add=TRUE)
	aucText=c(aucText, paste0(colnames(rt)[i],", AUC=",sprintf("%.3f",ROC_rt$AUC[2])))
}

legend("bottomright", aucText,lwd=2,bty="n",col=bioCol[1:(ncol(rt)-1)])
dev.off()
