# Supplementary material for: Comprehensive Analysis of N6-Methyladenosine-Related Long Noncoding RNA Prognosis of Acute Myeloid Leukemia and Immune Cell Infiltration
Source: Front Genet. 2022 May 4;13:888173. doi: 10.3389/fgene.2022.888173 (PMC9115802; doi:10.3389/fgene.2022.888173)
Supplement: Supplementary file 7 [file DataSheet6.ZIP › Figure 8 Raw data and code/ssGSEA40.Nomo.R]

library(survival)
library(survminer)
library(timeROC)
library(rms)
library(regplot)
riskFile="allRisk.txt"     
cliFile="clinical1.txt"       
setwd("E:\\ÎÄÕÂÊý¾Ý\\28.Nomo")    

risk=read.table(riskFile, header=T, sep="\t", check.names=F, row.names=1)
risk=risk[,c("futime", "fustat", "risk")]

cli=read.table(cliFile, header=T, sep="\t", check.names=F, row.names=1)
#cli=cli[apply(cli,1,function(x)any(is.na(match('unknow',x)))),,drop=F]
cli$Age=as.numeric(cli$Age)
cli$Gender=as.numeric(cli$Gender)
#cli$BM=as.numeric(cli$BM)
cli$FABCategory <- factor(cli$FABCategory,labels = c("M0","M1","M2","M4","M5","M6","M7"))
cli$Race <- factor(cli$Race,labels = c("White","Not White"))
cli$Gender <- factor(cli$Gender,labels = c("Male","Female"))
cli$Ethnicity <- factor(cli$Ethnicity,labels = c("Hispanic or Latino","Not Hispanic or Latino"))

samSample=intersect(row.names(risk), row.names(cli))
risk1=risk[samSample,,drop=F]
cli=cli[samSample,,drop=F]
rt=cbind(risk1, cli)

res.cox=coxph(Surv(futime, fustat) ~ . , data = rt)
nom1=regplot(res.cox,
              plots = c("density", "boxes"),
              clickable=F,
              title="",
              points=TRUE,
              droplines=TRUE,
              observation=rt[1,],
              rank="sd",
              failtime = c(1,3,5),
              prfail = T)


nomoRisk=predict(res.cox, data=rt, type="risk")
rt=cbind(risk1, Nomogram=nomoRisk)
outTab=rbind(ID=colnames(rt), rt)
write.table(outTab, file="nomoRisk.txt", sep="\t", col.names=F, quote=F)
