# Supplementary material for: Comprehensive Analysis of N6-Methyladenosine-Related Long Noncoding RNA Prognosis of Acute Myeloid Leukemia and Immune Cell Infiltration
Source: Front Genet. 2022 May 4;13:888173. doi: 10.3389/fgene.2022.888173 (PMC9115802; doi:10.3389/fgene.2022.888173)
Supplement: Supplementary file 8 [file DataSheet2.ZIP]

Archive with 9 entries (8 files):
- Figure 4 Raw data and code/
- Figure 4 Raw data and code/CIBERSORT-Results.txt
- Figure 4 Raw data and code/allRisk.txt
- Figure 4 Raw data and code/cluster.txt
- Figure 4 Raw data and code/m6aLnc21.vioplot.R
- Figure 4 Raw data and code/m6aLnc23.clusterScoreDiff.R
- Figure 4 Raw data and code/m6aLnc34.riskGene.R
- Figure 4 Raw data and code/scores.txt
- Figure 4 Raw data and code/symbol.txt
