# Supplementary material for: Comprehensive Analysis of N6-Methyladenosine-Related Long Noncoding RNA Prognosis of Acute Myeloid Leukemia and Immune Cell Infiltration
Source: Front Genet. 2022 May 4;13:888173. doi: 10.3389/fgene.2022.888173 (PMC9115802; doi:10.3389/fgene.2022.888173)
Supplement: Supplementary file 8 [file DataSheet2.ZIP › Figure 4 Raw data and code/CIBERSORT-Results.txt]

Mixture	B cells naive	B cells memory	Plasma cells	T cells CD8	T cells CD4 naive	T cells CD4 memory resting	T cells CD4 memory activated	T cells follicular helper	T cells regulatory (Tregs)	T cells gamma delta	NK cells resting	NK cells activated	Monocytes	Macrophages M0	Macrophages M1	Macrophages M2	Dendritic cells resting	Dendritic cells activated	Mast cells resting	Mast cells activated	Eosinophils	Neutrophils	P-value	Correlation	RMSE
TARGET-00-BM3897-14A-01R	0.0863347138998522	0.00230934872944398	0.0420749138887334	0.108022980910384	0	0.165574615193005	0.0153973026065501	0	0	0	0.135243174466321	0	0.384729931269121	0.0380188611271807	0	0	0	0.0137776676555367	0.00851649025387257	0	0	0	0.022	0.230833304138488	1.0009760996754
TARGET-00-BM3969-14A-01R	0.0660671127633382	0	0.00697436506710037	0.116177142158619	0.0446406587681132	0.173412130347407	0	0	0	0	0.0764022943987322	0	0.490661334027836	0.0143258946879499	0	0	0	0.000670968631845039	0.00926023420920814	0	0.00140786493985142	0	0.00800000000000001	0.315315022166103	0.968203006039133
TARGET-00-BM4203-14A-01R	0.150174961098401	0	0.015099911085219	0.0766980213217163	0.0505500546337781	0.167601859785513	0.00635729958376975	0	0	0	0.0585344684878377	0	0.446484644783669	0.00897864837426604	0	0	0	0.00131467069699638	0.00514416587626235	0	0.0130612942725716	0	0	0.519195526163883	0.854375235666862
TARGET-00-BM4404-14A-01R	0.0212269893285234	0.0223396624939678	0.00519822095447194	0.0728773559660564	0.0623604654869377	0.223609235575398	0	0	0	0	0.107305283211697	0	0.43366768019195	0.0219678602462851	0	0	0	0.00442080345088822	0.0136400573911647	0	0.0113863857026598	0	0.00900000000000001	0.298768949124476	0.972958955933112
TARGET-00-BM4473-14A-01R	0.107434908172224	0	0.0237752119002953	0.018095360534904	0.00819517404106392	0.0351437547633663	0	0	0	0	0.0609396084514051	0	0.622158997250103	0.0328959721944125	0	0	0	0.00125367554503866	0	0.0238362712806459	0.0662710658665412	0	0.00700000000000001	0.334597991609359	0.971649195931714
TARGET-00-BM4508-14A-01R	0.0894045363803283	0	0.0241903829891035	0.174222165944887	0.0355746938424301	0.121066148816555	0	0	0	0	0.114827930622441	0	0.420098808660819	0	0	0	0	0.0016755442418545	0.0147987579420646	0	0.0041410305595161	0	0.037	0.177784843680524	1.03299021433241
TARGET-00-BM4616-14A-01R	0.0461087341433402	0	0.0192513558329873	0.174899671967288	0	0.0284532272461901	0	0	0	0	0.180207667362431	0.0200678281090836	0.429649342931449	0.0180318494611506	0	0	0	0.00535827309372643	0	0.0525393339975714	0.0239634722651336	0.00146924358964875	0.02	0.242113471933964	1.00412979187259
TARGET-00-BM4641-14A-01R	0.0832281289183653	0	0.0272910290145668	0.121360378228178	0	0.0890635423140217	0	0	0	0	0.0617047041418747	0	0.563993192497504	0	0	0	0	0.00159176229805859	0.00688049772659033	0.0107834744177507	0.0341032904430901	0	0.017	0.253093243114593	1.00680278183178
TARGET-00-BM5682-14A-01R	0.0765311627543892	0	0.0145462962284802	0.218842364228161	0.0139679347754662	0.189423966712482	0	0	0	0	0.252043919159704	0	0.223680228331476	0.00520587423281015	0	0	0	0.0010164176461878	0	0.00474183593084458	0	0	0.036	0.180591819859403	1.04824759028799
TARGET-00-BM5751-14A-01R	0.0466264515162581	0	0.0159019122273136	0.0530817432159896	0	0.245015533094126	0	0	0	0	0.0832646790478982	0.00686428612460263	0.526076113692901	0.0100470944598953	0	0	0	0.0011657055421792	0.00709640815698751	0	0.00486007292184936	0	0.0590000000000001	0.136508541688079	1.06197288992449
TARGET-00-BM5756-14A-01R	0.0825959173875444	0	0.0240810170512384	0.0902266243685856	0.0597021614208392	0.159116979234897	0	0	0	0	0.121061672628501	0	0.398392790458517	0.00977920498754577	0	0	0	0.0023409155468306	0.0142949289650982	0	0.0384077879504023	0	0.002	0.419054054653944	0.908954205289713
TARGET-00-BM5759-14A-01R	0.0169292902089139	0.0169781073292319	0.0151770153323861	0.0316654898854798	0.0291893329026258	0.199212801853199	0	0	0	0	0.209535863178595	0	0.397453453784289	0.0398927849560609	0	0	0	0.0120061618956991	0.0151765106719281	0	0.0167831880015916	0	0.004	0.363271504341411	0.939205907875169
TARGET-00-BM5776-14A-01R	0.00418994054173944	0.018852917911196	0.0179109673766266	0.0211765533720991	0	0.0316289308490965	0.018713184845643	0	0	0	0.0607784977579068	0	0.629699975859241	0.0917057288601406	0	0	0	0.0124226512201314	0.0444777801200284	0	0.0484428712861513	0	0.01	0.277321923459259	1.00497797024678
TARGET-00-RO02176-14A-01R	0.00863753972672614	0.0145009992750444	0.0103017223199056	0.0159816962192418	0	0.0226698966062629	0.0293323958475374	0.0203472281960082	0	0	0	0.00104243110310249	0.750006395866428	0.039868545624628	0	0	0	0.0106482939866292	0	0.00346339358981964	0.0731994616386657	0	0.001	0.454332402359842	0.913181468916954
TARGET-00-RO02177-14A-01R	0.197630792211301	0	0.0196713520378095	0.0418247809086049	0.00422712246589615	0.0531596858569301	0.0214202737178428	0	0	0	0.0116011183365066	0.004977102994754	0.531579391802463	0.0272771093904969	0	0	0	0.00192177422372365	0.00268183729312426	0	0.0637196154851043	0.0183080432754427	0.001	0.466220656647877	0.8878783136986
TARGET-00-RO02191-14A-01R	0.0451418239336153	0	0.0180004909081566	0.0542498263087286	0	0.0733478169795424	0.0138205636222604	0.0163565042844265	0	0	0	0.00024846709578009	0.574400670429498	0.0392599218160393	0	0	0	0.00828125241758014	0	0.0875719600638213	0.0693207021405514	0	0.019	0.246392530574	1.01095146571857
TARGET-00-RO02201-14A-01R	0.0605323285984244	0	0.03047412004725	0.0458929781016046	0	0.0815285306569296	0.0189387931705693	0.0274003584638903	0	0	0	0	0.552414669752519	0.0446146290024535	0	0	0	0.0156579255381146	0	0.0869909825061637	0.0355546841620811	0	0.0580000000000001	0.14285915658464	1.05775750078871
TARGET-00-RO02205-14A-01R	0.110543614471506	0	0.0453511083571369	0.0466528301531487	0	0.0667820736478957	0.0300861916129863	0.0223904606786625	0	0.000727277899110988	0	0	0.533282095495621	0.0618679833208577	0	0	0	0.0144092581285086	0	0.0205817485661367	0.0459406622287116	0.00138469543971829	0.02	0.238493472598381	1.01022330604722
TARGET-00-RO02208-14A-01R	0.069690101935841	0	0.0276646374331533	0.0381597984647371	0	0.0514637293886554	0.0252727934485787	0.0227640346710986	0	0	0	0	0.559245015328218	0.0676146768699819	0	0	0	0.00924063408208288	0	0.0264022874191656	0.099860168525503	0.00262212243298493	0.004	0.381666974941879	0.936793376910449
TARGET-00-RO02209-14A-01R	0.0160297286540121	0	0.0177718110129367	0.0103545803263513	0	0.00432720772203122	0	0.0166923807905517	0	0.00540876989376506	0	0	0.773230337496952	0.0295948441933161	0	0	0	0.0151058612442404	0	0.0820254555788547	0.0294590230869888	0	0.037	0.178356618603388	1.09926036963817
TARGET-00-RO02210-14A-01R	0.00971917869736431	0.00814341520868583	0.0126962651342341	0.0108921981450188	0	0	0.00998639855992974	0.0183276003409877	0	0.0114830231122045	0	0.000420851737564979	0.794944106099519	0.0416742812054797	0	0	0	0.0115660156439057	0	0.0163469791970115	0.0526676487568755	0.00113203816121853	0.034	0.185116071071776	1.10393765004583
TARGET-00-RO02211-14A-01R	0	0.0117475989440098	0.0127489697053496	0.0149800271173652	0	0.020982096513213	0.0213155584887421	0.0134572676758495	0	0	0	0.000662449215334272	0.814537461879744	0.0437797449182207	0	0	0	0.00955806497189476	0	0.00313801418101072	0.0330927463892661	0	0.024	0.221066708982366	1.0851275630271
TARGET-00-RO02213-14A-01R	0.0414903776845807	0	0.0063491723564167	0.0329022922493545	0	0.0206656797631589	0.0264513679501499	0.0201085063778877	0	0	0.00814839008220019	0	0.760933034013769	0.0419041276622495	0	0	0	0.0112575757720086	0	0	0.0297894760882243	0	0.015	0.257386577993565	1.04514153378585
TARGET-00-RO02214-14A-01R	0.268995050930399	0	0.0374847662853362	0.0744352054495531	0	0.0502307253904827	0	0.00132633179423867	0	0	0.000220256413998643	0.00605341408722789	0.45814379081994	0	0	0	0	0.00148938101462879	0	0.0501413913630897	0.0514796864511055	0	0	0.541018273205555	0.840250025110598
TARGET-00-RO02216-14A-01R	0.0422859873244011	0	0.0347923320782269	0.0327242748654359	0	0.0457339548560135	0	0.0327428732984689	0	0.00511845623077633	0	0.00693225882221418	0.597190037252576	0.0277809295683147	0	0	0	0.00953473142656021	0	0.133904761865484	0.0312594024115284	0	0.046	0.158285644562734	1.06173284723852
TARGET-00-RO02224-14A-01R	0.132994332452711	0	0.00418571488079049	0.0175016691474187	0	0.0402168095460421	0.0279661192209051	0.0205775169979265	0	0.00235102579864831	0.00403429941645772	0	0.634084106168867	0.0423099555456149	0	0	0	0.0107303338038907	0	0.0368753543856625	0.0220777766295059	0.00409498600555929	0.019	0.249248142684609	1.02259767857664
TARGET-00-RO02239-14A-01R	0.0149461419737983	0.000668952229083777	0.0302130127854994	0.0187609661391687	0.00398655674182744	0.0042779492832789	0.00991580814768878	0.0181097821236266	0	0.00551258398464196	0	0.00841850218808687	0.782958304065017	0.0436130964005632	0	0	0	0.0107601993544797	0	0.00991058451107427	0.0363570509095569	0.00159050916260778	0.031	0.197865011972529	1.09000351757975
TARGET-00-RO02240-14A-01R	0.0763945702780795	0	0.0188061091711588	0.000713932323892479	0.00677436618530681	0.0221782335917013	0.0325801441632947	0	0	0	0.0171858172100286	0.00380508659313437	0.757857117600762	0.0277422227463483	0	0	0	0.00595324845319943	0	0.00936894495331594	0.0206402067297778	0	0.031	0.198438952271559	1.08065533111946
TARGET-00-RO02249-14A-01R	0.0158367001421529	0.01353554584545	0.0106931088067167	0.00662426359126121	0	3.5502095212915e-05	0.00346909882095665	0.0174736007168552	0	0.00847784317960821	0.00740287955328735	0	0.781473329258751	0.0376491315637559	0	0	0	0.0120173136053048	0	0.0555521934920341	0.0297594893286529	0	0.025	0.215303707369417	1.07903010685261
TARGET-00-RO02265-14A-01R	0.0177844489999134	0.00778342925837269	0.0105087765937276	0.010465634026742	0	0.0169747494837842	0.0199527119547346	0.0198533279141793	0	0.0101199924554699	0	0	0.813758942461351	0.0434680555947596	0	0	0	0.0109850852216667	0	0	0.0183448460352988	0	0	0.570900073358249	0.830575909213034
TARGET-00-RO02280-14A-01R	0.0572413424285535	0	0.0229550819416627	0.0438210806171967	0	0.013450252273184	0.0252834343498592	0.018165116899525	0	0.00446654839677283	0	0.0107714261601356	0.729458472372669	0.0436044713176839	0	0	0	0.00858305430968846	0	0.00140232238289857	0.0207973965501709	0	0.022	0.230224292965117	1.05303612575778
TARGET-00-RO02297-14A-01R	0.358238988113843	0	0.0240993530929268	0.106681222160668	0	0.102526384837721	0	0.0010665546056541	0	0	0.00946318381115667	0.016667782170979	0.272512218252765	0.00839098732267767	0	0	0	0.00504427409369153	0	0.0403845835634995	0.0549244679744181	0	0	0.508057979736842	0.860759139895219
TARGET-00-RO02327-14A-01R	0.0590651682003345	0	0.0279314897896863	0.0190789738441551	0	0.052901111390645	0.0191311042461279	0.0189247130783985	0	0	0.0098572166311473	0	0.51688035771587	0.0527966004529029	0	0	0	0.00968426030538562	0	0.0867496262698147	0.126999378075532	0	0.0600000000000001	0.135913317641959	1.0601196407958
TARGET-00-RO02356-14A-01R	0.10408875782667	0	0.0561717879406866	0.0421064056042922	0	0.0554891441870877	0	0.0114186809684808	0	0	0.00324342045553048	0.0169582908275541	0.343174562951785	0.00592847274324853	0	0	0	0.000760543839275696	0	0.236434327196083	0.12021147932046	0.00401412613884592	0.024	0.225651697002757	1.00418794986397
TARGET-00-RO02361-14A-01R	0.0738903754184937	0	0.0286136100017954	0.0770755535599024	0	0.0196600643802588	0.0224869222087969	0.0169371156411478	0.0133633746861829	0	0	0	0.557753791527786	0.0249450256270683	0	0	0	0.016831835777638	0	0.0604160928391028	0.0873951995952419	0.000631038736584731	0.033	0.187515643498823	1.03857879867676
TARGET-00-RO02379-14A-01R	0.0431575974533778	0	0.0147760345734385	0.0568062977164869	0	0.0270595874102417	0.00879849928246971	0.0225864181498826	0	0	0.0251402575045709	0	0.450511473683334	0.0196469801913583	0	0	0	0.0122762918934544	0	0.159477954984078	0.15785090148857	0.00191170566873773	0.01	0.285099339545607	0.980063315955214
TARGET-00-RO02380-14A-01R	0.0801784031821105	0	0.0342411871302727	0.0183061076819653	0	0.0360468902993094	0.0162268561276373	0.0257922124662333	0	0	0	0.00502932490242171	0.674035774158718	0.0366493141245726	0	0	0	0.011796213972387	0	0.0348773487736872	0.0268203671806855	0	0.032	0.192861723690342	1.06096492647446
TARGET-00-RO02391-14A-01R	0.0130189058256161	0	0.0277465435224141	0.0243382780527582	0	0.0295075943765525	0.000910608277478163	0.0189201543684976	0	0	0	0.00514178434148612	0.636431176549848	0.0391634285265406	0	0	0	0.00729608372448967	0	0.110940459666194	0.082487077103103	0.00409790566502202	0.0590000000000001	0.137006185842289	1.08701514520576
TARGET-00-RO02395-14A-01R	0.1207358317076	0	0.0517125120427045	0.0873725626462879	0	0.162753146461007	0.0383019771520827	0	0	0	0.0404206174263795	0.000199161787921412	0.283471444591892	0.00717703878867576	0	0	0	0.00396417102544097	0	0.0922076313641729	0.111683905005835	0	0.014	0.262741111870922	0.977127942001193
TARGET-00-RO02401-14A-01R	0.0793687654294535	0	0.0415534662226221	0.0319554399360439	0	0.0190949575688746	0.026667750207717	0.020323206822728	0	0	0.00297404096856146	0	0.60947057390161	0.0402192507342108	0	0	0	0.00929043755678523	0	0.0310932896377728	0.0879888210136205	0	0.037	0.177634859674255	1.05705067838247
TARGET-00-RO02417-14A-01R	0.00411458247812474	0.0113815837166649	0.0184917437438197	0.0151488964878431	0	0.011773162123084	0.0120138857475169	0.0217211446362898	0	0.0109118920121203	0	0.00325586229416059	0.723181247371776	0.0504028643286104	0	0	0	0.00870765727313861	0	0.0339092626486289	0.0697698429791397	0.00521637215908247	0.042	0.165529110156296	1.09470931400497
TARGET-00-RO02431-14A-01R	0.124281712869201	0	0.0787162202614813	0.0753139394504543	0	0.0827027438641758	0.00946856523382074	0.000131825229620867	0	0	0.043553109753188	0.0186055290724739	0.427597391121298	0	0	0	0	0.00202912199326529	0	0.0972807543368363	0.0403190868141846	0	0.01	0.278217882008191	0.979963778602839
TARGET-00-RO02434-14A-01R	0.0820463943078621	0	0.0351334702203801	0.0552656614540649	0	0.106262922621808	0.0254788993031763	0.0191213947235489	0	0	0.025176557436035	0	0.424734501375234	0.0407335239951034	0	0	0	0.00921677482110542	0	0.0546832566795172	0.122146643062165	0	0.033	0.188386501487787	1.01845253281444
TARGET-00-RO02441-14A-01R	0.249059554108479	0	0.0391516172564758	0.162160048256717	0	0.130782733066176	0	0.00145440131849492	0	0	0.14110099607783	0.0184912397557081	0.203625183406156	0.00460052878501473	0	0	0	0.00338068031860978	0	0.0126049508029946	0.0335880668473433	0	0.004	0.376517973848621	0.934673282499709
TARGET-00-RO02447-14A-01R	0.0406703252276464	0.00986195830276505	0.0100252230044037	0.0278749129212137	0	0.0376297828884215	0.0273985864735827	0.0200093115907496	0	0.00133387554639618	0.00497756132356274	0	0.633967199698638	0.044684509980414	0	0	0	0.00848475013916547	0	0.050809082104627	0.0822729207984143	0	0.0590000000000001	0.137475740948821	1.08275581059732
TARGET-00-RO02462-14A-01R	0.101788642341663	0	0.0600398623045201	0.070387207488196	0	0.0702906251635577	0.0371287736583433	0.0041483233928441	0	0	0.0107160171887602	0.00492435870206655	0.478475108189655	0.0356530615667168	0	0	0	0.0103448937373018	0	0.0212710840418125	0.0948320422245635	0	0.02	0.244155838820393	1.00023151888539
TARGET-00-RO02466-14A-01R	0.124206139721696	0	0.0388501260205225	0.0195728954854921	0	0.0381070810566487	0	0.00575592349725539	0	0.00445379746520684	0	0.0114463028304474	0.634005827066236	0	0	0	0	0.00309376146235046	0	0.0763719739841169	0.0441361714100278	0	0.027	0.208424868000992	1.04656692204941
TARGET-00-RO02485-14A-01R	0.0928622962518295	0	0.0253286663776703	0.00658892273124949	0	0.0285938660358855	0.00519347745857717	0.00768302411963434	0	0	0.0185458230440656	0	0.585429025050753	0.0192796811479308	0	0	0	0.00479770137346186	0	0.0389059188493882	0.166791597559554	0	0.031	0.193257091286014	1.05015950998862
TARGET-00-RO02496-14A-01R	0.0365734860186367	0	0.0259267089984321	0.020982133008374	0	0.0395512229304317	0.0192350321519855	0.016167075834696	0	0	0	0	0.648630458599973	0.0215122369255461	0	0	0	0.00859097784003557	0	0.124633836976643	0.0356690179793781	0.00252781273586841	0.073	0.12167977956875	1.09429751413796
TARGET-00-RO02505-14A-01R	0.127212362856152	0	0.0392671767660804	0.0497546043853764	0	0.0364373592794489	0.0311917603045504	0.0293793890233871	0	0	0.0148638998479979	0	0.33578761610311	0.0643107411195164	0	0	0	0.010201905326109	0	0.0688950220433063	0.172552632048329	0.0201455308966367	0.00800000000000001	0.322152355789125	0.954838944142407
TARGET-00-RO02580-14A-01R	0.0206295326050993	0	0.0178841865313069	0.0189687682550433	0	0.0125918831309606	0.0206254419005092	0.0203363974436808	0	0	0	0	0.68981767452256	0.0482521474783945	0	0	0	0.0100678572102425	0	0.0100437208573635	0.115800088860993	0.0149823012038466	0.00900000000000001	0.307387203245808	1.00515186496037
TARGET-00-RO02590-14A-01R	0.27333671041023	0	0.0571873077016919	0.15271648649993	0	0.183311101702153	0.0278529284242014	0	0	0.00546728268264178	0	0.00353446634260117	0.2567908550878	0.000241064700981843	0	0	0	0.00454368294805625	0	0.00948591925086543	0.0255321942488478	0	0.002	0.425044704554755	0.908303501023996
TARGET-00-RO02605-14A-01R	0.1108744173166	0	0.0325404773371735	0.0685682459687352	0	0.0591876757367127	0.052190572577036	0.0233198772127617	0	0	0.00359268081800682	0	0.438197986966504	0.0449159686732251	0	0	0	0	0	0.0133378151726211	0.153274282220624	0	0.00800000000000001	0.32300237065377	0.958787675796264
TARGET-00-RO02609-14A-01R	0.115564478769656	0	0.033726821065004	0.0152295300715645	0	0.0626945471746024	0.0107308629170168	0	0	0	0.0286546980012313	0	0.572752085378684	0.00819023553001021	0	0	0	0.00252142891890854	0	0.0154879166851946	0.134447395488128	0	0.00800000000000001	0.314626423828235	0.978631640466411
TARGET-00-RO02619-14A-01R	0.110826548626759	0	0.0488160381459633	0.0433106195650612	0	0.0533751968966383	0.0296145581742195	0.0224402061486409	0	0	0.0172253243416122	0	0.458497237563241	0.0531239463243962	0	0	0	0.0105039886380826	0	0.0251774960028922	0.127088839572493	0	0.02	0.238311141953177	1.00212756314753
TARGET-00-RO02645-14A-01R	0.109123741681898	0	0.0207471937278747	0.0323250051826413	0	0.0230998695163859	0.00739110591765036	0	0	0	0.0122082901792015	0.00465717615891795	0.546581360668584	0.0185200594642559	0	0	0	0.00169808292786348	0	0.00449157610178581	0.219156538472941	0	0.00800000000000001	0.321724284446414	0.976579754862548
TARGET-00-RO02652-14A-01R	0.0306905302488427	0.0321098545582237	0.00493868115298052	0.0859114551403585	0	0.0684904102958286	0.027114895732737	0.0204540026286009	0	0	0.00304222157899104	0	0.52684537633582	0.0704284564889619	0	0	0	0.0131247373709527	0.00466192755579433	0	0.112187450911908	0	0.03	0.201363933860439	1.0287393655947
TARGET-00-RO02722-14A-01R	0.0585112169171432	0	0.0176697975838073	0.0833882022789989	0	0.0518477120573611	0	0.00789221868701839	0	0.00422722665146613	0.0322429352501419	0	0.597027607525012	0.00768208732513326	0	0	0	0.00487561653432216	0	0.0696049953372206	0.0650303838523751	0	0.048	0.156739455845683	1.06164704159178
TARGET-00-RO02748-14A-01R	0.188832333036675	0	0.0722542245311671	0.0378199860736576	0	0.0429905428646628	0	0.0184035495601543	0	0.00305738597186686	0	0.0124114623945323	0.32443369454555	0	0	0	0	0.000389981449206624	0	0.144910368912249	0.154496470660279	0	0.005	0.358548686702134	0.94073772424641
TARGET-00-RO02756-14A-01R	0.0868661634128196	0.0176323510460517	0.0246173455351353	0.0467631124376199	0	0.0466710961190799	0.0261004081756847	0.0209382490353617	0	0	0.0206588591974251	0	0.404291091083672	0.00288211948823504	0	0	0	0.010903174609328	0	0.186463061070732	0.105212968788854	0	0.026	0.211200437296537	1.00934299330979
TARGET-00-RO02776-14A-01R	0.0862705506242602	0.0229014490464554	0.014525775814956	0.0657361923384465	0	0.0190620813902948	0.00395433219738115	0.0121169403038879	0	0.00636063388045613	0	0.028310298353962	0.479720305094664	0	0	0	0	0.00304697963668477	0	0.0676314120561076	0.170454164130562	0.019908885131882	0.022	0.232189167558816	1.01219327882122
TARGET-00-RO02815-14A-01R	0.102282925760092	0	0.0171363756349998	0.0474991147147078	0	0.0688292096086222	0.0769058493468566	0.0135397838769891	0	0	0.0154753585427035	0.0172938372110122	0.495913807353489	0.0331178461526998	0	0	0	0.0136197098247033	0	0.00440124252579426	0.0939849394473303	0	0.037	0.177725844939546	1.03241721075407
TARGET-20-PABGKN-09A-01R	0.209923231752142	0	0.00745068594571508	0.00778105897915061	0	0.0619518448353354	0	0.00637788281649035	0	0	0.012291202540519	0	0.264846110199122	0	0	0.129033196660189	0	0	0.151891366135738	0.0167082846443959	0.131745135491203	0	0.00900000000000001	0.293165942686902	0.968604947461994
TARGET-20-PABHET-03A-02R	0.21361308563296	0	0.00410021902873812	0.254236034429741	0	0.291219530488733	0	0	0	0	0	0.0856413206598484	0.0308479688761728	0	0	0.00952874191510273	0	0.0035306871633916	0.0277071842775422	0.0444733139867193	0.0351019135410512	0	0.002	0.420605300164764	0.914021134009773
TARGET-20-PABHKY-03A-02R	0.208933004218323	0	0.0055054229446281	0.108001014911272	0	0.0828561373493658	0	0	0.00616244452478703	0	0	0.0162172425266651	0.0137796612813291	0	0	0	0	0.00450116080414207	0.478347248439364	0.0448272978323682	0.0308693651677559	0	0	0.596723044869344	0.801976222498921
TARGET-20-PABLDZ-04A-01R	0.136238531307339	0.010126806212078	0.082097596190041	0.0357471303322194	0.00456072656331648	0.200593363160185	0.0044293963882413	6.84131262692665e-05	0	0	0.0868999142389942	0	0.160807127665943	0.00346233602350936	0	0.0092335538820265	0	0.00667935841367293	0.127539318340024	0	0.13151642815614	0	0.033	0.191938015910758	1.00802508803435
TARGET-20-PACDZR-09A-02R	0.13371985347352	0.114076753582252	0.0659768904551308	0.0726890976191575	0	0.08886257138525	0	0.0418327614052902	0	0	0	0.0679023342868613	0.0718377151276139	0	0	0.0160438122266433	0	0.0079041650861884	0.209166696686192	0.0663239558431936	0.0436633928227078	0	0.03	0.201685181877482	1.01780240312658
TARGET-20-PADDXZ-03A-02R	0.12210404675605	0.0423422824885028	0	0.0703202643991113	0	0.0339741326338243	0	0.00441126093590428	0	0	0	0.00778215407607084	0.0187073938500923	0	0	0.00105337493244877	0	0.00363103083927815	0.501926218805307	0.0466147057253142	0.147133134558096	0	0	0.551129409483922	0.836229149155719
TARGET-20-PADYIR-04A-01R	0.146367433021928	0	0.081629232227631	0.0739990028155197	0	0.155826980105173	0.00139221572932052	0.00403468848202002	0.00715378024982516	0	0.0393162310236682	0	0.214391036995108	0.0179609686720161	0	0	0	0.00535502728864036	0.0982568511257591	0.0275142763056988	0.126802275957691	0	0.005	0.345750204415135	0.941194664347241
TARGET-20-PADZCG-04A-01R	0.0872553883811926	0	0.0518066158193929	0.0559049008961558	0	0.149307883721133	0	0.0088542974750023	0.0144365776185206	0	0.00823940370708148	0.0127350995801179	0.19668605827017	0	0	0	0	0.00380573888006912	0	0.124049254389835	0.242291646936252	0.0446271343250773	0.00700000000000001	0.324876765394259	0.951744849123329
TARGET-20-PADZKD-09A-02R	0.174707906642377	0.0320682174443844	0.00345923583666994	0.02035458893166	0	0.141479635530235	0	0.02197392296382	0	0	0.0609670669516863	0	0.38435325957994	0	0	0.0449380860982381	0	0.0243372333679991	0.0123491997561321	0.0514918085836129	0.0275198383132453	0	0.013	0.266743115055384	0.98215266570209
TARGET-20-PAEAFC-09A-03R	0.00191145217489303	0.0184110637595133	0	0.0118960551497447	0	0.0195883886377926	0	0.0151436328777758	0	0	0	0.00816300327660675	0.708595330235639	0	0	0	0	0	0	0.185282298399803	0.0310087754882318	0	0.005	0.358707998567961	0.973644274427399
TARGET-20-PAEAKL-09A-03R	0	0.0397201256949854	0.0068758556885715	0	0.00442655703994125	0.0053112016398957	0	0	0	0	0.00260120674821681	0.00160754042339913	0.745698568683367	0	0	0.0985432937831137	0	0	0	0.053804135020373	0.0414115152781369	0	0.01	0.273696815665004	1.03971558755811
TARGET-20-PAECBZ-09A-03R	0.0409614818548116	0.236318274046544	0.033751879444345	0.0869613266494398	0	0.0426500151978444	0	0.0589987899470417	0	0	0	0.0310154627942396	0.209367390111461	0	0	0.0842729221156784	0	0.0352442661429958	0.0347256384529457	0.029865414013585	0.075867139229068	0	0.00900000000000001	0.293352204792417	0.966193955923867
TARGET-20-PAECCE-04A-01R	0.0316707872225633	0.00261925284759439	0.0100470142427099	0.0881358102588797	0	0.119713386515358	0	0.0302588091586521	0.0147644658789156	0	0.0663700172842252	0	0.246951208737566	0	0.000613345678749919	0.114816251667129	0	0	0	0.167963421168012	0.106076229339644	0	0.024	0.223034623089519	0.992472048664199
TARGET-20-PAEDKB-04A-01R	0.20441529271433	0	0.0208164805629646	0.07656926572739	0	0.217233710520443	0.00353339690850307	0.0519979883541122	0	0	0.00149541932184334	0.0364075921960614	0.280234259000835	0.00430531729390973	0	0	0	0.01816057070302	0	0.0708196932743248	0.0140110134222628	0	0.005	0.347124398034007	0.943155085202071
TARGET-20-PAEENN-09A-01R	0.112226849719418	0	0.00825914331135022	0.0129467398341363	0	0.0889136505138701	0	0.0187805750458204	0.000102815002164735	0	0.00357451083342308	0.00243619068583108	0.20906051089459	0	0	0	0	0.00678414967133515	0	0.524146540566871	0.0127683239211895	0	0.005	0.357815864517823	0.964212337230546
TARGET-20-PAEERJ-04A-01R	0.0707328721595508	0.109436446250033	0.0624126720470949	0.0203028758209362	0	0.115465000727239	0	0.00577486429060844	0	0	0.0234635757692636	0.00762576522097505	0.194841686078204	0	0	0.0819586431983709	0	0.0403696099622788	0.017875342865787	0.0779615578153068	0.171779087794352	0	0.00700000000000001	0.325297224265845	0.949504680736221
TARGET-20-PAEEYP-09A-02R	0.149689554651959	0.0887187195055469	0	0.0215532160818788	0.0359753734508332	0.0157477938247051	0	0	0	0	0.0640128733118813	0	0.378867482677845	0	0	0.0966209938266671	0	0	0	0.0128150198641066	0.135998972804577	0	0.034	0.185648604460524	1.02728763720533
TARGET-20-PAEFGR-09A-02R	0.155469213726829	0	0.00716098612172761	0.0319085404919044	0	0.11617850973185	0	0.0264785445534866	0	0	0.03404922467747	0	0.232942995932004	0	0	0.0050139556293084	0	0.0057791588330431	0.167841950682029	0.142347608367155	0.074400088065569	0.000429223187623692	0.019	0.245435714249538	0.991675971072208
TARGET-20-PAEFGT-03A-01R	0.141654857727871	0.0499551432552133	0	0.059701572479346	0	0.329776652707282	0	0.00300293241407849	0	0	0	0.0354572242445104	0.0365427239765326	0	0	0	0	0.00912544804068129	0	0.2225248117934	0.112258633361085	0	0.017	0.254293706733889	0.989153847483195
TARGET-20-PAEFHC-09A-02R	0.14199157086812	0	0.027512501219511	0.0123583672407898	0	0.0126372399250632	0	0.00923178563256933	0	0	0.00166834148262662	0.000503946682043775	0.371667960254207	0	0	0.0172596562578807	0	0.0278142527716455	0	0.308502435273782	0.0688519423917612	0	0.00900000000000001	0.311820455638552	0.971016163731601
TARGET-20-PAEGRE-03A-02R	0.131511317566959	0.0177349205160354	0.044526067046536	0.0304876770484471	0	0.0651705432791689	0	0.0215239706611337	0	0	0.0313081357997137	0	0.414401236360827	0	0	0.053840887566451	0	0.000434301873420409	0	0.178423292252582	0.0106376500287268	0	0.004	0.36716682851065	0.936103985501044
TARGET-20-PAEGRI-03A-01R	0	0.0630140388711774	0	0.00682374984178357	0.0120325820706755	0.0415942814818129	0	0	0.0251356712169064	0	0.0255719949301367	0	0.674372786933022	0	0	0.0832572972695906	0	0	0.0134613080555575	0	0.0547362893293379	0	0.022	0.230459579641897	1.04462430457442
TARGET-20-PAEIKD-04A-01R	0.0551401348846692	0.154472787014654	0	0.0263758975560781	0.00264184507142958	0.0297442611912291	0.0155403974994661	0.0142184050591546	0	0	0.0455040060229942	0	0.235714119509432	0	0	0.257979304721021	0	0.0148503302657606	0	0.048037765220408	0.0997807459837037	0	0.019	0.25044620948342	0.984264577408745
TARGET-20-PAEJBT-09A-02R	0.223983414100321	0.01563337716173	0.0637314223319798	0.0699583046342994	0	0.124192243565174	0	0.0314342755316754	0	0	0.0205220573571606	0.0503954656999178	0.0511183651486663	0	0	0.0353146382433683	0	0.016042408220511	0.227411910278554	0.0407239590033706	0.0267058709901656	0.00283228773310648	0.035	0.182487129722765	1.02666758395611
TARGET-20-PAERAH-09A-03R	0.164471727826287	0.11424802733607	0	0.0431924686571985	0	0.157776887918237	0	0.00865391182100384	0	0	0.0021471184489706	0	0.0950280445954609	0	0	0.010050344972071	0	0.00902910528683038	0.0035851982879196	0.214291581449574	0.177525583400377	0	0.053	0.149194347077181	1.03777492148195
TARGET-20-PAESVN-09A-02R	0.109031018993686	0	0.0910920793558639	0.114146636001945	0	0.0217817892648333	0.000929878198891785	0.0881524765649931	0	0	0	0.0687838916797898	0.0728161574672645	0	0	0	0	0.000110359717874574	0.200707414712165	0.00314358830436089	0.226474530330816	0.00283017940751527	0.001	0.435272320827767	0.899605260724017
TARGET-20-PAKERZ-04A-01R	0.359570940941835	0	0.0977386471284317	0	0	0.0899792921686935	0	0.023603532489494	0	0.0102818712040122	0.000102100237893159	0.0174144258284132	0.282735015302196	0.00109967539264195	0	0	0	0.00387295718281956	0.0248203388771145	0.071890745559502	0.0168904576869529	0	0	0.527791060583153	0.849677118792634
TARGET-20-PAKHBF-09A-01R	0.160348816691397	0	0.0101958818450338	0.0867958276157563	0	0.0685224396227527	0.00734976745671333	0	0.0051366310479455	0	0.0625913542506479	0	0.0230037385190639	0	0	0.0114769092037002	0	0.00518524968403708	0.164901372810388	0.0173869133828976	0.292598386146296	0.0845067117233708	0.005	0.345084993967247	0.9453517265505
TARGET-20-PAKIWK-04A-01R	0.243078103329306	0	0.0561596405260287	0.0237877380766612	0	0.0811523607499316	0	0.032357514409172	0	0	0	0.0636928334840662	0.308302904885448	0.0418429027567444	0	0.00383692594906213	0	0	0	0.0404854130063198	0.10530366282726	0	0	0.500256528011414	0.86528816338946
TARGET-20-PAKIYW-09A-01R	0.0169573081417842	0.0594785003807924	0.00997968652109701	0.0223949720992173	0	0.106354762761455	0	0.0231577939037455	0	0.0373914191398615	0	0.036609996809706	0.491329530929906	0	0	0.0270302299705217	0	0.0147687845532143	0	0.0266787724207302	0.127868242367968	0	0.002	0.409019554743542	0.916575391127564
TARGET-20-PAKKBK-09A-02R	0.0444391035008563	0.261869709199213	0.038335322933168	0.051846115807519	0	0.267985651723366	0	0.00331451516184743	0	0	0	0.0833143802839561	0.163341812722201	0	0	0.0223476568493149	0	0	0.0180653317755001	0.0136289438536611	0.0315114561893969	0	0.002	0.404227198504483	0.91798914499306
TARGET-20-PAKLPD-09A-02R	0.0183479720632103	0.0284670244760109	0	0.0146094803961085	0	0.0419661760403768	0	0.011612335723246	0	0	0	0.0187452609311352	0.804945682982047	0	0	0.0263028069384933	0	0	0	0.016618881306177	0.0183843791431955	0	0.002	0.41280914630092	0.951485179369283
TARGET-20-PAKRUP-09A-02R	0.00952025811967425	0.0109151561081602	0.00263459473851739	0.00590858973581578	0	0.0767203120180219	0	0.0174187074155805	0	0	0.0238463999117333	0	0.466745393711668	0	0.000204168807552553	0.0414397509009051	0	0	0	0.239183220389975	0.0909152103622833	0.0145482377801129	0.004	0.38766114895548	0.931301841020245
TARGET-20-PAKSMZ-03A-02R	0.0319963627730917	0.062250024793087	0.0254476641777849	0.106471929039145	0	0.066709287447449	0	0.0424115418610929	0	0	0	0.0334230326650322	0.0296657938376692	0	0	0.00627581810331011	0.00441175088811274	0	0.504104137192766	0	0.0868326572214588	0	0.003	0.39357832924341	0.934232253560694
TARGET-20-PAKTCX-04A-01R	0.0416951121465516	0.0403439577765123	0.0364113881152419	0.0644932937899835	0	0.222656371988132	0	0.0177084987940122	0.000823079147534033	0	0.0147597448760766	0.0310045946976172	0.352221350652063	0	0	0.0130312137176879	0	0.00142023085021617	0	0.0663321801726715	0.0970989832757007	0	0.00900000000000001	0.295089489168409	0.965699226406773
TARGET-20-PAKVGI-09A-01R	0.176450014120195	0	0.0242194728895765	0.00731090991094013	0	0.0872215640379413	0.0239583091788495	0.0189581943044961	0	0	0.0328187847150362	0	0.473109675857742	0.016568572625442	0	0	0	0.00617865958107885	0	0.0676514181121472	0.0655544246665562	0	0.005	0.350158342765117	0.947392120385393
TARGET-20-PAKVYM-09A-02R	0.140132523112668	0	0.0290404500158773	0.0219324473981776	0	0.039644090162496	0	0.00362047568140998	0	0	0.0410113324940042	0	0.444985993748652	0	0	0.049110014899555	0	0.00300209003721303	0	0.164179869070541	0.0633407133794062	0	0.001	0.438230419805675	0.899804261360241
TARGET-20-PALBYP-09A-02R	0.0695682368689288	0.0483287005575339	0.0424665036713905	0.0270606982239029	0	0.0569437170406676	0	0.0209213715154797	0	0	0.0105523468594219	0.000679845091049577	0.364130825180622	0	0	0.0685068335095003	0	0.0221734934583377	0.027637531884888	0	0.241029896138278	0	0.102	0.10275576480793	1.06213480705054
TARGET-20-PALFVW-09A-01R	0.0189766862219657	0.0289859137555209	0.00416060734866569	0.00438278201978468	0	0.0143500067755075	0	0.00853675568434013	0	0	0.00813435741536052	0	0.533621171502636	0	0	0	0	0	0.0195996223195541	0.178474212880913	0.0254121350445435	0.155365749031209	0	0.600126711789468	0.79960560029991
TARGET-20-PALGKX-04A-01R	0.158839482867496	0	0.0220143635640609	0.110044796696099	0	0.131236681550572	0.0363481345280409	0.0709330824970724	0	0	0.0586675533958346	0	0.189528367523675	0.00950245726245903	0	0	0	0.00530757399378538	0	0.0588605695879773	0.127123013830595	0.0215939227023333	0.002	0.42714575876299	0.903320955311918
TARGET-20-PALHVV-09A-02R	0.00703381410689445	0.0476419958940696	0.0205435824801969	0.0260831324007434	0	0.125178875651878	0	0.0255596127138413	0	0	0.0391739236402227	0	0.197563972381636	0	0	0.0472857208310805	0.00271538217675643	0.0139089139629027	0	0.154899742729023	0.292411331030755	0	0.038	0.176677521660421	1.01754134000225
TARGET-20-PALVKV-09A-02R	0.0822357953654942	0	0.0389596490030068	0.058233725651455	0	0.104131711382668	0	0.0196760323310072	0	0	0.0387164992667181	0.00514101359785321	0.312133483787501	0	0	0.0650178853875021	0	0.00487160747446545	0.0621373801374203	0.0388448699815656	0.169900346633344	0	0.034	0.186630497567129	1.01078533819409
TARGET-20-PAMVKZ-09A-03R	0.00116117985048081	0.189855236743889	0	0.0225503705306457	0	0.071675065634698	0	0.0227811907527688	0	0	0.0023029789076776	0.00482385896057894	0.339062306853801	0	0.00149836629737926	0.0180877800371981	0	0	0.235536303106939	0.0595819499384925	0.0310834123854518	0	0.005	0.35907875001872	0.94047392762733
TARGET-20-PAMVVP-09A-03R	0.12887366551479	0.0564612158137219	0.00078571616716655	0.0412313926222578	0	0.114028801266658	0	0.021449649922747	0	0	0.0338238595732071	0	0.296187333664525	0	0	0.0152685618150549	0	0.0194065624960621	0	0.086259490156776	0.186223750987034	0	0.005	0.346766526841841	0.941840338421113
TARGET-20-PAMYAS-04A-03R	0.233261719753967	0	0.108842816220337	0.093555423401795	0	0.11507274762029	0.00908639595454025	0.00754801747159924	0	0	0.0139874763897077	0.0144248860370232	0.116817990040423	0	0	0.017066858427513	0	0.00377305883208441	0.154598426854423	0	0.111964182996298	0	0	0.509300500725859	0.860217936908494
TARGET-20-PAMYGX-09A-03R	0.424261343209763	0	0.0322532757588547	0.0581280229218009	0	0.22478340025694	0.0317867232747482	0.0172399767767188	0.00512365946362551	0	0.0402051179434336	0	0.102387071999411	0	0	0.0257020720258463	0	0.00568256369783957	0	0.0209963157383873	0.0114504569326317	0	0.002	0.420848056165211	0.919772952085741
TARGET-20-PAMYJX-09A-04R	0.13054210817729	0	0.0547231677703044	0.121158794883317	0	0.116830867104912	0.00115171427075446	0.0183184444594264	0	0	0.0153718513012998	0.00177451310305682	0.283068637538432	0.0222497509572646	0	0	0	0.00174188536851586	0.0155768105909375	0.0395908307596972	0.167988119854932	0.00991250385985953	0.01	0.280304139119015	0.97248483586632
TARGET-20-PANAEV-09A-03R	0.15133345479416	0	0.0105774850508047	0.0739961679899653	0	0.0635464296390766	0	0	0.0175185909260179	0	0.00808821327109618	0.00158584689225759	0.496966559187775	0	0	0.0258875810542449	0	0.00407269124847424	0	0.102699016503535	0.0437279634425925	0	0.004	0.368773397023662	0.938763216716956
TARGET-20-PANBWF-09A-03R	0.00104209289946787	0.0106646691767604	0.00702110151907683	0.0232048100978362	0	0.0325940660238077	0	0.00798884126779867	0	0	0.00102888912521845	0.016511555665118	0.730659484842041	0	0	0.0140882659680407	0	0	0	0.120813256101198	0.0343829673136357	0	0.001	0.443689614298723	0.917255092274257
TARGET-20-PANBYS-09A-03R	0.0546919147223289	0.0422043097436449	0.0114161200626562	0.0273234095417564	0	0.0435635564368785	0	0.0323723076125106	0	0	0.0229310454760625	0	0.523539187657017	0	0	0.15322902528203	0	0.011388159705066	0	0.0486429433051583	0.0286980204548905	0	0.00700000000000001	0.328277274744968	0.964059695179192
TARGET-20-PANBZH-09A-03R	0.0139575516759388	0.0592018629990553	0.00510787095207554	0.05435275501005	0	0.0870464851608769	0	0.021703707323557	0	0	0.0283301550318732	0	0.294823589703835	0	0	0.0374967069593635	0.00335392895417025	0	0	0.35347099269206	0.0411543935371446	0	0.01	0.27382885433379	0.98557547423883
TARGET-20-PANCSC-09A-03R	0	0.146929231374012	0	0.055229694508101	0	0.0982844912153398	0	0.04204291111631	0	0	0	0.0660822360373051	0.275744783619261	0	0	0.0203284359822411	0	0.007621762814808	0.0751614082582808	0.123630244159033	0.0889448009153086	0	0.018	0.252876391825685	0.981659439729605
TARGET-20-PANDER-09A-02R	0.0150645784811456	0.0892883771216424	0	0.01143076459496	0	0.0804171411407552	0	0	0	0	0.0125322379698847	0	0.142654541803123	0	0	0.16867715272894	0	0	0	0.221480778781192	0.258454427378357	0	0.033	0.191836371967666	1.01556385624752
TARGET-20-PANDIX-09A-03R	0.0455012938739206	0.00248484931383353	0.00972461808256615	0.0373783794103909	0	0.126094569325665	0	0.0105084427630519	0	0	0.0393153137422167	0	0.455229793570321	0	0	0.0370720167467235	0	0.00678906639427264	0	0.100924298614055	0.128977358162983	0	0.021	0.234124418064787	1.00227889302449
TARGET-20-PANFMG-09A-04R	0.0883418895107061	0.130174580173407	0.0105829536237417	0.0959520149138211	0	0.0428602535208162	0.0375637629589296	0.0135074564873029	0	0.000620549290874898	0.0210621991010286	0.0068333142450792	0.151546637510569	0	0	0.291477420661718	0	0.0113900038392133	0	0.00323009426015443	0.0948568699026382	0	0.002	0.41526685166156	0.909101401147874
TARGET-20-PANGCM-03A-03R	0.0626160145011727	0.0655436265503993	0	0.0621306288953551	0	0.0888683919227105	0	0.014828584012206	0.0119102179466009	0	0	0.0296138719703609	0.37227246037617	0	0	0.117753597463152	0.0340716390696844	0	0	0.0916348046774849	0.0487561626147035	0	0.005	0.357511564367054	0.937142541128231
TARGET-20-PANGDN-09A-05R	0.00804749733981442	0.00721821823277219	0.00614326121191987	0.00945573549251789	0	0.0197199650275957	0	0.012386717457169	0	5.11479527303523e-05	0	0.00467916181713599	0.806061955650312	0	0	0	0	0.0181295286918942	0	0.0839606129126984	0.0241461982134405	0	0.00900000000000001	0.303458014628467	1.0272159826844
TARGET-20-PANGJY-09A-03R	0.0347388383816325	0.138609299264501	0.00294308703415158	0.0123926235570415	0.0123616128348927	0.0527170445923675	0	0	0.0223167205032003	0	0.0542769576958859	0	0.416889876959888	0	0.00428144406809397	0.115027527425395	0	0	0.0118488605341656	0	0.121596107148785	0	0.027	0.209888171191988	1.01411217934039
TARGET-20-PANGTF-09A-04R	0.152663278398544	0.0116718363017648	0.00984919902828214	0.0299469879671516	0.00679943783324113	0.0150480675219958	0.0172579455090432	0	0	0	0.067547638227305	0	0.565827947425746	0	0	0.0621128640993065	0	0.00605051372415491	0.0357072553208929	0	0.0195170286425715	0	0.03	0.201773977740095	1.03764627863771
TARGET-20-PANHYK-09A-01R	0.184542383668267	0	0.0278906233527895	0.117177234228745	0	0.118288903203638	0	0.00339412717531798	0.00435917685543301	0	0	0.0418574787030779	0.0464109479163631	0	0	0	0	0	0.292017418035667	0.0133192908594303	0.15074241600127	0	0	0.56945219180121	0.826509275521338
TARGET-20-PANINI-09A-03R	0	0.241637700250229	0.0873309770400757	0.0761325955639393	0	0.174268931081268	0	0.00336238860104667	0	0	0.0244786161630831	0.0372998509530053	0.161601888125507	0	0	0	0	0.00583442686726479	0	0.132269662113243	0.0557829632413385	0	0.01	0.274966643643711	0.978925378850433
TARGET-20-PANJGR-09A-03R	0.254365644968816	0	0.0449856450162241	0.113864635923076	0	0.124157062932537	0.029656569544028	0.0150693456590471	0	0	0.0897665573999952	0	0.0543723196212883	0	0	0.0152729724169368	0	0	0.0895653310744557	0.00373421577160519	0.16518969967199	0	0.00900000000000001	0.306261677977991	0.965090588557501
TARGET-20-PANJVI-03A-02R	0	0.271832173329659	0.00560628212876554	0.10761023323081	0	0.0592071246622907	0	0.0119767569044006	0.000880332398116606	0	0	0.131068228529555	0.384235195260255	0	0	0	0	0	0	0.013998099775199	0.0135855737809476	0	0	0.505219073921184	0.862214803065588
TARGET-20-PANKFG-09A-02R	0.280464417206941	0.0247850093940437	0.0340914358091014	0.0193663273906939	0	0.0835957607092427	0	0.00586439955135331	0	0	0	0.0246296627309666	0.0676013163774238	0	5.02162824126028e-05	0.126183924824705	0	0	0.129388840580073	0.0102896172558001	0.193689071887242	0	0.00700000000000001	0.330675911475533	0.954359573946541
TARGET-20-PANKFZ-09A-04R	0.0506222763297406	0.0287422449916286	0.0235167780062576	0.0139038213203906	0	0.0924751197780583	0	0.0209173106418692	0	0	0.0365346233693266	0	0.359086684645121	0	0	0.0765105281401426	0	0	0	0.189701977228449	0.107118430126351	0.000870205422665392	0.019	0.245251959251228	0.990708173294123
TARGET-20-PANKKE-09A-03R	0.0479359865423504	0.0819823972002707	0.018160852022041	0.0116143569052526	0	0.105934027916687	0	0.022964670023294	0	0	0.0230153381445572	0	0.32688077862947	0	0	0.0528119860607304	0.00336444061166017	0	0	0.139468467939198	0.165866698004488	0	0.00800000000000001	0.321194623963409	0.954159964703499
TARGET-20-PANKNB-09A-03R	0.0699269494517567	0.07553848726561	0.0106692975071975	0.0672522037254671	0	0	0	0.000946793617352121	0	0	0.0118104463779626	0.0178964225413509	0.698526256532182	0.00346016411663595	0	0.00617426240788773	0	0	0.0254270022583063	0	0.0123717141982911	0	0.016	0.255883696946755	1.03232832195456
TARGET-20-PANLIR-09A-02R	0	0.0143830516438599	0.00736408585151577	0.00829906196535884	0	0.00668288240107376	0	0.0100487483364424	0	0	0.00668684265658182	0	0.69711181572562	0	0	0	0	0	0	0.100039849761352	0.149383661658195	0	0.003	0.390005934161185	0.95374801637204
TARGET-20-PANLIZ-04A-02R	0.291469159942069	0	0.0373426681697506	0.0239219830792132	0	0.137889601775949	0.00784461865171558	0.00832919750364583	0	0	0.0260398671852475	0.00184771035554564	0.0665879354189161	0	0	0.0482881123087781	0	0	0.16954971457842	0	0.18088943103075	0	0.02	0.239128231144257	0.999207090027173
TARGET-20-PANLJN-09A-03R	0.109381034162088	0	0.162173246375765	0.0601419876098901	0	0.172230167181571	0	0.00454945816315127	0	0	0	0.0207691865741917	0.00310635093184167	0	0	0.001422414098599	0	0	0.401062468890229	0.0162930862448777	0.0488705997677953	0	0.005	0.356110269540036	0.95587555723533
TARGET-20-PANLKB-09A-03R	0.191526742221961	0	0.0416064776835583	0.104147501533938	0	0.0599307718998264	0	0.0343748293116208	0	0	0.0203458558753366	0.00375264609622147	0.240300982543489	0	0	0.232980616504691	0	0	0	0	0.0710335763293572	0	0.019	0.247915276080538	0.988211061107341
TARGET-20-PANLLX-09A-01R	0.174991500378952	0	0.090728044675312	0.174034407220317	0	0.219885717464556	0.0346163711000344	0	0	0	0.159338483345753	0	0.0235237408525256	0	0	0.00986081381742581	0	0.00319420946880242	0.0275936820157634	0.000893038765458718	0.0813399908950989	0	0.002	0.406609366103581	0.91961230863936
TARGET-20-PANLRE-09A-05R	0.194541235555159	0	0.0395109402396001	0.0294688803451023	0	0.0984155844948558	0	0.000984674162575298	0	0	0.0252440575878733	0	0.302132196565894	0	0	0	0	0.000984076223412693	0	0.183836163854664	0.124882190970865	0	0.00900000000000001	0.302453899483169	0.965955271160096
TARGET-20-PANLXK-09A-03R	0.0722678707349339	0.155772928003498	0.00451243611289481	0.017743357440732	0	0.0448141449649484	0	0.00772812446622739	0	0	0.0237655275595198	0	0.432443660218683	0	0	0.0963134946311559	0	0	0.0415700809376086	0.0150036799112221	0.0880646950185753	0	0.003	0.397055773715369	0.922731670230525
TARGET-20-PANLXM-09A-03R	0.098828065791082	0.0485339165465624	0.0889197852186752	0.0488672238645934	0	0.170343637182422	0	0.098560107281025	0	0	0.0330060088006649	0.018949275554248	0.053459131627687	0	0	0.0108272220126587	0	0.0129502239238739	0.22044215529267	0.0571928932724944	0.0391203536313435	0	0.01	0.281922159051571	0.975555982520483
TARGET-20-PANNHB-09A-03R	0.222014234164671	0.0984294822779239	0.0713484046841763	0.116669960806169	0	0.0848526201026089	0	0	0	0	0.0381693788400575	0.00708631697735128	0.0914736916237877	0	0	0.021733277562404	0	0.00328184675362723	0.0881458542435207	0.0579772830541846	0.098817648909518	0	0.001	0.45386358199892	0.89147326086316
TARGET-20-PANNJI-09A-03R	0	0.224093144359616	0.0683335528906756	0.052266546801213	0	0.0517925999176885	0	0.0355294718332397	0	0.113250979849988	0	0.0604000658715296	0.0697197270828953	0	0	0.0355732448558462	0.000976634382176017	0	0.242703199933008	0.0453608322221241	0	0	0.001	0.480408814244021	0.876286232062318
TARGET-20-PANPKN-09A-03R	0.035652188319715	0	0.00943795455535428	0.031556885468509	0	0.058469561771091	0.0205799022177288	0.00265931126217621	0	0	0	0.0400746893992409	0.70956868729593	0.0226542201321363	0	0	0	0.00304479535098538	0	0.0114630109660106	0.041526436938782	0.0133123563223402	0	0.681870710130861	0.733559876285609
TARGET-20-PANPLS-03A-04R	0.391019112059907	0	0.0409510995577209	0.103591594784635	0	0.0476279797486391	0	0.00103544404291133	0	0	0	0.0243980578393724	0.187007939617486	0	0	0.0129785336061632	0	0.00372077965089722	0	0.117789726550181	0.0698797325420872	0	0	0.663259001055786	0.756756280191094
TARGET-20-PANPTM-09A-02R	0.0823349770814598	0.0598406770140197	0.0806401824214086	0	0	0.077579935884574	0	0.0075469266314141	0	0	0.0391207409970928	0	0.28160759290803	0	0	0.0986725707514503	0.00663214425714995	0	0.041017719905634	0.100760196122627	0.12424633602514	0	0.001	0.461401469600373	0.886778222751392
TARGET-20-PANSBH-09A-05R	0.223346610233959	0.23876870663089	0.048813724840848	0.0957946960137595	0	0.167054847965734	0	0.00449251831502749	0.0027249793931303	0	0	0.0960672111681175	0.0498374553791423	0	0	0.0164352932156561	0	0	0	0.0240238787823047	0.0326400780614315	0	0	0.599452017332337	0.799662623218726
TARGET-20-PANSJB-09A-03R	0.0391505335440352	0.100604753851497	0	0.0265716223839684	0	0.123736794903001	0	0	0	0	0.0420919495390066	0.0035702347333196	0.326392904703682	0	0	0.25016563677552	0	0	0	0.0570508175540903	0.0306647520118794	0	0.02	0.243116524477491	0.990192992081932
TARGET-20-PANTNA-09A-02R	0.0127236982818529	0.0265002490573545	0.0276330930559461	0.0776444125636589	0	0.0144771886694515	0	0.0215536541346983	0.00324717132941259	0	0.00922221519447573	0.0211455540667568	0.100529047127714	0.0096167072748018	0.00123287871572228	0.0130264333196606	0	0	0	0.545441267521279	0.114485634605768	0.00152079508144656	0	0.503998459193085	0.870202809322694
TARGET-20-PANTPW-09A-02R	0.0634199565726357	0.0574113682238091	0.0294238914287013	0	0	0.0328596414164053	0	0.0012105558736397	0	0.0128660035158615	0.0148678754000107	0	0.519464608502604	0	0	0	0	0.00252032603529444	0	0.262751249749909	0.00320452328112929	0	0.001	0.439526948536182	0.904158739854993
TARGET-20-PANUTB-09A-05R	0.0793257434101195	0.0602534911595684	0.0278360092333033	0.0208217149657086	0	0.116239188496491	0	0.00580923466390208	0	0	0.0492615634059039	0	0.227070540450135	0	0	0.0182411032499646	0	0	0	0.169642197120413	0.225499213844491	0	0.00700000000000001	0.331056029522842	0.948808932044303
TARGET-20-PANUUA-09A-02R	0.0618213537059786	0.0499691308467009	0.0588596923099512	0.0363971901726327	0	0.137503627045946	0	0.00368356623779129	0	0	0.0356601745899596	0	0.223342973594575	0	0	0.0363163697372302	0.0146010086698857	0	0	0.179645306378816	0.162199606710532	0	0.001	0.471511310781709	0.882564069812012
TARGET-20-PANVBP-09A-02R	0.0368525054356871	0.172280134251783	0.0616017913676212	0.0926305466571759	0	0.201312371564605	0	0.114586542402473	0	0	0	0.0876098775056706	0.0444657686849993	0	0	0	0	0.0015326231420384	0	0.160940760061062	0.0261870789268856	0	0.01	0.272113804691311	0.984558274335551
TARGET-20-PANVGE-09A-02R	0.126693901249254	0.0353452881719826	0.0339029677920573	0.148721171280661	0	0.0315661963583589	0	0.0076241917020889	0.000776794081363839	0	0.0182116819194144	0.00686869549839463	0.379330498008652	0	0	0.0130673760271015	0.0168565991201433	0	0	0.167092355369816	0.0113175743230588	0.00262470909765242	0.005	0.349350892656904	0.943087258503161
TARGET-20-PANVGP-03A-04R	0.0312070699556954	0.128666109158659	0	0.0534689482063608	0	0.147542060175711	0	0.00114766628039715	0	0	0.0119275490437025	0	0.0102188570546066	0	0	0.0234863756793134	0	0.00104103046403748	0.512364358524256	0.000478732530820092	0.0784512429264417	0	0	0.510361895276634	0.862112569855067
TARGET-20-PANWHP-09A-02R	0	0.0409015491470678	0.0127098435925041	0.0224188025199988	0	0.0427907880045246	0	0.00125464993443725	0.00760024427603034	0	0.0275307622096136	0	0.354754334560192	0	0	0.00078337962063761	0	0	0	0.386126864390673	0.102930141234238	0.000198640510082841	0.014	0.26033099620187	1.00520668053944
TARGET-20-PANYGP-09A-01R	0.21151621434022	0	0.0861170008363191	0.0790790192984999	0	0.049803832040971	0	0.00457884035840921	0.000300395003293947	0	0	0.0599903778786648	0.175478098305659	0	0	0.0614574304371378	0.00628431426502363	0	0	0.183018679439622	0.0823757977961798	0	0	0.500001697948216	0.866002032986493
TARGET-20-PANYNR-03A-03R	0.0137902009617491	0.136561416487122	0.0013032450323435	0.0577965402909085	0	0.196460047432673	0.0217367444406117	0	0	0	0.0681092103094961	0	0.318732106579868	0	0	0.0400998828276152	0	0.00595150237136825	0	0.120412005221523	0.0190470980447217	0	0.00700000000000001	0.327946063814704	0.94906928601296
TARGET-20-PANYSN-03A-04R	0.337677238506081	0	0.0202009830049028	0.00884354052384492	0	0.0658076005628505	0	0.00101746518286306	0	0	0.0129437694569668	0	0.201143451885067	0	0	0.0850451606635187	0	0.0520324604326231	0	0.135851311773561	0.0794370180077217	0	0.003	0.399482487383919	0.920599857222738
TARGET-20-PANZKA-09A-02R	0.057029615476148	0.141558020841858	0.0128074515920578	0.056288991746946	0	0.0939882888756073	0.0205531853249038	0.000343712175902929	0	0	0.0660371350511318	0	0.195023418303969	0	0	0.239610163894287	0	0	0	0.0234606197654387	0.0932993969517501	0	0.005	0.358227126200334	0.934771313343713
TARGET-20-PANZWB-09A-02R	0.0200569026681058	0.103699468310322	0	0.0156133856303197	0	0.0607858084078838	0	0.0253890818697631	0	0	0.0349043359407103	0	0.332493688133923	0	0	0.0971095102338059	0.0204805953000278	0	0.152005093111152	0.0510126186808552	0.0864495117131324	0	0.039	0.173474501553122	1.0198436814513
TARGET-20-PAPAEG-09A-02R	0	0.373592179682702	0.00268318905137771	0.0743628644471587	0	0.211722441671885	0	0	0	0	0	0.0555275839357677	0.0884543627249749	0	0	0.0643210859279183	0	0	0.0722672108617147	0	0.0570690816965011	0	0	0.590490641523066	0.812895776527089
TARGET-20-PAPAWN-09A-02R	0.00733543566829635	0.0831244612237052	0	0.0119130183337917	0	0.0506307520829432	0	0.0229542311277181	0	0	0.013213359560608	0	0.408759479074152	0	0	0.0937622743311642	0.00388347942285597	0	0	0.278543900992361	0.0258796081824045	0	0	0.498721048034411	0.866341274522866
TARGET-20-PAPBEJ-09A-03R	0.162346104213598	0.104186138307862	0	0.00578548318619759	0	0.146481844220235	0	0.036979733502709	0	0	0.0325049626330741	0	0.323931456058313	0	0	0.0209912691458524	0	0.0271877820803568	0	0.0834354849757484	0.0561697416760538	0	0.005	0.34611611715981	0.943887607162258
TARGET-20-PAPUNR-09A-02R	0.0242227490985713	0.045270680055547	0.00532298115929277	0.0149930755670234	0	0.0622849948486066	0	0.0194143062102995	0	0	0.00209723520643638	0	0.489810988751889	0	0.00426276160004741	0.00783876393058159	0	0.0193784942984958	0	0.179771317934758	0.125331651338451	0	0.00800000000000001	0.323741231959914	0.964191444621078
TARGET-20-PAPVCN-09A-03R	0.0712262802175605	0	0.0143308146462061	0.0256608046180457	0	0.0978670126196248	0	0.0105216919892952	0.00130054100062218	0	0.0302063151543977	0	0.375622116885689	0	0	0.0404838613596	0.00576081552160226	0.00342752377519752	0	0.197555815657314	0.126036406554845	0	0.005	0.352271438558372	0.941690207989616
TARGET-20-PAPVDV-03A-01R	0.124866408205371	0.0303188902446699	0.031922505726713	0.164938933255324	0	0.0878875669172649	0	0.00283468330932117	0	0	0	0.0641555872787798	0.0754069084629429	0	0	0	0	0	0.32121007789973	0	0.0666171614437208	0.0298412772561633	0.001	0.435269269003014	0.900282078824221
TARGET-20-PAPVGE-09A-03R	0.170273507756739	0	0.0857987403330975	0.101544571581096	0	0.0717480240694496	0	0	0	0	0.00675758272103578	0.00619345556347185	0.0236720263030717	0	0	0.00349852735511427	0	0	0.444336897853986	0.0549268697442547	0.0312497967186835	0	0.002	0.419013006440398	0.922875447533777
TARGET-20-PAPVZK-09A-03R	0.0102074294234706	0.057286022769217	0	0.0369769097719692	0	0.124632207246137	0	0.0159364444765514	0	0	0.0255030427917369	0	0.357206464511588	0	0	0.127567997632064	0.00292691426876268	0	0	0.185287067790608	0.0564694993178953	0	0.005	0.345239107879815	0.943708430065491
TARGET-20-PAPWHS-09A-03R	0.0236876105329255	0.0257575553331117	0.00142587194532272	0.0325791097692293	0	0.0740936910057981	0	0.023797399910899	0	0	0.0138547235850656	0	0.395880474896426	0	0	0	0	0.0118748355039468	0	0.299659085322898	0.0973896421943764	0	0.01	0.286395642945183	0.981929014675441
TARGET-20-PAPWIU-09A-03R	0.100392290669059	0.0633928348669124	0.0712824771680965	0.112008617647305	0	0.0719760731086609	0	0.0171729585945043	0.0197808461389689	0	0.0516291167208992	0.00253615900109737	0.326619893724591	0	0	8.03691468860711e-05	0	0.00235732027921742	0	0.160771042933801	0	0	0.004	0.383114566720195	0.9257192171558
TARGET-20-PAPWYK-09A-03R	0.0457796903472662	0.0577626707903158	0.0454136063498816	0.0370385309259203	0	0.0580827653363362	0	0.00209250699775526	0	0	0.0174428910826279	0	0.446860638414901	0	0	0.0417253549437038	0.00469007756185171	0	0	0.103146717514611	0.139964549734829	0	0.002	0.425598344853464	0.906510720304519
TARGET-20-PAPWZR-09A-01R	0	0.0355070461420719	0.0210828276624826	0.0104867061812048	0	0.0390636677102087	0	0.0128874364110054	0	0	0.00970428910228865	0.015313221125495	0.723607503155863	0	0	0	0	0.0199633616335941	0	0.0792323671107815	0.033151573765004	0	0.039	0.173991353457262	1.08298466785935
TARGET-20-PAPXRJ-04A-02R	0.278486801984876	0	0.142485526939408	0.0326374658834687	0	0.118318600742479	0	0.00439538301700513	0	0	0	0.0178781999505122	0.107897053577948	0.00109072453865654	0	0.00781364852710507	0	0	0	0.0535074480178954	0.235489146820646	0	0.002	0.432289370474756	0.908772252439047
TARGET-20-PAPXUF-09A-01R	0.0740658973660421	0.143614842316326	0.0174533868559906	0.0880453106287276	0	0.0324581757426559	0	0	0.00189490946767385	0	0	0.0397123605513996	0.251727368349543	0	0.00605044420395043	0.0716315764221398	0	0	0.00112787668403384	0.100455814363174	0.171762037048344	0	0.00800000000000001	0.320233077767308	0.953943505211215
TARGET-20-PAPXWI-09A-03R	0.122911167768442	0.0731749895776396	0.0990228172089022	0.0798702888298299	0	0.125622801921002	0	0.0375121032067272	0	0	0.00836041636010405	0	0.195698436691314	0	0	0.104901315446346	0	0	0.0136604059712089	0.116006190028388	0.0232590669900965	0	0.003	0.399121782346509	0.917400914227404
TARGET-20-PAPZIZ-09A-03R	0	0.107457094158865	0.018574534911555	0.0200758682108226	0	0.068807151583839	0	0	0.0142342498723077	0	0.0315431999212706	0	0.55791884873217	0	0	0.0703024243550538	0	0	0	0.0765051207407676	0.0345815075133496	0	0.178	0.0709482761999529	1.09808126654667
TARGET-20-PAPZLT-09A-02R	0.00522612210568041	0.0138029331035605	0.01537222238643	0.0226830902281058	0	0.033338989886563	0	0.0110691889332565	0.000326291478577974	0	0	0.0625945137524102	0.596472734757545	0.0238105748009261	0	0	0	0	0	0.0972588928421889	0.118044445724756	0	0.02	0.243064695584895	1.02008422265647
TARGET-20-PARAJX-09A-02R	0.196255253172657	0.028478755710191	0.00741318848370457	0.149748104545961	0	0.129528554977623	0	0.017461708624738	0	0	0	0.0506018701321428	0.127342881951697	0	0	0.0239229338274787	0	0	0.128477459786301	0.0540282343790325	0.0867410544084737	0	0.004	0.37547571726552	0.928519902144041
TARGET-20-PARANT-09A-02R	0.227277051990582	0	0.047237388169806	0.107799569609625	0	0.145609631834421	0.0155366467259449	0	0	0	0.0240916040262436	0	0.248979424442586	0.00129407460641272	0	0.0293646887474438	0	0	0	0.100208276224931	0.0526016436220029	0	0.004	0.378493322176879	0.927876729132201
TARGET-20-PARASV-03A-03R	0.081533482438565	0.161183611683457	0	0.0355382763573925	0	0.0276275830575806	0.00289850403777365	0.00213478433772724	0	0	0.038850486086359	0	0.386725149366556	0	0	0.24189571799631	0	0	0	0	0.0216124046382796	0	0.0590000000000001	0.137496918424125	1.05487078432201
TARGET-20-PARBFJ-09A-02R	0.159465490815868	0	0.0271435421662522	0.00569447746364279	0	0.0163232377081567	0	0.00211961433782695	0	0	0.0304113851900699	0	0.574094866428443	0	0	0.067379038925173	0	0	0	0.0601643160949786	0.0572040308695891	0	0.00600000000000001	0.344015167381998	0.963816109262113
TARGET-20-PARBFZ-03A-02R	0.0686370959390378	0.0486934070881646	0.00492972059038892	0.0653966624467042	0	0.165470412404751	0	0.0211948939438394	0	0	0	0.0350836970148954	0.319815265164373	0	0	0.0258541503230676	0	0.0128957125952789	0.143670486157944	0.0473129692276396	0.0328429037584826	0.00820262334543291	0.033	0.187781599579236	1.01090331684499
TARGET-20-PARBIU-04A-02R	0.246602114471023	0.0552773083004112	0.00654412471113027	0.00781712848909123	0	0.0998933270285478	0	0.0110584608876721	0	0	0.0781694581533183	0	0.156066728687499	0	0	0.286202788855489	0	0	0	0.0032403408794912	0.0491282195363269	0	0.00900000000000001	0.296872240446764	0.96915873214622
TARGET-20-PARBRA-09A-03R	0.192702147707482	0.0368571453611845	0.0246832806510119	0.00829024467502642	0	0.0418776135141171	0.000366324491339414	0	0	0	0.034049260845331	0	0.592055911876546	0	0	0.0386154851853611	0	0.00485089031027882	0	0.0091507937063242	0.0165009016759977	0	0.051	0.154629290995505	1.07722570916867
TARGET-20-PARBTV-09A-02R	0.032839753943616	0.0142277928699803	0.0545894987417316	0.0224544376519439	0	0.0589732921969642	0	0.00585501491445024	0	0	0.00403250023503318	0.00851440943910119	0.494893102450852	0	0.00633993727671129	0	0	0	0	0.266804370802428	0.0304758894771878	0	0.0610000000000001	0.134903402550335	1.06564822839113
TARGET-20-PARBVE-09A-02R	0.0335677038478474	0.0914265972774287	0.0177743454053511	0.0206570683818136	0	0.0620678599693402	0	0.0302325459392321	0	0	0.00307048838041345	0.0171989913286157	0.274797605630414	0	0	0.054602256671115	0	0	0	0.359896647214684	0.0347078899537446	0	0.00700000000000001	0.333719633993442	0.956014093886808
TARGET-20-PARBXE-09A-04R	0.193593007894377	0	0.0255374135390721	0.0260503329842732	0	0.0755051984827627	0	0.0214306890850347	0	0	0.00424654862206077	0.00704152098065894	0.516706427006001	0	0	0	0	0.00305648046418184	0	0	0.126832380941578	0	0.005	0.348873438553991	0.956526151686984
TARGET-20-PARCCH-03A-03R	0.154184374130554	0.00607241486266213	0	0.0707271670886961	0	0.342595692574489	0	0.0702971571580833	0	0	0.137023305654125	0	0.0739392463035935	0	0	0	0	0.0085433510844242	0	0.0717908208450262	0.0648264702983471	0	0.043	0.164162395547716	1.03682679044133
TARGET-20-PARCEV-09A-02R	0.0616071493198707	0.0858003209927152	0.00918058927620486	0	0	0.0228985018622359	0	0.00408569333748995	0	0	0.0222934522039299	0	0.651403926219967	0	0	0.0403983514058283	0	0	0	0.0657396261911245	0.0365923891906331	0	0.00900000000000001	0.30970547144193	0.993105169776474
TARGET-20-PARCHW-09A-01R	0.0134400106162389	0.091290660306274	0.0241929819164697	0.0158722933506833	0	0.0816812358177134	0	0.0255357910815349	0	0	0.0298733279284947	0	0.439883861678642	0	0	0.0319025508112106	0.0130638199882018	0	0	0.196614694744125	0.0366487717604108	0	0.002	0.41886947354931	0.909470827878995
TARGET-20-PARCUK-09A-03R	0.0675939810998282	0.0880573466807987	0.00239482586283849	0	0.0337958021772289	0.00872757488933085	0.00269821491315021	0	0	0	0.0719125794474122	0	0.620099055765172	0	0	0.0894608088988279	0	0	0.0152598102654121	0	0	0	0.515	0.00823104915824513	1.1516084478323
TARGET-20-PARCVS-04A-01R	0.258498065200998	0.0343331632390284	0.10743344474232	0.0978109622191743	0	0.135781026417303	0.00230033736144441	0.0193732599513752	0	0.00303321055616141	0	0.0288937580713472	0.074270914753237	0	0	0.0716295638955565	0	0.00632374048944035	0.0695312087426505	0	0.0907873443599638	0	0.001	0.446862317499287	0.896090906812807
TARGET-20-PARCZL-04A-02R	0.28514135338468	0	0.0729673842761933	0.159617979570847	0	0.0993154301759886	0	0.0637527127178157	0	0	0	0.0455546018399382	0.022365127736009	0	0	0.00073712245051339	0	0.00503086372497183	0.0947245238886183	0.0723219417971846	0.0784709584372408	0	0.002	0.430741795839909	0.90579940337472
TARGET-20-PARDDA-09A-02R	0.296831436615386	0.0280662340431293	0.116863889195697	0.0863436973209782	0	0.201312333198978	0.00137096062887322	0.0414925714631069	0	0	0.0700780943522571	0	0.0197804635493995	0	0	0.0244331114461976	0	0.00462263071378394	0.0270324119007429	0	0.08177216557147	0	0.001	0.445612571371273	0.902887344640171
TARGET-20-PARDDY-04A-01R	0.03587532533523	0	0.0144299700465239	0.0273095656493717	0	0.0807342196005395	0	0.0101900640583518	0.0183686853442141	0	0.0127169644027028	0.0119263966534848	0.473609760025219	0.0635009903762414	0	0	0	0.0139713150493878	0	0.0440025136988438	0.126355194614686	0.0670090351452034	0.01	0.27585267645147	0.992347765570492
TARGET-20-PARDMG-09A-03R	0.030442818210383	0.0760313702985122	0.019064267080346	0.0437020377898193	0	0.102914258180785	0	0	0	0	0.0208076549306061	0	0.345021458299369	0	0	0.114132062689838	0	0	0.17881698170014	0.0181139234083321	0.0509531674118688	0	0.001	0.451493681167019	0.892094733803025
TARGET-20-PARDZW-09A-01R	0.0942637718604535	0.00421626766088419	0.0576565528910863	0.0278069384019902	0	0.104469993330079	0	0.0146297210985806	0	0	0	0.0603617098483608	0.0689262995316151	0	0	0	0	0.000518721082718101	0	0.21220603239096	0.354943991903272	0	0.014	0.262704482372688	0.988514641625
TARGET-20-PAREFM-09A-02R	0.0661576270065568	0	0.0135266200766166	0.0154015077968394	0	0.0364345189165209	0	0.00841318223695488	0	0	0.0223269549653224	0	0.567339981612231	0	0	0.110668124747157	0	0	0	0.0977232190748777	0.0620082635669228	0	0.002	0.422191088025237	0.915256826933282
TARGET-20-PARENB-09A-03R	0.0864670186501302	0.0699116595543169	0.0154980795901673	0.0595981268188968	0	0.0452887730645508	0	0	0	0	0	0.00417799685980414	0.0112420430089693	0	0	0.00310843591076402	0	0.000564161707227484	0.645279854607199	0.00404754941303893	0.0548163008149351	0	0.00900000000000001	0.301508708059493	1.02607820511535
TARGET-20-PARFAL-04A-01R	0.0267083762946636	0.00214414838527736	0.00952857211694517	0.00638235386595301	0	0	0.00246929141175806	0.0294678292955419	0	0.0337414763268353	0	0	0.463448331956568	0.0725485166114345	0	0	0	0.0143964305853898	0.0433895055633561	0	0.157593127118355	0.138182040467922	0.00900000000000001	0.291951223694814	1.00038056767986
TARGET-20-PARGTL-09A-02R	0.281085505798615	0	0.0134303248641119	0.117464077821937	0	0.11975835870412	0	0.0103543612707379	0.00751412092295595	0	0.0146346609873244	0	0.0147004580536716	0	0	0.0119218575904932	0	0.00915602578597755	0	0.299955366519903	0.100024881680152	0	0.0570000000000001	0.144122042359968	1.05547500490798
TARGET-20-PARGVC-03A-03R	0.291488424149662	0	0	0.122620395851436	0	0.0752489066902261	0	0.0505457758222862	0.0103246777541612	0	0.00448202955905876	0.0263039551231971	0.116634943756479	0	0	0	0	0.00891146832179534	0.117035949460827	0.123792323037688	0.0509133320788905	0.00169781839429366	0.00600000000000001	0.341566729707576	0.949391969900558
TARGET-20-PARHBA-03A-02R	0.193010758418372	0	0.0498536269169793	0.160591400516527	0	0.0448857817379486	1.51068649556346e-05	0.011261725477053	2.80293037780701e-05	0	0	0.056695152174339	0.0279015601863894	0	0	0.0455149333293469	0	0	0.410241925074311	0	0	0	0.002	0.431322978297081	0.906967786469345
TARGET-20-PARHJV-09A-01R	0.160986121978597	0.024944430733135	0.00869372169782056	0.124054469240922	0	0.0736920000005303	0	0.0380864302140965	0	0	0	0.018880171969279	0.200629897208803	0	0	0.0253678042820982	0	0.00981305013009274	0	0.171841192283803	0.143010710260823	0	0.031	0.196819034603173	1.00673947760153
TARGET-20-PARHVI-03A-03R	0.00589682975810224	0.0476011454072443	0.0109173275837358	0.0250592309269101	0.0212831502043596	0	0	0.025816282218037	0	0	0.0103810727244482	0	0.549249212427025	0	0	0.0645541898986912	0.00987521268762549	0.00988506288262232	0	0.127044253096458	0.0924370301847404	0	0.005	0.356197738428019	0.951598543318352
TARGET-20-PARHVK-09A-04R	0.190509119847916	0	0.101373979827975	0.112100839694528	0	0.177794897774699	0	0.017302694965731	0.0102943108846062	0	0.000908982891984028	0.0265716659041639	0.0229308076124318	0	0	0	0	0.00951929904220266	0	0.330159757785096	0	0.000533643768666496	0.00600000000000001	0.33993837829956	0.958702708640571
TARGET-20-PARIHK-03A-03R	0.148654554849591	0	0.14045172363475	0.0443804144723635	0	0.150786557526385	0	0	0.00395092482244842	0	0	0.0463771693768755	0.275550287301064	0	0	0.0355088116571905	0	0.0112311731176431	0.0583852418635892	0.0467647907463203	0.0379583506317793	0	0.028	0.206880556015663	1.01133514285234
TARGET-20-PARIMT-03A-01R	0.100085331310694	0	0.00102419498029819	0.0822170521642642	0	0.220946468294569	0	0.00549152863577503	0.0249543360186671	0	0.0167046169732891	0	0.236508387087748	0	0	0	0	0.0148612142307252	0	0.260199015117766	0.0370078551862039	0	0.002	0.412139822036553	0.910948554413152
TARGET-20-PARIZR-03A-02R	0.119133161822656	0	0.00637970546603626	0.255374215995852	0	0.223223770324145	0.0162524429663733	0.0186222044285841	0	0	0.0687877108005519	0	0.0180159534556167	0	0	0.00825567563875325	0	0.0146443584820301	0	0.201225394209083	0.0500854064103184	0	0.011	0.269978693477546	0.987021634744267
TARGET-20-PARJCR-09A-01R	0.139505909048549	0	0.0321641669225481	0.102628922647764	0	0.0930304940979482	0	0.0059793586831464	0.00452294023122353	0	0	0.117422291393958	0.191814510027761	0	0.0311981135131973	0.056348676512799	0	0.0200352248985906	0	0.0828879051716947	0.12246148685082	0	0.033	0.189578072506437	1.00635903225401
TARGET-20-PARJWH-09A-01R	0.0463898791474978	0.0397044048643244	0.0109597332230027	0.0138090388342158	0.0460220758227653	0	0	0	0.0107288105509876	0	0.0149260864074488	0	0.539803507215674	0	0	0.215126338271953	0	0	0	0.043417452184722	0.0191126734774085	0	0.002	0.428699840112365	0.911524934489506
TARGET-20-PARJYP-03A-01R	0.071431040271558	0.0157935339187406	0.0352398786302067	0.0262822338924302	0	0.114405207921519	0	0	0	0	0.0408641967191477	0	0.443054931230869	0	0	0.0904521206498191	0	0	0.0122470882375094	0.0706311097756239	0.0795986587525768	0	0.017	0.254180365306182	0.991049770953159
TARGET-20-PARKCX-09A-03R	0.0475666627803536	0.0629584705982917	0.0061236067729732	0.0437230945012407	0	0.113828753592326	0.0167185248110622	0.00967763366221254	0	0	0.026360121167364	0	0.403596997104929	0	0	0.136582943114587	0	0.00606420443640551	0	0.0322159120960176	0.0945830753622375	0	0.00900000000000001	0.308407431840131	0.962810417317155
TARGET-20-PARKFB-09A-02R	0.0613173983575796	0.0714616205996847	0	0.0440951664658768	0	0.143420539834877	0	0.0158074986560385	0	0	0.0207059610303783	0.0365248066472288	0.250286835690828	0	0.00221030531922385	0.262781116482352	0	0	0	0.0211443942416133	0.0702443566743197	0	0.031	0.19651231227863	1.00574492385661
TARGET-20-PARLMY-09A-01R	0.246767628383216	0	0.00788728344626193	0.0685211336193772	0	0.123666278899664	0.00638623391069877	0.0377878370004363	0	0	0.117638538961889	0	0.0950969408687936	0	0	0	0	0.00434553481877236	0.0249461355216743	0.0431855996003401	0.217792089214786	0.0059787657540909	0.03	0.204437509547369	1.01160712840309
TARGET-20-PARLSW-09A-02R	0.0206414256947958	0.0270845092007501	0.00843984154627168	0.0225696632809505	0	0.00242425506791595	0	0.0310942223648315	0	0	0	0.0138119926050053	0.677185583431086	0	0	0.0283419731869133	0	0.0138988298326188	0	0.101606287768633	0.0529014160202279	0	0.001	0.437871726087737	0.914192032584342
TARGET-20-PARLVL-04A-02R	0.187985943415576	0.0127561875312456	0.0635128604903984	0.065439510084762	0	0.179978517770284	0	0.0235526065710061	0	0	0.0221088643490419	0.00162986607991598	0.0914615561296835	0	0	0	0	0.0232305467536467	0	0.19647355749495	0.131869983329489	0	0.00600000000000001	0.340758138597562	0.945807051551239
TARGET-20-PARMME-09A-02R	0.157298640758196	0	0.13803369370923	0.00239360172231836	0	0.0632963637024012	0	0.0427173682216725	0	0	0.0145358701751065	0	0.0952027191150434	0	0	0	0	0	0.0252652270137687	0.187494643878103	0.273761871704161	0	0.012	0.269402255972067	0.991254059956639
TARGET-20-PARMZC-09A-02R	0.0455924094996113	0.238271226501467	0.0129261429553086	0.0162585788779116	0	0.0537513143201678	0	0.0375227315621466	0	0	0.0257141830169271	0	0.384026112479809	0	0	0	0	0.0278286734920531	0	0.030921340732063	0.127187286562535	0	0.005	0.349958870868201	0.946805701769932
TARGET-20-PARMZF-09A-02R	0.10213100562226	0.0543358700028466	0.0175619973417148	0.0137057826947935	0	0.10686478741069	0	0.0176684273755885	0	0	0.0318836118479162	0	0.337043637013081	0	0	0.1808597918383	0.0216919438644791	0	0.0517994803326301	0.0518725450367861	0.0125811196189134	0	0.005	0.354704472094328	0.938333458072299
TARGET-20-PARPBF-09A-02R	0.0102228654408895	0.00906003012385704	0.0252226733412651	0.0845912228856533	0	0.0361236835016249	0	0.0266054964649167	0.000885345967705819	0	0	0.0275734187418229	0.248072590553421	0	0	0	0	0	0.0768077733100787	0.247465110146484	0.20736978952228	0	0.00900000000000001	0.289567721642399	0.976621202345688
TARGET-20-PARPDS-09A-01R	0.224011260040283	0	0.0639532958968129	0.121980676935332	0	0.245709709031761	0	0.0334799450730558	0.000393820152173129	0	0	0.11263591819376	0.0321758074976197	0	0	0	0	0	0	0.00449723660303881	0.161162330576164	0	0	0.502048445290587	0.86423001533482
TARGET-20-PARPVZ-09A-02R	0.00662644678930567	0.0535315744038018	0.0591733492944137	0.0550932950003449	0	0.138789787484317	0	0.0189821210334157	0	0	0	0.0750553547590999	0.142632836782813	0	0.000740232922641954	0	0.00140204467128451	0	0.347204653635075	0.0102230358707831	0.0890310213818653	0.00151424597083841	0.019	0.250009425880439	0.991770436353807
TARGET-20-PARPWL-09A-03R	0.0574489565542863	0.0720728343610659	0.0276263890158412	0.044930166008139	0	0.0966632757234522	0	0.0255580856698332	0	0	0.0301527622625926	0.0102576901847723	0.357995767740767	0	0	0.0907661131136675	0.00902522017278636	0.00353419510559824	0	0.146389258304104	0.027579285783094	0	0.001	0.478863362641139	0.878193944858945
TARGET-20-PARSAN-03A-01R	0.0828987257487559	0.0527115472604417	0.0223274256094989	0.223260557528535	0	0.0863303914182807	0.0668715390500402	0.00931325532956499	0	0	0.0980428066287663	0.0653007476125808	0.113010459608316	0	0	0.0293209608639097	0	0.00996119347693901	0.0577186617505431	0	0.0646103932523975	0.0183213348614304	0.004	0.368796735657414	0.932849471084636
TARGET-20-PARSHM-03A-02R	0.127145117844958	0	0.0374340026860431	0.166569476344521	0	0.181695597542311	0	0.0640187605588977	0.0143725362123193	0	0	0.0652023126504439	0.19225031737893	0	0	0.0117881526657863	0	0.00515320428765555	0.0508351496878105	0.0345477850640934	0.0389862334892718	0.0100013535869585	0.001	0.460482250993729	0.8869397298281
TARGET-20-PARTAL-04A-01R	0.13558170074727	0.0139918580250374	0.0285154583212795	0.17246142356917	0	0.194792166534801	0	0.0456253415015485	0	0	0.0354770614056666	0.0177225345858439	0.186286403637606	0	0	0.0571545982227564	0	0.00168719167046501	0.0284352125518288	0.0511683184918338	0.0311007307348931	0	0.003	0.398058250277816	0.91743820844538
TARGET-20-PARTST-09A-02R	0.109696437838844	0.00886536316027378	0.00582212435581396	0.0553266529151311	0	0.0509011691777399	0	0.00668607676120934	0.00540536792024766	0	0.0340985077213932	0	0.159847660043647	0	0	0	0	0	0.232297108806136	0.114085745907301	0.207444477272024	0.00952330812023986	0.002	0.429379718082425	0.904226884770557
TARGET-20-PARTXH-09A-02R	0	0.0366912785740211	0.00942039304969242	0.00337197971667854	0.0236232367140987	0	0	0.000822432151433232	0	0	0.0099741584929557	0	0.709848280991225	0	0	0	0	0	0.0442963420420258	0.00491019609264931	0.150797412683967	0.00624428949125367	0.086	0.110140574353294	1.12947321777109
TARGET-20-PARTYV-09A-03R	0.00529337332380201	0.226200411653284	0	0.0789375459535988	0	0.0537348085718667	0	0.0155875980343015	0	0	0.0687651500467343	0	0.239488202487529	0	0	0.0202281005790474	0	0.00318623887015821	0.115370746199755	0.137548604104292	0.035659220175631	0	0.01	0.274226982315722	0.976078522289078
TARGET-20-PARUBT-09A-02R	0	0.0170763610839643	0.0152696440444862	0.0430579351306262	0	0.0173860108761014	0	0.0168568816745284	0	0	0.00494152256465082	0.0147148573217427	0.500248206402994	0.0747470906232534	0	0	0	0.0185618692759257	0	0.0874075540178396	0.163919817694582	0.0258122492893055	0.01	0.285086742973484	0.989557958355075
TARGET-20-PARUDL-03A-01R	0.0530523040956686	0.0393896517636312	0	0.0453386481804446	0	0.117127794107451	0	0.0253301998019257	0	0	0.0214601349981231	0	0.397848310077356	0	0	0.115189338962598	0	0.0123695562216809	0	0.128389907162692	0.0445041546284283	0	0.003	0.3948659659286	0.919985248007893
TARGET-20-PARUNX-04A-01R	0.230270464612758	0.0101016355231262	0.0692954182189808	0.0226370640941458	0	0.0483315974610538	0	0.00115421341587245	0	0.00404108032246021	0	0.0411574777870411	0.166000568777061	0	0	0.0264392611811433	0.00327780998439619	0	0.286296687529716	0	0.0909967210922451	0	0.001	0.450406160899018	0.893190469886972
TARGET-20-PARURW-09A-02R	0.107833821624888	0.181624178646505	0.00290325825133917	0.0886843961200298	0	0.0132080856682858	0.00146383738160776	0.00958058042817517	0	0	0.074976778241768	0	0.033545941888665	0	0	0.0187400080415853	0	0	0.435710167036799	0	0.0317289466703519	0	0.01	0.280955779486148	0.996276938287617
TARGET-20-PARUTH-09A-04R	0.0740116616577508	0.0366268192638447	0.0663952926262999	0	0	0.0788503712003137	0	0.000715684259055522	0	0	0.0551179220635734	0	0.461643157393386	0.00462206647179857	0	0.0126310353370698	0	0	0	0.154829010132989	0.0545569795939185	0	0.018	0.252525134241048	0.996120621169045
TARGET-20-PARUUB-09A-02R	0.0185312390403122	0.0477424597372001	0	0.0121414840154395	0	0.109419787789847	0	0.0208826868950395	0.00311227607755483	0	0.0301859621096381	0	0.427364523206527	0	0	0.0754400489387729	0	0	0.0857635326010076	0.0607406236830849	0.093533638647969	0.0151417372576083	0.07	0.12432504899512	1.05158658479643
TARGET-20-PARUWX-09A-02R	0.0537677339078452	0.0580283936413598	0.0316487761744722	0.074863337560383	0	0.221963842989729	0	0	0.0262008888575338	0	0	0.0777089053327773	0.0987459602671218	0	0	0.111422872139122	0	0	0.039422886472065	0.0775775218715991	0.128648880785991	0	0.023	0.227644676182079	0.988740778841213
TARGET-20-PARVAI-03A-02R	0.0348089953656376	0.0142756900092642	0.0306280787321781	0.0803404623774199	0	0.0781674888490983	0	0	0.00631343852281516	0	0	0.0180960044276962	0.203249378961083	0	0	0	0	0.00768289818303917	0.343021131689527	0.0660282960889098	0.0892081784726418	0.0281799583206903	0.01	0.286904245582076	0.980995764165959
TARGET-20-PARVSF-09A-02R	0	0.054664733710368	0.0272321180607247	0.0304390391321714	0	0.0226898633866566	0	0.0136941935199679	0.00709270617770004	0	0.0188386881237873	0	0.426365435128544	0	0	0	0	0	0	0.314135535515245	0.0848476872448349	0	0.01	0.278504160755595	0.9909096551464
TARGET-20-PARVUA-03A-02R	0.0419977726827238	0.0543920546932261	0.0225028075377749	0.0437832535217257	0	0.00846378919437569	0	0.0044188825839785	0.000529258618116251	0	0	0.0230035988281168	0.587610791447714	0	0	0.0231459039601464	0	0	0	0.0498016311502893	0.140350255781812	0	0.00600000000000001	0.33820448683035	0.967187047090923
TARGET-20-PARWDZ-09A-01R	0.0383628206002098	0.0267480227172271	0.00200647028717249	0.0405946396445726	0	0.0569704058374612	0	0.00852373913735089	0	0	0.00632077498076481	9.86789237599223e-06	0.55142980842508	0	0	0.0771302925167027	0	0	0	0.0129471852875283	0.178955972673554	0	0.005	0.349508915637956	0.959162698907633
TARGET-20-PARWXU-09A-02R	0.0756786574440102	0.0719960659103372	0.0206121880532959	0.0409199229267008	0	0.0365874626093247	0	0.0198528691561089	0.00329960699333127	0	0.0310869350941004	0.0090877797658482	0.48562109251649	0	0	0	0	0	0	0.166157928307637	0.0390994912228152	0	0.003	0.389571664940061	0.927097376838917
TARGET-20-PARXBT-09A-02R	0.139433457903724	0	0.0634743026421506	0.0530196950225631	0	0.118975295769028	0	0.00227310400128324	0	0	0.0207148948211537	0	0.110171282137203	0	0	0.0530657991251252	0	0	0.258428146050784	0.0244779764249273	0.155966046102058	0	0.002	0.423272368356629	0.905743728798082
TARGET-20-PARXMP-09A-02R	0.248268678768882	0	0.0432548570853954	0.0546247730065113	0	0.215488212330791	0.0214260940545276	0.0384785360671724	0	0	0.0108913008644678	0	0.308441137537139	0	0	0.0228274320647484	0	0.00885109010837584	0	0.011939013088401	0.0155088750235871	0	0	0.55131731153059	0.835949844960107
TARGET-20-PARXNG-09A-01R	0	0.0679644703059534	0	0.00851127758472006	0	0.0579165219947881	0	0.0303832020131173	0	0	0.0204985275488016	0	0.528394024112922	0	0	0	0	0.012414467921145	0	0.257784503260913	0.0161330052576389	0	0.00900000000000001	0.313995347090652	0.97525536106837
TARGET-20-PARXZP-09A-01R	0.0902795519182675	0	0.059100989747466	0.0374770684647537	0	0.0596721276351389	0	0.043884981614931	0	0	0.0250580320508987	0	0.488775040019256	0	0	0.00692227720525449	0	0	0.02212047337314	0.00861729658599349	0.158092161384901	0	0.024	0.222255479810883	1.01580779520811
TARGET-20-PARYFN-03A-01R	0.0533322718534473	0.00348743084210397	0.0173892890866105	0.028508807794652	0	0.0956087839003515	0	0.02869987901784	0	0	0.0290967265565411	0	0.155148542725661	0	0	0	0	0.0170698120389832	0	0.466661565829003	0.102483962651778	0.00251292770302845	0.001	0.468606359305968	0.886492348631717
TARGET-20-PARYGA-09A-03R	0.0451555763010585	0	0.013861256847092	0.0297773210303632	0	0.0675671577675001	0	0.00766654749900226	0	0	0.0168743666929304	0	0.519596688055307	0	0	0.00490486751134526	0	0	0	0.121842632374437	0.172753585920964	0	0.002	0.40460042625115	0.922402583129684
TARGET-20-PARYVW-04A-02R	0.0680813676226747	0	0.0746031309704364	0.129368873868248	0	0.115684667256579	0	0.0289298500239299	0	0	0.00880941878362263	0.0540367170937482	0.046428439606411	0	0	0	0	0.00536117548499601	0.00536805741482222	0.348776069982713	0.114552231891819	0	0.038	0.175928965214314	1.03312925738973
TARGET-20-PARZUU-09A-04R	0.00998226215969165	0.0234280379315022	0	0.0732975318785894	0	0.0476243963631088	0	0.00998124648191902	0	0	0	0.00369715061643036	0.0157892558920597	0	0	0	0.000310168601335997	0.010411951567569	0.59002734835772	0.135443516994796	0.0800071331552786	0	0.002	0.40724254622151	0.970370634795414
TARGET-20-PARZWH-09A-03R	0.126110904298981	0.109773344665423	0.104700714778548	0.0969503978457445	0	0.205706074612966	0	0.000366661558067194	0	0	0.0241161886851018	0.0817165280218211	0.0373887824703212	0	0	0.0204798980718828	0	0.00394229476160865	0.028050905213133	0.0314462522699787	0.129251052746422	0	0.00700000000000001	0.325216134649918	0.960673662358777
TARGET-20-PASBBE-04A-02R	0.189289951243577	0.077657250680266	0.0554966576517145	0.0384871965647937	0	0.0460934958274348	0	0.00962816675065619	0	0	0.0399305047464833	0	0.168737397613805	0	0	0.0380160143822755	0	0.00862293418951522	0.229297583018202	0	0.0987428473312773	0	0.01	0.275919456288177	0.980200001479446
TARGET-20-PASBHI-09A-01R	0.212906602197342	0	0.0250600141868755	0.12723777003709	0	0.128142991098181	0.0265869012879763	0.0272154576619921	0	0	0.0303698811228939	0.00174668863859723	0.0293636317238343	0	0	0.0193586292036188	0	0.00452128190657521	0.151036627236554	0.0355386442761706	0.1809148794223	0	0	0.507231111945492	0.862859144128942
TARGET-20-PASBPK-09A-02R	0.205504413778618	0.0479130875535402	0.00771907793137027	0.0423761529217769	0	0.107890522919884	0	0	0	0	0.00722023600778553	0	0.420444478282766	0	0	0.0882818050315586	0	0.0146868658539602	0	0.0189077900866364	0.0390555696321042	0	0.00600000000000001	0.339423488930096	0.954241961098223
TARGET-20-PASBPW-09A-02R	0.13514351711734	0	0.0213391835980483	0.096424986359586	0	0.118689935761606	0	0.0276248016362341	0.0255345216759137	0	0	0.0549166313553302	0.17342088147216	0.0568904796742371	0	0	0	0.0144357233865181	0	0.0843240054574237	0.00741928403006581	0.183836048475538	0.01	0.276583611707027	0.979522930190918
TARGET-20-PASBSB-03A-01R	0.00862828002327755	0	0.0108673753694238	0.00628912302177668	0	0.0156664691924177	0	0	0.00602343016899275	0	0	0.00857428351785367	0.925230208427879	0	0	0.00945389444627501	0	0	0.00492131994182952	0	0.00434561589027435	0	0	0.719487926669946	0.697232172080728
TARGET-20-PASCCS-09A-01R	0.105333118034142	0	0.0272734280510417	0.159486358613441	0	0.106855274302638	0.0199483428072297	0.030752555211205	0	0	0.0425134403436739	0	0.0432077906644776	0.000857802634059286	0	0	0	0.00671863942013805	0.168406546139036	0	0.288646703778917	0	0.01	0.283978405971113	0.971736963782354
TARGET-20-PASCFW-09A-01R	0.186623869979087	0	0.0032762455439887	0.0941031795884166	0	0.390470977099498	0.0236544416085682	0.00515966384909377	0	0	0.0656969396272388	0	0.075184534098688	0	0	0	0	0.014918034133256	0	0.0983969421966412	0.0313720684188569	0.0111431038566663	0.002	0.409608080948666	0.914123225651835
TARGET-20-PASCGR-03A-02R	0.223332035987021	0	0.0214862337228851	0.0671166675418542	0	0.0722316097989303	0.0481407112737015	0.00978826569859285	0	0	0.0507727544764758	0	0.285698602709671	0	0	0.086677808783555	0	0.010455312224269	0	0.056403072927854	0.0678969248551907	0	0.005	0.355654154009482	0.937530295904825
TARGET-20-PASCRZ-04A-01R	0.177409603075096	0	0.0224979849780706	0.0886236627545647	0	0.130252663699638	0	0.0124094412217744	0.000403975850427825	0	0.0556040368750391	0.00546572163822668	0.253341108183638	0.0333045204319749	0	0	0	0.0145082802335768	0	0.100986371489494	0.0599541770035547	0.0452384525649229	0.002	0.410691265628009	0.911211115268154
TARGET-20-PASDGX-09A-02R	0.0620017903804549	0.0098116960580632	0.0183665617266071	0.0238597933063249	0	0.0562311572914103	0	0	0.0148183734574069	0	0.00412596822636774	0.0205005453527513	0.738784327082322	0.0172462506035148	0	0	0	0	0	0.0264188687790006	0.00783466773577591	0	0.031	0.19776073985836	1.07370927494829
TARGET-20-PASECW-09A-04R	0	0.14717704258013	0.0767228038777012	0.0746611557599418	0	0.0272013226683052	0	0.159697498905991	0	0	0.0950880865520136	0	0.0731488866092509	0	0	0.0515727989760778	0	0.0026392276324733	0	0.261468119488279	0.0306230569498366	0	0.132	0.0847744997742056	1.06125981766806
TARGET-20-PASEFD-09A-01R	0.129723374465439	0	0.0581821417318044	0.0131162502381697	0	0.019995012675035	0	0.0115836114539827	0	0	0.0159433058258301	0	0.522760456456786	0.0117554919790369	0	0	0	0	0.00890212975967791	0	0.208038225414238	0	0.022	0.231275726802279	1.02561518729484
TARGET-20-PASEGC-09A-01R	0.0387383318747277	0.0496985948782292	0.122869190939254	0.106996610148766	0	0.129825962065576	0	0.0782731628498928	0	0	0	0.0382512090700977	0.0223736652588962	0	0	0.0258339551414148	0	0	0.324409703906303	0.0415857996910701	0.0196396979430599	0.00150411623271196	0.01	0.288297406799447	0.980764457736958
TARGET-20-PASFEW-09A-05R	0.107031813172525	0.00545949821382257	0.00762555635763889	0	0	0.324568830510386	0	0.0323789901458357	0	0	0.0930803158180936	0	0.283661584021947	0.0197057148992889	0	0	0	0.00892253819025085	0	0.0898611333664271	0.0277040253037846	0	0.041	0.169723741639938	1.01951351288707
TARGET-20-PASFJB-03A-01R	0.00765343085540842	0.0885869654918085	0.00163818897218062	0.0239763872277901	0	0.0891655002042087	0	0.0203886542504625	0	0	0.0271714835036483	0	0.405645189441345	0	0	0.0896861010339232	0.0152448834570746	0	0.0447220971848237	0.0796179877813799	0.106503130595947	0	0.00800000000000001	0.318613991446286	0.957834919458767
TARGET-20-PASFLM-09A-01R	0.00571130516449787	0.00430129417001624	0.0640603608380221	0.065826393164625	0	0.0526920141485815	0	0.00853784904481161	0.00319799023067824	0	0	0.00567528107178623	0.0331014630987401	0	0	0	0	0	0.263191309262703	0.132633690956236	0.361071048849302	0	0.004	0.378078370023249	0.942019197118634
TARGET-20-PASFNP-09A-02R	0.195598268720377	0.121803902660854	0.0171565614307292	0.147116507647793	0	0.0789749168471548	0	0.0172281477669468	0	0	0.0602007245371017	0	0.0576415958841201	0	0	0.184558351427073	0	0.0102842371127988	0	0.0161475380497372	0.0932892479153139	0	0.019	0.250910058646683	0.99096782248225
TARGET-20-PASGGK-03A-01R	0.166602712741113	0.00467621939168756	0.0126972349973441	0.127806818788792	0	0.0548194249469946	0	0.0106908117290569	0	0	0	0.0618254276676597	0.395480086083989	0	0	0.020687201323764	0	0.00208965556305437	0	0.0814653274196159	0.0611590793469284	0	0.084	0.112233325928808	1.05443207961219
TARGET-20-PASGMZ-09A-01R	0.0332932319828096	0	0.0164509275141577	0.111935399656063	0	0.208208213100906	0.0290941362184605	0.0168736455520106	0	0	0	0.0214646179647329	0.17859788810466	0.00836012770278104	0	0	0	0.017588067108481	0.0728863267420507	0	0.279464494200157	0.00578292415273016	0.13	0.0879432062547151	1.05414658437157
TARGET-20-PASGWH-04A-02R	0.237086727690087	0	0.130222955907392	0.0621808750615369	0	0.156620870221444	0.00535516792710723	0.033116603870936	0	0.0091131014717326	0.0141311940458647	0	0.0190670969633169	0	0	0.0380631793928807	0	0.00407452514289808	0.111234484095508	0.000958050005871811	0.178775168203424	0	0.013	0.267022125533786	0.992354680033007
TARGET-20-PASGZS-04A-01R	0.109690149317482	0.106829551703843	0.0630811269975654	0.080860505725633	0	0.227157060073819	0.0110419384168785	0.0619088111948763	0	0	0.0202249775611002	0.0157959868613144	0.178737761827953	0	0	0.0491517860499312	0	0.00635922050417891	0.0172353913904086	0.018081194907475	0.0338445374675415	0	0.017	0.253126122870193	0.98783947344161
TARGET-20-PASHBI-09A-01R	0.136459292367588	0	0.0299900241316148	0.0714165682499331	0	0.161850482871575	0	0.00460036046869918	0	0	0	0.0311838526209231	0.110444062259249	0	0	0	0	0.00436247583198749	0.136442201464355	0.145592197940358	0.167658481793716	0	0.083	0.113933798089431	1.04783467808203
TARGET-20-PASHWN-09A-01R	0.00844705288992541	0.00769230017261543	0.0151548846460057	0.015185966657674	0	0.033449056393655	0	0.00882585530842411	0.0122354268910848	0.00089276578464648	0	0.00304699919879905	0.43928461305125	0.0538248440674642	0	0	0	0	0	0.320090279772307	0.0818699551661487	0	0.005	0.355645618092567	0.953140819921804
TARGET-20-PASHYZ-04A-01R	0.169159933445047	0	0.0449328350435894	0.20977400684168	0	0.0607765042682476	0	0.020623280919378	0.00214127549568219	0	0	0.0312572479564602	0.251209696135118	0	0	0	0	0.00638386850869	0.0768971317389461	0.0621821418482563	0.0646620777989054	0	0.142	0.0810261975186094	1.05909943479061
TARGET-20-PASIBG-09A-01R	0.12002508648131	0.0188434558111357	0.0117823576874723	0.0289451320109635	0	0.0845808184481645	0	0.00330309996785585	0	0.00683832468426842	0	0.0328294105579359	0.509660027517089	0	0	0	0	0	0.0254004139722302	0.111708914681152	0.046082958180423	0	0.002	0.429197451512391	0.906142595893331
TARGET-20-PASIEJ-09A-01R	0.0147987459721924	0	0.0234069144579898	0.127779196970575	0	0.0642321560048866	0	0.0249515224502188	0.00278508728631764	0	0.0087634005445226	0.0295001593856566	0.251331341062821	0.0042256979528012	0	0	0	0.0141630729840449	0	0.0476201376539722	0.386442567274001	0	0.08	0.118701384913538	1.0576367966048
TARGET-20-PASINN-04A-02R	0.159283671358694	0	0.0246856051544901	0.0511150723742625	0	0.106803506607424	0	0.0464321939390404	0	0	0.011081489503806	0.0335204790481319	0.140507412983252	0	0	0	0	0.0143819981998501	0	0.219048789860637	0.191372073395493	0.00176770757491956	0.004	0.371037309542035	0.930254697401338
TARGET-20-PASIZX-09A-01R	0.0731981271152201	0.0747630369629693	0.0988667871850184	0.0642781996111258	0	0.0530678492818176	8.23648628620396e-05	0.0571549787131518	0	0	0.033837774086012	0	0.00586877991837415	0	0	0.00999331443085648	0	0	0.496020567990683	0.0087335092600512	0.0241347105818583	0	0.01	0.287681079926737	1.00272636804472
TARGET-20-PASJEJ-09A-02R	0.0481136074651773	0.127481768846792	0.0119557620221072	0.0668447055041426	0	0.165588066668113	0	0.0197123597368482	0	0	0.0673146396374151	0.00660620743614944	0.166831232048282	0	0	0.00418283802603648	0	0.0119709671036992	0.164099830795043	0.119855797505689	0.014251416910922	0.00519080029358426	0.136	0.0832560198845135	1.05820597875316
TARGET-20-PASJGZ-04A-01R	0.163737400747774	0	0.0160383539189575	0.189063712254023	0	0.0912025760581296	0.0152554125173867	0.019519305088214	0	0	0.0349252989837504	0.0131259124918737	0.175376828062702	0	0	0	0	0.00734474735664783	0	0.223458057486021	0.0483829801564556	0.00256941487806489	0.002	0.427751755793363	0.903159136065957
TARGET-20-PASJTM-09A-01R	0.0345163483425758	0.0252669437851366	0.0106832225173823	0.0209287684256395	0	0.0177310312720822	0	0.0432559064779486	0	0.00257116338248017	0.019852688666558	0	0.489427686452097	0.0578398097328808	0	0	0	0.0153026965948554	0.0299508394077952	0.0637446399267596	0.128819808786712	0.0401084462290976	0.005	0.358436110377522	0.947201733049248
TARGET-20-PASKGH-09A-01R	0	0.0300904453620891	0.0126615318867896	0.0430702018975601	0	0.0629367455783211	0	0.0167288303036175	0.00312978642759681	0	0	0.0324064985587039	0.64752957783141	0.0122415664388658	0	0	0	0	0	0.0998610004162447	0.0393438152988013	0	0.039	0.173384553693599	1.06370103515455
TARGET-20-PASLDL-09A-02R	0.0633886185562365	0.0942710860415859	0	0.019116529181694	0	0.0892012924925285	0	0	0	0	0.0271499154522546	0	0.081695984110494	0	0	0.0434943418936034	0	0	0.292443299509818	0.155466832833317	0.133772099928468	0	0.002	0.417216277250109	0.914755911514545
TARGET-20-PASLSD-03A-01R	0.229246270798659	0	0.0337576427450286	0.186315808502489	0	0.0791731274334959	0	0.0038666755840641	0	0	0.00947863370574974	0.0228257421210635	0.156618125427203	0	0	0.011795951533557	0	0.00133920487999219	0	0.0383311370918379	0.209756959046515	0.0174947211303446	0.004	0.381768681680211	0.927534418074694
TARGET-20-PASLTF-09A-02R	0	0.0563228889098214	0.0278721195157645	0.0229424129293127	0	0.0243921965979526	0	0.0137152155263669	0	0	0.0216794588273962	0	0.552030220330351	0	0	0	0	0.00317913794311627	0	0.218534942840922	0.0593314065789958	0	0.00900000000000001	0.307743667683692	0.980400415631552
TARGET-20-PASLYX-09A-02R	0.0303170013238782	0.032230646045694	0.0287055186158285	0.0298543527295318	0	0.0204744020735031	0	0.00712461014499871	0.00446123424065874	0	0	0.0350927159452156	0.672993927957556	0	0	0.0119429617249349	0	0	0	0.0799519503172003	0.046850678881	0	0.002	0.420055295316651	0.924226314033812
TARGET-20-PASMGW-09A-01R	0.0242635124702023	0.0490649076742796	0.00934508125649808	0.0734126839590011	0	0.0190388728778837	0.00435549668014192	0.0454461983555965	0	0	0.0130545338063852	0.0105930812237503	0.580102189714468	0	0.00750546580228883	0	0	0	0	0.101344917323174	0.0624730588563308	0	0.02	0.241729967394791	1.01353246527636
TARGET-20-PASMHY-03A-03R	0.0290144728636994	0.0291921762761407	0	0.0751231093922664	0	0.228381318526898	0	0.0106877219622143	0	0	0.0689073785068611	0	0.296365868828106	0	0	0	0	0.0143396620593517	0	0.1781002240537	0.0528698088860753	0.0170182586446871	0.0610000000000001	0.135322118439255	1.03473863098798
TARGET-20-PASMYS-04A-02R	0.245640244715242	0	0.0576650545161744	0.0505023266844305	0	0.106151416866628	0	0.0522801670159454	0	0	0.0165012323862994	0.00806540255465357	0.284360467525642	0	0	0.0940329453373917	0	0.00527092741180383	0.00951464876796791	0.0315804808193703	0.0384346853984499	0	0.001	0.449779083809992	0.892619319483202
TARGET-20-PASNIY-09A-02R	0.127924676153221	0.00533209473990248	0	0.00463779256335018	0	0.0384150734183361	0	0.00638136505438852	0	0	0	0.0169068704679203	0.0836034893805275	0	0	0.0469620690018606	0	0	0.42817534834999	0	0.241661220870504	0	0.003	0.3977642098689	0.928934242175207
TARGET-20-PASPFE-09A-01R	0.0357913397274513	0.0696486088877879	0.010013028097091	0.0401997323813253	0	0.124046849423364	0	0.0286116483360093	0	0	0.0292530475831539	0.00560176676977392	0.417169763011271	0	0	0.0762097912234515	0	0	0	0.0765214752178311	0.0869329493414892	0	0.026	0.212818713060582	1.00704836109446
TARGET-20-PASPGA-09A-02R	0.193598804080766	0	0.119590616443541	0.094382936762159	0	0.0901453108412164	0	0.0136979903237124	0	0	0	0.0731787163852755	0.00395711440037129	0	0	0.0321229107109469	0	0	0.215541206148401	0	0.163784393903611	0	0.019	0.249926053312412	0.997388575979816
TARGET-20-PASPKE-09A-04R	0.183760689927114	0	0.0159426521642806	0.131372867395431	0	0.156230556989348	0.0336330820435426	0.0216943857090752	0	0	0	0.0010310423724247	0.0331040690569732	0	0	0.00787183515626231	0	0.0176127229660632	0.0209741192081665	0.0788079965645353	0.297963980446783	0	0.005	0.34603794434411	0.9439791527627
TARGET-20-PASPLU-04A-01R	0.138851800765942	0.00810559315953214	0.0273203647428514	0.0583941116954448	0	0.0824156835536472	0	0.0146473263272922	0	0	0	0.0286283631880682	0.244888323939831	0	0.000263283516589337	0.0614731728035063	0	0.0095641855549926	0	0.218920702320965	0.0946197322755644	0.0119073561557738	0.024	0.223966455530238	0.996541991767932
TARGET-20-PASPSV-09A-02R	0.232787724724214	0.0310187613116781	0.0291576720727024	0.104141545997477	0	0.0582267819170109	0	0.0639177982665203	0.00339057502042414	0	0.0364131677584274	0	0.118698199070426	0	0	0.000373843849189764	0	0.00483298849064536	0.140688680525921	0.121975809776607	0.054376451218756	0	0.02	0.240833761346422	0.997822180189007
TARGET-20-PASPTM-09A-03R	0	0.0998934082996985	0.0531650547010659	0.0648759348994721	0	0.018710887382955	0	0.0895229015095611	0	0	0	0.0314996812806975	0.105808722203328	0	0	0.00447622114060893	0	0.00870299394527778	0	0.254065378941839	0.269278815695496	0	0.013	0.264854753741048	0.982945457174264
TARGET-20-PASPTW-09A-02R	0.202468727646449	0.0175793162829935	0.0016554980672513	0.0971154272342324	0	0.128339657678345	0	0.0153808195509988	0.00705405966199506	0	0.00488827376374475	0.00356946399678354	0.126207533061099	0	0	0	0	0.00596740899598511	0.16991803411853	0.0419604841263144	0.177895295815278	0	0.015	0.257033674252001	0.984419939290647
TARGET-20-PASPWZ-03A-01R	0.00628965257390821	0.0355261262896936	0.0347465941754723	0.0390365312690325	0	0.0312208936909576	0	0.0088047103465766	0	0	0	0.0199866990954756	0.495673374843718	0	0	0.255192012871717	0	0	0.00597462518356629	0	0.0675487796598822	0	0.024	0.225747321158419	1.02248918128621
TARGET-20-PASREH-09A-02R	0.23801631854164	0	0.037928036516059	0.117187756889503	0	0.0905128985738931	0	0.0306512961790136	0	0	0	0.0288154831836282	0.0579571124342461	0	0	0	0	0	0.178309691188934	0.115837616517228	0.104783789975854	0	0.001	0.466264521996373	0.884094380953874
TARGET-20-PASRRB-03A-01R	0	0.0159714879953827	0.00470552583202924	0.0351573175962963	0	0.0552965913566496	0	0.00619761645500078	0.0135289571557918	0	0	0.0306802626266917	0.753356319668768	0.0125912612657836	0	0	0	0.0039374798719797	0	0.0337890755517031	0.0347881046239237	0	0.00900000000000001	0.304067695642778	1.01221128767375
TARGET-20-PASRTP-09A-01R	0.213653068793895	0	0.000820757936411321	0.0464245039745963	0	0.0210756962781971	0	0.0329775072171314	0	0	0	0.0505556140107012	0.0790182775596439	0	0.00170207234383988	0	0	0.0062171343635537	0	0.283223081819998	0.264332285702032	0	0.004	0.368802669596293	0.937674431939428
TARGET-20-PASSSI-09A-02R	0.131993371557025	0.0788735770660997	0	0.0377997726114532	0	0.0712256372683707	0	0.0205884243438558	0	0	0.0165243411252192	0.00709913179716929	0.252023185924886	0	0.00780004161482066	0.237014269721472	0	0	0	0.00201195340220084	0.137046293567428	0	0.00700000000000001	0.333668535490064	0.948987877434208
TARGET-20-PASSWG-03A-01R	0.0561776305414164	0	0.0160781979577039	0.0344410295405049	0	0.109554902770846	0	0.0355872528542384	0	0	0	0.0190914735034579	0.538897060312399	0	0	0	0	0.00263261732532357	0	0.160216251241515	0.0273235839525954	0	0.001	0.46205513337288	0.888011077397191
TARGET-20-PASTPU-09A-01R	0.0351099553055965	0.0760535957399972	0.0207598249174698	0.0565557286250813	0	0.0338700679274379	0	0.0164854099142088	0	0	0.0601905936177041	0	0.309822353039803	0	0	0.0156256914780882	0	0.00608872652839314	0.0682991435858663	0.05277112261959	0.248367786700764	0	0.00800000000000001	0.316477623813225	0.957502987614072
TARGET-20-PASTTW-09A-01R	0.0363999805081711	0	0.0215301000020535	0.0162207069550854	0	0.0946871829122053	0	0.0307743828295348	0	0	0.0208610128223985	0	0.238327076403583	0	0	0	0	0	0	0.359703122532091	0.148002538648634	0.0334938963862436	0.00700000000000001	0.329164452125244	0.960091092861654
TARGET-20-PASTUH-03A-01R	0	0.0364218178120441	0.0124970397868701	0	0	0.0414103167808563	0	0	0.00068735898158585	0	0.0217237392551717	0	0.805248445855743	0	0	0	0	0.00191045994686261	0	0.0593185160347519	0.0207823055461149	0	0	0.689025213328269	0.72491890938062
TARGET-20-PASUHK-09A-01R	0.0382089895450075	0	0.00528951577766208	0.0262147733205017	0	0.0711493280773319	0.0121685965195066	0	0.00356006644497968	0	0.0733919264028772	0	0.487664234374222	0.0167392165893505	0	0	0	0.0175839443999408	0.0258505506290953	0	0.125423931325488	0.0967549265940368	0.026	0.210559212928273	1.03348129563972
TARGET-20-PASVVS-04A-01R	0.132648024393327	0.0532679914461893	0.0646147160643022	0.0499419366860334	0	0.165357296685751	0	0.00131240023928371	0	0	0.0638222472053244	0	0.132118261305811	0	0	0.0891437517836952	0	0	0.141820517181862	0	0.105952857008421	0	0.013	0.264195088748928	0.975922915870027
TARGET-20-PASVYA-04A-01R	0.293845025113372	0	0.0333139917165725	0.0395551579828507	0	0.267403234813662	0	0.0414334892384179	0	0	0	0.0382257276001244	0.251617472806469	0.00297018430695151	0	0	0	0.00759704855424449	0	0.0106177846676617	0.0134208831996738	0	0	0.508537804498354	0.860217845248889
TARGET-20-PASVYL-09A-01R	0.0393635796378493	0.0261975030266449	0.0494922619005371	0.0204865801235094	0	0.0722118221506036	0	0.0243842792302752	0.0131214573650717	0	0.051372389194543	0.00928503860726902	0.344258241274606	0	0	0.293225068666507	0	0	0	0.0266356425260416	0.0299661362965418	0	0.025	0.220542183643287	1.00339532572851
TARGET-20-PASWAJ-04A-02R	0.25198038215411	0	0.0321801724608594	0.0743704489826799	0	0.136955015535767	0.0147223083606067	0.0267387892545076	0	0	0.04642890877664	0.00655746042140386	0.137818394189048	0	0	0.00352276547826911	0	0.00790373062657313	0	0.175188625179219	0.0748281685898098	0.0108048299905068	0.002	0.421650702133361	0.90657012563251
TARGET-20-PASWAT-09A-01R	0.0538491583700973	0	0.0143944072811594	0.0491385098210332	0	0.130245863094664	0	0	0	0	0.0276357760048688	0	0.316445811571288	0	0	0	0	0.0130828993163418	0.0114815034736376	0.221533695225662	0.162192375841248	0	0.004	0.3700820763282	0.932194094250247
TARGET-20-PASWLN-09A-01R	0.018401422509791	0.11831377698054	0.0748877740619812	0.0827723874984241	0	0.125296288323966	0	0.0125173133366907	0	0	0.000349646466796048	0.0737392276718342	0.0733765060392663	0	0	0.00175246029144721	0	0.0306465042159157	0	0.248806169362601	0.1291366382746	0.0100038849661475	0.00900000000000001	0.291556769002516	0.967833068440649
TARGET-20-PASWPD-09A-02R	0.203660250810717	0	0.0437222328376929	0.253788459585632	0.070938224217601	0.245953294698521	0.00950763476575055	0.0166451248693193	0	0	0.0293525242516459	0	0.0409936825171327	0	0	0.00897094773250601	0	0.0124002925238367	0.0342666745098382	0	0.0298006566798066	0	0.002	0.416084710641862	0.916810878827642
TARGET-20-PASWPT-09A-01R	0.122220154465469	0	0.013100773434003	0.0802415890839074	0	0.123281457464385	0	0.00897137249864285	0.00668121729836101	0	0.0299747534955891	0.0286504802068188	0.20441180089255	0	0	0	0	0.00678204688285513	0	0.263522164806511	0.107736087104205	0.00442610236670354	0.158	0.076903870444817	1.06136615671542
TARGET-20-PASWTY-09A-01R	0.145604402701538	0	0.0843654596363115	0.059639002232674	0	0.233361042528505	0	0.0479486022252573	0	0	0.0711123515979834	0	0.11942108974302	0	0	0.0267397023781078	0	0.0073766111825173	0.0439386233427405	0.10505559884941	0.0554375135819355	0	0.031	0.194296059381026	1.00941767618316
TARGET-20-PASXNR-04A-01R	0.190250454267572	0	0.0600373323248847	0.00266062465356661	0	0.0726838010941683	0	0.00587379319936304	0	0	0	0.0113186597856116	0.412822482346115	0	0	0	0	0.000549551980643608	0	0.0838746700793656	0.159928630268709	0	0	0.567241949260065	0.825022697995002
TARGET-20-PASXVC-09A-01R	0.00921213888592868	0	0.0280498735246013	0.0307358971689018	0	0.0211373753301025	0	0.00212261689101084	0.00663553515761841	0	0	0.0127112362137504	0.473984885028795	0	0	0	0	0.00307058681392299	0	0.21066045055719	0.201679404428177	0	0.004	0.376431402548426	0.939408823887725
TARGET-20-PASXYG-09A-05R	0.122723227097514	0	0.0237148186919914	0.122553808786603	0	0.187876217358745	0	0.0889516908996008	0	0	0.030804626245346	0.000107554988675679	0.0934021466727442	0	0	0	0	0.00473828013421496	0	0.231493817139526	0.0936338119850398	0	0.021	0.233629322599089	0.994605453784978
TARGET-20-PASYJI-04A-02R	0.294247127675316	0	0.0140159073276297	0.0817678355711545	0	0.125025002015449	0.00643435256172818	0	0.00115081504142662	0	0	0.0182648879076621	0.30368957883831	0.00419938478777967	0	0.020006495830897	0	0.00419534599630401	0.0358680230093955	0	0.091135243436948	0	0	0.53578504092946	0.844697831720016
TARGET-20-PASZLJ-09A-01R	0	0.123962664867102	0	0.0142675372182666	0.0419112298940858	0	0	0.0210779632440183	0	0.0111448806994858	0.0204985517696249	0	0.181583956137802	0	0.00816518480179958	0.0794369069624488	0	0	0.392409201336211	0.0684506977727025	0.0370912252964526	0	0.0620000000000001	0.133840071559131	1.06532809052429
TARGET-20-PATAST-09A-01R	0.0158260124065435	0.0494758996296274	0.0189801366984899	0.0702665419245964	0	0.155344191192998	0	0.0261078220965823	0	0	0.0126811297883268	0.0263273140995746	0.226476114707727	0	0	0.0273846381022388	0	0.00941287746132925	0	0.181050872400939	0.154942837831691	0.0257236116593354	0.0659999999999999	0.12887725063199	1.03289951075204
TARGET-20-PATBFL-09A-01R	0.0123050196124499	0.0946401182783056	0.00442085196747185	0.0253665974764473	0	0.155051808894469	0	0	0	0	0.0295937835888181	0	0.20578241528676	0	0.00836531631390399	0.129096171706302	0	0	0	0.0649823069885132	0.270395609886559	0	0.034	0.185573440600733	1.01159660489945
TARGET-20-PATDHA-09A-01R	0.0746861868598561	0.024549610602307	0.025315674226394	0.0405938722432772	0	0.0829277596153973	0	0.00373833899597863	0	0	0.0217123231581328	0	0.271113868015704	0	0.00276308920641916	0.0636443257336403	0	0	0.109862566040969	0.117040034708199	0.135064263401357	0.0269880871923691	0.053	0.149576309995986	1.03048587410524
TARGET-20-PATDNN-04A-02R	0	0.0775442049912662	0	0.080447722719707	0	0.0263919409041219	0	0	0	0	0.0168535275659904	0.0342685559967866	0.567004669123131	0	0	0.103615396491647	0	0.0053305283811959	0.0371788488642586	0.00952182967321553	0.0357225042382303	0.00612027105044967	0.025	0.214305856369608	1.02992418751665
TARGET-20-PATELT-03A-05R	0.0596379294025045	0.165331756408527	0.0364518659207856	0.0472675028565672	0	0.0530458759421932	0	0.0310854915303524	0	0	0	0.0372419846699141	0.3287177502646	0	0	0.0140951764979163	0	0	0.110197020939626	0.107575542319085	0.00935210324792904	0	0.001	0.440789037441844	0.897303465446827
TARGET-20-PATFDF-09A-01R	0.228805276558862	0.0694396150328043	0.0120434848900044	0	0	0.106195753870782	0	0.0348968892415849	0	0	0.0598319081764104	0	0.356203008607795	0	0	0.000516626018391479	0	0.00816499967004591	0	0.0307714333577683	0.0931310045755513	0	0.004	0.384678682710419	0.929029464107263
TARGET-20-PATGAN-03A-01R	0.0173091520174522	0.00156681205412117	0.00499615520989383	0	0.00263213353184814	0	0	0.0247776076654141	0	0	0.0495816497228349	0	0.309358833797904	0.0784253983514128	0	0	0	0.000214305768447918	0.0397069424266421	0	0.0488408392103501	0.422590170243679	0	0.587767435440758	0.823462067660474
TARGET-20-PATIAK-04A-01R	0.0663910732167214	0.0596109754402171	0.0235523107130175	0.0642373318460356	0	0.0853956390843111	0	0.00550528790807297	0	0	0.0123080030189527	0	0.127669452300747	0	0	0.0519334242598546	0	0	0.34305948627985	0.0167755261946521	0.143561489737568	0	0.00700000000000001	0.331707657341386	0.953314405093487
TARGET-20-PATJHJ-09A-01R	0.393303347793777	0	0.0541362378041824	0.0811148766483829	0.00129227496194819	0	0	0	0	0	0.0240464567432867	0	0.317152012794777	0	0	0.0583726068660491	0	0	0	0.000356754591861668	0.0702254317957347	0	0.001	0.476659031955654	0.884702027232349
TARGET-21-PAMXZY-09A-03R	0.116086621025855	0	0.0478816273046584	0.192725603008359	0.0383783270312263	0.0334620830822512	0.0284505441677832	0	0	0	0.0823575611463803	0	0.258186100538875	0	0	0	0	0.00526594895114335	0	0.120429806337421	0.076775777406048	0	0.00700000000000001	0.329041608606073	0.948726517624139
TARGET-21-PAMYMA-09A-02R	0.0189698174211912	0.0078919970118955	0.0147278770743971	0.0130611098316165	0.0200916592231594	0	0.00242168258717308	0	0	0.00389215741660495	0.00657948135302345	0	0.893050136312561	0	0	0	0	0.0019769397015952	0.0173371420667829	0	0	0	0	0.750243054614557	0.661670607109596
TARGET-21-PANVPB-09A-02R	0.181518216586781	0	0.0595119071742572	0.0372966215242051	0	0.25896003456287	0	0.0199523092116604	0	0	0.157994215313198	0.00767951249249459	0.112394090326381	0	0	0	0	0.0183206483582025	0	0.130684098949225	0.015688345500725	0	0.103	0.101457626663917	1.058470604394
TARGET-21-PANZLR-09A-03R	0.0647431594902015	0.0813265600991818	0.0291879755618934	0.0131054366370202	0.00169701929605639	0.02519308569276	0	0	0	0	0.0450396226280864	0	0.355539551971365	0	0.000293581641042318	0.0297752691349919	0	0.0118040113753672	0	0.274169150594355	0.0681255758776783	0	0.08	0.118410406719988	1.05831645028838
TARGET-21-PARBTV-09A-03R	0.00901830963704537	0.0125571789366389	0.0453249273045241	0.0167505333719726	0.00670192984392653	0.0230893122789664	0	0.0118200605332434	0	0	0	0.0323986142360642	0.662684387196057	0	0	0	0	0	0	0.179654746661561	0	0	0.049	0.156048748155774	1.08068945101538
TARGET-21-PARHRS-09A-02R	0	0.129294764357729	0.0241188147741442	0	0.0644000751590564	0.00864839915310078	0	0	0	0	0.0250138406371151	0	0.455142810729366	0	0	0	0	0.00686561339286763	0	0.233529121530356	0.0529865602662647	0	0.002	0.416816807552011	0.912616666970257
TARGET-21-PARLSL-09A-02R	0	0.0158769737726499	0.00264792507206083	0.0314346928243836	0	0.0635058321832502	0	0.0162610473699601	0	0	0	0.0156318392288059	0.784665376383383	0	0	0.0223918635825607	0	0.0156278962333757	0	0.0319565533495705	0	0	0	0.657525237909905	0.753608228005137
TARGET-21-PARNAW-09A-01R	0.036753598627458	0.0137538139914165	0.00054824394751041	0.0777644815008805	0	0.0300051609989185	0	0.0193250134721008	0	0	0.0160025032252597	0.0181810654824391	0.599013706122953	0	0	0	0	0.0178827203047259	0	0.126422483616872	0.0443472087094662	0	0	0.61221099048622	0.792795925356151
TARGET-21-PARXYR-03A-03R	0.144416400431113	0	0.00885368358048095	0.013070642983729	0.00423103137954693	0.00512845026580904	0	0	0	0.0318967188829891	0.0350146571606341	0	0.431462934500906	0	0	0	0	0.00458421246783357	0	0.139966123772238	0.18137514457472	0	0.00900000000000001	0.304827490511426	0.972344834548654
TARGET-21-PARZIA-09A-01R	0.0362070535268434	0.0467360468799713	0.0312011867489775	0.0713131330117881	0	0.0210440940015828	0	0.0127398623178252	0	0	0.0839927315006146	0	0.242572868734264	0	0	0	0	0.005749159282029	0	0.231546302764535	0.21689756123157	0	0.00900000000000001	0.301302862128022	0.964757739274909
TARGET-21-PASDKZ-03A-02R	0.0141593990554998	0.0129540203354241	0.0056021775820028	0.027686888490973	0	0	0.0123952753613309	0.020884936156409	0	0.00584800999053945	0.0464336481544937	0	0.612063233472575	0.0352164012953797	0	0	0	0.0166728586956148	0	0.010169664886191	0.0679970314143428	0.111916455109224	0.00800000000000001	0.320475540905496	0.996181528824517
TARGET-21-PASDXR-09A-02R	0.0346627231374607	0.220922148172559	0	0.0146083780824925	0.0150295349851121	0.00664030013366422	0.0188539648569878	0	0	0	0.0504263431175346	0	0.142171402356407	0.0185094474076169	0.00238729642893376	0.0487368879474793	0	0	0.143000929217642	0	0.28405064415611	0	0.005	0.35013720499702	0.942085858921424
TARGET-21-PASFHK-09A-01R	0	0.00376753655686889	0.0104078748953196	0.0129599244946255	0	0	0	0.00547998777648876	0.00148333965566058	0	0.00144116070539914	0.010826124964676	0.885248341379802	0.0131420139343521	0	0	0	0.00235916196680987	0	0.0192424246957416	0.0336421089742559	0	0	0.689886617182962	0.726641270900121
TARGET-21-PASFJJ-09A-01R	0	0.160539404027755	0.000396686598303906	0.0211174273333193	0.143804907883779	0.133922786600521	0.00511283839207849	0	0	0	0	0.00115840945674155	0.258176598478141	0	0	0.0167090282912834	0	0	0.211103862848807	0	0.0479580500892709	0	0.002	0.407437442009113	0.913504243871273
TARGET-21-PASIGA-09A-01R	0.0629993349916684	0.0398321129134182	0.0338075761316052	0.202685141023328	0	0	0.0482341535784871	0.0851445504979297	0	0	0	0.0651477296259918	0.430535114323507	0.00260386406195237	0	0	0	0.00285719550343658	0.00277254049986842	0	0.0233806868488069	0	0.005	0.358915118838264	0.940575448867477
TARGET-21-PASLZE-09A-01R	0	0.0254626813401986	0.0230128944929277	0.018261357117362	0	0.0134877035683294	0	0.0055875955494467	0.00922768159307343	0	0.0343429524326726	0	0.145496435850213	0	0	0	0	0.0151334042787088	0.349111081306892	0.0411709755412619	0.319705236928914	0	0.004	0.382248371999258	0.937780776278851
TARGET-21-PASNKZ-09A-01R	0.0080005397661985	0.00465186347700821	0.0173563753940088	0.0369432251559929	0	0.0868488326715743	0	0	0	0	0.0132458896191648	0.00609963032328004	0.515655639523671	0.0462775954273636	0	0	0	0.0232865545553604	0.005428350420926	0.0462135601283089	0.18267989785222	0.00731204568492314	0.00800000000000001	0.324228538539643	0.967209705974663
TARGET-21-PASSLT-09A-01R	0.0666356129650354	0	0.00921361350873334	0	0.0512715015909167	0	0	0	0.00990146715945176	0	0.04923732474145	0	0.567963974484064	0	0	0.0136676143997755	0	0	0	0.101721998891018	0.130386892259555	0	0.01	0.287501818430224	0.992036879669912
TARGET-21-PASTZK-09A-01R	0.108790881685709	0	0.0881664676493075	0.040946619963303	0	0.0606741623896963	0	0.00929445405592515	0.00601435455344643	0.0162664567773403	0.0384736750867046	0	0.364772895387754	0	0	0	0	0.0028637669491757	0	0.147576650655551	0.116159614846088	0	0.01	0.273238995677129	0.979757138704219
TARGET-21-PASVJS-09A-01R	0.0042391456659892	0.00267353927536286	0.00359405459269345	0.0249065082031084	0	0.0344816919965325	0	0.00724241509471049	0.00386280070069405	0	0	0.00648759248464675	0.169109826199594	0	0.000785228067658353	0	0	0.00940910232233578	0	0.693635811203146	0.0395722841935286	0	0.00600000000000001	0.340647325486724	1.0233344803143
TARGET-21-PASYEJ-09A-01R	0	0.0319614412820757	0.00537058677605705	0.087268375415495	0.0378616766558274	0.0724765622107987	0	0.00574252654391885	0	0	0.0118463597443245	0	0.198197204216877	0	0	0	0	0.00330879747404742	0.1836508464236	0.00407391944750728	0.358241703809471	0	0.019	0.250684438682765	0.99381987099249
TARGET-21-PASYWA-09A-01R	0	0.138602699608771	0.0158644233541136	0.00143806748205168	0.101854996664859	0.13595817390316	0	0	0	0	0.0190594596085067	0	0.182829927034182	0	0	0.00752261555265215	0	0.00855481754004594	0.204492517666023	0.0339254309644331	0.149896870621201	0	0.016	0.255548441117614	0.981246552891354
TARGET-21-PATAIJ-09A-01R	0.0166109306253601	0.0396037369479975	0.0145339322842242	0.071732059717219	0.00241903742302738	0.00810895851197221	0.00227568534229882	0.000959826451636635	0	0	0.039898023132457	0	0.70218074603256	0	0	0	0	0.00107861892108083	0	0.0548491372063942	0.0457493074037722	0	0	0.547921445941863	0.838800067461036
TARGET-21-PATHIU-09A-01R	0.010435269363008	0.00811978200826277	0.0246363768084584	0.100694995911615	0.0440880142410132	0	0.0167514916159761	0	0.00408032129600695	0	0.0369062556059655	0	0.381147992022835	0	0	0	0	0.00895568723035323	0.15151671027625	0	0.192526746054381	0.0201403575658761	0.024	0.224227744434053	1.00408504223288
TARGET-21-PATISD-09A-01R	0.257689444947244	0	0.223997539941446	0.0517481998844062	0	0	0	0.0055324026090238	0	0	0	0.0217343089636544	0.37643907835175	0	0	0	0	0.0045192607505558	0	0.0312746907252343	0.0270650738266848	0	0	0.59352731763542	0.805366614442941
TARGET-21-PATJMY-09A-01R	0.0665684801370072	0	0.0190788011393697	0.098464397530532	0	0.0180149316109761	0	0	0	0.00166570140499193	0.0150636113359089	0	0.477350112672832	0	0	0	0	0.00318823034507582	0	0.135534166838568	0.165071566984738	0	0.129	0.0886105824885186	1.07919082740927
TARGET-21-PATKBK-03A-01R	0.328260578400229	0	0.0166367003529819	0.138335949811686	0.154523474204809	0.000688412224789024	0.00904803599962874	0.00499639605528811	0	0	0	0.0256512679929234	0.309192813680987	0	0	0	0	0.00923496766306991	0	0.00343140361360844	0	0	0	0.597867217323782	0.803234364202241
TARGET-21-PATKKJ-09A-01R	0.0756792802187039	0.0961440472295777	0.0283077673560137	0.00335341756385263	0.0516828324509711	0	0	0	0	0	0.0641456472726176	0	0.297976669172627	0.00711840944420566	0	0.011919625811434	0	0	0.137312242470688	0.0209105934228347	0.205449467586474	0	0.0590000000000001	0.138166805921711	1.03932239080908
TARGET-21-PATKWH-09A-01R	0.0330413331923242	0.00244574427798253	0.0357260539597286	0.00175165267667752	0.00171046098219404	0.0534467370613732	0.0324387486319911	0	0	0	0.135027021240869	0	0.372334056634835	0.0034862005111768	0	0	0	0.00996930780607216	0.105054588470336	0	0.208814704988851	0.0047533895655884	0.0620000000000001	0.133878823713939	1.04350804315904
