# Supplementary material for: Comprehensive Analysis of N6-Methyladenosine-Related Long Noncoding RNA Prognosis of Acute Myeloid Leukemia and Immune Cell Infiltration
Source: Front Genet. 2022 May 4;13:888173. doi: 10.3389/fgene.2022.888173 (PMC9115802; doi:10.3389/fgene.2022.888173)
Supplement: Supplementary file 8 [file DataSheet2.ZIP › Figure 4 Raw data and code/m6aLnc23.clusterScoreDiff.R]

library(limma)
library(ggpubr)
scoreFile="scores.txt"       
cluFile="cluster.txt"        
setwd("E:\\ÎÄÕÂÊý¾Ý\\23.clusterScoreDiff")     

score=read.table(scoreFile, header=T, sep="\t", check.names=F, row.names=1)
score=as.matrix(score)
row.names(score)=gsub("(.*?)\\-(.*?)\\-(.*?)\\-(.*?)\\-.*", "\\1\\-\\2\\-\\3", row.names(score))
score=avereps(score)

cluster=read.table(cluFile, header=F, sep="\t", row.names=1, check.names=F)

sameSample=intersect(row.names(score), row.names(cluster))
score1=score[sameSample,,drop=F]
cluster1=cluster[sameSample,,drop=F]
colnames(cluster1)=c("Cluster")
data=cbind(score1, cluster1)
data$Cluster=paste0("Cluster", data$Cluster)

type=levels(factor(data[,"Cluster"]))
data$Cluster=factor(data$Cluster, levels=type)
comp=combn(type, 2)
my_comparisons=list()
for(i in 1:ncol(comp)){my_comparisons[[i]]<-comp[,i]}

bioCol=c("#0066FF","#FF0000","#FF9900","#6E568C","#7CC767","#223D6C","#D20A13","#FFD121","#088247","#11AA4D")
bioCol=bioCol[1:length(levels(factor(data$Cluster)))]

for(i in colnames(data)[1:(ncol(data)-1)]){
	boxplot=ggboxplot(data, x="Cluster", y=i, fill="Cluster",
			          xlab="",
			          ylab=i,
			          legend.title="Cluster",
			          palette=bioCol
			          )+ 
		    stat_compare_means(comparisons=my_comparisons)
	
	pdf(file=paste0(i, ".pdf"), width=5, height=4.5)
	print(boxplot)
	dev.off()
}
