# Supplementary material for: Comprehensive Analysis of N6-Methyladenosine-Related Long Noncoding RNA Prognosis of Acute Myeloid Leukemia and Immune Cell Infiltration
Source: Front Genet. 2022 May 4;13:888173. doi: 10.3389/fgene.2022.888173 (PMC9115802; doi:10.3389/fgene.2022.888173)
Supplement: Supplementary file 8 [file DataSheet2.ZIP › Figure 4 Raw data and code/scores.txt]

ID	StromalScore	ImmuneScore	ESTIMATEScore
TARGET-20-PABGKN-09A-01R	-1064.911104	2842.661611	1777.750507
TARGET-20-PABHET-03A-02R	-1512.780394	2574.709211	1061.928816
TARGET-20-PABHKY-03A-02R	-1299.585645	2601.189031	1301.603386
TARGET-20-PABLDZ-04A-01R	-1494.476129	2684.863767	1190.387637
TARGET-20-PACDZR-09A-02R	-1641.975249	2328.157347	686.1820977
TARGET-20-PADDXZ-03A-02R	-1394.294727	2221.821946	827.5272189
TARGET-20-PADYIR-04A-01R	-1369.745832	2823.458294	1453.712462
TARGET-20-PADZCG-04A-01R	-847.5852646	3145.203445	2297.61818
TARGET-20-PADZKD-09A-02R	-1189.245347	2751.270272	1562.024924
TARGET-20-PAEAFC-09A-03R	-871.1587032	3264.197479	2393.038776
TARGET-20-PAEAKL-09A-03R	-917.3081442	2834.491444	1917.1833
TARGET-20-PAECBZ-09A-03R	-1256.605811	2853.615829	1597.010018
TARGET-20-PAECCE-04A-01R	-839.6600424	3081.429296	2241.769254
TARGET-20-PAEDKB-04A-01R	-1598.393828	2977.182693	1378.788865
TARGET-20-PAEENN-09A-01R	-861.8348139	3125.201049	2263.366235
TARGET-20-PAEERJ-04A-01R	-1002.32324	3036.209592	2033.886352
TARGET-20-PAEEYP-09A-02R	-1595.578678	2535.375051	939.7963732
TARGET-20-PAEFGR-09A-02R	-1119.591435	2746.79471	1627.203274
TARGET-20-PAEFGT-03A-01R	-1654.043395	2529.594923	875.5515277
TARGET-20-PAEFHC-09A-02R	-1012.655388	2996.353919	1983.698531
TARGET-20-PAEGRE-03A-02R	-1147.491111	2757.603476	1610.112365
TARGET-20-PAEGRI-03A-01R	-1171.520574	2940.688328	1769.167754
TARGET-20-PAEIKD-04A-01R	-1333.403313	2648.785549	1315.382236
TARGET-20-PAEJBT-09A-02R	-1251.432321	2055.682715	804.2503935
TARGET-20-PAERAH-09A-03R	-1024.638488	2289.463639	1264.82515
TARGET-20-PAESVN-09A-02R	-1508.240025	2396.554915	888.3148897
TARGET-20-PAKERZ-04A-01R	-1157.258697	2610.500019	1453.241322
TARGET-20-PAKHBF-09A-01R	-1325.610126	2830.814985	1505.204859
TARGET-20-PAKIWK-04A-01R	-1219.295345	2479.342904	1260.04756
TARGET-20-PAKIYW-09A-01R	-724.8347824	3658.624438	2933.789656
TARGET-20-PAKKBK-09A-02R	-1430.01252	2925.422962	1495.410441
TARGET-20-PAKLPD-09A-02R	-1073.205375	3089.06219	2015.856814
TARGET-20-PAKRUP-09A-02R	-299.0396466	3290.510349	2991.470702
TARGET-20-PAKSMZ-03A-02R	-1550.370161	2221.520014	671.1498529
TARGET-20-PAKTCX-04A-01R	-1043.166441	3021.626843	1978.460402
TARGET-20-PAKVGI-09A-01R	-1003.047338	2452.383813	1449.336475
TARGET-20-PAKVYM-09A-02R	-704.4779674	3248.305942	2543.827975
TARGET-20-PALBYP-09A-02R	-1570.504746	2285.021572	714.5168262
TARGET-20-PALFVW-09A-01R	-625.1279754	3361.854965	2736.72699
TARGET-20-PALGKX-04A-01R	-1203.739962	3000.07767	1796.337708
TARGET-20-PALHVV-09A-02R	-1005.814378	2788.009932	1782.195553
TARGET-20-PALVKV-09A-02R	-1195.760607	2788.405982	1592.645375
TARGET-20-PAMVKZ-09A-03R	-943.0821648	2692.382846	1749.300682
TARGET-20-PAMVVP-09A-03R	-1311.458412	2924.865138	1613.406726
TARGET-20-PAMYAS-04A-03R	-1355.308004	2574.573338	1219.265334
TARGET-20-PAMYGX-09A-03R	-1497.795472	2326.856082	829.0606106
TARGET-20-PAMYJX-09A-04R	-1339.679401	2965.989792	1626.310391
TARGET-20-PANAEV-09A-03R	-1020.189917	3206.073399	2185.883482
TARGET-20-PANBWF-09A-03R	-759.9664055	3048.99659	2289.030184
TARGET-20-PANBYS-09A-03R	-843.5522947	3093.98533	2250.433036
TARGET-20-PANBZH-09A-03R	-965.6883834	2922.567745	1956.879361
TARGET-20-PANCSC-09A-03R	-1416.591285	2412.843952	996.2526669
TARGET-20-PANDER-09A-02R	-942.0714252	2605.68021	1663.608785
TARGET-20-PANDIX-09A-03R	-1031.003697	3020.549939	1989.546243
TARGET-20-PANFMG-09A-04R	-1585.426136	2713.909916	1128.48378
TARGET-20-PANGCM-03A-03R	-912.0957426	3156.253006	2244.157263
TARGET-20-PANGDN-09A-05R	-554.7810254	3223.894029	2669.113003
TARGET-20-PANGJY-09A-03R	-1211.887061	2701.884261	1489.997199
TARGET-20-PANGTF-09A-04R	-1139.743951	3040.578521	1900.83457
TARGET-20-PANHYK-09A-01R	-1199.883921	2856.001202	1656.117281
TARGET-20-PANINI-09A-03R	-1524.842719	2466.380591	941.5378726
TARGET-20-PANJGR-09A-03R	-1056.548798	2334.167529	1277.618732
TARGET-20-PANJVI-03A-02R	-1264.273045	3291.769735	2027.49669
TARGET-20-PANKFG-09A-02R	-1356.191504	2967.885304	1611.6938
TARGET-20-PANKFZ-09A-04R	-537.9751338	3077.57928	2539.604146
TARGET-20-PANKKE-09A-03R	-761.0461936	3142.240384	2381.194191
TARGET-20-PANKNB-09A-03R	-1345.219831	3106.918207	1761.698376
TARGET-20-PANLIR-09A-02R	-533.6438653	3206.507506	2672.86364
TARGET-20-PANLIZ-04A-02R	-1238.891128	2277.065134	1038.174006
TARGET-20-PANLJN-09A-03R	-1688.562005	2405.144928	716.5829231
TARGET-20-PANLKB-09A-03R	-1610.951795	2880.120151	1269.168355
TARGET-20-PANLLX-09A-01R	-1680.898482	2575.651836	894.7533532
TARGET-20-PANLRE-09A-05R	-1136.41649	2857.339183	1720.922694
TARGET-20-PANLXK-09A-03R	-846.428236	3210.714686	2364.28645
TARGET-20-PANLXM-09A-03R	-1405.126843	2038.344036	633.2171937
TARGET-20-PANNHB-09A-03R	-1365.026549	2436.168829	1071.14228
TARGET-20-PANNJI-09A-03R	-927.7035148	3076.857129	2149.153614
TARGET-20-PANPKN-09A-03R	-820.8767596	3358.007162	2537.130402
TARGET-20-PANPLS-03A-04R	-1015.256127	3213.801244	2198.545116
TARGET-20-PANPTM-09A-02R	-859.3658987	3272.606474	2413.240575
TARGET-20-PANSBH-09A-05R	-1528.245874	2683.44413	1155.198256
TARGET-20-PANSJB-09A-03R	-950.8218709	3027.32679	2076.504919
TARGET-20-PANTNA-09A-02R	-1150.533341	2645.134381	1494.60104
TARGET-20-PANTPW-09A-02R	-573.7409231	3304.514046	2730.773123
TARGET-20-PANUTB-09A-05R	-1122.988208	2768.370579	1645.382371
TARGET-20-PANUUA-09A-02R	-816.4849255	3243.605185	2427.120259
TARGET-20-PANVBP-09A-02R	-1505.595928	2418.586491	912.9905637
TARGET-20-PANVGE-09A-02R	-571.9146269	3342.555108	2770.640481
TARGET-20-PANVGP-03A-04R	-1147.726885	2228.579994	1080.853108
TARGET-20-PANWHP-09A-02R	-776.0221728	3093.707289	2317.685116
TARGET-20-PANYGP-09A-01R	-967.9294969	3066.715054	2098.785557
TARGET-20-PANYNR-03A-03R	-1014.688141	3067.596364	2052.908223
TARGET-20-PANYSN-03A-04R	-1163.876018	2978.890941	1815.014923
TARGET-20-PANZKA-09A-02R	-1693.399314	2587.695374	894.2960597
TARGET-20-PANZWB-09A-02R	-981.5622685	2829.000817	1847.438548
TARGET-20-PAPAEG-09A-02R	-1170.863578	3076.947824	1906.084246
TARGET-20-PAPAWN-09A-02R	-654.2513499	3335.6826	2681.43125
TARGET-20-PAPBEJ-09A-03R	-1750.742518	1872.49103	121.7485127
TARGET-20-PAPUNR-09A-02R	-1122.880455	2868.087365	1745.206909
TARGET-20-PAPVCN-09A-03R	-690.4577857	3180.751345	2490.293559
TARGET-20-PAPVDV-03A-01R	-1107.948463	3337.100456	2229.151994
TARGET-20-PAPVGE-09A-03R	-1078.276818	2687.555557	1609.278739
TARGET-20-PAPVZK-09A-03R	-831.5277947	3177.901519	2346.373724
TARGET-20-PAPWHS-09A-03R	-623.1449786	3056.663623	2433.518644
TARGET-20-PAPWIU-09A-03R	-1438.234658	2828.617069	1390.382412
TARGET-20-PAPWYK-09A-03R	-646.7110549	3400.725873	2754.014818
TARGET-20-PAPWZR-09A-01R	-1237.61027	2784.707626	1547.097356
TARGET-20-PAPXRJ-04A-02R	-1158.747303	2742.185648	1583.438345
TARGET-20-PAPXUF-09A-01R	-1409.738858	2877.509992	1467.771134
TARGET-20-PAPXWI-09A-03R	-812.3897386	3184.418468	2372.028729
TARGET-20-PAPZIZ-09A-03R	-1629.923549	2649.792031	1019.868481
TARGET-20-PAPZLT-09A-02R	-1445.44032	2697.133525	1251.693205
TARGET-20-PARAJX-09A-02R	-1302.300472	2202.26767	899.9671981
TARGET-20-PARANT-09A-02R	-1277.985311	2939.209346	1661.224035
TARGET-20-PARASV-03A-03R	-1369.22619	3038.060444	1668.834254
TARGET-20-PARBFJ-09A-02R	-938.2946267	3336.465333	2398.170706
TARGET-20-PARBFZ-03A-02R	-936.7575316	2917.810296	1981.052764
TARGET-20-PARBIU-04A-02R	-1635.275444	2886.847574	1251.57213
TARGET-20-PARBRA-09A-03R	-1019.119366	3154.896661	2135.777295
TARGET-20-PARBTV-09A-02R	-1585.652114	2474.592318	888.9402042
TARGET-20-PARBVE-09A-02R	-1065.829319	2879.445017	1813.615699
TARGET-20-PARBXE-09A-04R	-1164.040285	3232.646586	2068.606301
TARGET-20-PARCCH-03A-03R	-2205.137875	1353.302719	-851.8351557
TARGET-20-PARCEV-09A-02R	-1076.2383	2997.497576	1921.259275
TARGET-20-PARCHW-09A-01R	-902.8868232	3084.419007	2181.532184
TARGET-20-PARCUK-09A-03R	-1517.502151	2389.17422	871.6720688
TARGET-20-PARCVS-04A-01R	-1033.742837	2764.058283	1730.315446
TARGET-20-PARCZL-04A-02R	-1315.884019	2369.950869	1054.06685
TARGET-20-PARDDA-09A-02R	-1657.45011	1937.155602	279.7054923
TARGET-20-PARDDY-04A-01R	-1132.318908	3182.811856	2050.492948
TARGET-20-PARDMG-09A-03R	-716.6719416	3380.95987	2664.287928
TARGET-20-PARDZW-09A-01R	-1793.52359	2217.902711	424.3791211
TARGET-20-PAREFM-09A-02R	-696.3930171	3218.838991	2522.445974
TARGET-20-PARENB-09A-03R	-1292.151889	2298.207899	1006.056009
TARGET-20-PARFAL-04A-01R	-1176.496759	3334.683082	2158.186322
TARGET-20-PARGTL-09A-02R	-1638.257173	2126.780872	488.5236981
TARGET-20-PARGVC-03A-03R	-1196.249322	2445.59781	1249.348489
TARGET-20-PARHBA-03A-02R	-1778.983864	2612.956593	833.9727286
TARGET-20-PARHJV-09A-01R	-1525.816845	2226.918747	701.1019023
TARGET-20-PARHVI-03A-03R	-1003.496895	2915.892217	1912.395321
TARGET-20-PARHVK-09A-04R	-1742.637628	1933.211808	190.5741804
TARGET-20-PARIHK-03A-03R	-1230.097953	2882.086658	1651.988705
TARGET-20-PARIMT-03A-01R	-925.9986941	3080.003435	2154.004741
TARGET-20-PARIZR-03A-02R	-1395.661845	2933.76998	1538.108135
TARGET-20-PARJCR-09A-01R	-1311.681248	2637.232163	1325.550915
TARGET-20-PARJWH-09A-01R	-1218.070877	2812.411815	1594.340937
TARGET-20-PARJYP-03A-01R	-861.2889355	3102.874179	2241.585243
TARGET-20-PARKCX-09A-03R	-868.7197213	3442.673821	2573.954099
TARGET-20-PARKFB-09A-02R	-1451.520882	2828.102721	1376.581839
TARGET-20-PARLMY-09A-01R	-1354.656016	2442.745495	1088.08948
TARGET-20-PARLSW-09A-02R	-815.1281849	3085.269396	2270.141211
TARGET-20-PARLVL-04A-02R	-1299.903845	2669.759551	1369.855706
TARGET-20-PARMME-09A-02R	-1608.008685	2201.182473	593.173788
TARGET-20-PARMZC-09A-02R	-1280.216912	2824.750321	1544.533409
TARGET-20-PARMZF-09A-02R	-1042.044476	2975.87514	1933.830663
TARGET-20-PARPBF-09A-02R	-1145.320106	2446.934862	1301.614756
TARGET-20-PARPDS-09A-01R	-1471.660975	2833.008471	1361.347496
TARGET-20-PARPVZ-09A-02R	-1381.845727	2661.784723	1279.938996
TARGET-20-PARPWL-09A-03R	-603.2195957	3655.538151	3052.318555
TARGET-20-PARSAN-03A-01R	-1384.340594	3012.979233	1628.638639
TARGET-20-PARSHM-03A-02R	-728.0395367	3873.73983	3145.700293
TARGET-20-PARTAL-04A-01R	-577.1071161	3652.513035	3075.405919
TARGET-20-PARTST-09A-02R	-1279.495312	3039.761724	1760.266412
TARGET-20-PARTXH-09A-02R	-978.0800447	3228.664901	2250.584856
TARGET-20-PARTYV-09A-03R	-1364.556238	2648.662465	1284.106228
TARGET-20-PARUBT-09A-02R	-1025.849217	2899.97139	1874.122172
TARGET-20-PARUDL-03A-01R	-766.1005895	3288.054829	2521.95424
TARGET-20-PARUNX-04A-01R	-812.9362837	2981.426842	2168.490558
TARGET-20-PARURW-09A-02R	-1433.295987	2349.907677	916.6116899
TARGET-20-PARUTH-09A-04R	-1029.665976	2769.20035	1739.534373
TARGET-20-PARUUB-09A-02R	-524.4978566	2906.405213	2381.907356
TARGET-20-PARUWX-09A-02R	-1576.509853	2832.919623	1256.409769
TARGET-20-PARVAI-03A-02R	-1411.215531	2787.126486	1375.910954
TARGET-20-PARVSF-09A-02R	-1329.918237	2872.481289	1542.563052
TARGET-20-PARVUA-03A-02R	-992.7569815	3204.348764	2211.591783
TARGET-20-PARWDZ-09A-01R	-1099.695116	3275.262731	2175.567615
TARGET-20-PARWXU-09A-02R	-913.1757715	3267.686752	2354.51098
TARGET-20-PARXBT-09A-02R	-1071.696938	3156.903375	2085.206437
TARGET-20-PARXMP-09A-02R	-1724.336541	2387.390472	663.0539308
TARGET-20-PARXNG-09A-01R	-581.005589	3071.821285	2490.815696
TARGET-20-PARXZP-09A-01R	-1352.587888	2620.886707	1268.29882
TARGET-20-PARYFN-03A-01R	-1133.83113	2666.133282	1532.302152
TARGET-20-PARYGA-09A-03R	-948.428593	3305.991231	2357.562638
TARGET-20-PARYVW-04A-02R	-1301.237564	2135.592034	834.3544705
TARGET-20-PARZUU-09A-04R	-1085.710127	2466.423119	1380.712992
TARGET-20-PARZWH-09A-03R	-1589.936892	2665.730727	1075.793835
TARGET-20-PASBBE-04A-02R	-1256.968348	2633.773362	1376.805015
TARGET-20-PASBHI-09A-01R	-1257.535293	2389.585855	1132.050563
TARGET-20-PASBPK-09A-02R	-1134.223822	3246.67908	2112.455257
TARGET-20-PASBPW-09A-02R	-616.5332874	3173.930637	2557.39735
TARGET-20-PASBSB-03A-01R	-783.7903667	3306.744764	2522.954397
TARGET-20-PASCCS-09A-01R	-1679.144259	2167.461869	488.3176109
TARGET-20-PASCFW-09A-01R	-1499.712428	2400.006237	900.2938091
TARGET-20-PASCGR-03A-02R	-1283.491693	2852.521278	1569.029584
TARGET-20-PASCRZ-04A-01R	-990.9663127	3148.193468	2157.227156
TARGET-20-PASDGX-09A-02R	-1200.139964	3069.466172	1869.326208
TARGET-20-PASECW-09A-04R	-1955.537484	675.6018929	-1279.935591
TARGET-20-PASEFD-09A-01R	-1615.418911	2759.244576	1143.825665
TARGET-20-PASEGC-09A-01R	-1719.201356	1785.557133	66.35577685
TARGET-20-PASFEW-09A-05R	-1721.073093	1956.104369	235.0312764
TARGET-20-PASFJB-03A-01R	-742.3926458	3245.682839	2503.290193
TARGET-20-PASFLM-09A-01R	-1611.240714	1905.930057	294.6893427
TARGET-20-PASFNP-09A-02R	-1743.92608	2666.627003	922.7009237
TARGET-20-PASGGK-03A-01R	-1396.930966	3287.94834	1891.017374
TARGET-20-PASGMZ-09A-01R	-1444.749828	3113.677741	1668.927913
TARGET-20-PASGWH-04A-02R	-1734.758011	2091.462452	356.7044409
TARGET-20-PASGZS-04A-01R	-1611.77009	2734.612659	1122.84257
TARGET-20-PASHBI-09A-01R	-1242.127466	2327.35057	1085.223104
TARGET-20-PASHWN-09A-01R	-1082.576563	3096.080053	2013.50349
TARGET-20-PASHYZ-04A-01R	-1276.17246	2407.62082	1131.44836
TARGET-20-PASIBG-09A-01R	-776.7289948	3318.421787	2541.692792
TARGET-20-PASIEJ-09A-01R	-1757.569949	2270.104532	512.5345829
TARGET-20-PASINN-04A-02R	-951.2466399	2789.00388	1837.75724
TARGET-20-PASIZX-09A-01R	-1877.350011	2124.494982	247.1449711
TARGET-20-PASJEJ-09A-02R	-1119.245389	2463.984266	1344.738877
TARGET-20-PASJGZ-04A-01R	-1073.975419	3366.155718	2292.180299
TARGET-20-PASJTM-09A-01R	-1229.282347	2913.059685	1683.777338
TARGET-20-PASKGH-09A-01R	-1084.128608	3210.7633	2126.634691
TARGET-20-PASLDL-09A-02R	-968.0129289	2692.148422	1724.135493
TARGET-20-PASLSD-03A-01R	-1328.232988	2919.482937	1591.249949
TARGET-20-PASLTF-09A-02R	-986.7096233	3024.60856	2037.898936
TARGET-20-PASLYX-09A-02R	-1029.41286	3147.22955	2117.81669
TARGET-20-PASMGW-09A-01R	-783.4084446	3312.596349	2529.187905
TARGET-20-PASMHY-03A-03R	-1019.665331	3032.370816	2012.705486
TARGET-20-PASMYS-04A-02R	-1343.923583	2673.994627	1330.071044
TARGET-20-PASNIY-09A-02R	-1270.377879	2673.736468	1403.358589
TARGET-20-PASPFE-09A-01R	-1269.276313	3012.010844	1742.734531
TARGET-20-PASPGA-09A-02R	-1475.877617	2367.581491	891.7038741
TARGET-20-PASPKE-09A-04R	-1358.943509	2321.146962	962.2034533
TARGET-20-PASPLU-04A-01R	-939.9541906	2921.606888	1981.652697
TARGET-20-PASPSV-09A-02R	-1287.496159	2436.42523	1148.929071
TARGET-20-PASPTM-09A-03R	-1662.238479	2139.022563	476.784084
TARGET-20-PASPTW-09A-02R	-1276.040882	2417.482937	1141.442055
TARGET-20-PASPWZ-03A-01R	-1075.070437	2983.749065	1908.678628
TARGET-20-PASREH-09A-02R	-1546.74877	2068.022381	521.2736116
TARGET-20-PASRRB-03A-01R	-1047.547959	3223.332404	2175.784445
TARGET-20-PASRTP-09A-01R	-1384.391841	2572.993645	1188.601804
TARGET-20-PASSSI-09A-02R	-1429.511072	2818.346108	1388.835036
TARGET-20-PASSWG-03A-01R	-795.7489941	3610.773187	2815.024193
TARGET-20-PASTPU-09A-01R	-1270.884236	2776.453711	1505.569474
TARGET-20-PASTTW-09A-01R	-1216.301794	2927.831079	1711.529286
TARGET-20-PASTUH-03A-01R	-583.2860195	3531.779685	2948.493665
TARGET-20-PASUHK-09A-01R	-1477.189333	3094.616347	1617.427014
TARGET-20-PASVVS-04A-01R	-1210.278345	3148.477628	1938.199283
TARGET-20-PASVYA-04A-01R	-1284.865357	2658.413571	1373.548214
TARGET-20-PASVYL-09A-01R	-1235.66947	2653.79888	1418.12941
TARGET-20-PASWAJ-04A-02R	-897.9852084	2825.347708	1927.362499
TARGET-20-PASWAT-09A-01R	-1296.067353	2819.950981	1523.883628
TARGET-20-PASWLN-09A-01R	-1718.708016	1868.467166	149.7591494
TARGET-20-PASWPD-09A-02R	-1371.952302	2965.664307	1593.712006
TARGET-20-PASWPT-09A-01R	-1100.008667	2637.168011	1537.159345
TARGET-20-PASWTY-09A-01R	-1717.008297	2121.867221	404.8589237
TARGET-20-PASXNR-04A-01R	-1079.896075	3010.477819	1930.581744
TARGET-20-PASXVC-09A-01R	-658.8116324	3144.130593	2485.318961
TARGET-20-PASXYG-09A-05R	-1406.769774	2560.296104	1153.52633
TARGET-20-PASYJI-04A-02R	-1040.164359	3413.05062	2372.886261
TARGET-20-PASZLJ-09A-01R	-1231.573657	2524.134159	1292.560502
TARGET-20-PATAST-09A-01R	-862.2926018	2789.926624	1927.634022
TARGET-20-PATBFL-09A-01R	-1314.431744	2956.300998	1641.869254
TARGET-20-PATDHA-09A-01R	-1077.790446	2529.428569	1451.638124
TARGET-20-PATDNN-04A-02R	-1384.373484	3015.427483	1631.053999
TARGET-20-PATELT-03A-05R	-1346.846704	2729.700444	1382.85374
TARGET-20-PATFDF-09A-01R	-1588.489988	2779.911841	1191.421854
TARGET-20-PATGAN-03A-01R	-442.0750403	3980.824164	3538.749123
TARGET-20-PATIAK-04A-01R	-1098.502864	2928.505511	1830.002647
TARGET-20-PATJHJ-09A-01R	-901.7535027	3363.813291	2462.059788
TARGET-21-PAMXZY-09A-03R	-1390.497332	2751.437413	1360.940081
TARGET-21-PAMYMA-09A-02R	-907.7559366	3256.404835	2348.648898
TARGET-21-PANVPB-09A-02R	-1421.897938	2193.553032	771.6550942
TARGET-21-PANZLR-09A-03R	-1355.194881	2589.630146	1234.435264
TARGET-21-PARBTV-09A-03R	-1622.991612	2248.639652	625.6480401
TARGET-21-PARHRS-09A-02R	-886.837775	2979.532588	2092.694813
TARGET-21-PARLSL-09A-02R	-1156.564599	3206.230436	2049.665838
TARGET-21-PARNAW-09A-01R	-844.3296277	2784.072192	1939.742564
TARGET-21-PARXYR-03A-03R	-1315.32754	2590.672405	1275.344866
TARGET-21-PARZIA-09A-01R	-1120.561762	2445.660866	1325.099104
TARGET-21-PASDKZ-03A-02R	-669.3780606	3592.944474	2923.566413
TARGET-21-PASDXR-09A-02R	-1273.779472	2504.841229	1231.061757
TARGET-21-PASFHK-09A-01R	-761.5995423	3297.161186	2535.561644
TARGET-21-PASFJJ-09A-01R	-1365.369707	2607.124096	1241.754389
TARGET-21-PASIGA-09A-01R	-1190.455849	3456.034382	2265.578533
TARGET-21-PASLZE-09A-01R	-1028.940388	2686.42709	1657.486702
TARGET-21-PASNKZ-09A-01R	-1173.035074	3289.261025	2116.225951
TARGET-21-PASSLT-09A-01R	-1553.112218	2081.31271	528.200492
TARGET-21-PASTZK-09A-01R	-1158.305799	2812.05378	1653.747981
TARGET-21-PASVJS-09A-01R	-628.2352526	3102.090173	2473.854921
TARGET-21-PASYEJ-09A-01R	-1670.44409	2451.866843	781.4227529
TARGET-21-PASYWA-09A-01R	-1125.179381	2640.189535	1515.010154
TARGET-21-PATAIJ-09A-01R	-992.1243404	3537.700385	2545.576045
TARGET-21-PATHIU-09A-01R	-1500.801715	2521.479774	1020.678059
TARGET-21-PATISD-09A-01R	-1119.72963	2616.404347	1496.674717
TARGET-21-PATJMY-09A-01R	-1440.600432	2546.153045	1105.552613
TARGET-21-PATKBK-03A-01R	-1255.634622	3067.953695	1812.319074
TARGET-21-PATKKJ-09A-01R	-1574.030831	2332.76438	758.7335499
TARGET-21-PATKWH-09A-01R	-1171.773109	2299.490925	1127.717816
