# Supplementary material for: Comprehensive Analysis of N6-Methyladenosine-Related Long Noncoding RNA Prognosis of Acute Myeloid Leukemia and Immune Cell Infiltration
Source: Front Genet. 2022 May 4;13:888173. doi: 10.3389/fgene.2022.888173 (PMC9115802; doi:10.3389/fgene.2022.888173)
Supplement: Supplementary file 8 [file DataSheet2.ZIP › Figure 4 Raw data and code/symbol.txt]

id	TARGET-00-BM3897-14A-01R	TARGET-00-BM3969-14A-01R	TARGET-00-BM4203-14A-01R	TARGET-00-BM4404-14A-01R	TARGET-00-BM4473-14A-01R	TARGET-00-BM4508-14A-01R	TARGET-00-BM4616-14A-01R	TARGET-00-BM4641-14A-01R	TARGET-00-BM5682-14A-01R	TARGET-00-BM5751-14A-01R	TARGET-00-BM5756-14A-01R	TARGET-00-BM5759-14A-01R	TARGET-00-BM5776-14A-01R	TARGET-00-RO02176-14A-01R	TARGET-00-RO02177-14A-01R	TARGET-00-RO02191-14A-01R	TARGET-00-RO02201-14A-01R	TARGET-00-RO02205-14A-01R	TARGET-00-RO02208-14A-01R	TARGET-00-RO02209-14A-01R	TARGET-00-RO02210-14A-01R	TARGET-00-RO02211-14A-01R	TARGET-00-RO02213-14A-01R	TARGET-00-RO02214-14A-01R	TARGET-00-RO02216-14A-01R	TARGET-00-RO02224-14A-01R	TARGET-00-RO02239-14A-01R	TARGET-00-RO02240-14A-01R	TARGET-00-RO02249-14A-01R	TARGET-00-RO02265-14A-01R	TARGET-00-RO02280-14A-01R	TARGET-00-RO02297-14A-01R	TARGET-00-RO02327-14A-01R	TARGET-00-RO02356-14A-01R	TARGET-00-RO02361-14A-01R	TARGET-00-RO02379-14A-01R	TARGET-00-RO02380-14A-01R	TARGET-00-RO02391-14A-01R	TARGET-00-RO02395-14A-01R	TARGET-00-RO02401-14A-01R	TARGET-00-RO02417-14A-01R	TARGET-00-RO02431-14A-01R	TARGET-00-RO02434-14A-01R	TARGET-00-RO02441-14A-01R	TARGET-00-RO02447-14A-01R	TARGET-00-RO02462-14A-01R	TARGET-00-RO02466-14A-01R	TARGET-00-RO02485-14A-01R	TARGET-00-RO02496-14A-01R
AC093677.1	0	0	0	0	0	0.0592	0.137	0.1251	0	0	0	0	0	0	0	0	0.0256	0	0	0	0	0.045	0.0219	0	0.1505	0	0	0	0	0	0	0	0	0.0511	0	0.0335	0	0	0	0	0	0.118	0.0618	0.0282	0	0	0	0	0.0975
RRAS2P2	0.0244	0	0.068	0.2312	0.071	0.0655	0	0	0.0998	0	0.1431	0	0.0729	0.0245	0.1323	0.0376	0.1984	0	0.102	0	0	0.0498	0	0	0.0115	0	0.1012	0.0212	0.0499	0	0.0242	0	0	0.1961	0.0169	0	0.0629	0	0.1455	0	0.0573	0.0653	0	0.1247	0.0058	0.0722	0.1015	0.1527	0.1852
RPS7P7	0	0	0	0	0	0	0	0	0	0	0	0	0	0	0	0	0	0	0	0	0	0	0	0	0	0	0	0	0	0	0	0	0	0	0	0	0	0	0	0	0	0	0	0	0	0	0	0	0
ZNF729	0	0	0	0	0	0	0	0	0	0	0	0	0	0	0	0	0	0	0	0	0	0	0	0	0	0	0	0	0	0	0	0	0	0	0	0	0	0	0	0	0	0	0	0	0	0	0	0	0
AC007405.2	0.096	0.0817	0.1353	0.1759	0	0.1096	0.072	0.0528	0.1242	0.1391	0.0325	0.0705	0.1637	0.0073	0.1457	0.4176	0.2702	0.057	0.0246	0.0209	0.0181	0	0.0453	0.0762	0.0434	0.1937	0.2055	0.0276	0.0453	0.1197	0.0147	0.2618	0	0.114	0	0.0673	0.0385	0.2434	0.055	0.0371	0.0001	0.0197	0.0886	0	0	0.1353	0.0505	0.1599	0.0719
PTCD2	2.161	2.6246	1.9475	2.5728	2.0006	2.5891	1.2252	1.2934	2.4868	2.474	1.9262	1.7008	2.2823	1.1361	2.2045	1.2898	1.8517	1.7337	2.1552	1.054	1.2553	1.1638	1.1679	2.269	1.6107	1.2646	1.5593	0.9103	1.5981	1.1579	1.3194	2.4512	1.7172	2.0948	0.6666	0.9555	2.1325	1.4933	2.6203	1.691	1.1023	2.8236	1.5447	1.8657	1.3122	2.1816	2.1966	1.5883	1.22
FAM234B	2.6517	2.6293	2.5602	2.5664	2.3776	3.0746	2.6284	2.5141	2.2909	3.2312	2.2895	3.3664	3.6465	1.6862	2.7896	3.1633	3.3756	4.1581	3.9873	1.7077	2.0035	1.6137	2.6455	4.4991	3.8439	2.3887	3.4902	2.1062	2.9408	2.0738	2.4074	4.734	3.0743	5.1428	1.4699	2.3253	3.625	3.024	3.8753	3.2382	1.8586	4.4271	2.6084	2.6393	2.364	3.3629	3.714	2.9031	2.2046
LINC01881	1.2207	2.2573	2.1467	2.6787	2.3511	1.895	1.6121	1.6686	2.5297	3.3346	3.4327	2.0442	2.6604	1.4247	2.1097	1.7132	1.263	1.3854	1.1373	1.8585	1.3225	2.1962	1.7784	1.5593	1.2945	1.2523	0.8863	1.6944	1.4169	1.458	1.8333	1.8341	2.0129	1.4508	1.2036	1.5979	1.9406	1.6429	1.7094	1.8417	1.3807	1.6165	1.4191	1.6273	1.2914	1.2205	1.4342	1.9178	2.0181
SP140L	10.6759	9.6784	12.3731	10.6289	8.5282	10.8586	10.1689	7.5358	15.1309	9.3624	11.0169	8.734	6.9791	4.6236	6.9756	4.6258	4.1887	5.8015	4.9865	4.2535	4.3822	4.591	6.2756	6.1898	3.5844	6.2375	3.8169	5.0796	4.2108	2.633	4.2576	7.476	4.9449	5.4368	3.2637	4.5616	5.861	4.2182	5.9796	5.5285	4.3313	6.7704	5.7412	9.7115	5.1047	6.1943	6.1828	4.9882	4.3637
ACTR5	10.2017	7.1374	7.3277	8.3914	5.5127	8.4523	7.5946	7.1891	9.7885	7.0212	5.9291	7.9841	7.1457	3.9271	4.2958	6.5309	5.7964	6.1881	6.2872	4.2197	3.9677	4.0571	4.5098	6.5008	5.9172	5.7472	5.9453	3.9105	5.5938	4.7155	5.1292	5.9632	4.8423	5.7501	3.6011	3.3213	7.1827	4.925	8.3708	5.5192	4.6645	8.706	7.4253	9.0273	5.2696	6.0862	6.785	6.2646	5.0022
MAP3K6	2.4071	2.4435	1.9189	1.6261	1.7123	1.4007	1.2337	1.464	1.6219	2.5435	1.8423	1.3065	1.3969	4.3724	1.9178	2.617	1.6467	2.8838	1.5787	3.0774	2.95	4.3724	4.5393	1.4976	2.2449	2.5037	4.3791	3.7618	1.4965	3.0866	3.084	1.6744	1.3924	2.0847	3.6264	1.6148	2.4387	2.0954	1.3619	2.4129	3.0544	1.4299	2.932	1.9487	2.7006	2.4667	2.6005	1.7871	2.4052
AL021939.1	0.0169	0.0201	0	0	0	0.0226	0.0262	0.0239	0	0	0.0495	0.0269	0	0	0	0.0372	0.0392	0	0.0882	0	0.0348	0.0346	0	0.1043	0.0331	0.0368	0.0518	0.0294	0.0173	0.0335	0.0503	0	0	0	0.0183	0	0.0341	0	0.0252	0	0.0198	0.0452	0.0237	0	0	0.0167	0.0352	0.0354	0.0206
AL512306.1	0.0177	0	0.0246	0	0	0	0	0	0	0	0	0	0	0	0	0.0194	0	0	0.0184	0	0	0	0	0	0	0	0	0	0	0	0	0	0	0	0	0	0	0	0.0263	0	0	0	0	0	0	0	0	0	0
ZNF561	5.9426	7.4429	5.1088	6.3897	4.2865	4.5157	3.6336	3.8949	6.1247	5.8375	4.9115	4.0869	5.4968	3.1498	4.4068	3.6373	4.7041	4.084	5.7303	4.082	4.1804	3.9208	4.1952	5.9163	3.4604	3.8159	3.9101	3.5747	4.5642	4.1595	4.0664	5.8909	4.3198	4.8938	3.1104	3.7371	5.3724	4.523	5.3288	4.2424	3.2121	6.9427	4.1733	4.3156	4.4533	4.1009	5.5553	4.0512	3.2927
PPM1H	2.6515	1.7305	1.9785	1.5618	2.4152	2.1944	1.3532	4.6662	0.9308	1.8631	2.589	1.8084	3.9901	2.9554	2.2739	5.4495	1.8839	1.8992	5.1612	2.65	2.7964	3.4644	4.1569	2.1732	4.0573	2.6086	3.7227	2.5055	2.7299	4.6359	4.0595	1.6402	1.429	3.8591	1.1859	2.1994	3.2122	3.0612	3.7808	3.0445	1.96	4.7746	1.9191	1.6693	3.3653	4.7826	2.0212	5.3068	3.0444
AL691447.1	0	0	0	0	0	0	0	0	0	0	0	0	0	0	0	0	0	0	0	0	0	0	0	0	0	0	0	0	0	0	0	0	0	0	0	0	0	0	0	0	0	0	0	0	0	0	0	0	0
AC007255.1	0.1337	0.1394	0.2938	0.0226	0.1214	0.1567	0.0384	0.3493	0.1702	0.1436	0.0245	0.226	0.1662	0.0504	0.1131	0.3598	0.3775	0.1334	0.1394	0.113	0.155	0.1897	0.0756	0.4761	0.116	0.0257	0.2807	0.0616	0.1879	0.1449	0.1028	0.36	0.7691	0.1709	0.2211	0.1682	0.0976	0.0569	0.2835	0.2624	0.1565	0.1034	0.2336	0.3753	0.3306	0.1587	0	0.1575	0.1494
RPL18AP8	0	0	0	0	0	0	0	0	0	0	0	0	0	0	0	0	0	0	0	0	0	0	0	0	0	0	0	0	0	0	0	0	0	0	0	0	0	0	0	0	0	0	0	0	0	0	0	0	0
SENP1	6.3175	6.9648	5.8684	6.9816	7.3693	7.6492	5.5154	6.7646	6.1268	6.6425	6.9797	6.5079	7.2035	4.3792	6.9863	5.2537	6.6108	7.3962	7.4948	4.6834	5.6282	5.2616	5.0746	7.6639	6.6436	5.2959	5.2753	4.2514	5.5824	4.7931	4.6906	8.5597	6.0837	7.1234	6.0501	5.0711	7.5094	5.48	7.1328	5.9275	4.4068	8.0825	5.8572	7.1084	5.2483	6.7816	7.0613	5.9524	5.3313
AC090987.1	0	0	0	0	0	0	0	0	0	0	0	0	0	0	0	0	0	0	0	0	0	0	0	0	0	0	0	0	0	0	0	0	0	0	0	0	0	0	0	0	0	0	0	0	0	0	0	0	0
RN7SL823P	0	0.0611	0.0714	0.1907	0	0	0	0	0	0	0.0751	0.2111	0.0691	0.0294	0.062	0.1128	0.0666	0.0659	0.0086	0.3641	0	0.137	0.2111	0	0	0	0.0531	0.0824	0.1573	0.3497	0	0.1111	0	0	0	0.0576	0.1035	0	0	0.1544	0.1202	0.2055	0.1435	0.3271	0.0541	0.0506	0.1068	0	0.0618
E2F6	2.1129	1.9247	1.5404	1.8051	1.4701	1.7248	1.9093	1.9102	1.2009	1.7574	1.425	1.3192	1.7326	1.4655	1.2121	1.754	1.8482	1.918	1.6881	1.6101	1.7719	1.8636	1.8798	2.509	1.906	1.6431	1.3895	1.8059	1.9779	1.809	1.4929	2.0157	1.5679	1.6347	1.872	2.5519	1.9016	1.8892	1.7851	1.3559	1.3842	1.7982	1.6786	2.1893	2.3351	2.0086	2.0571	1.4952	2.1616
PSMB6	17.7578	14.634	13.9998	10.9464	10.8971	14.8332	12.1994	11.4612	12.7102	11.9645	12.5024	11.716	13.1677	15.7888	12.655	17.464	14.8949	14.8797	17.7107	15.4021	19.4157	16.3036	18.7405	18.9769	20.918	16.9059	17.3107	17.4411	18.079	16.1022	19.9089	19.284	16.8161	16.7757	12.9484	14.5272	17.5027	15.2009	17.1923	15.5282	15.9861	20.52	13.16	15.9586	13.2792	16.0498	18.1256	16.5429	15.224
RNU6-1146P	0	0	0	0	0	0	0	0	0	0	0	0	0	0	0	0	0	0	0	0	0	0	0	0	0	0	0	0	0	0	0	0	0	0	0	0	0	0	0	0	0	0	0	0	0	0	0	0	0
AC093716.1	0	0	0	0	0	0	0	0	0	0	0	0	0	0	0	0	0	0	0	0	0	0	0	0	0	0	0	0	0	0	0	0	0	0	0	0	0	0	0	0	0	0	0	0	0	0	0	0	0
H3P30	0	0	0	0	0	0	0	0	0	0	0	0	0	0	0	0	0	0	0	0	0	0	0	0	0	0	0	0	0	0	0	0	0	0	0	0	0	0	0	0	0	0	0	0	0	0	0	0	0
GSKIP	2.9188	4.3218	2.0398	2.8933	2.7056	3.2647	2.8404	2.1649	2.3528	2.8938	2.0158	3.0743	3.2938	1.4975	2.6713	2.2932	2.6137	2.5932	3.3986	2.4464	2.2431	2.1856	2.3228	2.9046	2.8056	2.457	3.3796	2.5331	2.4495	2.1959	2.4516	3.3608	2.2907	2.6266	2.4703	2.7088	2.8983	2.3464	2.6387	2.3743	1.9152	3.2792	2.1152	2.895	2.6294	3.0186	2.8571	2.8834	2.1171
SLC25A39	46.5164	42.527	41.7974	29.0441	29.5301	55.82	43.9756	42.0163	29.1354	42.9089	19.701	52.8928	51.8137	15.1813	34.6478	81.9215	70.6414	57.6843	45.3348	20.0928	22.9838	12.8163	39.5613	55.8789	69.8287	44.9385	68.2764	24.3735	32.9109	27.6102	43.8073	71.9497	56.8587	90.6882	41.2908	46.991	50.5832	58.6306	67.2918	51.4545	40.8604	59.7683	49.9763	28.8908	39.4033	55.8765	64.7795	39.3116	41.4424
FP700111.1	0	0	0	0	0	0	0	0.0195	0	0	0	0	0	0.024	0	0	0	0.001	0.0072	0	0.0103	0.0141	0.0068	0	0.0135	0.0225	0.0143	0	0	0	0.0021	0.0149	0	0.0317	0.0223	0.0077	0	0	0	0.0207	0.0081	0	0.0193	0	0	0	0	0.0144	0
LINC01784	0	0	0	0	0	0	0	0	0	0	0	0	0	0	0	0	0	0	0	0	0	0	0	0	0	0	0	0	0	0	0	0	0	0	0	0	0	0	0	0	0	0	0	0	0	0	0	0	0
SLC18A2	1.3035	1.7752	0.6253	1.4783	2.1502	2.0087	0.8496	1.2718	0.8802	1.54	1.1344	1.5273	1.9094	1.0095	0.753	1.3538	2.3363	1.6242	1.0599	0.6548	0.9677	1.0765	1.8387	1.2453	1.3248	0.6406	1.191	1.5301	0.4977	1.3263	1.3045	2.073	2.1805	1.2073	0.704	1.0719	2.346	1.2188	1.3384	2.1329	2.0773	1.6493	1.5208	0.9548	1.6263	1.3197	2.0521	1.9641	1.2124
AC136428.2	0	0	0	0	0	0	0	0	0	0	0	0	0	0	0	0	0	0	0	0	0	0.1375	0	0	0	0	0	0	0	0	0	0	0	0	0	0	0	0	0	0	0	0	0	0	0	0	0	0	0
ATG10-IT1	1.0416	0.6082	1.7038	2.3957	0.8334	1.7846	0.5767	0.8792	1.6846	2.8253	1.2425	1.1538	2.5423	0.5902	2.1582	1.1477	0.9661	0.9786	0.5389	0.5317	0.2925	0.4923	0.7056	0.2494	0.472	0.5272	0.303	0.1646	0.2128	0.539	0.5261	0.8726	0.2628	0.9259	1.0216	0.3468	0.7115	0.7148	1.0318	0.4948	0.48	0.6769	1.1467	1.0047	0.9704	0.8127	0.441	0.422	0.2245
AL022324.2	0.9852	0.7565	2.8004	2.7483	3.0476	2.4895	2.4536	3.3364	2.3646	1.7659	2.0707	2.1575	3.5381	0.9825	4.495	1.165	2.2201	1.5734	1.3965	1.106	0.9227	1.0752	1.5503	1.1786	1.6959	1.0833	1.0909	1.1205	1.1432	1.4198	1.2775	2.3876	1.096	2.6377	0.7957	1.1073	1.4259	1.1468	1.8503	1.049	0.7509	2.0134	1.7315	2.8155	2.1748	1.3508	1.5717	1.171	0.9396
C12orf50	0	0	0.0202	0	0	0.0179	0	0.0134	0	0	0	0	0.0035	0	0.0096	0.0058	0.0124	0	0	0.007	0	0.0109	0	0	0	0.0058	0	0	0.0082	0	0.0062	0.0058	0.0166	0	0	0.009	0.0124	0	0	0	0.0062	0.0071	0.0023	0.0006	0.0132	0.0079	0	0.0022	0
GABRB1	0.0191	0	0	0	0.0139	0	0	0	0.026	0	0	0	0	0	0	0	0	0	0	0	0.0137	0	0.0047	0	0	0	0	0	0	0	0	0.0103	0	0.0094	0	0.0428	0	0	0	0	0	0.0127	0	0	0	0	0.0099	0.005	0
NBN	12.2177	15.7347	10.477	14.3147	16.0521	12.5085	13.6217	13.5446	9.5268	13.4748	13.4257	12.3837	14.6948	16.2533	15.0796	9.7266	13.2101	13.9213	15.0419	10.9557	15.6077	16.1037	15.7118	14.6535	12.4985	11.8378	15.7397	13.456	12.6825	14.9222	15.3605	14.6605	13.1002	13.594	15.1832	17.3113	17.1999	13.1736	13.2587	15.4704	11.5649	15.4684	12.6033	12.6952	13.6559	14.3773	13.6443	14.1775	10.9361
RNF25	3.7987	3.8505	4.0815	2.9498	2.7832	2.892	2.5095	2.39	4.0172	3.0191	3.6896	2.6779	3.6785	1.591	1.7213	2.0651	2.0126	2.1974	2.2846	1.2117	1.7986	1.779	1.9487	2.9699	1.9782	1.8586	1.6151	1.53	1.4677	1.6033	1.5963	2.5717	1.9142	2.251	1.3291	1.7642	2.3316	1.8416	2.3487	1.7984	1.5854	2.9562	1.9838	3.5031	2.0108	2.0945	2.2397	1.746	1.4589
LINC00484	0.0144	0	0.0134	0.0649	0.2094	0.0219	0.1183	0.0408	0.1046	0.0069	0.0422	0.0153	0.0126	1.1548	0.1127	0.7819	0.5167	0.3186	0.2607	1.2643	1.2043	0.8469	0.4132	0.2408	1.4119	1.1944	0.3075	0.7697	1.5189	0.421	0.305	0.2948	0.4055	0.8617	1.445	0.6627	0.281	0.3688	0.4961	1.0446	1.1626	0.1026	0.8199	0.049	1.0659	0.4066	0.3601	1.0676	1.963
COMMD3	8.1856	9.3203	6.154	5.9564	5.0058	6.692	2.6243	3.464	5.4203	6.3385	5.9077	6.533	7.8635	5.4089	5.788	5.0195	7.0996	6.3521	6.9575	4.0319	5.4756	4.6463	7.6178	6.0782	5.652	5.1146	7.9512	5.3228	5.6033	5.3515	7.4323	6.8982	7.7896	6.0066	4.4354	5.1198	7.7939	6.6099	8.8132	7.9443	5.9577	8.3281	6.4044	5.7432	6.3422	8.3098	7.9055	7.7877	5.0402
RNU6-428P	0	0	0	0	0	0	0	0	0	0	0	0	0	0	0	0	0	0	0	0	0	0	0	0	0	0	0	0	0	0	0	0	0	0	0	0	0	0	0	0	0	0	0	0	0	0	0	0	0
FCF1P8	0	0	0	0	0	0	0	0	0	0	0	0	0	0	0	0	0	0	0	0	0	0	0	0.0259	0	0	0	0	0	0	0	0	0	0	0	0	0	0	0	0	0	0	0	0	0	0	0	0	0
TRIM77	0	0	0	0	0	0	0	0	0	0	0	0	0	0	0	0	0	0	0	0	0	0	0	0	0	0	0	0	0	0	0	0	0	0	0	0	0	0	0	0	0	0	0	0	0	0	0	0	0
SORBS3	3.4571	2.4655	3.2922	3.0774	1.4255	2.0751	1.6939	2.423	3.4738	2.431	2.7921	2.1532	1.6577	2.3803	1.1608	2.3435	1.839	1.4589	1.3529	1.5623	1.6618	1.7476	1.5993	2.1743	1.3939	1.6837	1.1748	1.2938	1.4487	1.8078	2.1554	1.7766	1.6752	1.4715	1.2683	1.432	1.8028	0.9758	1.4375	1.8398	1.5502	1.5536	1.5487	2.7703	1.3612	1.5671	1.7167	1.4959	1.9436
SGCEP1	0	0	0	0	0	0	0	0	0	0	0	0	0	0	0	0	0	0	0	0	0	0	0	0	0	0	0	0	0.025	0	0	0	0	0	0	0	0	0	0	0	0	0	0	0	0	0	0	0	0
MPHOSPH8	16.5363	18.6599	14.6626	15.6044	7.9939	13.9525	8.9594	9.355	18.8218	16.5485	16.057	15.0195	10.0143	5.7967	7.8151	7.6765	7.9558	8.4923	7.8338	5.8986	7.0609	7.6885	7.9079	10.0321	6.5728	7.7388	7.2282	5.4954	7.0139	7.3311	7.7667	9.7151	7.7061	9.0151	3.7039	5.0292	10.1404	6.9482	10.8632	8.6907	6.3129	13.3075	8.4781	10.4116	7.09	9.5394	11.6275	8.0138	6.7105
LINC01191	0.905	0.766	2.0909	3.6181	0.9615	1.1448	2.3229	7.0932	2.6208	1.5966	1.3994	1.4322	2.0763	0.3757	2.4474	0.6962	0.7335	0.759	0.4065	0.398	0.3802	0.4437	0.3666	0.8029	0.1381	0.4551	0.6205	0.686	0.2345	0.2199	0.3282	0.5335	0.2402	0.5377	0.1123	0.2286	0.111	0.7358	0.4595	0.2743	0.4926	0.9577	1.2432	0.8178	0.7126	0.2496	0.442	0.2294	0.8023
IGKV1-39	0.3315	0	0	0.0158	0.0541	0.059	0.1774	0.0922	0.0077	0.1592	0.3928	0	0.0487	0.0374	0	0.096	0.1192	0.1915	0.0785	0.0471	0.0694	0	0.1191	0.081	0.0365	0.2028	0.1949	0.069	0.0385	0	0.2166	0	0.562	0.081	0.4753	0.1627	0.0376	0.2173	0.0919	0.1907	0	0.1965	0.198	0.1579	0.3005	0.5026	0.0772	0.1355	0.2733
AC128676.1	0	0	0	0	0	0	0	0	0	0	0	0	0	0	0	0	0	0	0	0	0	0	0	0	0	0	0	0	0	0	0	0	0	0	0	0	0	0	0	0	0	0	0	0	0	0	0	0	0
AC007406.2	0.0116	0.0184	0.143	0.3832	0.2747	0.1356	0.5449	0.7272	0.3902	0.369	0.1225	0.0194	0.039	0.1911	0.2198	0	0.1727	0	0.0152	0.0448	0.2565	0.1234	0.0345	0.0466	0.035	0.0768	0.1135	0.1545	0	0.0728	0.0615	0.1507	0.0466	0.1059	0.2296	0	0	0	0.0944	0.0738	0	0.029	0	0.1781	0	0.039	0.0623	0.0935	0.0569
AC004771.3	0.1299	0.3	0.5703	0.3848	0.0459	0.4262	0.049	0.0926	0.2834	0.1636	0.3233	0.1546	0.0562	0.1142	0.1773	0.1446	0.1583	0.0406	0.0834	0.3861	0	0.1294	0.0888	0.3409	0.0721	0.0829	0.1309	0.0568	0.0323	0.0766	0.1204	0.1866	0.0803	0.1299	0.0659	0.0238	0.0201	0.1072	0.0772	0.0301	0.0604	0.1992	0.1008	0.0762	0.1547	0.1361	0.1648	0.169	0.2502
ZNF646	8.5186	9.5095	7.2965	8.0287	5.9233	7.9885	6.2707	5.5059	9.4045	7.7596	7.5973	6.5239	7.5334	7.1	7.7465	8.9719	10.4725	8.3962	8.1423	12.7934	9.1052	8.3764	6.6907	8.9915	8.7078	7.1953	7.7063	7.2922	6.7081	6.2592	5.7922	9.7119	6.8302	9.6072	6.7425	6.5449	8.3112	8.6886	9.845	7.1376	7.6965	10.4955	7.8285	8.4188	6.6152	7.3089	8.6238	6.9496	8.136
TMEM266	0.0476	0.0299	0.1152	0.1818	0.125	0.1067	0.0494	0.0801	0.0465	0.0847	0.1411	0.0423	0.2117	0.0313	0.0103	0.0334	0.0285	0.053	0.0604	0.0488	0.0353	0.0151	0.0434	0.0219	0.0319	0.0291	0.0334	0.0074	0.0137	0.0169	0.0199	0.018	0.0059	0.0309	0.0092	0.0064	0.0057	0.0548	0.062	0.0224	0.0313	0.0109	0.0253	0.0208	0.0066	0.0084	0.0474	0.0376	0.0291
OR10A7	0	0	0	0	0	0	0	0	0	0	0	0	0	0	0	0	0	0	0	0	0	0	0	0	0	0	0	0	0	0	0	0	0	0	0	0	0	0	0	0	0	0	0	0	0	0	0	0	0
MIR4498	1.0529	1.9438	1.7906	1.322	2.9841	1.1885	2.425	5.7609	2.0259	1.162	2.435	0.8618	1.3864	1.2785	1.4782	1.4876	1.9191	1.7381	1.9585	0.724	1.0079	1.145	0.77	2.4389	2.6497	0.8818	1.561	0.625	0.6564	0.6535	1.0358	1.812	1.271	1.5493	0.557	1.9368	1.0326	1.4725	1.051	0.6491	0.4574	0.4849	1.4383	3.4157	0.4305	0.7404	1.2027	1.3799	1.3719
RPL13P	0	0	0	0	0	0	0	0	0	0	0	0	0	0	0	0	0	0	0	0	0	0	0	0	0	0	0	0	0	0	0	0	0	0	0	0	0	0	0	0	0	0	0	0	0	0	0	0	0
AC100788.1	0.0526	0.1184	0.3529	0.0855	0.0887	0	0	0.0045	0.2297	0.0455	0.0919	0.1511	0.062	0.0821	0.0286	0	0.0735	0	0.0498	0.0632	0.0635	0	0.0314	0.0073	0	0.0775	0.0164	0.0481	0	0.0522	0	0	0	0	0.0317	0.0356	0	0	0.0472	0.045	0.1107	0.0722	0	0.0673	0.0393	0.0326	0.1708	0.0664	0
MTND1P23	0	0	0.1121	0.4898	0.0585	150.7118	0.3747	293.5965	94.2841	0.6924	0.2357	216.8069	0.5794	0.1613	2.3975	0.7524	0.2802	0.6726	0.3433	0.278	0.1245	0.2472	0.1992	0.4149	0.2364	0.0876	0.3337	0.1749	0.2881	0.3984	0.0799	0.3921	0.3758	0.5562	1.0013	0.9029	1.3393	0.274	0.7788	0.3637	0.0944	0.3941	450.4612	0.4622	0.0998	0.7925	0.7546	0.2528	0.5225
LINC01448	0	0	0	0	0	0	0	0	0	0	0	0	0	0	0	0	0	0	0	0	0	0	0	0	0	0	0	0	0	0	0	0	0	0	0	0	0	0	0	0	0	0	0	0	0	0	0	0	0
GGPS1	5.6084	8.0247	5.0185	5.5363	3.5379	4.1859	3.6969	4.4876	4.8471	4.8046	5.1822	4.1226	4.2405	3.6232	3.2553	2.6196	2.7913	3.4565	3.7457	3.586	4.0845	4.479	3.6915	3.5701	2.7665	3.4857	3.3963	2.7834	3.4827	3.8943	3.8394	3.4795	3.5887	3.0198	2.671	2.4404	3.9549	3.2676	3.5322	3.8362	3.2394	3.7263	2.7866	3.6432	3.3797	4.0097	3.7472	3.5787	3.0132
KRTAP12-3	0.0365	0	0	0	0	0	0	0	0	0	0.1069	0.0029	0	0	0	0	0	0	0	0	0	0	0	0	0	0	0	0	0	0	0	0	0	0	0	0.082	0	0	0	0	0	0	0	0	0	0	0	0	0
SCGB1D2	0	0	0	0	0	0	0	0	0	0	0	0	0	0	0	0	0	0	0	0	0	0	0	0	0	0	0	0	0	0	0	0	0	0	0	0	0	0	0	0	0	0	0	0	0	0	0	0	0
MXD4	17.0948	12.1571	13.703	13.1139	15.7019	17.8265	20.9805	14.2737	15.4585	12.6016	8.7419	14.0439	16.2952	12.0245	14.0807	16.5741	16.6117	14.6844	14.3734	8.8043	9.2706	8.6666	8.4894	18.2091	14.3785	11.428	9.1572	12.1759	12.9464	11.364	9.926	19.3896	12.4117	18.2934	10.3392	11.5848	14.0796	12.8351	18.7953	10.2192	9.1796	17.5477	16.638	32.7083	13.3695	14.3752	15.5403	11.8679	13.2061
TMPRSS9	0.5461	0.883	1.1996	0.2384	0.377	1.4182	0.5801	0.308	0.2715	0.3428	0.2699	0.8366	0.356	0.0971	0.5999	0.7183	0.7869	0.365	0.3581	0.2041	0.1105	0.1066	0.3826	0.6665	0.6361	0.3668	0.8609	0.1767	0.3485	0.3204	0.4477	0.7864	0.4846	1.9754	0.4238	0.6545	0.2637	0.5727	0.9343	0.6088	0.3337	0.4303	0.9859	0.3777	0.42	0.5836	0.695	0.4816	1.1464
AC006116.6	1.2493	1.641	1.2766	3.0939	1.043	2.0123	1.0185	1.9256	1.7513	1.5567	1.7732	2.2262	2.1745	0.8973	1.1139	0.3937	0.8333	1.0564	1.1419	0.7711	0.4768	0.7632	0.5588	0.8992	0.7416	0.7982	1.0536	0.4491	0.5693	0.5483	0.8622	1.3344	0.7425	0.6931	0.3801	1.4452	1.2865	0.9835	1.116	1.2685	0.9356	1.3852	1.2202	0.921	0.6418	0.882	1.0085	0.8424	1.066
PAPOLB	0	0.0167	0.0391	0.0047	0.0306	0.0235	0	0.0299	0.0096	0	0	0.0112	0	0.0071	0.038	0.0436	0.0245	0	0.0728	0.0136	0.0072	0.0288	0	0.0145	0.0275	0	0.0146	0.0122	0.0072	0.0079	0.0279	0.0305	0.0073	0.0566	0.0152	0.0079	0.0142	0.0159	0.0314	0.0212	0	0.0469	0.0393	0.0897	0.0087	0.0139	0.0439	0.0441	0.0256
AP001439.1	0	0	0	0	0	0	0	0	0	0	0	0	0	0	0	0	0.0288	0	0	0.0137	0	0	0	0	0	0	0	0	0	0	0	0	0	0	0	0	0	0	0	0	0	0	0	0.0975	0	0.1506	0	0	0
TRIM51GP	0	0	0	0	0	0	0	0	0	0	0	0	0	0	0	0	0	0	0	0	0	0	0	0	0	0	0	0	0	0	0	0	0	0	0	0	0	0	0	0	0	0	0	0	0	0	0	0	0
LINC01649	0	0	0	0	0	0	0	0.0152	0	0	0	0	0	0	0	0	0	0	0	0	0	0	0	0	0	0	0	0	0	0.0212	0.0208	0	0	0	0	0	0	0	0	0	0	0	0	0	0	0.0211	0	0	0
IL18BP	6.5837	6.4015	7.5874	7.6392	4.8807	7.8848	6.184	5.2461	9.1075	6.8689	6.8754	7.3235	7.3844	3.6336	6.1342	7.695	6.2346	5.3564	3.724	4.8455	3.7497	4.0425	3.8781	4.4898	5.2833	6.2333	3.7993	2.6064	3.9057	4.0696	3.0341	6.145	5.3386	6.5901	3.258	6.6344	6.6794	5.7888	6.9515	5.8052	6.1943	6.2745	8.0458	6.6422	5.5906	4.6925	7.1731	5.471	5.612
RNF2	8.3051	10.5222	7.2707	9.1356	7.9463	8.4054	7.8117	7.9476	6.6741	8.9426	7.1099	7.4745	7.5233	6.1887	7.6079	6.3798	7.3622	7.8903	8.5023	6.612	7.291	7.0448	6.8566	9.4485	8.2082	7.0762	8.3094	5.4248	6.6134	6.4812	6.9991	9.0661	7.6289	8.6572	4.8763	6.7185	9.3123	6.5367	8.0758	8.105	6.087	10.1428	6.7937	7.3981	7.0224	8.1217	8.5443	8.179	7.1215
EDIL3	0.0261	0	0.0036	0.0422	0.0076	0	0.0162	0.0074	0.0172	0.015	0.0229	0.0083	0.0247	0.3085	0.0188	0.0431	0.0182	0.0267	0.0436	0.0506	0.0161	0.0351	0.0775	0.0753	0.0332	0.0142	0.2084	0.0998	0.0723	0.1472	0.0078	0.0707	0.0271	0.1801	0.0226	0.0468	0.0579	0.0266	0	0.1361	0.0765	0.0558	0.0803	0.0533	0.0421	0.0386	0.1959	0.1448	0.0539
AC138749.4	0	0	0	0	0	0	0	0	0	0	0	0	0	0	0	0	0	0	0	0	0	0	0	0	0	0	0	0	0	0	0	0	0	0	0	0	0	0	0	0	0	0	0	0	0	0	0	0	0
MT2P1	0	0	0	0.1088	0	0	0	0	0	0	0	0	0	0.0809	0	0	0	0	0	0	0	0	0.1593	0	0	0	0	0.07	0	0	0	0.0872	0	0	0.6827	0	0	0	0	0.0776	0	0	0	0	0	0	0	0	0
AC007998.1	0	0	0.031	0	0	0	0	0	0	0	0	0	0	0	0	0	0	0	0	0	0	0	0	0	0	0	0	0	0	0	0	0	0	0	0	0	0	0	0	0	0	0	0	0	0	0	0	0	0
NRAS	26.2442	26.893	16.0901	21.4219	31.4864	24.7827	27.379	27.5102	17.1599	22.8757	16.176	20.1324	22.5135	28.4118	24.493	23.8749	28.6851	29.7799	36.347	29.041	34.8219	31.189	28.4199	36.4476	36.0626	30.7012	28.4508	35.2188	32.4043	30.5485	28.8325	33.5599	29.6927	30.732	41.2919	32.7458	32.8593	32.6737	28.7392	29.0798	23.1068	30.3465	26.4918	32.1116	32.6435	34.9574	30.8442	33.5787	29.0694
KCNK6	6.9471	7.9754	5.3498	6.1336	4.5128	5.1821	4.7383	4.4418	5.4924	5.9449	4.9191	5.121	5.7879	7.688	4.4398	6.9697	4.9958	4.9127	4.1581	7.1644	4.9381	8.1285	4.4637	5.5303	4.6122	5.0048	6.412	4.5721	5.8944	7.7057	6.2441	4.3418	5.5675	3.3791	1.8734	4.9658	7.8015	5.5803	4.3149	6.3159	6.6128	5.3934	7.4192	6.3822	6.9165	5.1745	7.3376	5.2612	6.7124
RNU7-185P	0	0	0	0	0	0	0	0	0	0	0	0	0	0	0	0	0	0	0	0	0	0	0	0	0	0	0	0	0	0	0	0	0	0	0	0	0	0	0	0	0	0	0	0	0	0	0	0	0
RN7SL681P	0.5949	0.502	1.8643	0.4308	0.5444	1.4939	0.7467	0.3867	0.5156	0.8176	1.7517	0.8095	2.8773	0.4137	1.2746	0.7364	0.6703	0.7113	0.8626	0.4985	0.3391	0.5341	0.3322	0.7839	0.524	0.2414	0.1331	0.2985	0.1059	0.8149	0.1028	0.8417	0.3462	0.0549	0.2718	0.5546	0.537	0.9812	0.3974	0.2242	0.2429	0.6977	0.3857	0.5612	0.4568	0.1527	0.5531	0.1627	0.4961
AC008716.1	0	0	0	0	0	0	0	0	0	0	0	0	0	0	0	0	0	0	0	0	0	0	0	0	0	0	0	0	0	0	0	0	0	0	0	0	0	0	0	0	0	0	0	0	0	0	0	0	0
RNASEH1-AS1	1.0186	2.0893	0.9035	0.7239	0.7154	1.2102	0.6884	1.0204	1.4139	1.0463	1.1656	0.8881	0.7069	0.6274	0.7414	0.641	0.7104	0.9305	1.4892	1.0796	0.9663	0.8103	1.1742	1.1887	1.0565	1.1562	0.738	1.1913	1.0314	0.7661	0.7221	1.0047	1.2251	0.8447	0.6056	0.7933	0.9441	0.8174	1.0902	0.7248	0.6218	1.5159	0.8953	1.0838	0.7463	0.9407	0.6565	1.0156	0.8803
FMO10P	0	0	0	0	0	0	0	0	0	0	0	0	0	0	0	0	0	0	0	0	0	0	0	0	0	0	0	0	0	0	0	0	0	0	0	0	0	0	0	0	0	0	0	0	0	0	0	0	0
OR6K2	0	0.0318	0.0373	0.0748	0	0.0551	0.0642	0.0379	0.0365	0.0384	0.1569	0.0426	0.1052	0	0.2901	0.0295	0	0	0.028	0.052	0.0276	0	0	0.0552	0	0	0	0	0	0	0	0	0	0	0	0	0	0.0296	0.0575	0	0	0.0358	0.0375	0	0	0	0	0.0321	0
ATF1	10.7313	12.4984	7.2631	9.1816	6.856	8.2948	5.9539	7.8868	7.2232	8.9965	9.2118	8.3369	6.4759	7.8103	6.7186	5.6526	6.8304	8.1696	10.3208	8.437	9.7779	8.6201	9.9102	10.1386	7.8433	7.0016	9.2767	7.3804	7.7843	8.5968	8.6486	8.5908	8.8247	8.1039	3.9358	7.0386	10.2656	7.8344	8.5711	9.2606	6.7234	10.6871	5.9938	6.238	7.4233	8.1322	8.9321	8.6095	6.5366
AL033519.2	0	0.0581	0.0536	0.0429	0	0.0503	0	0	0.1228	0	0	0	0	0.0118	0.3521	0	0	0	0	0	0.0327	0.1193	0.0483	0	0	0.0844	0	0	0	0.0483	0	0	0	0	0	0	0	0	0	0	0	0	0.2648	0	0	0	0	0	0
AC027559.1	0.7494	0.9592	1.0607	1.3032	0.6163	0.7899	0.396	0.6324	1.0757	0.8818	0.9641	1.0973	0.6309	0.4333	1.0376	0.4862	0.5994	0.6628	0.4196	0.1721	0.3373	0.2709	0.4628	0.7918	0.3958	0.4627	0.4113	0.4142	0.4932	0.2863	0.5335	0.9164	0.6915	0.872	0.4736	0.6727	0.82	0.535	0.8623	0.7264	0.3761	0.6245	0.5294	0.9991	0.4565	0.4754	0.7018	0.8155	0.362
P3H4	1.0569	0.846	0.644	0.6324	0.2388	0.569	0.6353	0.2358	1.6273	0.6858	0.6439	0.7345	0.3131	0.2339	0.2132	0.2135	0.2306	0.2606	0.3764	0.2843	0.1983	0.2376	0.1635	0.3648	0.314	0.2858	0.2561	0.2901	0.1972	0.2823	0.1924	0.269	0.5981	0.3642	0.1281	0.2734	0.3906	0.2559	0.5451	0.3504	0.1619	0.7606	0.409	0.5819	0.4121	0.3668	0.3923	0.3073	0.1969
RPS20P23	0	0	0	0	0	0	0	0	0	0	0	0	0	0	0	0	0	0	0	0	0	0	0	0	0	0	0	0	0	0	0	0	0	0	0	0	0.0854	0	0	0	0	0	0	0	0	0	0.0824	0	0
LSM2	13.9638	13.1309	8.3651	8.302	8.0265	10.8637	8.707	9.3782	9.1743	10.2874	10.2667	7.92	11.4659	8.8627	12.2527	13.6343	13.1282	12.9597	16.4286	9.8229	15.4602	9.0502	10.8541	17.3765	15.4144	11.3744	13.9958	10.2379	11.9673	10.109	12.2331	16.7696	14.5192	14.3521	6.9413	6.8981	14.4413	10.6671	16.9635	11.5412	8.1076	19.8172	9.7051	13.1039	10.6817	14.1636	14.9614	14.4072	8.5732
PDSS1	4.9867	6.2069	4.3689	4.3733	5.6954	6.9388	4.4277	6.1044	3.931	5.8505	5.7566	5.579	6.1895	4.951	4.8135	4.8261	5.061	5.4877	6.1368	5.813	7.8347	6.5554	7.3079	5.606	6.4325	5.8479	7.5647	6.3479	6.7922	5.9526	7.3275	6.3996	4.985	5.6698	2.5997	3.1932	7.1585	4.575	5.4899	4.3514	4.0888	7.6284	4.7638	4.4615	4.5512	5.9975	5.8245	4.8988	5.7607
MAGED4B	0	0	0.0042	0	0.0087	0	0	0	0.004	0.0043	0	0	0	0.0029	0	0.0066	0.007	0	0	0	0	0	0.003	0.003	0	0.0031	0	0	0	0	0	0	0.0062	0	0	0	0.003	0	0.0089	0.012	0	0.0039	0	0	0.0037	0	0.0093	0.0061	0
RN7SL340P	0	0	0	0	0	0	0	0	0	0	0	0	0	0	0	0	0	0	0	0	0	0	0	0	0	0	0	0	0	0	0	0	0	0	0	0	0	0	0	0	0	0	0	0	0	0	0	0	0
AL139824.1	0.0169	0	0	0	0	0	0	0	0	0	0	0	0	0	0	0	0	0.0829	0	0.0311	0	0	0	0	0.0971	0.0605	0.0134	0	0	0	0.0161	0	0	0.0225	0	0	0	0	0	0.0143	0	0	0.0389	0	0	0	0	0	0
MIR3145	0.1388	0	0.2948	0.2173	0.2787	0.4379	0	0.0647	0.0621	0.4401	0.5481	0.0813	0	0	0	0.0804	0	0	0.0858	0	0.2108	0.0897	0.0307	0	0	0.0219	0	0	0.0821	0	0.0199	0	0.0701	0	0	0	0.2082	0.2051	0.0027	0	0.1862	0	0.0946	0.1677	0	0	0	0	0
AC002056.1	0.3905	0.2094	0.3261	0.3431	0.3402	0.2744	0.3029	0.3594	0.2586	0.2801	0.2753	0.2793	0.3671	0.3334	0.4933	0.2878	0.3398	0.4768	0.6906	0.4507	0.8281	0.2798	0.367	0.4427	0.3285	0.3114	0.263	0.2973	0.2794	0.4736	0.7464	0.4364	0.4381	0.7556	0.4331	0.5515	0.4925	0.3101	0.4644	0.2377	0.3577	0.3651	0.3552	0.4234	0.5084	0.4028	0.3768	0.2859	0.5214
RPS29P2	0	0	0	0	0	0	0	0	0	0	0	0	0	0	0	0	0	0	0	0	0	0	0	0	0	0	0	0	0	0	0	0	0	0	0	0	0	0	0	0	0	0	0	0	0	0	0	0	0
AC015720.3	0	0	0	0	0	0	0	0	0	0	0	0	0	0	0	0	0	0	0	0	0	0	0	0	0	0	0	0	0	0	0	0	0	0	0	0	0	0	0	0	0	0	0	0	0	0	0	0	0
AC087286.4	3.9419	4.2339	9.9719	11.5138	12.7142	11.8287	15.4404	19.1987	10.6885	10.3092	9.8725	12.5899	11.011	16.0157	17.8237	9.3065	11.2438	16.2942	6.4182	10.5049	10.5566	14.195	10.6215	4.2875	7.4048	8.413	8.3464	10.5642	5.0366	10.909	11.2476	14.7128	5.473	11.3016	13.3189	7.2233	7.7224	9.7431	9.6389	10.0224	9.3535	5.5051	14.4599	11.9373	8.087	8.9794	5.2541	6.7282	10.8163
SIGLEC10	8.3361	7.8071	5.7112	6.4652	7.4092	5.2048	4.8634	3.606	10.4517	9.8151	8.4583	7.7087	6.8904	10.9926	7.48	9.0554	5.8557	6.7685	5.3634	7.8098	6.5887	13.3497	9.3543	4.52	6.157	9.1956	6.1194	8.5471	9.0431	6.6872	10.2733	4.6153	8.3441	4.9815	10.349	7.5042	7.8962	7.7423	3.3728	11.1683	14.4685	3.0125	7.4604	4.9538	10.3587	9.0363	5.0315	7.1178	12.8774
IGLV3-19	54.8462	23.2177	18.5376	12.6042	11.2594	23.483	16.2048	12.9266	36.2085	21.6406	14.779	15.9112	13.9137	13.5338	9.8476	24.8676	53.7967	34.3859	10.121	28.1443	30.4987	47.17	20.3977	15.6437	59.6895	35.7005	73.6888	20.113	12.3247	11.5298	15.9338	32.3281	85.8196	38.6469	40.8755	21.4398	27.1313	16.606	61.1929	35.3203	19.2119	34.5467	43.0375	20.6172	29.6891	79.0698	51.4473	47.9566	33.7701
AL160270.1	0	0	0	0	0	0.1221	0.0368	0	0	0	0	0	0	0	0	0	0	0.0305	0	0	0	0	0	0	0	0	0	0	0	0	0	0	0	0	0	0.0099	0	0	0	0	0	0	0.0332	0	0	0	0	0	0
MIR504	0	0	0.0075	0	0	0	0	0	0	0	0	0	0	0	0	0	0	0	0	0	0	0	0	0	0	0	0	0	0	0	0	0	0	0	0	0	0	0.0409	0	0	0	0	0	0	0	0	0	0	0
AC245427.1	0	0	0	0.2083	0.0334	0.2039	0.1166	0.0484	0.0837	0.1399	0	0	0	0	0	0	0.0252	0	0	0.0295	0	0.0127	0	0.0461	0	0	0	0.0346	0	0	0	0	0	0.0379	0	0	0.0458	0	0	0.0094	0	0	0	0	0	0	0	0	0
RN7SL274P	0.4426	0.2723	0.1618	0.2259	0.8023	0.6647	0.7081	0.3956	0.3476	1.2913	0.18	0.5719	0.9906	0.5775	1.078	0.3049	0.1394	0.2672	0.3097	0.3425	0.3519	0.1264	0.4782	0.1745	0.1504	0.2342	0.5344	0.4472	0.5918	0.1134	0.2989	0.64	0.5315	0.9786	0.6206	0.4563	0.4505	0.9509	0.6849	0.4908	0.5003	0.2933	0.8578	0.2509	0.1947	0.6087	0.3171	0.403	0.3861
AP001960.1	0	0	0	0	0	0	0	0	0	0	0	0	0	0	0	0	0	0	0	0	0	0	0	0	0	0	0.0224	0	0	0	0	0	0	0	0	0	0	0	0	0	0	0	0	0	0	0	0	0	0
OR2AI1P	0	0	0	0	0	0	0	0	0	0	0	0	0	0	0	0	0	0	0	0	0	0	0	0	0	0	0	0	0	0	0	0	0	0	0	0	0	0	0	0	0	0	0	0	0	0	0	0	0
AC244502.1	0.4931	0.5379	0.1542	0.7185	0.2987	0.2861	0.3092	0.42	0.5191	0.4058	0.4718	0.2736	0.3039	0.1205	0.4218	0.2013	0.2193	0.0926	0.3895	0.2843	0.2021	0.1564	0.1168	0.287	0.0959	0.1807	0.1978	0.1279	0.1817	0.1529	0.1124	0.1188	0.2653	0.2065	0.0837	0.0873	0.1583	0.1003	0.316	0.1053	0.1015	0.5126	0.2963	0.4166	0.3056	0.2347	0.2286	0.2453	0.1389
ALG1L2	0.6857	0.6407	1.63	0.3071	1.2553	0.166	0.0406	0.176	1.1241	0.8247	1.5646	0.6749	0.2776	0.5382	0.4745	0.4564	0.1484	0.4242	0.6181	0.1295	0.5238	0.386	0.2084	0.8383	0.2576	0.3363	0.335	0.2665	0.2938	0.2747	0.0643	0.4439	0.1609	0.2437	0.1888	0.1435	0.3313	0.1503	0.7153	0.2362	0.1037	0.7158	0.4004	0.8563	0.1964	0.168	0.1885	0.09	0.3622
LINC02405	0	0	0	0	0	0	0	0	0	0	0	0	0	0.0415	0	0	0	0	0	0	0	0	0	0	0	0	0	0	0	0	0	0	0	0	0	0	0	0.0117	0	0	0	0	0	0	0	0	0	0.0217	0
MIR498	0	0	0	0	0	0	0	0	0	0	0	0	0	0	0	0	0	0	0	0	0	0	0	0	0	0	0	0	0	0	0	0	0	0	0	0	0	0	0	0	0	0	0	0	0	0	0	0	0
RNU6-327P	0.7135	1.0299	1.5837	2.1105	1.5268	2.5401	1.5291	4.2228	3.717	1.8522	2.1959	1.5891	2.5486	0.3399	1.4471	0.5188	0.3516	0.7926	0.7126	0.4906	0.2905	0.3537	0.5822	0.5298	0.3139	0.3864	0.5901	0.9253	0.546	0.2754	0.0714	0.9314	0.1676	0.7753	0.2079	0.7629	0.3272	0.1378	0.8658	0.7469	0.5873	0.578	0.3515	1.6487	1.0718	0.5579	0.49	0.2715	0.3615
LDHC	0.7855	0	0.0327	0.1402	0.0998	0.0181	0.8053	1.7051	0.0708	0.2975	0.0518	0.0496	0.031	0.525	0.1149	0.0407	0.0843	0.0636	0.0695	0.1164	0.2155	0.1311	0.05	0.0525	0.1203	0.0514	0.0364	0.2938	0.036	0.0138	0.2721	0.5902	0.4505	0.0451	0.2093	0.0529	0.4821	0.5194	0.06	0.009	0.274	0.0343	0.3402	0.1166	0.0485	0.0089	0.0212	0.0444	0.0883
SEC14L1	15.1086	15.1389	14.3409	14.6656	17.6176	16.9741	24.3182	16.4816	16.2867	15.208	13.7139	16.3053	18.2379	28.5414	20.4412	21.6508	26.9047	25.2717	20.7218	20.9242	20.8992	24.8154	21.882	16.4489	16.7363	20.981	22.7732	29.4961	17.7547	21.8965	19.1682	22.0784	23.4528	24.9809	34.5463	30.4999	17.0673	29.8405	20.2108	26.6626	29.9257	15.6098	23.9357	18.6848	20.0697	22.2155	19.0742	21.0919	28.7906
S100A14	0.0108	0	0	0.0411	0.0723	0.0017	0.0366	0.1488	0.0358	0.0765	0.0524	0	0.0302	0	0	0.062	0	0	0.0245	0.0323	0.0596	0	0	0	0.023	0	0	0.0144	0	0	0	0	0	0	0	0	0.025	0	0	0	0	0	0.0635	0.015	0.0582	0	0	0	0
TESK2	4.0018	3.8281	4.705	4.558	5.0708	5.3048	4.2597	4.7036	4.2813	4.6903	4.7076	5.5437	5.7462	3.0984	6.3812	6.1231	6.2457	5.7916	4.8418	4.241	5.0069	4.0373	4.4096	5.0283	4.8313	4.6368	4.7409	2.975	5.6013	4.7081	3.6442	5.5317	4.6349	6.1772	3.3073	5.1064	5.7856	5.3955	5.9312	5.0371	4.9917	5.7511	5.0871	4.0448	5.1519	5.0444	6.0656	5.01	4.384
AL158835.1	0	0	0	0	0	0	0	0.0003	0	0	0	0	0	0.0093	0	0	0	0	0	0	0	0	0.0183	0	0.009	0	0	0	0	0	0	0	0	0	0	0	0	0	0	0.0015	0	0	0	0	0	0	0	0	0
DLGAP2-AS1	0	0	0	0	0	0	0	0	0	0	0	0	0	0	0	0	0	0	0	0	0	0	0	0	0	0	0	0	0	0	0	0	0	0	0	0	0	0	0	0	0	0	0	0	0	0	0	0	0
TNFRSF10D	5.3071	5.7648	2.7686	4.7793	3.249	3.5528	3.385	4.2433	3.6696	3.583	3.265	2.8615	3.1402	2.8586	2.7432	4.8801	4.6574	3.992	6.38	9.0099	3.879	3.9403	6.6095	2.8467	7.2782	4.2951	2.989	14.2149	5.3698	3.2773	2.3505	2.6229	2.6502	3.6223	5.527	5.7768	3.5373	3.6536	2.9611	1.8297	3.2631	2.7038	5.1271	3.8384	9.8934	4.3685	2.9269	3.2607	20.7257
IMPDH1	25.6845	26.9348	16.696	16.1784	15.4934	18.926	16.8204	15.3185	19.1955	19.7275	13.4721	16.3938	18.8162	21.2018	17.778	22.3349	16.742	17.3256	19.3306	30.3176	22.5858	26.4301	19.1285	19.2453	20.6659	21.007	27.8124	22.2519	25.3105	24.8621	20.0798	11.4349	14.8113	14.6426	9.3033	13.0866	20.6237	18.1331	10.0108	13.5522	21.0533	14.2694	18.0962	17.1699	21.7349	15.8818	19.3609	20.9243	19.9253
AL161757.5	0	0	0	0	0	0	0	0	0	0	0	0	0	0	0	0	0	0	0	0	0	0	0	0	0	0	0	0	0	0	0	0	0	0	0	0	0	0	0	0	0	0.0273	0	0	0	0	0	0.0214	0
RNU6-1315P	0	0	0	0	0	0	0	0	0	0	0	0	0	0	0	0	0	0	0	0	0	0	0	0	0	0	0	0	0	0.0674	0	0	0	0	0	0	0	0	0	0	0	0	0	0	0	0	0	0	0
MID1	0.0609	0.065	0.0331	0.0259	0.075	0.0536	0.0781	0.1295	0.0338	0.0511	0.0421	0.1043	0.1773	0.1323	0.1191	0.1842	0.2679	0.1235	0.1518	0.0862	0.157	0.15	0.185	0.2146	0.2044	0.1385	0.1214	0.1305	0.1753	0.2047	0.1601	0.2149	0.1067	0.2513	0.1007	0.0844	0.1905	0.1039	0.1757	0.354	0.2039	0.2236	0.1179	0.1063	0.135	0.2206	0.2061	0.1085	0.1557
RNU4ATAC6P	0	0	0	0	0	0	0	0	0	0	0	0.187	0	0	0	0	0	0	0	0	0	0	0	0	0	0	0	0	0.1215	0	0	0	0	0	0	0	0	0	0	0	0	0	0	0	0	0	0	0	0
AC005951.1	0	0	0	0	0	0	0	0	0	0	0	0	0	0	0	0	0	0	0	0	0	0	0	0	0	0	0	0	0	0	0	0	0	0	0	0	0	0	0	0	0	0	0	0	0	0	0	0	0
RAB3IL1	4.681	3.8074	4.9038	3.2345	2.5435	6.0133	4.5139	3.9172	2.3474	5.4354	2.8547	7.1865	4.9861	1.2011	4.6887	7.1352	8.3224	6.6825	5.3583	1.4395	2.9125	1.3757	4.9316	7.3725	7.9147	4.1179	6.5456	2.0067	4.7048	3.4605	5.5238	9.2655	6.1033	9.875	2.315	4.3735	7.4501	6.6611	10.7095	6.8331	4.1997	10.6515	5.1369	1.8362	3.4499	5.5848	7.8062	6.6474	4.9595
AC024587.2	0	0	0	0	0	0	0	0	0	0	0	0	0	0	0	0	0	0	0	0	0.0181	0	0	0	0	0	0	0	0	0	0	0	0	0	0	0	0	0	0	0	0	0	0	0	0	0	0	0	0
AC073592.1	0	0	0	0	0	0	0	0	0	0	0	0	0.0093	0.0235	0	0	0.0136	0	0	0.0026	0	0	0	0	0	0	0	0	0	0	0	0	0	0	0	0	0	0	0	0	0	0	0	0	0	0	0	0.0099	0
RPS6P2	0	0	0	0	0	0	0	0	0	0	0	0	0	0	0	0	0	0	0	0	0	0	0	0	0	0	0	0	0	0	0	0	0	0	0	0	0	0	0	0	0	0	0	0	0	0	0	0	0
MIR4254	0.0473	0	0	0	0	0	0.3576	0	0.3862	0	0	0	0.1779	0	0	0	0	0	0	0	0	0	0	0	0	0	0	0	0	0	0	0	0	0.1271	0	0	0	0	0	0	0	0	0	0	0	0	0	0	0
EYA3	8.1965	9.4976	7.9076	9.1579	6.7812	9.7596	5.6291	7.8441	8.6216	9.5466	9.5404	9.3744	8.0623	5.4443	8.3864	7.6177	7.7855	8.1412	9.2549	5.9437	7.0556	8.6123	5.8941	9.3102	7.4271	5.8569	7.7748	5.3211	6.6135	6.0755	5.8824	9.9665	6.7351	8.4684	2.7279	4.8519	9.2914	6.8802	10.8558	7.1692	5.8598	12.3646	6.7579	7.9937	5.9816	7.3199	9.8873	7.6248	5.7715
RNF144B	9.4821	9.2886	8.2341	11.6208	20.411	10.9516	15.8614	21.7478	10.8545	10.042	11.1765	19.7991	16.5774	61.415	41.1206	9.8781	8.7399	32.6701	11.9246	11.4333	40.7525	39.3664	42.0654	7.8626	15.9762	18.8831	31.1461	69.3205	12.5169	40.768	49.956	23.56	8.8245	13.5985	6.7664	8.4505	10.5694	8.3415	9.7772	23.9077	15.1925	6.833	12.2847	18.7047	7.4858	31.6714	9.1345	9.711	13.6907
AC009145.2	0.1426	0.3673	0.6612	0.2551	0.1391	0.7556	0.3974	0.6367	0.5693	0.8211	0.5496	0.4009	1.0368	0.0144	0.5369	0.1241	0.3249	0.4391	0.4457	0.015	0.0409	0.3542	0.3427	0.165	0.1446	0.3204	0	0.3269	0.2505	0.1223	0.6433	0.1958	0.3094	0.3453	0.4	0.2338	0.2024	0.3245	0.1893	0.1822	0.3561	0.2971	0.8338	0.7333	0.3945	0.0454	0.424	0.1846	0.3938
AC091832.1	0	0	0	0	0	0	0	0	0	0	0	0	0	0	0	0	0	0	0	0	0	0	0	0	0	0	0	0	0	0	0	0	0	0	0	0	0	0	0	0	0	0	0	0	0	0	0	0	0
HNRNPAB	55.3362	54.5992	63.4616	41.7163	48.0723	67.2708	49.143	66.8175	41.0819	56.6953	61.4641	49.5091	57.0595	49.7434	59.4259	71.8616	75.5777	86.4804	84.1905	57.0149	92.899	57.1039	73.3343	96.9831	101.1687	61.8731	60.3786	60.7481	76.5135	55.2565	75.4652	103.9991	87.32	93.2319	45.4462	53.7584	74.4496	69.8461	106.0563	80.1182	56.2789	115.9575	58.6103	60.2583	62.156	80.2934	73.588	67.916	68.7314
AL663061.1	0	0	0	0	0	0	0	0	0	0	0	0	0	0	0	0	0	0	0.118	0	0.2013	0	0	0	0	0	0	0	0	0	0	0	0	0	0	0	0	0	0	0	0	0	0	0	0	0	0	0	0
TCTN3	6.587	5.9532	4.6046	5.1348	4.8391	5.6139	4.0982	4.7038	5.4054	6.5437	4.9043	4.6543	4.5693	4.3864	4.5141	5.3471	5.0666	5.8045	5.7316	4.0709	4.9661	4.5144	5.5738	5.9648	5.8815	5.2473	5.4716	4.1051	4.9864	4.0426	4.9301	6.3857	5.8994	5.7568	2.5659	4.4918	6.3007	4.4622	6.8016	5.1582	4.3181	6.9836	5.3446	5.2692	5.6903	6.1299	6.686	5.1013	4.2102
RNVU1-34	1.8164	0.8476	1.1743	0.2506	3.2538	1.8361	3.1331	1.5478	0.3542	2.4206	4.6857	0.5732	1.6714	2.0718	1.4568	3.8371	4.5714	2.474	3.0955	1.1088	3.2045	2.2246	2.1286	1.9611	2.509	2.4017	2.0237	2.7717	0.6161	1.9331	3.4571	1.9343	7.7633	3.5411	19.3351	3.1466	3.7805	1.3022	3.0749	8.6043	4.2433	3.2785	2.9835	0.7118	3.9619	9.5137	2.6331	6.1946	5.1444
EIF4BP6	6.719	5.8544	6.4309	5.2105	3.8629	5.0759	3.2329	4.8861	6.0193	6.0783	4.9914	3.9132	4.3775	4.7079	5.6981	5.7501	5.3966	5.5064	6.6475	4.9979	6.8849	4.9953	5.5419	6.901	5.6627	4.1682	4.333	5.6977	6.0176	5.3868	6.1697	6.0741	6.675	5.2997	2.6921	3.987	5.4167	4.3211	6.0956	4.9585	4.7953	6.5069	4.3764	5.9344	4.3072	5.9435	5.7526	5.7058	5.2491
CDY8P	0	0	0	0	0	0	0	0	0	0	0	0	0	0	0	0	0	0	0	0	0	0	0	0	0	0	0	0	0	0	0	0	0	0	0	0	0	0	0	0	0	0	0	0	0	0	0	0	0
PRR20C	0	0	0	0	0	0	0	0	0	0	0	0	0	0	0	0	0	0	0	0	0	0	0	0	0	0	0	0	0	0	0	0	0	0	0	0	0	0	0	0	0	0	0	0	0	0	0	0	0
AC061975.4	0	0	0.018	0	0	0	0	0.1366	0	0	0	0	0	0	0	0	0	0	0	0	0	0	0	0	0.0378	0	0	0	0	0	0	0	0	0	0	0	0	0	0	0	0.0679	0	0	0	0	0	0	0	0
OAZ1P1	0	0	0	0	0	0	0	0	0	0	0	0	0	0	0	0	0	0	0	0	0	0	0	0	0	0	0	0	0	0	0	0	0	0	0	0	0	0	0	0	0	0	0	0	0	0	0	0	0
AC084116.2	0	0	0	0	0	0	0	0	0	0	0	0	0	0	0	0	0	0	0	0	0	0	0	0	0	0	0	0	0	0	0	0	0	0	0	0	0	0	0	0	0	0	0	0	0	0	0	0	0
RHEBL1	1.2358	0.7996	0.9382	1.0433	0.7404	0.9015	1.6543	0.5893	1.9465	1.0596	0.7388	0.7557	0.8088	0.2397	0.5847	0.7896	0.5253	0.7466	0.7828	0.4724	0.5097	0.259	0.3916	0.5763	0.585	0.54	0.4988	0.3781	0.5536	0.3087	0.4151	0.8559	0.4032	0.696	0.6324	0.6534	0.5926	0.4757	0.7097	0.4397	0.3211	1.1591	0.6082	1.4804	0.4352	0.7452	0.6846	0.5433	0.509
CYCSP2	0	0	0	0	0	0	0	0	0	0	0	0	0	0	0	0	0	0	0	0	0	0	0	0	0	0	0	0	0	0	0	0	0	0	0	0	0.004	0	0	0	0	0	0	0	0	0.049	0	0	0
AC098848.1	0	0	0	0	0	0	0	0	0	0.0758	0	0	0	0.0531	0	0	0	0	0	0	0	0	0.1045	0	0	0	0	0	0	0	0	0.0572	0	0	0	0	0	0	0	0.0191	0	0.1281	0.0739	0	0	0	0	0.1106	0
ZNF337-AS1	0.9158	1.2044	1.1706	1.6868	0.946	1.6735	0.959	1.0201	1.9491	1.4666	1.2391	1.9996	1.7288	0.3912	1.4645	0.9618	1.88	1.1314	0.6707	0.2935	0.3765	0.2575	0.8347	0.914	0.8385	0.5478	1.0556	0.5763	0.6692	0.4437	0.6538	1.8233	1.226	1.8523	0.4167	0.7216	1.2828	1.0614	1.6641	1.2728	0.7582	1.8138	1.4459	1.0163	0.7437	0.851	1.3626	1.0355	0.6291
KIRREL3-AS3	0	0	0	0	0	0	0	0	0	0	0	0	0	0	0	0	0	0	0	0	0	0	0	0	0	0	0	0	0	0	0	0	0	0	0	0	0	0	0	0	0	0	0	0	0	0	0	0	0
OR5B17	0	0	0	0	0	0	0	0	0	0	0	0	0	0	0	0	0	0	0	0	0	0	0	0	0	0	0	0	0	0	0	0	0	0	0	0	0	0	0	0	0	0	0	0	0	0	0	0	0
C1RL	9.3041	9.5417	9.2955	10.5579	8.1226	7.1979	5.5164	7.128	8.0909	9.0407	11.2024	8.5574	10.0934	7.4404	11.267	6.0576	5.6363	5.7097	6.0443	7.7891	5.8326	8.2026	7.2686	5.594	5.0759	6.2377	8.9459	7.3224	6.3197	9.4228	7.7733	4.3449	3.4511	3.6458	2.6708	3.7412	6.0371	5.6718	5.2029	6.2742	7.08	6.3183	4.9535	5.0674	6.375	5.287	6.2467	6.3259	4.9515
SV2A	2.4891	2.2117	2.2099	1.6541	1.995	1.8212	1.4962	3.1635	1.5636	1.8145	2.4261	1.5624	2.1507	1.0759	1.7905	1.4478	1.7986	1.3917	2.0914	1.089	1.5588	0.8506	1.1253	2.4445	1.3602	0.9873	1.0974	0.9766	1.579	0.9034	1.1336	2.7877	1.4763	1.7955	1.3268	1.0678	1.8128	1.4437	1.6548	1.5436	0.7444	2.5647	0.8986	2.2489	1.3426	1.21	1.8831	1.2135	1.1133
AC022710.1	0	0	0	0	0	0	0	0	0	0	0	0	0	0	0	0	0	0	0	0	0.0087	0	0	0	0	0	0	0	0	0	0	0	0	0	0	0	0	0	0	0	0	0	0	0	0	0	0	0	0
HORMAD1	0.4283	1.2868	0.6974	1.6937	0.8167	0.8975	0.5764	0.7838	0.6105	1.2088	1.5818	0.593	1.4472	1.262	1.5722	0.477	0.8806	0.4539	1.1184	0.7203	0.5188	1.1386	0.4758	0.6383	0.283	1.1838	0.5319	0.6792	0.4196	0.6052	0.3806	0.3017	0.5189	0.7004	0.3502	0.632	0.7293	1.4014	0.7141	1.0316	1.3795	0.322	1.9598	0.6762	0.4348	0.6276	0.8419	1.0157	0.8505
RN7SL672P	0	0	0	0.0643	0	0	0	0	0	0	0	0	0	0	0	0	0	0	0	0	0	0	0	0.098	0	0	0	0	0.0481	0	0	0	0	0	0	0	0	0.1235	0	0	0	0	0	0	0	0	0	0	0
AL133215.1	1.5612	1.1066	1.1652	1.2259	0.2781	1.2325	0.2873	0.4173	1.6568	1.0596	1.7213	0.6597	1.2323	0.245	0.7705	0.1835	0.3277	0.5172	0.3688	0	0.1855	0.3106	0.3054	0.6963	0.0742	0.1416	0.2237	0.2222	0.1902	0.3281	0.1734	0.6106	0.2089	0.1639	0.1837	0.0713	0.2629	0.237	0.2582	0.3415	0.1396	0.7972	0.4412	0.6217	0.2758	0.1593	0.3206	0.1815	0.3431
ZSCAN25	6.3656	5.8441	7.0962	6.5583	5.1101	6.8443	6.861	5.1529	7.9828	6.2132	6.0681	6.4839	7.7584	2.9918	6.6775	4.2422	4.5087	4.8539	4.1732	2.5011	2.7987	2.3532	3.5409	5.2324	4.2328	3.7819	3.6715	3.1103	3.7401	3.3946	2.9902	5.5452	3.8584	5.6154	3.7851	3.0232	4.2543	4.1065	5.2791	3.4371	2.5226	6.0784	3.9654	6.255	3.4908	4.3087	5.3861	3.5106	3.1675
LINC02609	0.0089	0	0.068	0.0023	0.0534	0.0822	0.1563	0.2343	0	0.0169	0.026	0.0282	0.0414	0.0251	0.0241	0.0087	0.1081	0.0448	0.0347	0.0345	0	0.0136	0.0088	0.0306	0.0679	0.0097	0.0092	0.0371	0.0199	0.022	0.022	0.0385	0.0553	0.1092	0.0433	0.0298	0.0524	0.0403	0.0331	0.0633	0.0257	0.0111	0.044	0.0371	0.0596	0	0.0278	0.0698	0.0432
AC013733.2	0	0	0	0	0	0	0	0	0	0	0	0	0	0	0	0	0	0	0	0	0	0	0	0	0	0	0	0	0	0	0	0	0	0	0	0	0	0	0	0	0	0	0	0	0	0	0	0	0
SRL	0.0014	0	0	0	0	0.0141	0	0	0	0	0.0077	0.0042	0.0069	0.0053	0	0.0231	0.0244	0.0068	0	0.0102	0.0217	0.0161	0.0156	0.0108	0.0041	0.0029	0.0109	0.0046	0.0083	0.0156	0.0052	0.0114	0.0054	0.0231	0.0003	0.0301	0.0318	0.0069	0.0078	0.0422	0.0062	0.0223	0.0074	0.0134	0.0065	0.0052	0.0656	0.0165	0.0408
RNU6-507P	0	0	0	0	0	0	0	0	0	0	0	0	0	0	0	0	0	0	0	0	0	0	0	0	0	0	0	0	0	0	0	0	0	0	0	0	0	0	0	0	0	0	0	0	0	0	0	0	0
EEF1A1P37	0	0	0	0	0	0	0	0	0	0	0	0	0	0	0	0	0	0	0	0	0	0	0	0	0	0	0	0	0	0	0	0	0	0	0	0	0	0	0	0	0	0	0	0	0	0	0	0	0
PCDHGA11	0.6962	0.3957	0.3626	0.7436	0.351	0.5397	0.2193	0.302	0.7435	0.4039	0.4989	0.9298	0.4412	1.6978	0.7852	1.2263	1.5343	0.5444	0.7409	0.4881	0.4321	0.7434	0.8861	0.7122	0.6929	0.5211	0.658	0.7579	0.6169	1.0464	0.8565	0.6078	1.2205	1.0163	0.2865	0.509	1.0489	0.5327	1.4737	1.332	0.9181	0.82	1.0076	0.8137	1.1025	0.9102	1.339	0.6333	0.8011
CCNA2	13.7327	17.0686	13.8859	9.8902	14.7612	20.9903	12.2818	16.6454	6.96	17.2545	12.6188	17.3178	21.5122	11.1385	26.643	22.9344	33.0189	30.8732	33.8709	15.8426	30.3706	15.8216	23.5672	39.4821	42.849	23.0983	31.3559	18.98	22.9151	17.2547	22.7751	43.5458	26.5779	40.2977	17.9321	24.1153	35.2877	30.991	37.9198	31.064	15.8628	44.2235	21.0972	16.8559	16.7305	27.5544	34.7917	31.8152	25.6687
MIR4654	0.6799	0.1597	1.182	0	0.2949	0.1505	1.1034	0.2372	0	0.2374	0.6693	1.0302	0.7554	0	0.5867	0.2579	0.0366	0.3926	0	0.128	0.262	0	0.3353	0.1076	0.0984	0.266	0.2021	0.1764	0	0.2867	0.1349	0.2712	0.1553	0.2292	0.1343	0.5688	0.0418	0	0.1203	0.4292	0.7298	0.3237	0.466	0.724	0.1955	0.2506	0.6546	0	0.4027
AL355490.3	0.1134	0.1566	0	0.1389	0.1998	0.2456	0.4527	0.2867	0.3917	0.2583	0.1116	0.4308	0.5309	0.4526	0.544	0.2047	0.0815	0.2431	0.4412	1.009	0.3752	0.3368	0.0717	0.2267	0.5299	0.9103	0.1699	0.527	0.4299	0.4476	0.0542	0.0003	0.2843	0.3678	1.4088	0.48	0.0276	0.3742	0.1836	0.0845	0.7571	0	0.0004	0.061	0.3592	0.1078	0.1389	0.7022	0.9332
WNT3A	0	0	0	0	0.0148	0	0.0158	0	0	0	0	0	0	0.041	0.0369	0	0.0237	0	0	0	0.0105	0	0	0.0105	0.01	0	0	0	0	0.0153	0	0.0111	0.0106	0.0235	0	0.0115	0	0	0.0152	0	0	0	0	0.0173	0	0.0101	0.0106	0	0.0124
ARHGAP42P4	0	0	0	0	0	0	0	0	0	0	0	0	0	0	0	0	0	0	0	0	0	0	0	0	0	0	0	0	0	0	0	0	0	0	0	0	0	0	0	0	0	0	0	0	0	0	0	0	0
AC010768.3	0	0	0	0	0	0.0253	0	0	0	0	0	0	0	0	0	0	0	0	0	0	0	0	0	0	0	0	0	0	0	0	0	0	0	0	0.0204	0	0	0	0	0	0	0	0	0	0	0	0	0	0
RPL7P18	0.8651	0.8895	1.9616	2.1472	5.1261	2.0543	3.003	4.3362	1.4343	2.7373	4.0519	3.053	4.8582	1.4813	5.6688	1.0629	1.6179	1.3193	1.4139	1.6685	0.8005	2.9056	1.0475	1.0153	0.8022	1.1805	1.6803	0.9218	1.0736	1.3822	1.1146	1.4787	0.5945	1.539	0.863	0.6389	1.2017	1.3729	1.5755	0.7594	1.3159	1.5425	3.5381	1.3972	1.7474	0.8397	1.2891	0.8397	1.6582
KIAA0100	39.0662	38.9652	34.5918	36.3928	36.6506	39.1829	31.3732	35.7321	36.2837	38.3291	30.4884	35.4016	37.6496	37.1894	34.2463	39.3521	32.3442	33.2021	37.8059	30.4397	23.9973	30.7286	32.512	37.1186	35.4305	34.0226	37.8096	32.5347	37.7677	36.6179	29.6356	34.5328	29.6449	31.0363	13.1674	21.5909	42.8781	33.4469	35.5022	28.2833	30.9401	40.526	33.558	39.2052	35.6043	33.3579	38.1482	33.4851	31.3577
AC096719.1	0.015	0	0	0	0	0	0	0	0	0.0227	0.0232	0.0014	0	0	0.0571	0	0	0	0	0	0.0163	0	0	0	0	0	0.0082	0	0	0	0	0	0.0194	0	0.017	0	0	0	0	0	0	0	0	0	0.0318	0	0	0	0
AC144548.1	26.2943	33.1331	28.1723	24.2274	28.7675	29.5846	21.5383	22.2655	23.3869	29.3878	27.9404	26.6491	30.0237	24.1166	23.5512	24.4951	24.9246	26.4838	28.9186	28.0911	34.0785	29.9356	30.4111	29.8138	26.7482	25.928	29.3314	27.8194	28.1848	27.3343	32.7212	29.1346	23.7395	26.0033	20.0144	21.7036	27.4239	23.6251	24.3791	26.3807	23.5931	28.3417	20.2543	23.4804	26.579	28.4607	27.0111	27.2608	22.9873
AC008628.2	0	0	0	0	0	0	0	0	0	0	0	0	0	0	0	0	0	0	0	0	0	0	0	0	0	0	0	0	0	0	0	0	0	0	0	0	0	0	0	0	0	0	0	0	0	0	0	0	0
GAGE2A	0	0	0	0	0	0	0	0	0	0	0	0	0	0	0	0	0	0	0	0	0	0	0	0	0	0	0	0	0	0	0	0	0	0	0	0	0	0	0	0	0	0	0	0	0	0	0	0	0
OGFOD2	6.6326	6.0082	4.9506	5.0945	4.0546	5.796	3.0895	3.9311	5.9437	5.1113	4.6956	4.9001	6.739	2.9846	5.7564	5.2883	5.4991	4.6933	4.6464	3.3585	3.2249	2.9362	3.054	4.9414	4.1767	2.9818	4.5936	2.7744	3.8787	3.4517	3.278	4.8613	4.3731	4.4307	2.2429	2.5068	5.3628	4.118	6.3801	4.474	3.0881	6.1322	3.7683	5.2892	3.9104	4.1696	5.5729	3.8645	2.4927
TRIM31-AS1	0	0	0.0103	0	0	0	0.0423	0.0093	0	0	0	0	0	0.02	0	0.0705	0.1104	0	0	0	0	0	0	0	0	0	0	0.0161	0.0558	0	0.0097	0	0	0	0.0319	0	0	0.0115	0	0.0548	0	0	0	0	0	0.0269	0.0241	0	0
HNRNPA1P35	0.1941	0.0741	0.2205	0.2102	0.1663	0.0833	0	0.2129	0.0999	0.0475	0.2249	0.1542	0.2645	0.1685	0.025	0.0171	0.1169	0.1199	0.1651	0.1585	0.1322	0.0968	0.1756	0.2111	0.1533	0.1055	0.0424	0.0612	0.2062	0.0719	0.1537	0.1348	0.0671	0.217	0.0336	0.0482	0.1056	0.0683	0.1195	0.1561	0.129	0.0864	0.0218	0.1149	0.108	0.1625	0.1725	0.0417	0.0751
RN7SL346P	0	0	0	0	0.0954	0.0131	0	0	0.1347	0	0	0	0.1342	0	0	0.1399	0	0	0	0.0851	0	0	0.0507	0	0.1004	0	0	0	0.0225	0.0665	0.0901	0.0495	0	0.0591	0	0.0668	0	0	0	0	0	0	0	0.1309	0.4445	0	0	0.0537	0.1915
XKRX	0.5525	0.8794	0.5759	1.0964	0.4581	0.7292	0.299	0.3724	1.4878	0.2571	0.7784	0.5863	0.2801	0.0936	0.4791	0.1367	0.0688	0.1985	0.2646	0.0999	0.1672	0.1597	0.1998	0.1463	0.0877	0.3702	0.1123	0.2105	0.0895	0.1237	0.1056	0.4236	0.2633	0.2728	0.0751	0.1139	0.2239	0.1315	0.1044	0.1883	0.0772	0.3177	0.3262	0.4461	0.077	0.368	0.3473	0.1457	0.0756
SLC6A15	0	0	0	0	0	0	0	0	0	0.0051	0	0	0.0046	0	0	0	0	0	0.0037	0	0	0	0.0035	0	0	0	0.0073	0	0	0	0	0	0	0	0	0	0	0	0	0	0	0	0.0049	0	0	0	0	0	0
RN7SL824P	0	0	0	0	0	0	0	0	0	0	0	0	0	0	0	0	0	0	0	0	0	0	0	0	0	0	0	0	0	0	0	0	0	0	0	0	0	0	0	0	0	0	0	0	0	0	0	0	0
AC136475.2	3.5673	2.392	1.5733	1.9315	0.8883	1.0967	3.6757	1.287	4.2382	1.0894	1.6863	1.1802	1.3355	0.8829	1.6519	0.3463	0.5726	1.4136	0.7532	0.4798	0.4315	0.691	1.0973	1.2327	0.4667	1.088	1.157	0.7679	0.7545	0.177	1.0627	1.7638	0.6463	0.7341	2.1199	0.9547	0.4626	0.2098	1.1294	0.6048	0.2745	1.4227	1.1402	2.2131	0.9147	0.8797	0.8227	0.9601	0.5526
AC027544.2	2.2425	1.3694	4.6925	4.8134	10.6433	4.5244	7.4521	5.7179	3.7853	4.221	4.5269	5.4911	7.1356	4.3678	7.6226	2.9675	6.1806	5.7364	5.9362	4.1679	3.4546	3.9123	2.7445	4.3614	2.7677	3.1547	2.369	4.3224	2.6337	2.6653	2.8777	4.8155	5.8667	4.7854	4.2692	7.7967	3.2273	7.4834	3.587	3.9459	5.4189	4.4349	5.5431	6.1204	5.3787	2.7388	3.5181	4.0131	5.5692
TMPPE	10.9417	11.1946	12.4136	12.3408	12.3927	12.8407	11.6412	10.6635	9.4649	14.5494	9.7097	12.411	17.5674	11.348	15.9432	13.2713	13.3887	14.0052	12.6017	9.8888	10.7625	12.3391	10.662	13.4484	13.8515	9.8736	12.8178	12.0503	12.0499	13.427	10.1047	13.3702	10.0849	12.9378	7.5224	7.8156	15.1694	13.0125	11.703	10.0259	10.0685	14.4221	11.1795	13.1432	12.9856	10.9572	13.2758	10.271	10.2611
TEDC2	1.4364	1.6266	1.0873	0.8887	1.2467	2.1684	0.9584	2.0427	0.9373	1.4316	1.2089	1.2099	2.0989	0.9242	1.6458	2.6512	3.0717	2.3747	2.4166	1.214	1.7495	1.0274	1.3896	3.2879	2.8218	1.45	2.0423	1.0265	2.0873	1.1018	1.4512	3.3234	2.7717	2.82	0.8019	1.3132	2.491	2.0083	3.9361	2.4245	1.2199	4.1394	1.9155	1.7303	1.3055	2.3798	2.6478	2.5585	1.2199
MMP11	0.6494	0.5432	0.3542	0.3994	0.4889	0.2496	0.1167	0.402	1.7908	0.287	0.3568	0.2444	0.265	0.636	0.7249	0.3827	0.443	0.2772	0.4806	0.1241	0.189	0.2585	0.334	0.8257	0.3439	0.3943	0.2038	0.4072	0.2019	0.3814	0.2439	0.6713	0.4342	0.235	0.0554	0.2019	0.6292	0.1872	0.7489	0.4239	0.1271	0.4726	0.537	0.9352	0.4735	0.4202	0.7717	0.4223	0.2418
LINC02663	0	0	0	0	0	0	0	0	0	0	0	0	0	0	0	0	0	0	0	0	0	0	0	0	0	0	0	0	0	0	0	0	0	0	0	0	0	0	0	0	0	0	0	0	0	0	0	0	0
AC138907.2	0	0	0	0	0	0	0	0	0	0	0	0	0	0	0	0	0	0	0	0	0	0	0	0	0	0	0	0	0	0	0	0	0	0	0	0	0	0	0	0	0	0	0	0	0	0	0	0	0
URAHP	0.0192	0	0	0.0087	0	0.0001	0	0	0.0173	0	0	0	0	0.0257	0	0	0	0	0.0134	0	0.0198	0.0288	0.0102	0.0132	0.0125	0	0	0	0	0.0127	0.0191	0	0	0	0.0069	0.0038	0	0	0	0.0026	0	0	0.0179	0	0	0	0.0133	0.0134	0.0069
AC006538.2	13.1793	11.2499	11.9208	9.7214	9.5676	14.1552	8.0732	13.5581	9.4552	12.9804	11.6644	12.7507	17.8168	11.9528	12.212	20.9428	25.5948	20.5099	23.2051	13.0782	16.7445	10.1931	13.5398	24.9242	20.7724	13.7673	16.7779	10.8362	14.0774	15.4743	18.7674	26.754	20.1981	19.2157	7.9377	11.5639	18.6016	17.9477	27.9359	19.1483	11.2344	29.3763	15.506	18.2432	15.3785	20.1084	19.9343	14.6865	14.0527
MEX3C	16.5998	13.8584	11.1455	12.4346	18.1739	13.702	13.6753	12.6521	18.7933	13.8818	11.5221	13.4729	11.7564	13.9259	15.9588	10.6531	10.4775	12.9386	14.3666	16.9675	14.62	12.9603	12.5292	18.9193	15.4865	17.0816	11.6596	14.8511	15.2206	12.2395	10.7838	16.9036	13.4141	14.7264	14.8212	14.0897	13.2161	12.5229	12.6634	12.7199	9.9983	13.7494	12.4476	22.7996	13.4191	14.3842	14.0179	16.9934	14.9755
RIMKLA	0.104	0.1069	0	0.0805	0.0231	0.0254	0.0206	0.1169	0.0129	0.0272	0.0337	0.0903	0.0502	0	0.0342	0.0833	0	0.0237	0.2182	0.0734	0.0582	0.0969	0.0187	0.1174	0.0556	0.0486	0.1664	0.0987	0.029	0.0375	0.1127	0.0615	0.108	0.0872	0.0205	0.0213	0.0382	0.0644	0.0564	0.1039	0.129	0.1008	0.169	0.025	0.1288	0.144	0.1589	0.0991	0.0594
AC007179.1	0	0	0	0	0	0	0	0	0	0	0	0	0	0	0	0	0	0	0	0	0	0	0	0	0	0	0	0	0	0	0	0	0	0	0	0	0	0	0	0	0	0	0	0	0	0	0	0	0
ZBTB20-AS2	0	0	0	0	0.0585	0	0	0	0	0	0	0	0	0	0	0	0	0	0.0235	0	0	0	0	0	0	0	0	0	0	0	0.0435	0	0	0	0	0	0	0	0	0	0	0	0	0	0	0	0	0	0
MTND3P9	0	0	0	0	0	0	0	0	0	0	0	0	0	0	0	0	0	0.0295	0	0	0.0103	0	0	0	0	0	0	0	0	0	0	0	0	0	0	0	0	0	0	0	0	0	0	0	0	0	0	0	0.0795
RN7SL493P	0	0	0	0	0	0	0	0.0714	0	0	0	0	0	0	0	0	0.117	0.0648	0	0	0	0	0	0	0	0	0	0	0.0515	0	0	0	0	0	0.0545	0	0	0.0572	0	0	0	0	0	0	0	0	0	0.0528	0
AC026954.3	0	0	0	0	0	0	0.1104	0	0	0	0	0	0.0377	0	0	0	0.0318	0	0	0	0	0	0	0	0	0	0	0	0	0	0	0	0	0	0	0	0	0	0	0	0	0	0	0.0449	0	0	0	0	0.0463
SRRD	11.0079	10.2998	10.4896	7.6887	8.3166	11.0312	9.378	9.0381	7.9186	8.7705	9.5281	10.1191	9.3896	6.1994	9.7312	11.4873	11.0035	11.5905	11.4118	7.9937	9.5595	6.23	7.9437	12.4244	12.2426	9.084	9.8642	7.1511	8.5475	7.0215	8.8931	14.8694	11.5326	12.8819	6.9167	7.7744	12.6878	9.4774	12.1267	10.8576	7.2653	16.1645	9.0052	10.387	8.2746	11.92	12.8978	9.3957	8.98
MAP7	3.1103	3.1057	2.0286	1.7958	2.3284	3.0049	1.6906	4.1435	1.3853	2.5025	2.988	2.2145	3.347	2.3643	3.404	3.3887	4.606	4.0072	6.1213	3.8521	4.9319	2.642	2.8414	4.8305	3.6461	2.2198	3.6655	2.9793	3.6026	2.6579	3.9793	5.3203	4.5725	3.7533	2.7937	2.4541	4.9272	2.9922	5.8853	4.3419	2.0985	7.7147	3.4786	3.7391	4.0726	3.9757	4.8219	5.1474	2.7276
APOE	1.6336	1.6971	2.7198	0.8644	1.3897	2.1894	1.5018	3.0236	1.2972	1.4441	1.4145	1.15	2.5532	6.0279	2.8944	8.1607	6.6507	2.5909	2.3636	3.9446	5.9833	7.2432	8.888	6.0654	8.1878	4.3785	5.9748	2.7106	6.3208	10.2138	15.6858	6.113	11.1561	9.754	5.0244	8.1068	7.348	5.9942	3.0335	13.5366	9.0498	5.7955	4.1734	4.3594	5.7507	5.6111	11.9657	9.6768	5.077
FXNP2	0.7812	0.7754	1.1389	1.2506	1.0307	2.1749	1.3608	2.1887	2.0046	2.0911	1.8971	1.5205	1.5744	0.2238	1.3947	0.9398	0.873	0.9362	0.9342	0.4521	0.4383	0.3806	0.4164	0.7257	0.637	0.5688	0.7114	0.1352	0.3272	0.5926	0.6046	2.1413	0.7415	1.3201	0.1147	0.7507	1.0177	0.6568	1.5988	0.7127	0.5013	1.7506	0.9456	1.2757	0.778	0.4262	0.9509	0.9289	0.5904
AC073089.1	0	0	0	0	0	0	0.1009	0	0	0	0	0	0	0	0	0	0	0	0	0	0	0	0	0	0	0	0	0	0	0	0	0	0	0	0	0	0	0	0	0	0	0	0	0	0	0	0	0	0
RCC2P1	0	0	0	0	0	0	0	0	0	0	0	0	0	0	0	0	0	0	0	0	0	0	0	0	0	0	0	0	0	0	0	0	0	0	0	0	0	0	0	0	0	0	0	0	0	0	0	0	0
AL139348.1	0	0	0	0	0	0	0	0	0	0	0	0	0	0	0	0	0	0	0	0	0	0	0	0	0	0	0	0	0	0	0	0	0	0	0	0	0	0	0	0	0	0	0	0	0	0	0	0	0
LINC00634	0.0098	0.0587	0.0959	0	0.171	0.0508	0.0305	0.0139	0.0402	0.1412	0.0362	0.0313	0.0403	0.0791	0.0355	0.13	0.0685	0.0253	0.0308	0.0382	0.1324	0.0403	0	0.0908	0.106	0.0403	0.0408	0.059	0.1509	0.0195	0.0195	0.192	0.1122	0.136	0.0852	0	0.0795	0.0247	0.0587	0.0198	0	0.0526	0	0.0501	0.0438	0.0776	0.0407	0.0618	0.0479
CDCA4P2	0	0	0	0	0	0	0	0	0.0568	0	0	0	0	0	0	0	0	0	0	0	0	0	0	0	0	0	0	0	0	0	0	0	0	0	0	0	0	0	0	0	0	0	0	0	0	0	0	0	0
HMGN3	24.026	28.2451	23.391	23.8747	22.6928	21.3251	17.7531	19.027	19.3952	21.1227	28.9945	19.9117	16.0169	23.845	15.2644	15.5576	17.1268	17.4931	23.9167	27.2271	28.8814	24.5749	24.0855	26.4265	20.777	20.483	18.0506	20.4001	19.1162	23.7357	28.4884	21.4549	23.1943	18.2373	15.0962	16.0676	23.9475	17.6501	20.3004	22.6292	20.7701	21.1148	19.3799	24.2049	20.8498	20.6503	20.5659	25.1309	21.6003
MIR573	7.0557	6.5984	10.5159	13.1446	13.9303	17.6929	16.9712	19.7429	11.5028	14.4448	9.2128	13.8154	17.1153	4.9999	13.3628	6.2715	5.3369	9.7385	8.2934	1.3218	0.8871	2.9311	6.4941	7.5777	8.237	3.1305	6.3428	7.2298	1.9251	5.5918	4.2468	10.9407	4.6618	13.2563	3.1475	4.8948	8.1584	7.4481	9.8563	4.5492	4.2353	7.9426	8.272	10.2971	5.8954	7.2366	4.8849	6.5234	7.1823
PCAT19	0.0086	0.0051	0.012	0.0933	0	0	0	0.0061	0	0	0.0126	0	0.0243	0.026	0	0.0275	0.02	0	0.027	0.0167	0.0445	0.0397	0.2333	0.0133	0.0169	0.0163	0.0759	0.0412	0.0617	0.0905	0.0556	0.0405	0	0.0892	0.0186	0.0536	0.0488	0.0098	0.0128	0.0902	0.0433	0.023	0.0362	0	0.0267	0.017	0.0404	0.0215	0.042
AC104136.1	0	0	0	0	0	0	0	0	0	0	0	0	0	0	0	0	0	0	0	0	0	0	0	0	0	0	0	0	0	0	0	0	0	0	0	0	0	0	0	0	0	0	0	0	0	0	0	0	0
AC087439.1	0	0	0	0	0	0	0	0	0	0	0	0	0	0.0026	0.0679	0	0.0886	0	0	0	0	0	0	0	0	0	0	0	0	0	0	0	0	0.081	0	0	0	0	0	0	0.0441	0	0	0	0	0	0	0	0
AL732372.2	0.0367	0.0159	0.0047	0.0271	0.0097	0.0043	0.0153	0.0187	0.0135	0.024	0.0489	0	0	0	0.0241	0.0404	0	0.0172	0.0035	0.0194	0	0	0	0	0	0	0.0034	0	0.0068	0	0	0.0072	0	0	0	0.0075	0.0135	0.0114	0.0545	0.0134	0.0076	0.0179	0	0.0085	0.0163	0.0295	0.0312	0	0
SPACA4	0	0	0	0	0	0	0	0	0	0	0	0	0	0	0	0	0	0	0	0	0	0	0	0	0	0	0	0	0	0	0	0	0	0	0	0	0	0	0	0	0	0	0	0	0	0	0	0	0
RRBP1	10.8581	8.9416	12.6842	8.8053	12.3427	9.8009	12.1601	13.8313	10.2752	10.0782	12.8493	10.8865	13.1644	14.8489	10.4174	11.1642	9.0835	10.2397	8.832	10.342	9.1555	11.1858	12.0474	8.9126	10.8258	8.8884	9.1912	12.6965	10.7216	12.1134	10.6755	7.9173	11.3044	9.8276	10.1216	8.0974	10.6864	9.5001	11.4427	10.525	10.1903	10.172	11.7095	10.3165	10.5527	8.8057	9.8471	10.2307	12.3405
IL9R	0.3386	0.6591	0.2313	0.2867	0.1892	0.2316	0.1839	0.1822	0.2892	0.1386	0.0405	0.3481	0.2674	0.0738	0.2338	0.2517	0.2818	0.0655	0.0703	0.057	0.1368	0.1112	0.1469	0.1941	0.0422	0.1465	0.1631	0.0663	0.0204	0.0745	0.0651	0.1864	0.1607	0.1163	0.0265	0.2045	0.0874	0.1647	0.1347	0.0898	0.0468	0.1587	0.1704	0.4085	0.2581	0.1369	0.1602	0.0591	0.0175
ALG1L12P	0.0224	0.0526	0	0	0.1951	0	0.0685	0	0.1611	0.0064	0	0.04	0.0248	0	0	0	0.0801	0.0093	0	0	0	0	0.0341	0	0.0463	0.0376	0	0	0	0	0	0.0374	0	0	0	0	0.0125	0	0.1028	0.026	0	0.0461	0	0.1246	0	0	0.0464	0	0
AC005588.1	0	0	0	0	0	0	0	0	0	0	0	0	0	0	0	0	0	0	0	0	0	0	0	0	0	0	0	0	0	0	0	0	0	0	0	0	0	0	0	0	0	0	0	0	0	0	0	0	0
AL445646.1	0	0	0	0	0	0	0	0	0	0	0	0	0	0.1475	0	0	0	0	0	0	0	0.0751	0	0	0	0	0	0	0	0.0327	0	0.0795	0	0	0	0	0	0	0	0	0	0	0	0	0	0	0	0.1475	0
AL133351.1	0	0	0	0	0	0	0	0	0	0	0	0	0	0	0	0	0	0	0	0	0	0	0	0	0	0	0	0	0	0	0	0	0	0	0	0	0	0	0	0	0	0	0	0	0	0	0	0	0
LRRC15	0	0	0	0	0.0037	0	0	0.0357	0	0	0	0	0	0.0608	0	0.0166	0.0175	0	0.0473	0.0465	0.0805	0.1342	0.1047	0.0052	0.0345	0.0137	0	0.0657	0.0825	0.015	0.02	0.0375	0.0482	0.0493	0.0327	0.0804	0.1373	0.0229	0.0075	0.0456	0.0325	0	0.0494	0.0322	0.0125	0.0348	0.021	0.0106	0.0977
EPHB4	4.0064	3.1566	3.6136	3.341	2.5738	5.4868	3.0803	4.274	3.8862	3.9907	2.8855	3.819	4.7106	2.8495	5.9365	8.3955	9.0188	6.0533	8.6259	3.9705	5.6732	2.9509	3.8462	7.3674	6.9369	4.0911	4.65	3.8158	5.951	4.1725	4.62	8.5968	6.9812	8.6768	2.6006	3.7661	7.256	5.3076	9.5346	6.5621	3.6803	12.3444	5.9876	6.0683	5.1847	6.2648	7.7773	6.3786	4.1883
RYR1	0.2575	0.2027	0.2198	0.174	0.2135	0.1852	0.2134	0.1581	0.2766	0.3127	0.2056	0.1749	0.4573	0.2798	0.159	0.3732	0.2823	0.1826	0.1107	0.2612	0.2524	0.2059	0.2437	0.2342	0.2263	0.1684	0.1612	0.1389	0.2312	0.2259	0.3505	0.2522	0.2446	0.1911	0.0956	0.1753	0.3851	0.1871	0.1697	0.3289	0.2441	0.1786	0.2587	0.228	0.2354	0.2477	0.2253	0.2364	0.1468
DEXI	6.6314	6.8135	4.2373	4.0039	3.3157	6.8253	3.6028	4.9984	5.4189	4.8093	4.0906	6.3519	5.0431	4.7093	4.4926	6.6991	7.8626	6.6637	8.1167	4.4332	6.0116	3.9041	4.4816	8.3799	8.0639	4.6618	6.9621	3.7015	5.7803	5.1048	4.2006	6.7307	6.1696	5.8354	3.7338	3.8368	7.3923	4.2048	8.5307	5.257	4.9816	9.1613	5.1835	6.835	5.1023	5.9502	6.9521	5.6216	3.9651
MMADHC	24.2158	27.8579	16.5066	21.305	22.1738	25.4102	20.5946	19.3549	15.9604	23.9241	15.4466	23.5962	23.824	19.9669	25.0573	24.5614	27.8574	32.467	36.4036	23.6329	29.3969	20.5182	23.9548	31.49	33.826	24.2057	27.5941	23.8259	24.4925	22.9292	23.5798	32.5636	29.1167	31.7612	25.0741	26.8366	31.6516	28.7387	32.5125	25.8847	19.7301	34.7096	24.4832	24.6219	25.6627	30.7246	30.5129	27.8703	21.8069
SP2	9.5263	9.1786	14.0822	9.4351	7.264	9.0771	10.5088	8.9135	10.7537	9.4256	11.4208	9.068	9.4701	6.5532	6.8347	9.2978	8.6425	8.4771	8.8981	7.608	8.0627	8.5815	8.7266	9.5806	9.8904	8.2494	8.1393	7.1051	9.3637	8.5254	8.8487	10.7401	8.3589	9.7802	5.4782	6.7731	8.4969	7.6913	8.5401	9.0927	8.4188	9.0331	7.2675	9.1226	6.755	8.7704	8.3151	7.5779	8.5329
AC226150.1	0	0	0	0	0	0	0	0	0	0	0	0	0	0	0	0	0	0	0	0	0	0	0	0	0	0	0	0	0	0	0	0	0	0	0	0	0	0	0	0	0	0	0	0	0	0	0	0	0
OAS3	9.3717	16.0325	7.4837	6.6785	27.4109	8.251	108.7022	5.4315	9.3439	7.8331	40.5272	6.37	5.8779	10.0333	6.4035	7.908	7.6626	16.8295	6.9253	8.8914	11.33	12.4604	26.0685	9.1566	7.6792	21.0311	8.8024	9.3314	8.747	12.5097	8.2529	6.1827	9.8532	6.2192	43.5317	9.5368	8.4435	9.5797	4.5214	13.1312	9.1356	9.909	8.5746	10.3034	7.9173	6.2476	10.1539	8.5876	10.0319
LGI3	0	0	0.0046	0	0	0	0	0	0.0181	0	0	0.0105	0	0	0	0	0.0077	0	0	0.0064	0	0	0	0.0068	0	0	0	0.0058	0	0	0	0	0.0138	0	0.0215	0	0	0	0	0.0009	0	0	0.0093	0	0	0	0	0	0.0202
RNU6-732P	0	0	0	0	0	0	0	0	0	0	0	0	0	0	0	0	0	0	0	0	0	0	0	0	0	0	0	0	0	0	0	0	0	0	0	0.111	0	0	0.4331	0.2919	0	0	0	0	0	0	0	0	0
GCGR	0	0	0	0	0	0	0	0.0196	0.0126	0	0	0	0.0099	0.0186	0	0	0.0094	0	0	0	0	0	0	0	0	0	0.0001	0	0	0.0059	0	0	0.0047	0	0.005	0	0	0	0	0	0	0	0	0	0	0	0	0.0097	0.0112
KRT8P27	0	0	0.1148	0	0	0	0	0	0.0701	0	0	0.0328	0	0	0	0	0	0	0	0	0	0	0	0.0212	0	0	0	0.0044	0	0	0	0.0223	0	0.0119	0	0	0	0	0	0	0.0242	0	0	0.0526	0	0	0	0	0
AC068643.1	0.0256	0.0076	0.1043	0.0736	0.1116	0	0	0.0514	0.0393	0.0521	0.0659	0.0288	0	0	0.1268	0	0.0303	0	0.0078	0	0	0	0	0.0374	0.0041	0.0176	0	0.0689	0	0	0	0.0407	0.1695	0	0	0	0	0	0.0235	0	0	0.0032	0.0508	0.0463	0	0	0	0	0
DRD5P2	0	0	0	0	0	0	0	0	0	0	0	0	0	0	0	0	0	0	0	0	0	0	0	0	0	0	0	0	0	0	0	0	0	0	0	0	0	0	0	0	0	0	0	0	0	0	0	0	0
MIR5696	0.1709	0	0	0.1024	0	0	0.3799	0.2121	0.1751	0.5231	0.2063	0	0	1.1626	1.7265	0	0.6153	1.1345	0.1839	3.3012	0.9097	0.6709	0.7165	0.138	0.288	0.1017	0.0858	1.2876	0.6573	0.6957	0	0.2673	0.2723	0.9737	0.3277	1.1814	0	1.0454	0.2624	0.5288	0	0.2753	0.6508	0.4428	0.024	0.1112	0.1835	1.3352	2.3941
CCDC68	0.0895	0.2821	0.0895	0.1121	0.1255	0.0651	0.1498	0.2194	0.1195	0.1811	0.1045	0.2105	0.1263	0.1204	0.1585	0.0867	0.5755	0.368	0.2603	0.0398	0.1524	0.2508	0.1982	0.2235	0.5364	0.1523	0.431	0.103	0.3255	0.2677	0.2731	0.3339	0.3117	0.5502	0.0999	0.3898	0.8205	0.3785	0.4711	0.3358	0.3756	0.3471	0.2052	0.0934	0.1886	0.4101	0.3078	0.2653	0.2332
SCAND1	16.9876	12.7944	11.1195	9.0108	11.7591	12.3561	10.1871	10.7105	11.4738	10.7572	7.4406	12.6252	13.8867	14.7577	11.7707	16.4652	14.2639	13.7339	15.4104	15.1533	16.0208	13.1914	14.6039	16.6378	16.7657	16.1558	15.2483	17.9902	17.6239	16.2354	15.8843	16.0497	13.9837	13.1625	17.473	12.376	13.5965	13.1878	12.1381	12.3786	11.8673	16.2931	13.4283	17.181	14.9026	15.6973	14.0512	15.8191	13.2969
PRICKLE2-DT	0	0	0	0	0	0	0	0	0	0	0	0	0	0	0	0	0.0446	0	0	0	0	0	0	0	0	0	0	0	0	0	0	0	0	0	0	0	0	0	0	0	0	0	0	0	0	0	0	0	0
AC073343.1	0.5069	0.7242	0.5365	0.5901	0.4859	0.4481	0.6241	0.642	0.5682	0.5968	0.6419	0.4498	0.3183	0.3036	0.6246	0.528	0.347	0.1508	0.448	0.3875	0.4167	0.4431	0.3233	0.3208	0.4015	0.2544	0.3938	0.2058	0.2163	0.4121	0.3683	0.4118	0.1917	0.3202	0.167	0.3231	0.3086	0.4434	0.5606	0.3234	0.3197	0.3977	0.5666	0.36	0.4544	0.2324	0.4802	0.2648	0.3587
AC133548.2	0	0	0	0	0	0	0	0	0	0	0	0	0	0	0	0	0.0067	0	0	0	0	0	0	0	0	0	0	0.0002	0	0	0	0	0	0	0	0	0	0	0	0	0	0	0	0	0	0	0	0	0
TBC1D3P7	0	0	0	0	0.0476	0	0	0.0155	0	0	0.0194	0	0	0	0	0	0	0	0	0	0	0	0	0	0	0	0	0	0	0	0	0.0021	0	0	0	0	0	0	0.0471	0	0	0	0	0	0	0	0.0097	0	0
RN7SKP186	0	0	0	0	0	0	0	0	0.0673	0.0709	0	0	0	0	0	0	0	0	0	0	0	0	0	0	0.0484	0	0	0	0.0505	0	0	0	0	0	0	0	0	0.0561	0	0	0.0579	0.066	0	0	0.0613	0	0	0	0.0601
CASC19	0	0	0	0	0	0.1093	0.0152	0	0	0	0	0	0	0	0	0	0	0	0	0	0	0	0	0	0	0	0	0	0	0	0	0	0	0	0	0.0917	0	0	0	0	0	0	0	0.0661	0	0	0	0	0
AC009148.1	0.1588	0.3437	0.1718	0.0948	0.1697	0.1341	0.0715	0.0394	0.2431	0.1043	0.13	0.0795	0.2183	0.056	0.1606	0.0527	0.069	0.1712	0.1161	0.0647	0.0459	0.0683	0.0383	0.0711	0.0544	0.1332	0.0864	0.0642	0.1359	0.0605	0.0221	0.1627	0.0925	0.1242	0.1022	0.0625	0.1058	0.1325	0.1076	0.1284	0.0912	0.0501	0.0883	0.1435	0.1585	0.0693	0.0978	0.1178	0.0676
PPM1K-DT	0.0619	0.0591	0.0152	0.0376	0.048	0.0758	0.0979	0.0676	0.0842	0.0427	0.0712	0.0886	0.0421	0.0276	0.0163	0.0312	0.0378	0.0602	0.0241	0.0257	0.0452	0.0178	0.0365	0.0977	0.0189	0.0745	0.0363	0.0299	0.0578	0.0298	0.009	0.0568	0.0376	0.0518	0.0818	0.0438	0	0	0.0557	0.0338	0.0318	0.0218	0.1027	0.0411	0.0068	0.0636	0.0293	0.0211	0.0805
MIR4635	1.5072	1.8318	6.1287	2.9854	1.4793	1.8817	4.8722	1.675	5.6168	1.7756	0.7299	3.9976	2.8274	0.4493	1.1495	1.6995	1.6077	0.8576	1.4779	0.0147	0.1543	0.6287	0.7802	0.5568	0.5808	1.1701	1.2158	1.2272	1.494	0.681	0.7751	0.914	0.4798	1.9011	0.2276	2.5358	1.7349	1.0603	1.7278	1.9352	2.726	1.5192	3.4244	1.7871	0.496	0.7493	2.3195	0.7282	0.5373
L3MBTL1	2.1395	2.0154	2.4161	2.7252	2.8828	2.5684	1.7063	2.0487	2.9857	2.381	2.8638	2.4561	2.6705	0.9593	2.1217	1.1058	1.3682	1.2602	1.0393	0.8071	0.7695	0.8907	0.9471	1.3135	0.8898	0.9215	1.1226	0.8624	0.886	0.8824	0.8265	1.48	0.9935	1.266	0.7975	0.7004	1.3478	1.1595	1.8201	1.2955	0.9217	1.7224	1.5508	2.0753	1.2887	1.1954	1.4877	1.1731	0.9553
AC008869.1	0	0	0	0	0	0	0	0	0	0	0	0	0	0	0	0	0	0	0	0.0329	0	0	0	0	0	0	0	0	0	0	0	0	0	0	0	0	0	0	0	0	0	0	0	0	0	0	0	0	0
TMEM209	7.2942	8.2239	7.0562	7.4259	7.6156	7.7511	6.2498	5.6862	7.0006	7.9992	7.0717	6.1881	6.6958	5.5022	7.9878	6.3334	8.1068	8.2771	8.8011	5.8575	7.9566	6.0533	7.8031	9.014	8.5991	6.3347	7.4839	6.2684	6.0428	6.1947	7.4626	9.7119	7.3571	9.5081	5.1419	5.688	8.8208	6.9985	9.8857	8.5742	4.8806	10.0924	6.0661	7.4302	6.2785	7.4224	9.0294	7.6959	6.2608
AC114939.1	2.2888	1.8999	2.1463	3.3321	1.7677	2.1077	0.8573	1.9188	2.5363	2.4223	2.0798	1.9655	2.7854	1.176	3.2321	0.3817	1.2791	1.6525	0.9488	0.8389	0.2739	0.9731	0.7388	0.9335	0.4229	0.6841	1.0218	1.8829	0.4625	1.0643	0.495	1.4471	0.8888	1.0722	0.4597	0.8377	0.9428	1.186	1.7838	1.357	1.0363	1.1317	1.0714	1.5473	1.6662	0.5	1.4755	0.4748	1.2434
OR4K14	0	0	0	0	0	0	0	0	0	0	0	0	0	0	0	0	0	0	0	0	0	0	0	0	0	0	0	0	0	0	0	0	0	0	0	0	0	0	0	0	0	0	0	0	0	0	0	0	0
AC002543.1	0	0.0019	0	0	0.0184	0.0163	0.0119	0	0.0104	0	0	0.0244	0	0.0117	0.0277	0.0169	0	0.0615	0	0.0149	0.0158	0	0.0076	0.0505	0.0071	0	0	0	0.0157	0.0152	0.0076	0	0.0159	0.025	0.0249	0.0326	0.0155	0	0.0017	0	0.009	0.0205	0.0291	0.0196	0	0	0.0239	0.0157	0.0093
AC012181.2	16.5038	13.9241	15.9123	16.7557	19.3673	18.6795	17.6853	59.5414	19.1382	16.3514	18.228	17.8132	24.7131	38.8605	30.5681	19.0456	21.8608	28.8503	23.7078	27.859	22.8483	23.3831	20.2667	18.1633	18.6262	32.5044	25.5591	25.5594	21.0891	29.6307	22.9133	26.2791	21.3963	22.6349	20.8747	30.9128	23.2546	21.0537	24.6506	32.9396	18.6379	17.5789	33.1311	21.4568	20.1938	28.6246	24.9874	23.0207	19.7677
AC005481.1	0.11	0.0729	0.0724	0.0351	0.0303	0.0348	0.0269	0.0326	0.0347	0.0124	0.1078	0.0521	0.0546	0.0305	0.0389	0.0834	0.1138	0.0263	0.0575	0.0546	0.0438	0.0177	0.0328	0.0536	0.0534	0.0283	0.026	0.0363	0.0491	0.0515	0.0473	0.047	0.0539	0.0078	0.0385	0.0681	0.0437	0.0533	0.0965	0.0609	0.0037	0.081	0.0121	0.0604	0.0368	0.1471	0.0691	0.0802	0.0072
HOXC9	0	0	0.0197	0	0	0	0	0	0	0	0	0	0	0	0	0.0294	0.0414	0	0	0.0173	0.0184	0.0339	0	0	0.0349	0.0097	0.0554	0.0227	0	0.0353	0.0177	0.0193	0	0	0	0	0.0078	0.0037	0	0.0715	0.0209	0	0.025	0	0	0	0	0.0234	0
IMPDH1P4	0	0	0	0	0	0	0	0	0	0	0	0	0	0	0	0	0	0	0	0	0	0	0	0	0	0	0	0	0	0	0	0	0	0	0	0	0	0	0	0	0	0	0	0	0	0	0	0	0
AC080125.1	0	0	0	0.0296	0.0309	0.0293	0.034	0.155	0	0.1256	0	0	0.0859	0.044	0	0.0325	0	0.1126	0.0354	0.0212	0.0677	0.0224	0.065	0	0.0429	0	0.0454	0.019	0.0448	0.0433	0	0.0237	0	0.025	0	0	0.0221	0	0.0509	0.022	0.0513	0	0.0919	0.0279	0	0.0432	0.0684	0.0229	0.0266
HMGCL	2.7479	3.2208	2.8563	3.512	2.3354	2.7171	1.7546	1.9556	3.9978	2.9064	2.6626	3.0046	3.2459	1.7366	3.0157	1.9069	1.9699	2.3355	2.1303	1.5178	1.7419	1.87	1.8216	2.02	1.7017	1.7783	2.7567	1.6405	1.928	2.0856	1.8881	2.6898	1.7474	2.247	1.5149	1.453	2.5277	1.6724	3.2945	2.1736	1.777	3.1539	2.0972	2.2348	1.7717	2.1002	2.9058	2.1414	1.4981
BICDL2	0	0.0076	0.0102	0	0.0093	0	0.0099	0.0352	0.0475	0	0.0093	0.0253	0	0.0246	0.0115	0.018	0.0148	0.0242	0.0148	0.0478	0.0066	0.0526	0.0019	0.0118	0.0094	0.1286	0.0867	0.0044	0.0065	0.0063	0.0127	0.0069	0.0596	0.0565	0.0207	0.0805	0.0129	0.0433	0.015	0.0321	0.0488	0.0024	0.0885	0.0407	0.0236	0.0189	0.0133	0.0602	0.0349
CT75	0.0175	0.0327	0.0324	0.0226	0.0597	0	0	0	0.0318	0.0167	0.0379	0.0623	0.0766	0.0117	0.0744	0.0064	0	0	0.0543	0.0802	0.0574	0.0361	0.0051	0.012	0.0359	0.0286	0.0121	0.0203	0.0425	0.0976	0.0204	0	0.009	0.0559	0.0505	0.113	0.0292	0.0241	0.0094	0.0191	0.041	0	0.0245	0.0447	0.0145	0	0.0262	0.0186	0.0526
AC145285.1	0.0809	0.1725	0.1393	0.2859	0.0314	0.2466	0.1674	0.275	0.7128	0.3321	0.1678	0.1471	0.1748	0.0433	0.2154	0.1137	0.1445	0.1387	0.045	0.2093	0.1112	0.1566	0.363	0.1697	0.12	0.2584	0.0894	0.2908	0.4656	0.1888	0.2141	0.0554	0.0448	0.3098	0.1267	0.0778	0.1352	0.2088	0.1607	0.1291	0.0827	0.2018	0.2274	0.1927	0.0268	0.0908	0.1688	0.1967	0.1575
MTBP	1.495	1.878	2.0729	1.7085	2.4448	2.4163	1.8695	1.8526	1.7572	2.1355	2.121	2.511	3.0322	1.0105	2.987	1.4641	2.9786	2.4785	2.5022	1.0051	1.5065	1.0226	1.9026	2.3558	2.2639	1.4121	1.9981	1.3207	1.5199	1.5115	1.4107	3.283	2.0323	3.4814	1.5628	1.627	2.9581	2.4331	2.8673	2.2496	1.3896	3.2346	1.8781	2.0915	1.7363	2.3832	2.3284	1.9703	1.6132
AC026271.2	0	0	0	0	0	0	0	0.0295	0	0	0	0	0	0	0	0	0	0	0	0	0	0	0	0	0	0	0	0	0	0	0	0	0	0	0	0	0	0	0	0	0	0	0	0	0	0	0	0	0
RANBP17	0.4191	0.5614	0.4699	0.5645	0.8519	0.8452	0.7316	0.9322	0.3351	0.6256	0.558	0.3137	0.9459	0.3774	0.7237	0.4809	0.8269	0.5732	0.5984	0.3213	0.508	0.4062	0.434	0.7406	0.5814	0.4239	0.5167	0.3712	0.4467	0.3823	0.4281	0.9153	0.5114	0.8471	0.3932	0.7127	0.7786	0.5681	0.8036	0.6633	0.3488	0.874	0.6255	0.64	0.4952	0.5308	0.668	0.5887	0.4304
AL356317.1	0.8289	0.7757	1.8897	1.9854	1.6208	1.5148	1.3661	1.3397	2.5248	1.6564	2.1693	1.7521	1.4212	0.3652	0.823	0.4267	0.4651	0.6537	0.4385	0.2601	0.4467	0.2609	0.6134	0.5809	0.425	0.5058	0.4126	0.3204	0.2409	0.2354	0.252	1.2349	0.3302	0.5534	0.1729	0.1654	0.4431	0.2571	0.7716	0.6554	0.2254	0.8794	0.7823	1.5099	0.5293	0.444	0.5212	0.3492	0.4061
C11orf72	0	0.0098	0	0	0.0046	0	0	0.0032	0	0	0.0241	0	0	0.0062	0	0.0203	0	0.0158	0.0193	0.0024	0	0	0.0039	0	0.012	0	0	0	0	0	0	0.0178	0	0.0142	0.0133	0.0193	0.0061	0	0	0.0062	0.0072	0	0	0	0.0076	0.0121	0.0128	0.0193	0
AL160236.1	1.4908	1.8639	1.2228	1.3164	0.5658	0.9794	0.6802	0.4306	1.1163	1.81	2.0553	1.1375	0.3426	0.614	2.1385	1.2258	0.2789	0.9762	1.2504	0.6115	0.9561	0.3624	1.1063	1.6153	1.5869	1.6813	1.1235	0.5265	1.5543	1.0216	1.5951	1.5386	1.6689	0.6605	0.3621	0.4494	1.6142	2.369	2.4099	1.4809	0.63	3.7698	1.7334	1.4343	0.9409	0.8502	1.6547	1.6945	1.279
AC009365.1	0	0	0	0	0	0	0	0	0	0	0	0	0.016	0	0	0	0	0	0	0	0	0	0	0	0	0	0	0	0	0	0	0	0	0	0	0	0	0	0	0	0	0	0	0	0	0	0	0	0
MIR378A	0.708	0.0892	0.5969	0.2699	0.2077	0.9028	0.4259	0	0.4324	0.3776	0.4518	0	0.3473	0.082	1.4455	0.0499	0.0421	0.4812	0.0592	0.1672	0.1497	0.7363	0	0.629	0.5242	0	0.094	0	0.0487	0.3413	0.1441	0.3442	0	0.0732	0.503	0.5122	0.0916	0.1416	0.4359	0.0091	0.2048	0.2516	0	1.1723	0	0.0738	0	0.1734	1.3774
SREK1IP1P1	0	0	0	0	0	0	0.0526	0	0	0	0	0	0.0443	0.0681	0	0	0	0	0	0	0.0346	0	0	0.0349	0	0	0	0	0	0	0	0	0	0	0	0	0	0	0	0	0	0	0	0	0	0	0.0353	0	0
PRKAR2A-AS1	0.3746	0.3779	0.3352	0.3128	0.2702	0.2334	0.258	0.2056	0.4317	0.34	0.2071	0.2975	0.423	0.1805	0.2319	0.3154	0.2521	0.2484	0.3042	0.2998	0.3112	0.3086	0.1815	0.1291	0.263	0.2659	0.2416	0.1831	0.2067	0.1814	0.277	0.1201	0.2264	0.2824	0.1225	0.1928	0.258	0.3097	0.3592	0.3454	0.2419	0.2142	0.342	0.2854	0.1671	0.2111	0.3072	0.3049	0.2615
RNU6-584P	0	0	0	0	0	0	0	0	0	0	0	0	0	0	0	0	0	0	0	0	0	0	0	0	0	0	0	0	0	0	0	0	0	0	0	0	0	0	0	0	0	0	0	0	0	0	0	0	0
AC064874.1	0	0	0	0	0	0	0.0387	0.011	0	0	0	0	0	0	0	0	0	0	0	0	0	0	0	0	0	0	0	0	0	0	0	0	0	0	0	0	0	0	0	0	0	0	0	0	0	0	0	0	0
OR12D3	0	0	0	0	0	0	0	0	0	0	0	0	0	0	0	0	0.0173	0	0	0	0	0	0	0	0	0	0	0	0	0	0	0	0	0	0	0	0	0	0	0	0	0	0	0	0.0185	0	0	0	0
KRT17P1	0.0123	0	0	0.0666	0	0.0215	0.0501	0.0121	0.0093	0.0117	0	0.0242	0.0242	0	0.063	0.1281	0.0529	0	0.0321	0.0206	0.0336	0.0163	0.0366	0.019	0.105	0.0268	0.0347	0.0799	0	0.0061	0.0131	0.0334	0.0479	0.0039	0	0.0069	0	0.0419	0.019	0	0	0.0326	0.0661	0.0485	0.0225	0	0	0.0048	0.185
MGMT	3.3292	2.7781	4.2731	3.8672	2.7746	3.6802	2.8183	3.7318	5.002	3.2604	2.6167	2.8151	3.5654	2.6695	2.4513	2.8035	2.7031	2.2768	2.6609	2.5032	3.1603	1.8738	1.5836	3.0012	3.0603	2.0815	2.8905	2.0927	2.1253	1.8422	2.9347	2.5956	2.1605	2.4721	1.3294	1.0783	3.4716	1.7922	3.0082	2.7758	2.3506	3.0725	2.8753	3.5064	2.6278	2.619	2.5111	2.6332	2.0354
RNA5S13	0	0	0	0	0	0	0	0	0	0	0	0	0	0	0	0	0	0	0	0	0	0	0	0	0	0	0	0	0	0	0	0	0	0	0	0	0	0	0	0	0	0	0	0	0	0	0	0	0
STAP1	7.3463	4.3669	5.7689	4.5584	4.7155	3.0105	4.8333	2.1343	4.8052	4.2236	5.788	3.6008	2.3572	1.3438	3.185	1.9263	1.9874	2.8605	2.9384	1.5511	2.1742	2.0622	5.4478	4.6007	1.721	9.3601	1.9451	3.4015	2.0775	1.6012	1.645	4.8334	4.2854	2.766	2.8525	3.6848	2.6523	1.888	2.4791	3.9276	1.8775	2.8967	4.2608	5.0525	3.9811	4.1652	3.7933	3.6204	2.4337
AP001062.2	0.1333	0.1742	0.86	0.5978	0.2947	0.1817	0.2652	1.0469	0.918	0.252	0.3435	0.4853	0.1049	0.3079	0.5895	0.2581	1.1259	0.3819	0.3606	0.5592	0.762	0.8196	0.2893	1.2103	0.4859	0.4621	0.0965	0.3679	0.2833	0.3536	0.3195	0.5277	0.1615	0.3639	0.1377	0.6238	0.2618	0.202	0.3108	0.2935	0.2667	0.3575	0.5544	0.3009	0.8261	0.3441	0.431	0.2222	0.5982
PNRC1	139.3439	137.6523	98.8282	121.1717	139.4734	94.6924	105.7941	132.9199	109.8928	114.6609	84.9208	96.2001	91.6167	149.676	86.5696	102.7607	106.9105	97.7649	138.5843	168.3277	132.1585	139.391	134.4763	131.6322	124.8711	169.593	93.9475	154.9915	151.9476	135.1066	116.7096	93.1144	124.426	113.4225	118.555	208.765	110.8237	120.2855	87.7725	114.9544	124.8614	81.4487	105.3976	124.3507	144.2304	140.9131	107.3052	157.3937	162.0403
CCDC182	0	0	0	0	0	0	0.0558	0	0	0	0.0369	0	0	0	0.065	0	0	0.0463	0	0	0	0	0	0	0	0	0	0	0	0	0	0	0	0.0135	0	0	0	0	0	0	0	0	0	0	0.0446	0	0	0.0565	0
AC007384.1	5.6087	3.6444	12.6764	5.5484	7.3898	5.019	5.3018	5.9491	8.1625	7.198	7.296	4.7481	5.7413	9.298	9.2957	7.7008	5.9031	6.431	6.5761	11.7614	9.6423	5.905	14.5441	4.6358	6.5597	10.6534	5.4255	10.9525	5.4126	4.4092	4.924	9.1409	6.2853	6.495	7.3691	9.689	3.7794	5.1121	6.6679	9.675	10.0146	4.0967	8.1026	7.8576	6.4241	6.0513	5.8497	6.9074	8.7836
AC022364.1	0.3113	0.4532	0.5993	0.4364	0.1555	0.616	0.778	0.3825	1.0031	0.7729	0.5601	0.5781	0.4603	0.3332	0.2033	0.3023	0.5417	0.2633	0.2978	0.7026	0.2458	0.1186	0.4058	0.686	0.4021	0.4406	0.4218	0.2951	0.2223	0.2597	0.227	0.6052	0.5516	0.6228	0.4622	0.3066	0.5719	0.3336	0.4793	0.4473	0.2829	0.5638	0.4063	0.5276	0.3108	0.4437	0.4586	0.3867	0.7911
OR8B8	0	0	0	0	0	0	0	0	0	0	0	0	0	0	0	0	0	0	0	0	0	0	0	0	0	0	0	0	0	0	0	0	0	0	0	0	0	0	0	0	0	0	0	0	0	0	0	0	0
AL592291.1	0.0872	0.1962	0.5548	0.7344	0.2424	0.4178	0.2356	0.0771	0.6086	0.5633	0.4005	0.1406	0.1759	0	0.1536	0.1011	0	0	0.0622	0.033	0	0	0.045	0.1706	0	0.0403	0.0441	0	0	0	0	0.0954	0.0375	0.047	0.0391	0.1185	0.0331	0	0.0627	0.0944	0.0474	0.0438	0.1518	0.1216	0	0.0654	0.1653	0.1069	0
KRTAP13-1	0	0	0	0	0	0	0	0	0	0	0	0	0	0	0	0	0	0	0	0	0	0	0	0	0	0	0	0	0	0	0	0	0	0	0	0	0	0	0	0	0	0	0	0	0	0	0	0	0
AL050403.1	0	0	0	0	0	0	0	0	0	0	0	0	0	0	0	0	0	0	0	0	0	0	0	0	0	0	0	0	0	0	0	0	0	0	0	0	0	0	0	0	0	0	0	0	0	0	0	0	0
EI24P3	0	0	0.0304	0	0	0	0	0.0399	0	0	0	0	0	0	0	0	0	0	0	0	0	0	0	0	0	0	0	0	0	0	0	0	0	0	0	0	0	0	0	0	0	0	0	0.0394	0	0	0	0	0
AC016933.1	0	0	0	0	0	0	0	0	0	0	0	0	0	0	0	0	0	0	0	0	0	0	0	0	0	0	0	0	0	0	0	0	0	0	0	0	0	0	0	0	0	0	0	0	0	0	0	0	0
AMZ2P1	2.8424	1.7921	1.9727	2.5442	2.4017	1.8789	3.4634	1.9824	2.518	1.9138	1.6125	1.554	2.2339	9.6524	2.8817	3.8091	4.8654	3.7508	4.7957	6.9518	7.3408	6.2967	5.13	2.5636	3.7043	7.1619	3.0534	6.0392	4.78	4.3855	3.6324	3.0391	3.8714	5.4032	11.8128	7.1324	4.192	6.3678	4.2707	6.6106	5.9211	1.9204	5.2146	3.3847	5.4442	4.1432	3.4612	5.9924	9.0055
AC006499.5	0	0	0	0	0	0.0781	0	0	0	0	0	0	0	0	0	0	0	0	0	0	0	0	0	0	0	0	0	0	0	0	0	0	0	0.0335	0	0	0	0	0	0	0	0	0	0	0	0	0	0	0
ARAFP1	0	0	0	0	0	0	0	0	0	0	0	0	0	0	0	0	0	0	0	0	0	0	0	0	0	0	0	0	0	0	0	0	0	0	0	0	0	0	0	0	0	0	0	0	0	0	0	0	0
AC022087.1	0	0.0292	0	0.0662	0	0	0	0	0	0	0	0	0	0	0	0	0	0	0	0	0.0063	0	0	0.0179	0	0	0	0	0	0	0	0	0	0	0	0	0	0	0	0	0	0	0.0342	0	0	0	0	0	0
SLC27A1	6.9273	7.4975	4.7418	6.6861	3.9737	5.1867	3.745	5.3282	5.0742	6.7836	4.1628	4.6606	5.5796	8.8942	3.255	7.0254	5.0857	4.9099	4.8014	8.933	5.6706	8.7968	6.1696	5.3191	5.1077	5.9568	7.0669	6.113	8.4338	8.33	7.3174	3.4945	4.2844	3.3027	1.844	4.4919	7.6281	5.4468	4.6613	5.6501	6.8621	4.4703	6.3435	6.0606	7.832	4.9767	7.4721	5.894	5.0893
SCAND3P1	0.0989	0.0566	0.0686	0.3039	0.0967	0.1501	0.0877	0.04	0.2229	0.108	0.1483	0.1484	0.037	0.0431	0.0255	0	0	0.0349	0.0641	0	0	0.0578	0.028	0	0.0553	0.1297	0	0	0.0289	0	0	0.1023	0.0879	0	0	0.0317	0.0428	0	0.0511	0	0	0.0428	0.1186	0.0261	0.0244	0.0274	0.0216	0.0739	0.022
MGAT3	5.7465	6.0386	5.6706	3.8496	3.058	7.5996	4.2162	4.5327	3.7521	6.676	3.7421	8.0129	5.5031	1.6531	6.1465	11.0859	12.4816	9.0542	7.3119	2.9733	4.8978	2.4406	5.495	9.2213	9.7892	6.1911	12.3625	3.3151	6.957	5.7794	5.6623	12.3543	7.8122	11.8935	3.3405	5.2489	9.8217	7.5799	12.9013	9.0267	4.0754	16.585	6.8153	4.0103	5.3016	8.5843	11.9986	7.7149	5.2965
IQCJ	0	0	0.0143	0	0	0	0.0159	0	0	0	0	0	0	0	0	0	0	0	0	0	0	0	0	0	0	0	0	0.0084	0.0035	0	0	0	0	0	0	0	0	0	0	0.0309	0	0	0	0	0	0.0079	0	0	0
CNRIP1	3.0078	2.6236	2.9163	2.0781	3.306	4.6461	2.4113	4.7609	1.7446	3.0579	2.4864	1.8424	3.9856	2.3107	5.8471	9.6263	13.2594	9.1557	9.8274	7.2634	11.9413	4.3685	5.6845	10.5119	7.4049	5.4777	7.8063	5.3988	8.5585	6.2554	6.7399	12.2351	7.1564	10.7144	5.4182	5.335	10.7537	5.862	14.942	7.1673	3.7932	17.8651	3.9736	4.6512	5.4481	10.078	13.585	11.4288	2.9929
SEMG1	0.036	0	0.0051	0	0.35	0.1196	0.1245	0.5062	0	0.0259	0.2127	0.0716	0.1886	0.0181	0.0325	0.0595	0.0839	0	0.0752	0	0	0.0184	0	0.0371	0	0	0.0747	0.0392	0	0	0	0	0.0187	0.0207	0.0585	0.0457	0	0.092	0.0268	0	0.0745	0.0241	0.0252	0.0357	0.0804	0	0.0188	0.0566	0.0219
CNDP2	10.5037	10.492	9.9581	9.2925	7.7052	8.3838	10.2992	6.5609	10.3795	9.5322	9.0357	8.2021	7.9571	10.2441	7.7744	9.9236	7.2949	7.2083	8.3081	8.1299	7.7636	8.2985	11.4807	8.1709	7.3762	9.8243	8.8212	7.6221	8.8937	9.6061	9.7778	8.5825	7.5991	7.6129	9.4933	5.891	9.3416	8.7354	7.9435	8.6339	7.9465	10.8049	9.6273	9.7368	9.9391	10.7883	8.4299	9.2101	9.48
APOBR	14.3963	15.2976	21.1036	14.9387	13.3886	11.6041	16.4677	11.5934	16.3033	13.7172	16.9601	18.8657	18.8129	18.7069	17.877	19.9568	15.7891	13.8184	12.3075	20.9767	17.0141	25.8487	15.6091	12.3671	14.1884	17.5024	14.3863	14.9503	20.114	23.014	17.0656	8.5726	12.9235	10.5006	9.9841	16.337	15.5795	19.5802	9.1253	13.2138	25.7776	11.97	12.019	16.523	12.5761	11.1896	13.6922	15.2868	19.1762
RHO	0.0513	0.0482	0.0241	0.0156	0.0336	0.0155	0.047	0.238	0.0424	0	0.0337	0.0184	0.0302	0	0	0	0	0	0.0121	0.0009	0	0.0067	0	0.0119	0.0113	0	0	0	0.0177	0	0	0.0111	0	0.0133	0	0.013	0	0	0	0	0.0068	0.0064	0	0.0147	0	0.0057	0	0	0.0422
RNA5SP415	0	0	0	0	0	0	0	0	0	0	0	0	0	0	0	0	0	0	0	0	0	0	0	0	0	0	0	0	0	0	0	0	0	0	0	0	0	0	0	0	0	0	0	0	0	0	0	0	0
RPL10P15	0.8254	0.7279	0.4599	0.8509	0.6708	1.2018	0.3149	0.7917	0.5461	0.8265	0.4622	0.3181	0.3135	0.6718	0.7782	0.7138	0.219	0.5133	1.6072	0.876	0.6169	0.5854	0.286	0.9441	0.5812	0.6563	0.664	0.8696	0.8052	0.344	0.9884	0.9607	0.2776	0.2983	0.4005	0.4939	0.4121	0.5561	0.5834	0.7507	0.4301	1.2491	0.5794	1.3858	0.2193	0.5549	1.0144	1.0032	1.1434
IGHVIII-5-2	0	0	0	0	0	0	0	0	0	0.0823	0	0	0	0	0	0	0	0	0	0	0	0	0	0	0	0	0	0	0	0	0	0	0	0	0	0	0	0	0	0	0	0	0	0	0	0	0	0	0
H2AC9P	0	0	0	0	0	0	0	0	0.251	0	0.162	0	0	0	0.2077	0	0	0	0	0	0	0	0	0	0	0	0	0	0	0	0	0	0	0	0	0	0.3417	0	0	0	0	0	0	0	0.0069	0.1862	0	0	0.1563
AC021016.1	3.8746	3.4975	3.2897	4.9715	6.0655	3.1865	10.7713	11.5823	4.6215	4.4329	3.4813	4.2857	5.1241	1.9701	6.7964	2.9901	2.977	3.2171	2.9756	3.0971	1.9417	2.1883	1.7709	2.7634	2.4475	2.5038	2.3345	4.0455	3.3219	2.7334	2.1862	2.7644	3.1468	3.2721	2.0176	2.2076	2.915	3.5774	2.6472	2.0005	3.097	2.1091	2.5441	3.1866	3.1649	2.2905	2.4662	2.6858	3.3281
LINC00400	0	0	0	0	0	0	0	0	0	0	0	0	0	0	0	0	0	0	0	0	0	0	0	0	0	0	0	0	0	0	0	0	0	0.0218	0	0	0	0	0	0	0	0	0	0	0	0	0	0	0
RPS15AP7	0	0	0	0.05	0.0537	0	0	0.1576	0	0	0	0	0	0.0004	0	0	0	0	0	0	0	0	0	0	0	0.0423	0	0	0	0	0	0	0	0.0413	0	0	0	0	0	0	0	0	0	0	0	0	0	0	0.0715
LINC02191	0	0	0	0	0	0	0	0	0	0	0	0	0	0	0	0	0	0	0	0	0	0	0	0	0	0	0	0	0	0	0	0	0	0	0	0	0	0	0	0	0	0	0	0	0	0	0	0	0
RNA5SP229	0.0227	0.0018	0.1937	0	0.0945	0.079	0	0	0	0.0022	0.2658	0	0.2217	0.0425	0	0	0	0	0	0	0	0	0	0	0	0	0	0	0	0	0	0	0	0	0	0	0	0.0704	0.1284	0	0	0.0081	0	0.1139	0	0	0	0	0
AL365223.2	0	0	0	0.007	0	0	0	0	0	0	0	0	0.0302	0	0	0	0	0	0	0	0	0	0	0.0238	0	0	0	0.0201	0	0.0229	0	0	0	0	0	0	0	0	0.0344	0	0	0	0	0	0.0251	0	0	0.0242	0
AL591807.2	0	0	0	0	0	0.2205	0	0	0	0	0	0	0.0581	0	0	0	0	0	0	0	0	0	0	0	0	0	0	0	0	0	0	0	0	0	0	0	0.0465	0	0	0	0	0	0	0	0	0	0	0	0
LINC02069	0	0	0.0161	0	0	0	0	0	0	0	0	0	0	0.0116	0	0	0	0	0.0121	0.0112	0.0119	0	0	0	0.0113	0	0	0	0	0.0114	0	0	0	0.0109	0	0.026	0	0	0	0.0129	0	0	0	0	0.0573	0	0	0.0114	0
TNRC6C	10.4716	9.4999	13.2024	14.1067	7.0361	11.8406	9.6182	9.5837	19.8874	11.1587	11.1518	10.001	7.5977	3.0683	6.3108	5.3023	5.78	6.0569	5.2134	3.4344	3.5271	4.1258	4.4712	7.8248	5.0544	5.1017	4.1358	3.5276	4.4262	4.6249	4.4486	7.9692	4.7764	6.7295	1.9088	4.0321	5.3852	4.2101	6.8713	5.2376	3.6243	8.6291	5.8787	9.9474	4.1395	5.424	6.4379	4.1833	3.8744
KLHL23	1.7145	1.9141	1.1345	1.2355	1.6418	1.7398	0.8588	1.6789	1.0273	1.6156	1.5833	1.3219	1.9223	0.984	1.9998	1.4597	2.1841	1.7617	2.6476	1.2775	1.6489	1.0233	1.356	2.6371	1.7883	1.1637	1.9137	0.9077	1.3735	0.9097	1.3502	3.0637	2.1391	1.956	0.8026	1.2432	1.9901	1.3918	2.7331	1.7299	1.0088	3.8912	1.4741	2.5541	2.0331	2.1656	2.2462	2.2442	1.3463
OR5K3	0	0	0	0	0	0	0	0	0	0	0	0	0	0	0	0	0	0	0	0	0	0	0	0	0	0	0	0	0	0	0	0	0	0	0	0	0	0	0	0	0	0	0	0	0	0	0	0	0
AC008250.1	0	0	0	0	0	0	0	0	0	0	0	0	0	0	0	0	0	0	0	0	0	0	0	0	0	0	0	0	0	0	0	0	0	0	0	0	0	0	0	0	0	0	0	0	0	0	0	0	0
BX284613.2	0.2453	0	0.3635	0.1065	0.1771	0.0702	0.1134	0.1344	0.1765	0.1645	0.4648	0.0357	0.1901	0.2037	0.147	0.061	0.2033	0.077	0.096	0.2176	0.0633	0.2922	0.5334	0.3744	0.0586	0.1614	0.0785	0.2522	0.0306	0.2478	0.1798	0.4453	0.507	0.069	0	0.1645	0.3859	0.3738	0.6205	0.4498	0	0.12	0.2096	0.4799	0.371	0.274	0.3902	0.416	0
RNA5SP373	0	0	0.419	0.3133	0.559	0	0.1736	0.4197	0.3175	0.2804	0.1962	0.233	0.4723	1.0513	1.5334	0.5427	0.2414	0.93	0.4821	0.3868	0.091	0.4195	0.0265	0.5653	0.0262	0.2008	0.3544	0.5315	0.1789	0.1201	0.4677	0.3126	0.2567	0.0381	0	0	0.2752	0	0.378	0.0934	0	0.2885	0.9706	1.5344	0.8601	0.359	0.2627	0.1271	0.5082
AC090912.1	0.2704	0.1966	0.3426	0.3555	0.2413	0.2094	0.0815	0.2262	0.1788	0.4296	0.1273	0.1065	0.2874	0.2626	0.4092	0.0841	0.1829	0.2522	0.2185	0.1246	0.234	0.0562	0.2488	0.4465	0.1633	0.3813	0.2994	0.1463	0.25	0.1038	0.2537	0.306	0.1068	0.3267	0.108	0.4285	0.198	0.2548	0.4793	0.2207	0.2562	0.5267	0.168	0.3616	0.0674	0.1554	0.2471	0.3685	0.2301
AL357143.1	2.0735	1.4885	1.205	1.4769	0.444	0.8451	0.7008	0.4183	0.9019	1.2045	1.5729	0.8428	1.4614	6.577	6.1001	2.3381	2.9171	1.595	3.5246	0.6155	1.2115	2.769	2.332	2.6842	1.7768	1.4707	1.6432	4.2873	1.3589	1.9684	2.1396	1.4432	3.3967	1.5563	0.109	1.1645	4.6507	1.7556	5.0857	2.2823	0.5008	3.3818	4.4882	3.9219	4.983	4.314	2.7813	2.9304	2.7265
RNA5SP320	0	0	0	0	0	0	0	0	0	0	0	0	0	0	0	0	0	0	0	0	0	0	0	0	0	0	0	0	0	0	0	0	0	0	0	0	0	0	0	0	0	0	0	0	0	0	0	0	0
AC008592.1	0.0529	0	0	0	0	0	0	0	0.0463	0	0.0516	0.112	0.0922	0.1593	0.0623	0.0388	0	0	0.0943	0.0104	0.2308	0.0548	0.0872	0	0.069	0.0581	0.0365	0	0.0555	0.0469	0.0273	0.0949	0.1259	0.1947	0.2523	0.0285	0	0.0682	0	0.1203	0.065	0	0.0525	0	0.0653	0.1047	0.2016	0.0738	0.3761
MIR518B	0	0	0	0	0	0	0	0	0	0	0	0	0	0	0	0	0	0	0	0.056	0	0	0	0	0	0	0	0	0	0	0	0	0	0	0	0	0	0	0	0	0	0	0	0	0	0	0	0	0
EPHA1-AS1	2.1767	2.1478	2.0703	2.4195	0.6925	2.1539	0.674	1.6079	1.1292	1.0057	1.5728	1.4439	1.0324	0.7955	0.4114	0.4062	0.4685	0.3392	0.4355	0.8671	0.2352	1.5794	0.9529	0.6685	0.6006	0.86	0.3243	0.767	0.734	0.9255	1.217	0.295	0.4779	0.602	0.551	0.2382	0.7833	1.0678	0.5402	0.2063	0.815	0.4568	0.8212	0.7913	0.2287	0.3296	0.4588	0.1552	0.7482
POTEI	0	0	0	0.0058	0	0	0.0132	0	0	0	0.0031	0.0407	0	0	0	0	0	0	0	0	0	0	0	0	0.0042	0	0	0	0	0	0	0.0046	0	0	0	0.0024	0	0	0	0	0	0	0	0.0218	0	0.0021	0	0	0
AC133961.1	0.001	0.1405	0.0274	0.0797	0	0	0	0.1391	0.1605	0.0282	0.0296	0	0	0.079	0	0	0	0	0	0.0259	0.0405	0.0402	0.0484	0	0	0	0.0645	0.0272	0	0	0.0195	0	0.0815	0	0	0	0.0101	0.1612	0	0.012	0.0691	0	0	0.0715	0	0.1106	0.0813	0	0
DUXA	0	0	0	0	0	0	0	0	0	0	0	0	0	0.0207	0	0	0	0	0	0	0	0	0	0	0	0	0	0.0179	0	0	0	0	0	0	0	0	0	0	0	0	0	0	0	0	0	0	0	0	0
CPEB2-DT	0.1546	0.2163	0.2318	0.1777	0.2638	0.2304	0.2567	0.3429	0.1436	0.2408	0.4238	0.1924	0.2771	0.1581	0.3038	0.0857	0.0756	0.1378	0.1409	0.1951	0.1311	0.1499	0.0968	0.1652	0.1593	0.1562	0.137	0.1168	0.2422	0.1305	0.0431	0.1065	0.1328	0.1648	0.1794	0.1514	0.1032	0.1338	0.1421	0.119	0.2689	0.1445	0.1364	0.2092	0.1109	0.1082	0.139	0.2349	0.2165
MIR4253	0	0	0	0	0	0	0	0	0	0	0	0	0	0	0	0	0	0	0	0	0.0204	0	0	0	0	0	0	0	0	0	0	0	0	0	0	0	0	0	0	0	0	0	0	0	0	0	0	0	0
SUN5	0	0	0	0	0	0	0	0	0	0	0	0	0	0	0	0	0	0	0	0	0	0	0	0	0	0	0	0	0	0	0	0	0	0	0	0	0	0	0	0	0	0	0	0	0	0	0	0	0
DRD4	0.7509	0.3793	1.0698	1.6311	1.0956	1.3985	1.9829	2.172	1.1072	0.9089	1.0199	1.1717	2.1348	0.961	1.0432	1.329	1.2153	1.5972	0.8537	0.4724	0.4545	0.7853	0.6239	1.1857	0.8776	1.152	1.006	0.8396	0.6259	0.8421	0.6425	1.2546	0.6664	1.4929	0.9295	0.4669	0.6294	1.1305	1.2908	0.8134	0.6309	1.4874	1.6526	1.6966	0.9555	0.7645	0.7546	0.8872	0.8376
DRAXIN	0.8098	0.714	0.2161	0.5953	0.4304	1.1783	1.5871	0.3524	3.6917	0.3992	0.5167	2.65	0.2645	0.1264	0.3958	0.2237	0.1303	0.1603	0.2084	0.2043	0.1176	0.1039	0.1171	0.1497	0.1257	0.0993	0.1204	0.2726	0.0642	0.1491	0.1416	0.6683	0.1408	0.054	0.3117	0.1317	0.1296	0.1496	0.1579	0.0614	0.0644	0.2083	0.6303	0.5376	0.1086	0.1385	0.5979	0.1762	0.1474
AC105935.2	0	0	0	0	0	0	0	0	0	0	0	0	0	0	0	0	0	0	0	0	0	0	0	0	0	0	0	0	0	0	0	0	0	0	0	0	0	0	0	0	0	0	0	0	0	0	0	0	0
AC010746.2	0.0663	0.0426	0.0461	0.2078	0	0.154	0.165	0.1877	0.0902	0.1098	0.1048	0.2085	0.2683	0.0363	0.4634	0.1768	0.4075	0	0.0636	0.2314	0.2059	0.0339	0.0656	0	0.1793	0.0054	0.0508	0.0101	0.0627	0	0	0.2326	0.0931	0	0.1931	0.1321	0	0.1342	0.0829	0.0705	0.0388	0.0443	0	0	0	0.0578	0	0.104	0.2922
R3HDM2	18.4617	16.5236	19.3719	18.7447	16.13	16.8939	15.1553	15.7034	20.8214	17.4171	19.3488	14.6017	16.641	16.371	15.3752	14.5816	14.0344	15.5507	15.6467	15.6585	15.922	16.4903	15.7935	16.9209	14.9774	16.1665	12.9271	14.0761	16.9592	17.1587	15.6011	15.4341	14.4877	14.2831	10.9877	13.767	15.1494	13.9313	13.909	15.6869	15.19	14.9106	15.4372	18.9161	14.949	15.2563	15.1302	14.3387	15.1398
AL445250.1	0	0	0	0	0	0	0	0	0	0.0714	0	0	0	0	0	0	0	0	0	0.0483	0	0	0	0	0	0	0	0	0	0	0	0	0	0	0	0	0	0	0	0	0	0	0	0.0463	0.0019	0	0	0	0
CAND2	0.5157	0.4043	0.435	0.4179	0.396	0.6887	0.5019	0.5276	0.6278	0.4743	0.4328	0.3436	0.3501	0.2367	0.5719	0.4264	0.17	0.4098	0.3931	0.1806	0.5893	0.1271	0.208	0.5574	0.4068	0.2619	0.2323	0.1354	0.2839	0.111	0.2144	0.7363	0.4054	0.3162	0.164	0.203	0.3725	0.2132	0.7686	0.6037	0.1284	0.5836	0.3574	0.4688	0.4393	0.3138	0.3805	0.2851	0.2876
C1QTNF2	0	0	0	0	0	0.0166	0	0	0	0	0	0	0	0	0.0448	0	0.0144	0	0	0	0.0128	0.0126	0	0	0.006	0	0	0.0108	0	0	0.0246	0.0134	0.0129	0.0143	0	0	0	0	0.0185	0.0095	0.0163	0	0	0	0	0	0	0	0
AC012306.1	0	0	0	0	0	0	0	0	0	0	0	0	0	0	0	0	0	0	0	0	0	0	0	0	0	0	0	0	0	0	0	0	0	0	0	0	0	0	0	0	0	0	0	0	0	0	0	0	0
AC127496.6	0	0	0	0	0	0	0	0	0	0	0	0	0	0	0	0	0	0	0	0	0	0	0	0	0	0	0	0	0	0	0	0	0	0	0	0	0	0	0	0	0	0	0	0.0412	0	0	0	0	0
KLRG1	11.7817	12.5256	9.4225	11.3453	4.2643	10.3784	14.4689	5.4241	25.1166	12.2203	11.9546	16.859	6.7046	2.1569	3.3695	2.6317	2.8644	2.6641	3.761	2.079	2.7845	2.0187	2.1262	3.4653	2.3151	2.2902	3.6125	2.2089	2.3221	1.104	2.9356	5.169	1.55	2.9861	0.6028	2.8468	2.8379	2.0333	4.2934	3.4326	1.592	5.4201	5.2221	9.8276	3.1992	2.5036	3.4861	2.4844	1.3508
AC027601.2	0.0964	0.0634	0.076	0.1027	0.0965	0.0796	0.0773	0.0947	0.0637	0.1109	0.0389	0.1213	0.0407	0.1241	0.024	0.0951	0.0501	0.0214	0.0139	0.145	0.0802	0.0356	0.0691	0.0308	0.0455	0.0676	0.0531	0.052	0.0272	0.0237	0.0685	0.0396	0.0837	0.0879	0.0219	0.0411	0.1202	0.0754	0.1413	0.0635	0.0582	0.0577	0.2092	0.1354	0.119	0.1016	0.1038	0.0487	0.0829
BPGM	22.2814	32.8206	16.8341	11.0531	12.4862	17.9255	18.813	9.8063	9.4339	14.324	18.3411	18.2807	10.4782	3.547	8.086	17.5456	11.9478	18.99	19.6093	7.3913	7.9757	3.58	15.128	18.5918	14.7085	13.019	26.5963	8.9331	10.6147	9.6393	16.2146	20.5911	9.3663	28.9016	12.9767	11.1482	10.6213	13.9894	11.2725	11.8602	6.8652	13.0922	8.8832	11.6374	8.6673	10.3146	20.3636	7.8822	12.5376
NGF-AS1	0	0	0	0	0	0	0	0	0	0	0	0	0	0	0	0	0	0	0	0	0	0	0	0	0	0	0	0	0	0	0	0	0	0	0	0	0	0	0	0	0	0	0	0	0	0	0	0	0
OGFOD1	5.8169	6.1674	4.3362	4.8676	3.8476	5.2988	3.7005	4.1211	4.8239	5.0387	4.441	4.1406	4.4869	2.987	3.7417	3.6682	4.6164	5.5572	6.5107	3.4878	4.7563	3.8692	4.2761	5.6296	5.4464	3.6122	4.238	3.0738	4.5206	3.4683	3.8806	6.3864	4.2088	5.2086	2.86	3.1023	5.5608	3.8513	6.2411	4.837	2.9457	7.1232	3.8242	4.7157	3.9752	5.248	5.524	4.6158	3.3402
USP38	12.2656	13.667	9.2818	11.5189	12.9189	12.6233	14.5173	12.0109	10.7517	11.7195	8.2704	12.9772	11.6829	12.1134	14.6824	11.4929	13.2642	13.3099	14.9317	14.289	12.8917	10.8765	12.7472	15.9895	14.2264	12.6827	14.3289	12.2447	13.541	12.3746	11.2645	17.6723	10.6183	16.6542	18.6697	14.9776	13.8849	13.2198	13.202	12.4951	8.3462	14.9484	12.6866	14.3516	12.6548	15.4462	14.3353	12.3817	13.0804
RPL4P4	57.3936	48.684	31.5162	36.9456	36.4686	43.4362	29.8667	39.772	38.3727	39.5785	26.1401	24.6077	34.1896	38.153	32.7494	47.7542	44.7612	48.5059	57.5539	43.2057	56.3394	42.1885	37.5196	59.0981	53.7038	41.4872	44.0064	48.4184	54.3666	44.2025	42.8155	50.1628	40.6641	45.5641	29.4937	41.0411	48.5994	34.5832	49.6335	41.9086	32.6359	62.0961	32.5469	42.9722	43.1188	50.8362	51.1198	45.3279	36.0309
HECW1-IT1	0	0.0291	0	0.0234	0.0118	0.0218	0	0.0338	0	0.0234	0.055	0	0.0472	0	0	0.0104	0	0	0	0	0	0	0.0064	0.0168	0.0159	0	0	0.0215	0	0	0	0.0208	0	0	0	0	0	0	0	0	0	0	0	0.1013	0	0	0.0437	0	0.0079
DOK5	0	0	0	0.005	0	0.0307	0	0.0163	0	0.0055	0	0	0	0.0116	0	0	0.0133	0.0148	0	0	0	0	0.0171	0	0	0.0125	0.0179	0.01	0	0.0174	0.0114	0.0374	0	0.0132	0	0.0323	0	0	0.0343	0	0	0.0153	0	0.0147	0.0285	0.0069	0	0.012	0.014
RBM8B	1.1405	0.8563	0.7758	0.3851	0.7992	0.6076	0.732	0.572	0.6669	1.3099	0.6901	0.677	1.0059	0.9373	0.8962	1.0739	1.2046	0.9439	1.0663	0.8433	1.1747	0.8783	0.8064	1.0765	1.2404	0.9769	0.9955	0.6993	1.0167	0.8328	1.0739	1.3221	1.1737	1.0997	0.5662	0.8175	1.1096	0.5185	1.0541	1.0687	0.6385	1.1036	0.7944	0.9545	0.7488	1.058	0.8927	0.7892	1.2002
GJA9	1.7131	2.573	1.4165	1.1325	1.3963	1.7153	1.2965	1.462	1.064	1.5905	1.8056	1.6379	1.3438	2.4365	1.4113	1.3797	2.1221	2.0562	2.4808	2.0941	2.2626	2.3753	2.5776	2.3098	2.2918	1.8349	2.3949	1.854	1.9381	2.02	2.5079	2.1497	2.3909	1.8311	0.8352	1.3701	2.6867	2.0285	2.0704	2.5656	1.974	2.308	2.0847	1.27	2.1147	2.2095	2.4645	2.3313	1.6643
DDN	0.3737	0.1677	0.3816	0.2893	0.415	0.5559	0.7168	1.3958	0.3851	0.5351	0.367	0.3425	0.5103	0.4238	0.5842	0.9623	0.8738	0.6802	1.517	0.913	1.2162	0.535	0.3555	1.0112	1.5075	0.6008	1.0641	0.4047	0.6926	0.4643	0.483	0.6906	0.999	1.054	0.5709	0.6773	0.4908	0.6651	1.1905	0.8979	0.5903	0.7541	0.8635	0.9781	0.4425	0.7206	0.6609	0.7022	0.7656
AC007406.4	0	0	0	0	0	0	0	0	0	0	0	0	0	0	0	0	0	0	0	0	0	0	0	0	0	0	0	0	0	0	0	0.0234	0	0	0	0	0	0	0	0	0	0	0	0	0	0	0	0	0
LINC02624	0	0	0	0	0	0	0	0	0	0	0	0	0	0	0	0	0	0	0	0	0	0	0	0	0	0	0	0	0	0	0	0	0	0	0	0	0	0	0	0	0	0	0	0	0	0	0	0	0
SMARCC2	19.7771	18.3452	21.6134	17.8207	16.1678	18.0952	15.9511	16.4375	22.4068	18.9227	21.1399	15.7846	17.3887	13.1012	16.7683	15.93	15.8775	15.5843	15.804	12.24	14.1207	14.8995	15.4533	19.0856	15.2153	13.1986	14.3459	12.2894	16.3011	14.5303	14.8232	19.5237	15.7506	16.5311	9.1847	10.6528	16.3076	13.5624	17.7079	13.9955	13.5872	19.4924	12.5668	18.5947	12.7106	15.7207	17.5913	15.6691	13.1875
PCDHB6	0	0	0.0131	0	0	0	0	0	0	0.0135	0	0	0	0.0094	0	0.0207	0.0109	0	0	0.0191	0.0097	0.0096	0.0311	0	0.0184	0	0.0097	0	0	0.0274	0.053	0	0.0195	0.0216	0	0.0528	0.019	0	0.014	0.0189	0	0	0	0	0	0	0.0392	0	0.0114
MIR1227	1.0058	0.6184	1.26	1.3872	0.6306	0.75	0.3986	0.1518	0.4563	2.3361	2.484	0.9655	0.3852	0.7725	2.1529	1.3253	0.4581	0.7787	0.8259	0.2839	0.2596	1.0713	0.3906	0.5665	0.4198	0.3909	0.9028	0.9524	0.0905	0.7209	0.9204	1.1451	1.0574	1.0836	1.0104	0.8028	0.3434	1.2125	1.8426	0.7175	0.6003	1.7434	0.962	0.8706	0.6056	0.156	0.583	0.6787	0.4782
AC087888.1	0	0	0	0	0	0	0	0	0	0	0	0	0	0	0	0	0	0	0	0	0	0	0	0	0	0	0	0	0	0	0	0	0	0	0	0	0	0	0	0	0	0	0	0	0	0	0	0	0
RPL23AP34	2.332	1.7778	5.8191	6.5824	5.7586	5.7367	6.4633	7.2747	6.4086	6.0468	6.4004	5.0413	4.374	3.1519	6.5278	3.3971	4.6364	4.8227	3.1096	2.6157	1.6488	3.4767	3.4762	2.289	2.5767	2.7806	1.7927	2.8944	2.8226	2.3957	1.8758	3.7218	2.3252	3.7195	2.1066	1.9019	2.8335	3.3682	4.211	3.144	3.1357	5.0388	3.8123	5.4066	2.9752	2.7663	2.8494	2.5	3.7623
ARHGAP27P2	0.1513	0.288	0.9616	0.5103	0.5743	1.4634	0.2897	0.9809	1.3179	0.7296	1.3048	0.8777	0.3061	0.1282	0.8088	0.0731	0.1542	0.1979	0.2869	0.1566	0.0692	0	0.1576	0.1746	0.0928	0.217	0.0854	0.2535	0	0.0439	0.0758	1.1157	0.4835	0.417	0.0165	0.1881	0.289	0.3016	0.61	0.0187	0.1817	0.4817	0.0208	1.8101	0.0824	0.0384	0.2319	0.1329	0.1347
AL512274.1	0	0.0353	0	0	0	0	0	0.0105	0	0.0212	0	0.0235	0.0291	0	0	0.0163	0	0	0	0	0	0	0	0.0058	0	0	0	0	0	0.0143	0	0.0161	0	0.0171	0	0	0	0.0189	0	0	0.0087	0.0198	0	0	0	0	0	0	0.027
CA5BP1	9.3261	7.5584	9.6744	11.8462	10.8468	8.4456	7.4478	9.7134	8.2032	11.2144	10.3992	8.6286	10.7379	7.3065	12.0473	8.0201	7.0404	8.4997	8.819	9.01	6.9399	8.0459	6.1086	6.6446	8.2741	10.0878	9.6386	7.6779	8.4327	9.3078	6.9553	5.4134	6.8952	6.6277	5.8976	7.2986	8.5477	8.2233	11.5087	6.3601	8.9421	6.672	9.552	7.146	9.4329	5.9259	10.0879	7.813	6.6861
EHMT2	10.7273	10.8476	8.4617	8.3947	6.8126	9.1087	6.5646	8.7405	10.5494	9.1201	8.3012	7.5795	7.4796	5.8566	6.5428	8.7937	8.5585	6.6417	9.5716	6.0337	7.5654	6.1372	5.676	10.2914	6.9407	5.8334	6.4898	4.3959	7.8594	6.5214	5.976	9.9926	7.0259	7.2979	3.9847	4.634	9.6797	6.3437	8.5275	7.4413	5.5187	12.7362	6.5602	10.3564	7.0038	7.338	9.115	7.124	5.0297
GPX6	0	0	0	0	0	0	0	0	0	0	0	0	0	0	0	0	0	0	0	0	0	0	0	0	0	0	0	0	0	0	0	0	0	0	0	0	0	0	0	0	0	0	0	0	0	0	0	0	0
RPS26P38	0	0	0	0	0	0	0	0.0908	0	0	0	0	0	0	0.1553	0	0	0.0116	0	0	0	0	0	0	0	0.0436	0	0	0	0	0	0	0	0.0991	0	0	0	0	0	0	0	0	0	0	0	0	0	0	0
AC113331.1	0	0	0	0	0	0	0	0	0	0	0	0	0	0	0	0	0	0	0	0	0	0	0	0	0	0	0	0	0	0	0	0	0	0	0	0	0.0348	0	0	0	0	0	0	0	0	0	0	0	0
GRIN1	0.0012	0.0106	0	0	0	0.0119	0.0069	0.0063	0.0112	0	0.0065	0	0	0.0156	0	0	0.0052	0.0115	0.0151	0.0043	0	0.0023	0.0132	0.0092	0.0022	0.0194	0.0012	0.0058	0.0087	0.0066	0.0088	0.0048	0	0.0119	0	0	0.0044	0.0051	0.0066	0.0045	0	0.0119	0.0062	0.0142	0.0055	0.0198	0.0101	0.0163	0.0127
AC040970.1	1.504	1.6913	2.0215	0.9513	4.7557	2.4375	3.1824	2.3292	2.288	2.9433	2.8939	2.6506	4.4103	4.9209	5.1383	1.66	3.2955	2.635	3.4559	5.7554	9.7489	4.5657	3.6914	3.5017	4.445	4.5801	3.6237	4.775	7.1147	4.7885	3.6736	3.2099	3.8346	3.1048	5.8612	4.0766	2.8149	3.8374	3.3253	4.191	3.3882	1.5437	4.2121	3.0804	3.0321	2.8147	2.2214	5.4801	9.5793
AL008629.1	0	0	0	0	0	0	0	0	0	0	0	0	0	0	0	0	0.135	0	0	0	0	0	0	0	0	0	0	0	0.0507	0	0	0	0	0	0	0	0	0	0	0	0	0	0	0	0	0	0.0848	0.0537	0
AP001029.3	0.0332	0.0683	0.1399	0.034	0	0.1074	0	0.0822	0	0.0721	0.2638	0	0.3935	0	0.0907	0	0	0.1037	0	0.0487	0	0.0267	0	0	0	0	0.1041	0	0	0.007	0.0628	0	0	0	0	0	0	0.057	0.0827	0	0.0094	0.1342	0	0.0641	0	0.0057	0	0	0
LINC00352	0	0	0	0	0	0.0727	0	0	0.0369	0	0	0	0	0	0	0	0	0	0	0	0	0	0	0	0	0	0	0	0	0	0	0	0	0	0	0	0	0	0	0	0	0	0	0	0	0	0	0	0
SCUBE2	0.0056	0.0548	0.0676	0.0525	0.0291	0.0154	0.0989	0.1509	0.0177	0.0358	0.0458	0.0312	0.0447	0.0895	0.0895	0.0939	0.0848	0.0692	0.034	0.0397	0.0394	0.0596	0.0885	0.0573	0.0611	0.0662	0.0261	0.0927	0.0932	0.0752	0.0909	0.0552	0.0709	0.0974	0.0715	0.0757	0.0653	0.0365	0.0692	0.0328	0.1146	0.0245	0.0774	0.0855	0.0454	0.0234	0.0732	0.0477	0.05
RPL38P1	0.2946	0.7814	1.6605	0.8606	1.0593	2.5928	1.408	0.5186	0.3642	1.5638	1.6116	1.5464	1.7717	0.0599	0.8313	0.7971	1.6238	0.5811	0.8008	0.2237	0.0731	0.1693	1.2338	0.5559	0.9052	1.0261	1.4854	0.296	0.481	0.5599	1.2446	1.2028	1.2803	1.1302	0.5473	0.3436	0.4275	1.294	1.1754	0.6975	0.5116	0.8011	0.8908	0.2508	0.3335	1.1789	1.0466	0.3871	0.7244
TRAV31	0	0.4696	0	0.0545	0	0	0	0	0	0	0	0	0	0	0	0	0	0	0	0	0	0	0	0	0	0	0.0454	0	0	0.0277	0	0	0	0	0	0	0	0	0	0	0	0	0	0	0	0	0	0	0
AC106872.5	0.0282	0	0	0	0	0	0	0	0	0	0	0	0	0	0	0	0	0	0	0	0	0	0	0	0	0	0	0	0	0	0	0	0	0	0	0	0	0	0	0	0	0	0	0	0	0	0	0	0
AMIGO2	3.4851	4.5011	1.7306	3.3509	1.4863	2.4204	2.9921	1.7265	3.738	2.9972	2.0383	2.0969	1.182	2.3113	1.4505	1.5192	1.406	1.3527	1.3846	1.0892	1.4342	1.3006	1.241	1.906	1.1843	1.7894	1.6211	1.2292	1.0132	1.2756	1.3108	1.6238	1.8452	1.3188	1.9967	1.8655	1.9711	1.6986	2.3336	2.1082	1.2806	1.6339	2.8818	2.9555	2.0084	2.4018	1.6701	1.0685	1.5667
AP005660.1	0	0	0	0	0	0	0	0	0	0	0	0	0	0	0	0	0	0	0	0	0	0	0	0	0	0	0	0	0	0	0	0	0	0	0	0	0	0	0	0	0	0	0	0	0	0	0	0	0
UBE2Q2P5Y	0	0	0	0	0	0	0	0	0	0	0	0	0	0	0	0	0	0	0	0	0	0	0	0	0	0	0	0	0	0	0	0	0	0	0	0	0	0	0	0	0	0	0	0	0	0	0	0	0
ATP1B4	0	0	0	0	0	0.0052	0	0	0	0	0	0	0	0.0078	0	0	0	0	0	0	0	0	0	0	0	0	0	0	0	0	0	0.0168	0	0.0155	0	0	0	0	0.0058	0	0	0	0	0	0	0	0	0	0
AC093459.1	0	0	0.1381	0	0	0	0	0	0	0	0	0	0	0	0	0	0	0	0	0	0	0	0	0	0	0	0.031	0	0	0	0	0	0	0	0	0	0	0	0	0	0	0	0	0	0	0	0	0	0
NUGGC	1.8732	1.0349	1.0799	1.9971	0.4335	1.3137	1.2124	1.0688	1.5338	1.5309	2.289	2.2083	0.6198	0.2227	0.5539	0.5841	1.0217	0.8737	0.4744	0.5501	0.5516	0.4362	0.8044	0.3937	0.5188	0.6003	0.8523	0.5138	0.3555	0.1893	0.7021	0.6911	1.5944	0.8929	0.4852	0.4181	0.5397	0.6656	1.4387	1.1516	0.3934	1.1222	1.5015	2.297	1.0374	1.5551	1.6166	0.8089	0.7425
PTPRM	1.1189	1.9124	1.0599	2.4367	0.6951	0.8186	1.6941	0.7111	1.6023	1.5541	1.0449	1.0445	0.4644	1.5381	0.9146	1.2114	0.9723	0.5296	0.8433	0.5884	0.3718	0.9831	1.1413	0.76	1.0192	1.1384	0.8048	0.5942	0.7372	1.1605	1.0747	1.5265	0.7281	1.8565	0.8447	0.609	1.2329	0.4475	1.2782	1.6383	0.9418	0.6341	1.663	1.6177	1.6586	1.4977	1.7587	0.5831	0.8272
AC133561.1	0	0	0	0	0.009	0	0	0	0	0	0	0	0.0081	0	0	0	0	0	0	0	0	0	0	0	0.0061	0	0	0	0	0	0	0	0	0	0	0	0	0	0	0	0.0073	0	0	0	0	0	0	0	0
TGOLN2	75.8376	83.8201	72.6679	75.8991	76.3379	63.4154	63.1279	55.8418	75.9536	77.163	64.3229	64.2325	69.1594	68.7894	68.6693	59.5752	54.6474	61.7188	72.1266	83.1327	71.5876	85.8605	70.2053	63.1221	71.9017	65.6698	71.1157	80.5938	84.8543	84.0999	67.7224	50.5075	53.1743	55.6076	64.6868	62.0198	65.9744	67.6744	47.8398	55.667	66.6738	52.9645	54.7071	65.5056	66.7963	62.8978	61.7281	69.3051	66.7366
CEP131	3.7976	3.1867	4.3314	3.5502	3.2242	4.2406	2.6839	4.1664	4.2611	3.3987	3.7668	3.5007	3.6696	3.0666	3.556	4.1172	4.8325	3.4361	3.3188	2.9619	3.2367	2.9482	2.8894	4.5498	3.9911	3.0977	2.8925	2.311	3.0266	2.8101	2.6591	4.7619	3.9528	4.1113	3.6335	3.9537	3.9507	3.6668	5.0264	3.9948	3.3963	4.6718	4.1488	5.2674	3.1063	3.2681	4.1789	3.3954	3.7002
AL117341.1	0	0	0	0	0	0.0538	0	0	0	0	0	0	0	0	0	0	0	0	0	0	0	0	0	0	0	0	0	0.0698	0	0	0	0	0	0	0.0551	0.0473	0	0	0	0	0	0	0	0	0	0.1001	0	0	0
TGFB1	101.5374	80.9936	97.9746	83.1728	78.5194	72.7988	153.2422	88.9045	115.2347	85.5276	79.1008	76.3268	64.677	105.3272	43.4972	123.3503	101.1347	83.3994	77.973	110.8144	114.0582	114.2215	96.6523	77.8821	100.7435	104.369	72.8273	112.1282	118.4577	110.8123	120.6913	79.3514	102.6847	77.2059	265.8994	132.5703	84.9609	98.7045	65.0296	104.3794	130.922	67.9363	95.1365	131.2736	105.6676	90.7029	79.0493	93.3755	108.5171
DLK2	0.0804	0.0447	0.0373	0.0794	0	0.0718	0.0656	0.0474	0.082	0.0576	0.0391	0.0213	0.0526	0.0135	0.0483	0.0295	0.0311	0.0172	0	0	0	0.0137	0.0089	0.0138	0.0184	0.0292	0	0.0116	0.0137	0.0133	0	0	0.0139	0.0476	0	0	0	0	0	0.0134	0	0.0179	0.0375	0.0126	0.0285	0.0043	0.0047	0.014	0.0022
AL034550.1	0.0721	0.183	0.3558	0.5256	0.1289	0.1994	0.6396	2.2591	0.3465	0.4011	0.1496	0.1798	0.5286	0.0153	0.0924	0.0789	0.0261	0.0148	0.0829	0.0654	0	0	0.1351	0.0659	0.1021	0.0331	0.0386	0.0764	0	0.0203	0	0.2023	0.0781	0.0407	0.0094	0.1308	0.1531	0.0675	0.0124	0.0059	0.0048	0.0576	0.1396	0.2114	0.064	0.0226	0.0343	0.0636	0.037
ZBTB8OS	4.9089	4.8003	4.7272	5.4752	4.0565	4.7849	3.908	2.8391	5.4427	4.9617	5.8187	4.3617	5.6166	3.1826	4.7098	2.7598	2.8514	3.8691	3.4064	3.1	2.9762	3.7362	3.8023	3.9679	2.9843	3.2924	3.6933	2.6204	3.0968	3.3332	3.4334	3.7729	3.5043	3.2599	2.8723	2.6916	3.5062	3.282	3.3094	3.5739	3.2354	3.6386	3.589	4.1272	3.7379	3.778	3.3271	3.389	2.817
TMEM44	1.1042	1.0576	1.1772	0.9475	1.7805	1.4317	0.9966	1.9539	0.7576	0.9881	1.701	1.3598	1.7216	0.5694	1.6473	0.8531	1.1172	0.9226	0.9721	0.5382	0.7067	0.655	0.7143	1.3069	0.6518	0.5958	0.8436	0.8819	0.7117	0.5468	0.7309	1.4248	0.7997	1.0463	0.8684	0.4847	0.8042	0.8006	1.1703	0.9096	0.5793	1.7602	0.6186	1.4345	0.7918	0.7639	1.1035	0.9237	0.731
AP000696.1	0	0	0	0	0	0	0	0	0.036	0	0	0	0	0	0	0	0	0	0	0	0	0	0	0	0	0	0	0	0	0	0	0	0	0	0	0	0	0	0	0	0	0	0	0	0	0	0	0	0
AC136618.1	0	0	0	0	0	0	0	0	0	0	0	0	0	0	0	0	0	0	0	0	0	0	0	0	0	0	0	0	0	0	0	0	0	0	0	0	0	0	0	0	0	0	0	0	0	0	0	0	0
RNA5SP446	0	0	0	0	0	0	0	0	0	0	0	0	0	0	0	0	0	0	0	0	0	0	0	0	0	0	0	0	0	0	0	0	0	0	0	0	0	0	0	0	0	0	0	0	0	0	0	0	0
RPL27P12	0	0	0	0	0	0	0	0	0	0	0	0	0	0	0	0	0	0	0	0	0	0	0	0	0	0	0	0	0	0	0	0	0	0	0	0	0	0	0	0	0	0	0	0	0	0	0	0	0
PRR26	0	0	0	0	0	0	0	0	0	0	0	0	0	0.0348	0	0.009	0	0	0	0	0.002	0.015	0.0242	0.0252	0.016	0	0.0085	0.007	0.0292	0.0081	0.0081	0.0088	0.0085	0.028	0	0.0092	0.0456	0	0	0.0287	0.0048	0	0	0	0.0101	0.008	0	0	0.0099
WASIR1	0.032	0.0318	0	0	0	0	0	0	0	0	0.0832	0	0.0132	0.0143	0	0.0467	0.033	0	0	0	0	0	0.0091	0.0586	0	0	0	0.0247	0.0145	0	0	0	0	0	0	0.0957	0	0	0.1208	0.0285	0.0167	0	0	0	0	0	0	0.0297	0
CCL25	0.0304	0	0	0.0823	0	0.0408	0.0472	0.0431	0.0414	0.1746	0.1337	0	0.0398	0.0306	0.0549	0.0333	0.1059	0.0978	0.1747	0.0394	0	0.0935	0.0301	0.0784	0.0149	0	0.1575	0.0794	0	0.0151	0	0.0528	0.1263	0.035	0.1152	0.0171	0.0917	0.0173	0	0.0611	0	0.1423	0.0639	0.212	0	0.06	0	0.0269	0
AC106028.1	0	0	0	0	0	0	0	0	0	0	0	0	0	0	0	0	0	0	0	0	0	0	0	0	0	0	0	0	0	0	0	0	0	0	0	0	0	0	0	0	0	0	0	0	0	0	0	0	0
AC027216.1	0	0	0	0	0	0	0	0	0	0	0	0	0	0	0	0	0	0	0	0	0	0	0	0	0	0	0	0	0	0	0	0	0	0	0	0	0	0	0	0	0	0	0	0	0	0	0	0	0
AC090735.1	0	0	0	0	0	0	0	0	0	0	0	0	0	0	0	0	0	0	0	0	0	0	0	0	0	0	0	0	0	0	0.0171	0	0	0	0	0	0	0	0	0	0	0	0	0	0	0	0	0	0
MIR550A2	0.088	0.3458	0.5415	0.1273	0.0897	0.8128	0.5723	0.2099	0.6157	0.2635	0.0791	0.184	1.1473	0.2667	0.3204	0.1885	0.2024	0	0.3932	0.1542	0.0334	0.158	0.1283	0.3739	0.4594	0.1345	0.2063	0.3435	0.4403	0	0	0.0468	0.04	0.08	0.1553	0.1873	0.2757	0.4396	0.2092	0.1178	0.1031	0.3444	0.2484	0.2836	0	0.175	0.828	0.1891	0.4583
DCHS2	0.007	0.0115	0.0285	0.0098	0.0192	0.0097	0.0075	0	0.0197	0.0052	0.0088	0.0117	0.0065	0	0.0084	0	0.0076	0.0031	0.005	0.0023	0.004	0	0.0155	0.0074	0.0106	0.0105	0.0075	0.0041	0.0025	0.0024	0.0024	0.0026	0.0037	0.0006	0.0004	0.0135	0.0085	0	0.0143	0	0.0028	0.0016	0.0185	0.0108	0.0023	0.0154	0.0059	0.0013	0.0146
RPP14	6.391	6.8039	5.7311	5.9678	7.082	6.8461	4.8683	5.4089	5.6234	5.9057	5.7769	5.9575	7.236	5.3394	5.9312	5.536	6.4807	6.67	6.3106	4.9612	4.6363	4.5231	5.4668	6.1508	6.7287	6.606	5.5197	5.5356	5.9431	5.0583	4.954	5.7665	5.9208	6.8207	5.6797	6.6695	6.8749	6.3008	6.061	5.394	4.9168	6.8194	5.7435	6.0573	6.3646	5.5334	6.967	6.0997	4.9929
AGGF1P7	0	0	0	0	0	0	0	0	0	0	0	0	0	0	0	0	0	0	0	0.0318	0	0	0	0	0	0	0	0	0	0	0	0	0	0	0	0	0	0	0	0	0	0	0	0	0	0	0	0	0
AL732446.1	0.9324	2.3564	0.7499	1.4925	0.8129	0.5842	0	0.7713	1.2489	0.8108	0.6771	0.3057	0.4456	0.3598	1.7593	0.0759	1.6165	0.7831	1.0803	0	0.6189	0.3291	1.3321	0.6097	1.2302	0.4491	0.6815	0.6902	0.7189	0.7324	1.0491	1.4079	0.798	1.393	0.5669	0.3644	1.5126	2.192	1.406	1.4104	1.2234	0.9648	1.0765	0	0.4661	1.6022	1.9861	1.6643	0.7519
LRRC37BP1	4.7212	5.4078	4.2971	4.2771	3.9516	4.0815	3.7347	4.166	5.3866	4.1765	4.4538	3.9494	4.4643	4.3556	3.5183	3.0792	2.6674	2.6426	3.7927	3.6841	4.1882	4.3982	3.732	3.0217	2.936	3.9257	4.6749	3.4261	4.1147	3.9487	3.3296	3.377	3.3943	3.1288	2.9061	2.3616	4.1255	3.5265	3.3597	3.3333	3.2365	4.0456	2.6067	5.0019	2.9631	2.377	4.8474	3.1311	3.3567
AC092667.1	0.0231	0.0276	0.0322	0.0313	0	0.0078	0	0.0082	0.0315	0.0498	0.0509	0	0.0152	0.0349	0.0418	0.0382	0.0269	0.0176	0.0363	0.0955	0.0239	0	0	0.0477	0.0794	0.0126	0.036	0.0201	0.0362	0.0115	0.023	0.0125	0	0.0533	0	0.026	0.0117	0.0131	0	0.0291	0.0407	0.0155	0.0162	0.0443	0.0144	0.0114	0.0181	0	0.0704
ORMDL3	19.1465	17.165	16.1886	12.0921	8.7308	14.9632	13.4926	10.1696	27.4936	15.3332	17.9983	13.6695	12.3288	5.0108	9.9627	10.0091	9.7858	10.1669	9.418	5.7131	5.8761	5.3198	6.2829	14.4411	9.8567	9.5121	9.1337	5.9625	6.297	6.5438	7.2964	13.1875	11.2528	12.7979	5.3611	7.4021	9.4973	8.6161	12.5108	10.333	6.3598	13.2254	8.2129	19.4817	6.6924	10.7442	13.0393	8.664	8.4846
NANOS2	0	0	0	0	0	0	0	0	0	0	0	0	0	0	0	0	0	0	0	0	0	0	0	0	0	0	0	0	0	0	0	0	0	0	0	0	0	0	0	0	0	0	0	0	0	0	0	0	0
ASB16	0.043	0.008	0.0397	0.0725	0.1119	0.0705	0.0208	0.4348	0.0611	0.1051	0.0967	0.0673	0.2081	0.0927	0.0779	0.0369	0.1562	0.0849	0.0752	0.0961	0.0776	0.0071	0.0237	0.0792	0.217	0.0436	0.0154	0.0117	0.054	0.0066	0.0333	0.026	0.1056	0.3529	0.193	0.0754	0.1386	0.1188	0.1587	0.0607	0.066	0.1941	0.0658	0.0859	0.0739	0.0669	0.1328	0.048	0.0735
LINC00845	0	0	0	0	0	0	0	0	0	0	0	0	0	0	0	0	0	0	0	0	0	0	0	0	0	0	0	0	0	0	0	0	0	0	0	0	0	0	0	0	0	0	0.0574	0	0	0	0	0	0
PSMB3P2	0	0	0	0	0	0	0	0	0	0	0	0	0	0	0	0	0	0	0	0	0	0	0	0	0	0	0	0	0	0	0	0	0	0	0	0	0	0	0	0	0	0	0	0	0	0	0	0	0
RPL23AP57	0.1054	0.0383	0	0	0	0	0	0	0	0	0.0306	0	0	0	0	0	0	0	0	0	0	0	0	0.0331	0	0	0	0	0	0	0.0086	0	0	0	0	0	0	0.0729	0	0	0	0.0858	0	0	0	0	0.0669	0	0
ACOT11	0.789	0.8592	0.8638	1.3116	1.043	1.0795	0.5701	1.4692	0.5684	0.9907	1.3038	1.0676	1.1299	0.7961	0.7045	0.6274	0.5919	0.4595	0.6525	0.6111	0.5915	0.6713	0.7121	0.8351	0.6259	0.6549	0.8928	0.54	0.5714	0.6169	0.6083	0.496	0.4161	0.7197	0.4139	0.3526	0.705	0.5592	0.8816	0.4236	0.5209	0.6966	0.8107	0.8894	0.7785	0.4476	0.7195	0.5486	0.497
STK3	0.8459	1.2492	1.1988	1.4864	1.3417	1.3217	1.0412	1.445	0.832	1.2598	1.4969	1.3896	1.4926	1.4828	1.5432	1.0036	1.1639	1.4625	1.2715	1.7422	1.5075	1.7435	1.4742	1.2691	1.0902	1.2011	1.5273	1.0614	1.1707	1.2987	1.3609	1.2516	1.3085	1.385	0.7934	1.0154	1.597	1.1967	1.1695	1.564	1.6479	1.3818	1.4778	0.9807	1.2147	1.2342	1.5655	1.508	1.4282
MAGEB16	0	0	0	0	0	0	0	0	0	0	0	0	0	0	0	0	0	0	0	0	0	0	0	0	0	0	0	0	0	0	0	0	0	0	0	0	0	0	0	0	0	0	0	0	0	0	0	0	0
AC099328.1	0.178	0.1835	0.0405	0.3522	0.0961	0.1537	0.0451	0.1029	0.3166	0.4288	0.4427	0.2234	0.0774	0.1021	0	0.0014	0.0675	0.1306	0	0.1974	0.1392	0.3018	0.1621	0.0631	0.1435	0.0475	0.2222	0.0461	0.104	0.3072	0.3003	0.1054	0.0754	0.0922	0.0491	0.0488	0.1674	0	0.0433	0.0828	0.1041	0.1165	0.2295	0.0955	0.1363	0.0573	0.061	0.084	0.1848
ETV1	0.069	0.0181	0.0215	0.0363	0.0344	0.0559	0.0224	0.0447	0.0318	0.0513	0.0753	0.0216	0.0546	0.0573	0.0246	0.0452	0.04	0.0278	0.0215	0.0684	0.0804	0.0436	0.0809	0.0592	0.0935	0.0283	0.0609	0.049	0.0319	0.0749	0.0336	0.0479	0.0323	0.0731	0.0128	0.0275	0.055	0.0286	0.0318	0.0931	0.0405	0.0896	0.0087	0.0371	0.0157	0.1324	0.0315	0.0597	0.0624
RPRM	0	0	0	0	0	0.0546	0	0	0.097	0	0	0	0.0533	0	0	0.0224	0	0.0262	0	0.0197	0	0	0	0.021	0.0399	0	0	0	0	0	0.0202	0	0.0139	0.0469	0	0	0	0	0.0303	0	0.0239	0	0	0	0.0252	0	0	0	0
ALDOAP1	0	0	0	0	0	0	0	0	0	0	0	0	0	0	0	0	0	0	0	0	0	0	0	0	0	0	0	0	0	0	0	0	0	0	0	0	0	0	0	0	0	0	0	0	0	0	0	0	0
ATXN2	4.2631	4.847	6.7194	6.8416	4.4422	6.3552	3.7956	5.5351	7.2589	6.3797	7.8254	6.6387	5.7908	3.0529	5.4432	3.4658	3.7245	4.1305	3.5446	3.3833	3.4727	3.6952	3.5506	4.4287	2.9948	2.8916	3.7237	2.1587	3.4572	3.5656	3.3002	4.7113	3.4721	3.7594	1.5015	2.5522	4.2834	3.5256	4.7662	4.1983	3.8921	5.9919	4.6244	4.4504	3.2291	3.5461	4.5604	3.8875	3.0559
IGHV3-71	0.5903	0.1988	0.3141	0.1923	0.1843	0.7265	0.1941	0.2953	0.3974	0.7318	0.2437	0	0.2909	0.0838	0.1506	0.1835	0.8227	0.5361	0.1376	0.905	0.1857	0.1405	0.6604	0.043	0.4136	0.4596	0.4996	0.3527	0.3411	0.3782	0.633	0.1808	2.7239	0.488	0.0902	0.0937	0.3456	0.2418	0.7455	0.8827	0.3911	0.8536	0.9433	0.4582	0.3497	1.0132	0.7537	0.5087	0.3045
OR2F1	0	0	0	0	0	0	0	0	0	0	0	0	0	0	0	0	0	0	0	0	0	0	0	0	0	0	0	0	0	0	0	0	0	0	0	0	0	0	0	0	0	0	0	0	0	0	0	0	0
PDC	0	0	0	0	0	0	0	0	0	0	0	0	0	0	0	0	0	0	0	0	0	0	0	0	0	0	0	0	0	0	0	0	0	0	0	0	0	0.0254	0	0	0	0	0	0	0	0	0	0	0.0322
NUP188	15.5085	14.8324	14.2639	13.9796	14.9284	19.2638	14.0061	16.7798	16.2273	16.1575	13.4182	15.4437	16.4061	11.179	15.3516	19.5779	20.091	19.1211	19.7171	10.6863	12.5173	11.2373	13.8357	20.7981	20.8734	13.9427	15.8537	12.2239	15.7053	13.0366	12.7001	23.5166	16.0841	23.0098	10.1855	12.3034	20.0649	15.4152	22.047	15.4528	12.5154	25.4504	15.3094	17.6685	14.3536	17.4636	19.7041	16.0199	14.2181
WDR74	31.9599	37.7456	102.6507	86.2978	72.1018	106.2702	119.5487	228.0802	37.3703	66.8253	138.4875	90.5165	72.7572	52.4366	30.5522	38.7345	42.1442	28.0177	36.689	55.3259	54.4761	46.7349	45.7773	40.1344	44.1633	45.0604	33.1265	34.766	41.0307	42.627	54.7525	37.3908	63.4964	35.9262	52.3082	34.7472	32.2124	39.0319	44.7059	42.8352	61.1629	33.1699	41.7863	38.3201	40.1772	39.8208	36.1695	53.3246	53.5482
CD300E	20.3741	20.0211	38.9213	33.1277	38.1415	13.3699	34.9772	7.949	14.9322	28.333	31.4838	20.3291	18.4705	39.8549	11.9897	72.6667	39.1849	35.6188	27.3639	60.1743	18.309	40.8276	35.5115	11.0143	30.7735	45.5921	29.1464	34.6692	37.2815	20.3389	18.0668	9.2967	33.3958	16.0459	72.5729	79.8498	34.5033	53.2944	26.9287	36.797	83.0654	11.8079	60.7991	21.6372	83.8027	18.5315	26.1099	28.238	74.8366
AL450998.2	2.5663	2.693	2.0149	2.3161	2.1602	2.3185	2.1486	1.7812	2.7444	2.3042	1.5957	2.3007	2.6667	2.0818	1.8604	2.2855	1.9604	1.7969	2.7359	3.0146	2.3001	2.358	1.8564	2.2197	2.4367	1.9718	2.1565	2.4936	2.5699	1.7301	1.4963	1.9256	2.1039	2.4233	1.6373	1.3832	2.3176	2.1074	2.1191	2.1971	2.0753	1.7177	2.1636	2.7295	2.4711	1.5152	2.496	2.3888	2.3852
ATOH1	0.0254	0	0	0	0	0	0	0	0	0	0	0	0	0	0	0	0	0	0	0	0	0	0	0	0	0	0	0	0	0	0	0	0	0	0	0	0	0	0	0	0	0	0	0	0	0	0	0	0
AC079804.2	0	0	0	0	0	0	0	0	0	0	0	0	0	0	0	0.0387	0	0	0	0	0	0	0	0	0	0	0	0	0	0	0	0	0	0	0	0	0.1065	0	0	0	0	0	0	0	0	0	0	0	0
COPS2	14.534	14.2415	10.6256	13.012	18.5679	16.2272	15.889	15.5187	9.4763	13.9199	11.3406	13.2475	13.8007	15.1106	13.9263	13.67	16.3374	18.1545	22.4245	16.8819	20.5246	16.4158	17.9057	19.6573	21.1588	18.6712	16.0607	17.1382	18.0072	17.6502	17.9934	18.6661	19.11	19.9834	24.6234	21.9525	19.7814	18.363	17.1336	18.2061	15.0128	19.2877	16.1385	16.7733	18.8102	21.8495	15.5568	21.3387	17.2349
KLHDC3	31.3602	28.6169	22.1853	20.6268	19.0947	26.7427	18.862	19.5182	23.9902	24.0731	16.8151	20.6152	24.4491	22.6276	24.5404	31.1951	31.5156	30.5203	33.0045	21.0749	25.768	22.7124	25.7401	35.8517	34.3687	22.8336	27.4954	23.0986	28.2778	24.078	27.2581	37.1928	27.6238	29.8408	10.7394	17.8186	36.4223	23.38	33.4201	26.8083	20.5041	40.3176	22.7785	26.8327	23.0796	29.0806	33.3256	28.0715	20.0769
TRGV6	0.0501	0.0985	0	0	0	0.1342	0.2331	0	0.0143	0	0	0.1281	0	0.0448	0	0	0	0	0.0523	0	0.0852	0.039	0	0	0	0.0545	0.0519	0.2768	0	0.0218	0	0	0	0.0185	0	0	0	0	0.1261	0	0	0.1639	0.1402	0.1278	0	0.1975	0	0.0524	0
AC009127.2	0.2438	0.1713	0.1433	0.2065	0.0086	0.5137	0.1089	0.5225	0.2807	0.3545	0.3569	0.0638	0.3223	0.0467	0.4942	0.7035	0.2281	0.4122	0.1377	0.1124	0.0383	0.1107	0.171	0.1107	0.5005	0.0983	0.8563	0.1127	0.1538	0.203	0.2592	0.2098	0.1542	0.6243	0.1608	0.2567	0.195	0.0118	0.7964	0.5614	0.4738	0.1851	0.6968	0.0379	0.1903	0.2898	0.291	0.1147	0.1957
ROMO1	13.574	10.4203	10.002	6.8269	7.1312	12.6612	8.4528	8.8681	12.2261	8.7692	9.6471	9.4881	9.7634	11.399	8.4239	10.6088	11.5797	13.2729	14.1817	11.9201	15.6065	10.5188	16.1882	17.961	14.7973	12.4447	14.9385	13.7486	12.773	12.3444	17.8942	14.2182	13.4773	11.347	9.483	8.6785	12.5985	9.9629	12.1681	10.2501	10.8025	16.0938	9.2223	10.2383	9.8522	12.4122	13.0582	13.9592	12.6019
NSG1	3.2981	1.7525	1.6981	3.3737	0.8443	1.5583	0.8952	1.4442	2.9313	2.0834	1.3383	1.5361	0.3969	0.1347	0.4346	0.2987	0.1828	0.2861	0.5652	0.05	0.0531	0.1882	0.154	0.3683	0.0724	0.2427	0.2101	0.1763	0.1436	0.0306	0.133	0.3905	0.3211	0.2024	0.104	0.0695	0.17	0.0429	0.554	0.3081	0.0967	0.3774	0.3038	1.1944	0.2811	0.3452	0.3827	0.0936	0.2343
GSTCD	1.1299	2.4591	2.0869	2.2363	2.4085	3.1559	1.9117	2.4012	1.959	2.3792	2.1311	2.4703	2.5619	1.7633	3.1353	2.7871	2.8725	3.0713	3.4999	2.3365	2.9123	1.9152	2.2438	3.2715	2.8977	2.4122	2.5017	2.2635	2.7816	1.7711	2.583	4.0941	2.5946	3.2316	1.5265	1.9131	3.4503	2.418	3.3216	2.9142	1.7442	4.5807	2.6861	2.3439	2.8473	2.9533	3.626	2.7441	2.1264
MAPK1IP1L	31.6292	28.5137	30.21	28.4452	35.3573	33.3828	38.2144	28.4783	25.1749	28.1289	27.5168	24.9189	27.937	32.449	33.2155	32.5962	36.746	39.2403	43.1572	31.9573	37.6438	33.8981	36.1202	42.4218	47.3159	39.1679	31.3025	44.285	36.7855	32.7983	35.9361	41.1951	37.48	44.3393	53.9687	49.6074	39.091	37.8486	37.602	35.4788	32.0978	38.9115	34.6548	40.5632	41.0857	40.292	33.8255	39.4188	38.531
CFAP45	0.4706	0.2322	0.7635	0.7064	1.3267	0.3989	1.2853	2.728	0.6955	0.6917	0.3951	0.6213	1.3752	0.7691	1.3009	1.2322	0.8922	0.5829	1.3366	0.9278	0.2979	0.8573	0.4401	0.6895	0.7865	1.0692	0.5702	0.555	0.8066	0.5238	0.6148	0.6125	1.1031	0.6558	1.5708	1.9113	0.6583	1.3237	0.5055	0.5838	1.6256	0.3562	1.2409	0.6456	1.2607	0.6161	0.6398	0.8703	1.4221
AP000358.1	0	0	0	0	0	0	0	0	0	0	0	0	0	0	0	0	0	0	0	0	0	0	0	0	0	0	0	0	0	0	0	0	0	0	0	0	0	0	0	0	0	0	0	0	0	0	0	0	0
AC003984.1	0	0	0	0	0	0	0	0	0	0	0	0	0	0	0	0	0	0	0	0	0	0	0	0	0	0	0	0	0	0	0	0	0	0	0	0	0	0	0	0	0	0	0	0	0	0	0	0	0
ANKRD36BP2	1.7339	1.7722	1.7293	2.2763	1.0912	1.9974	1.0445	1.4658	1.8649	2.314	1.9022	2.1641	1.4771	0.3473	1.6005	1.9131	2.7757	2.1656	1.3082	1.039	0.812	0.7149	1.2693	1.47	1.4363	1.3435	2.6707	0.7566	1.6212	1.269	1.2893	2.1663	3.6845	2.4469	1.6002	1.7853	2.0546	2.2751	3.638	3.7698	1.5544	2.3608	2.5536	1.3143	1.8438	2.2381	2.8947	2.4539	1.2544
IGHV1-2	16.2135	7.7767	29.4104	22.1132	19.3945	70.5437	13.2651	27.6336	5.1492	11.3216	2.7472	31.226	16.2071	14.841	21.6866	4.6839	96.871	42.2182	35.4501	14.9424	10.1357	49.022	62.8203	7.2215	47.5297	34.6574	51.2138	48.9482	37.0847	16.3149	50.597	57.3857	47.8941	61.3965	61.868	37.6511	46.4447	51.0154	13.0967	77.6299	47.6481	83.4863	114.7351	36.0362	62.834	61.0602	119.4734	125.6401	73.7691
AC005330.1	0	0	0	0	0	0.0262	0	0.0599	0	0	0.0175	0	0.0156	0	0	0	0.0176	0	0	0	0	0	0.0236	0	0	0	0	0	0	0.0472	0	0.0213	0	0.0181	0	0	0	0	0	0	0.0279	0	0.0666	0	0.0067	0	0.0248	0	0
AL160314.2	0.0375	0.1824	0.0944	0.1645	0.0153	0.0892	0.0818	0.0771	0.0827	0.0179	0.0708	0.1209	0.0427	0.0885	0.0753	0.0239	0.0455	0.0666	0.0421	0.0143	0.061	0.0749	0.0323	0.016	0.0514	0.0757	0.0225	0.0049	0	0.0347	0.0829	0.0849	0.0135	0.0634	0.0118	0.0231	0	0.0534	0.2038	0.0435	0.0509	0.1038	0.0608	0.0139	0.0155	0.0202	0.0845	0.0569	0.0401
YPEL5P3	0.0659	0	0	0	0	0	0	0	0	0	0	0	0	0	0	0	0	0.0066	0	0	0	0	0	0	0	0	0	0	0	0	0	0	0	0	0	0	0	0	0	0	0	0	0	0	0	0	0.1329	0	0
BCAR1	0.0322	0.02	0.0275	0.0222	0.0266	0.0385	0.0334	0.1439	0.0639	0.0464	0.0158	0.017	0.0135	0.1795	0.0654	0.1907	0.2271	0.0613	0.0295	0.1552	0.0963	0.2105	0.2574	0.1035	0.2152	0.0966	0.1109	0.0972	0.1599	0.2856	0.1694	0.1851	0.165	0.4296	0.1041	0.199	0.2673	0.1252	0.0843	0.337	0.1828	0.0797	0.1913	0.0713	0.2377	0.0781	0.2536	0.1012	0.134
NOL8	8.5777	9.6935	9.5949	8.7986	7.6946	8.6483	6.9475	6.7098	8.16	8.95	9.3439	7.8712	9.0215	5.0356	5.9845	5.5282	6.4092	6.2598	7.2906	4.5678	6.189	4.937	6.1292	6.7989	5.8925	4.9173	5.7027	4.0091	5.0033	4.7386	5.2366	7.8358	6.1279	7.6877	4.2088	4.539	7.0946	5.5549	7.3964	6.3713	4.8067	9.406	5.8622	7.8417	6.1201	7.2096	7.4447	5.6983	5.6799
MSH3	7.9319	11.0208	10.917	10.3442	11.8442	10.5558	9.1409	10.567	10.1474	10.9319	11.8852	13.1615	10.7144	8.5094	15.7445	6.0153	8.3265	9.1727	8.3825	10.6022	11.0705	8.9248	9.4435	8.819	8.6519	7.4609	9.6233	7.8676	10.054	10.5886	9.4812	9.8005	8.0905	8.8538	4.9876	5.7183	8.8338	7.4733	10.4118	8.0121	7.7454	10.369	9.4029	9.5176	7.8849	9.3229	8.7304	11.6825	7.6386
AL080316.1	0	0	0	0	0	0	0	0	0	0	0	0	0	0	0	0	0	0	0	0	0	0	0	0	0	0	0	0	0	0	0	0	0	0	0	0	0	0	0	0	0	0	0	0	0	0	0	0	0
AC096915.1	0	0	0	0	0	0	0	0	0	0	0	0	0.0765	0	0	0	0	0	0	0	0	0	0	0	0	0	0	0	0	0	0	0	0	0	0	0	0	0	0	0	0	0	0	0	0	0	0	0	0.0356
DDX39BP1	0.0398	0.1032	0.1617	0.0011	0.0907	0.1891	0.5323	0.1646	0.4936	0.1018	0.0697	0.4066	0.3582	0	0.3083	0.018	0.1167	0.2647	0.2727	0	0	0.1437	0.0864	0	0.0886	0.2717	0	0.0061	0.0096	0.0401	0.1277	0	0	0.1446	0.1088	0.1533	0	0	0.0825	0.3977	0	0.2886	0.096	0	0	0.1015	0.2112	0	0.1215
HMGN2P22	0	0	0	0	0	0	0.0047	0.0416	0	0	0	0	0	0	0	0	0	0.0919	0	0	0.1799	0.1348	0	0	0	0	0	0	0	0	0	0	0	0	0	0	0	0	0	0	0	0	0	0	0	0	0	0	0
AC025244.1	0	0	0	0	0	0	0	0	0	0	0	0	0	0	0	0	0	0	0	0	0	0	0	0	0	0	0	0	0.0144	0	0	0	0	0	0	0	0	0	0	0	0	0	0	0	0	0	0	0	0
RPS26P31	0	0.0431	0	0	0.0526	0.1454	0	0.1024	0	0.3113	0	0	0	0	0	0.0398	0.0839	0	0	0.0702	0.0373	0.0741	0	0.1786	0	0	0	0	0	0	0	0.0392	0	0	0.0391	0.0406	0.073	0.041	0	0	0	0.1449	0.1518	0.0461	0	0	0	0.265	0
RN7SKP229	0	0	0	0	0	0	0	0	0	0	0	0	0	0	0	0	0	0	0	0	0	0	0	0	0	0	0	0	0	0	0	0	0	0	0	0	0	0	0	0	0	0	0	0	0	0	0	0	0
AC044810.2	0	0	0	0	0	0	0	0	0.0071	0.0299	0	0	0	0	0	0	0	0	0	0	0	0	0	0	0	0	0	0.002	0	0	0	0	0	0	0	0	0	0.0018	0	0	0	0	0	0	0	0	0	0	0
CYB561A3	11.5761	9.456	6.8281	7.2749	7.8631	6.674	5.8422	6.3038	7.2726	7.3537	4.6993	5.7587	6.4218	10.3997	9.0669	10.8068	9.1943	8.1262	9.0739	8.7977	7.6294	7.5018	6.98	12.1442	9.3668	10.4793	7.4085	8.9719	9.4863	8.0442	6.2659	9.9646	8.4109	9.2814	4.2848	7.9928	11.9664	7.2476	11.378	7.3944	6.2684	9.6151	10.022	13.629	10.5564	8.9655	10.6347	8.5816	8.9103
AC090821.2	0	0	0	0	0	0	0	0	0	0	0	0	0	0	0	0	0	0	0	0	0	0	0	0	0	0	0	0	0	0	0	0	0	0	0	0	0	0	0	0	0	0	0	0	0	0	0	0	0
AC025434.1	0	0	0.0865	0.0339	0	0	0	0.0438	0	0.0686	0	0.0667	0	0	0	0.0269	0	0	0	0	0	0	0	0	0	0	0.0449	0	0.0483	0.0606	0	0	0.0311	0.0375	0	0	0	0	0.0659	0	0	0	0.1257	0	0.1098	0.0321	0.0108	0.0286	0.0487
CACNG5	0	0	0	0	0	0	0	0	0	0	0	0	0	0	0	0	0	0	0	0	0	0	0	0	0	0	0	0	0	0	0	0	0	0	0	0	0	0	0	0	0	0	0	0.0125	0	0.0181	0	0	0
MTND4P34	0	0	0.2128	0.0148	0.0621	0.0293	0.0339	0	0.0892	0.0458	0.064	0.1389	0.0572	0.0075	0	0.024	0	0.0281	0.0684	0.0414	0	0.0648	0	0.0708	0	0.0109	0	0.019	0.0112	0.1012	0	0.0473	0	0.0291	0	0	0.0441	0	0	0.0018	0	0.0117	0.0611	0	0.0542	0.0323	0	0.0229	0.0532
TMEM235	0	0	0	0	0	0.0105	0.0174	0	0	0	0	0	0	0.0058	0	0	0	0	0	0	0	0	0.0027	0	0	0	0	0	0	0.0114	0	0	0	0	0	0	0	0.0065	0	0	0	0	0	0	0	0	0	0	0
TBC1D3P4	0	0	0	0	0	0	0	0	0	0	0	0	0	0	0	0	0	0	0	0	0	0	0	0	0	0	0	0	0	0	0	0	0	0	0	0	0	0	0	0	0	0	0	0	0	0	0	0	0
GTF2IRD1P1	0.0472	0.0639	0.0632	0.0538	0.0718	0.0624	0.0591	0.0665	0.1772	0.1692	0.1118	0.0792	0.0748	0.1036	0.1362	0.0363	0.0499	0.084	0.0742	0.0187	0.0922	0.0503	0.0567	0.0449	0.054	0.1007	0.0985	0.0738	0.1602	0.0347	0.0617	0.0269	0.0746	0.1364	0.0505	0.0283	0.0452	0.0926	0.0757	0.0777	0.0872	0.0523	0.1385	0.0662	0.0502	0.0866	0.1134	0.156	0.1546
LINC01949	0	0.0343	0	0.0627	0.0225	0.0829	0.048	0	0.021	0.0465	0.0453	0.0384	0.0202	0	0.014	0.017	0.0179	0	0	0	0.008	0	0	0.0319	0	0.0084	0	0.0134	0	0	0.0154	0.0503	0	0	0.0335	0.0056	0	0.0176	0.023	0	0	0	0	0	0.0207	0.0458	0	0	0
PSTPIP1	20.8646	23.351	27.1155	27.9748	27.5902	25.5722	22.5591	23.6054	28.4307	24.8619	28.1169	32.1591	33.6302	15.0861	32.6265	16.3472	12.5905	13.1423	11.592	17.6134	13.7661	17.2448	13.7367	11.3618	9.2106	14.1691	15.4934	11.7638	14.5328	18.5338	12.9311	8.8872	10.8945	7.9284	8.7702	10.2606	13.4577	15.3246	14.3817	13.2747	17.2998	15.1877	17.4746	16.6524	14.4169	10.2413	13.2148	12.5002	13.9016
INS-IGF2	0.1736	0.1457	0.6555	0.0419	0.2009	0.1745	0.0671	0.3548	0.1641	0.2086	0.3788	0.0497	0.2658	2.3311	0.3498	2.8002	3.4957	0.5785	0.4982	0.7746	0.7878	2.8927	1.9959	0.6552	2.1772	0.7369	0.8393	0.5449	1.6242	6.2663	2.9807	1.7519	1.2172	4.5028	0.1547	0.9758	3.6315	0.9188	0.7088	4.0446	4.3938	0.2868	0.6342	0.7063	1.8636	1.0799	3.5601	1.3925	0.7635
DNM1P24	0	0	0	0	0	0	0	0	0	0	0	0	0	0	0	0	0	0	0	0	0	0	0	0	0	0	0	0	0	0	0	0	0	0	0	0	0	0	0	0	0	0	0	0	0	0	0	0	0
LATS1	13.2544	15.1566	11.5185	16.1381	12.665	12.3634	10.8573	11.6683	14.3506	14.0458	13.5227	13.1869	11.4414	8.3573	9.0498	7.6678	8.2013	8.8158	10.4026	8.9015	7.9801	9.0135	8.737	11.1125	7.5589	8.3481	9.7511	8.4315	7.9217	8.9245	7.5482	9.9102	7.9637	9.6274	6.5388	7.7168	11.1636	8.4247	10.7944	9.4516	6.7882	12.4284	9.3373	10.8511	9.6952	9.0027	10.5683	8.5505	7.8355
NF2	12.3717	11.4298	11.5317	10.9799	9.4022	13.7122	9.8205	10.8434	13.5366	11.9738	10.9689	11.352	11.2992	10.0302	10.2128	12.3814	12.3973	12.5523	13.0468	9.1317	9.7146	10.219	10.6566	15.2366	13.8397	9.9219	10.2805	9.6139	12.0615	10.0359	10.546	15.677	11.4702	13.1719	5.2779	7.3443	14.0811	10.5698	14.1261	11.2127	9.6211	17.6187	11.2037	13.6181	9.7141	11.8343	13.7016	10.6015	9.9699
AP003174.1	0	0	0	0	0	0	0	0	0	0	0	0	0	0	0	0	0	0	0	0	0	0	0	0	0	0	0	0	0	0	0	0	0	0	0	0	0	0	0	0	0	0	0	0	0	0	0	0	0
AC022405.1	0.2783	0.5474	1.385	0.9071	0.962	0.6473	1.3051	1.2087	0.3097	1.107	1.2445	1.7476	1.2303	0.2096	1.8724	0.4658	0.9832	0.9773	0.5162	0.3454	0.4268	0.4409	0.7857	1.4452	1.1784	0.6708	1.0792	0.4295	0.6648	0.5779	0.8557	1.24	1.2692	2.0795	1.3744	1.4528	1.3966	1.4593	1.5063	1.2955	0.6303	1.5882	1.1014	0.6638	1.2408	1.5566	1.098	1.0645	0.5804
AL157756.1	0.0682	0.1049	0.073	0.0883	0.0927	0.1504	0.0373	0.0762	0.1714	0.1711	0.0733	0.0693	0.1128	0.0808	0.1202	0.0808	0.0915	0.1025	0.1683	0.0755	0.1179	0.0732	0.0901	0.0975	0.0633	0.0686	0.0881	0.1085	0.1182	0.0709	0.1182	0.1078	0.0934	0.1561	0.1244	0.0983	0.1134	0.091	0.052	0.102	0.1442	0.0831	0.1345	0.1784	0.1324	0.0878	0.1454	0.0749	0.0312
PAK5	0	0	0	0	0	0	0	0	0	0	0	0	0	0	0	0	0	0	0	0	0	0	0.006	0	0.0059	0	0	0.0219	0	0	0	0.0066	0	0	0	0.0068	0	0	0	0	0	0	0	0.0078	0	0	0	0.0032	0.0003
AC114689.3	0	0	0	0	0	0	0	0	0	0	0.0073	0	0	0	0	0	0	0	0	0	0	0	0	0	0	0	0	0	0	0	0	0	0	0	0	0	0	0	0	0	0	0	0	0	0	0	0	0.0052	0
AC016908.1	0	0	0	0	0	0	0	0	0	0	0	0	0	0	0	0	0	0	0	0	0	0	0	0	0	0	0	0	0	0	0	0	0	0	0	0	0	0	0	0	0	0	0	0	0	0	0	0	0
LIN9	2.0919	2.7438	2.0368	1.9689	2.1053	2.9778	1.6946	2.2613	1.6239	2.6248	2.2227	2.5707	2.6554	1.4312	3.1062	2.1232	3.8327	3.6847	3.5499	1.7	2.7006	1.6713	2.8011	3.8575	3.6892	2.326	3.4707	1.4308	2.719	1.9461	2.6453	4.7187	3.5595	5.0515	1.7023	2.4308	3.9958	3.2918	4.4346	3.3322	1.8911	4.3579	2.3822	1.9164	2.4897	3.7108	3.9399	3.269	2.4522
MEGF8	4.098	4.0198	3.5242	3.642	2.9757	3.763	2.3401	3.8192	4.5334	3.6366	3.5178	3.3155	3.6594	2.7071	3.8056	3.8861	3.4438	3.0976	3.1778	2.6663	2.6637	2.3921	2.3746	4.1887	3.1238	2.5409	2.9047	2.3201	2.9621	3.3743	2.4642	4.0429	2.4502	3.2744	0.9349	1.6355	3.8957	2.465	3.6831	2.6134	2.3371	4.7592	3.4914	5.2366	3.2808	2.7789	3.903	2.8216	2.4351
RPH3A	0.2884	0.3351	0.5876	0.2356	0.8154	0.4319	0.3005	0.262	0.5684	0.8846	0.1625	0.0985	0.3289	0.3481	0.2731	0.907	0.9018	0.3854	0.3684	0.9458	0.5276	1.7399	1.796	0.3392	0.6223	0.8093	0.7161	0.9614	1.3065	1.3203	2.0961	0.0729	0.3758	0.2128	0.2616	0.7624	0.7867	0.9807	0.3462	0.2889	1.1143	0.12	1.2598	0.2629	1.3214	0.5942	0.651	1.9093	1.1113
AP005131.5	0	0	0.0837	0	0.0616	0	0	0.0852	0	0.0703	0.1501	0	0	0	0	0	0	0	0	0	0.0756	0.0197	0	0	0	0	0	0.0421	0	0	0	0.0114	0	0	0	0	0	0.0341	0.0896	0	0.061	0	0	0	0	0	0	0	0
RNU6-434P	0	0	0	0	0	0	0	0	0	0	0	0	0	0	0	0	0	0	0	0	0	0	0	0	0	0	0	0	0	0	0	0	0	0	0	0	0	0	0	0	0	0	0	0	0	0	0	0	0
AC068279.1	0.0169	0	0	0.0228	0	0	0	0.134	0	0	0	0	0	0	0	0	0	0	0	0	0	0	0	0	0	0	0	0	0	0	0	0	0	0	0.073	0	0	0	0	0	0	0	0	0.043	0	0	0	0	0
AC010136.1	0	0	0	0	0	0	0	0	0	0	0	0	0	0	0	0	0	0	0	0	0	0	0	0	0	0	0	0	0.027	0	0.0785	0	0	0	0	0	0	0	0	0.0553	0	0	0	0	0	0	0	0	0
SCD5	0.6789	0.6665	0.7148	0.7741	0.9703	0.4796	1.6102	0.6558	1.1592	0.5372	0.4682	0.8715	0.549	0.5925	0.3343	0.5298	0.4501	0.5414	0.8132	0.4145	0.4778	0.7086	0.6617	0.8126	0.4638	0.2255	0.2919	0.6387	0.7024	0.9485	0.5077	0.8184	0.5674	0.8686	0.3093	0.4913	0.5566	0.2752	0.7613	0.7145	0.3545	0.769	0.8645	0.9978	0.6477	0.6046	0.9891	0.4544	0.2988
RN7SKP22	0.0511	0.1218	0	0.1679	0	0	0.1118	0	0	0	0.2641	0	0	0	0	0	0	0	0	0	0	0	0	0	0	0	0	0	0	0	0	0	0	0	0	0	0.1011	0	0	0	0	0	0	0	0	0	0	0	0
AL157366.1	0	0	0	0	0	0	0	0	0	0	0	0	0	0	0	0	0	0	0	0	0.0262	0	0	0	0	0	0	0	0	0	0	0	0	0	0	0	0	0	0	0	0	0	0	0	0	0	0	0	0
AC005520.3	9.6728	10.5146	7.8257	9.1559	10.4217	10.2696	11.5011	10.5772	8.3006	9.5802	7.471	9.8197	11.0335	8.5485	10.1898	13.4193	13.2614	11.7483	12.3032	11.932	11.9782	9.6588	10.7963	10.4629	13.0443	12.1855	10.4334	12.6555	11.9449	9.7137	9.1426	11.4508	10.7173	13.1181	18.0792	14.01	11.2235	12.7619	12.2243	9.8654	11.2175	11.3069	11.2378	11.3323	13.4475	11.4774	10.4532	11.8731	12.8642
TRAV2	2.2254	3.9107	4.411	3.4602	1.1751	1.8038	0.817	1.0359	3.9646	1.9117	1.0918	1.6092	0.7314	0.0864	0.3883	0.364	1.336	0.2152	0.6054	0.235	0.0998	0.352	0.0835	1.0182	0.3302	0.3373	0.1766	0.1455	0.2001	0.1278	0.5552	0.7279	0.0817	0.4772	0.4919	0.6317	0.3474	0.2871	0.6172	0.3456	0	1.2939	1.3518	2.2261	0.5827	1.0228	0.8223	0.2554	0.3141
ATP5F1BP1	0	0	0	0	0	0	0	0.0528	0	0	0	0	0	0	0	0	0.0221	0	0	0	0	0	0	0	0	0	0	0	0	0	0	0	0	0	0	0	0.0192	0.0216	0	0.0191	0	0	0	0	0	0	0	0	0
AK3P5	0	0.0581	0	0	0	0.0773	0	0	0.0393	0	0	0	0.0755	0	0	0	0	0	0	0	0	0	0	0.0051	0	0	0	0	0	0.0286	0	0	0.1497	0	0.0624	0	0	0	0	0.0869	0	0	0	0	0	0	0	0	0
DUSP6	28.287	45.5385	13.2961	28.8115	39.1209	14.7403	25.0531	23.3031	20.9031	33.822	23.7895	19.2881	20.1182	18.5814	21.9916	20.1703	22.4727	20.7913	26.1532	22.5372	22.2701	38.2521	43.759	22.6653	23.9347	20.5032	30.4185	32.722	16.9191	29.1185	26.8961	11.3124	24.6097	11.3888	23.1641	43.3997	22.3879	58.1011	8.9104	25.779	36.587	15.5413	25.7769	13.8412	42.309	19.4842	27.3149	12.4728	34.6241
DICER1	18.0991	21.9421	18.4723	22.8449	20.6884	19.897	15.7446	16.2673	18.642	22.4534	20.071	20.0259	20.9969	21.6306	18.7562	14.6935	13.887	17.1977	17.4969	18.627	17.692	26.3562	21.6289	16.1744	14.4731	17.1957	21.9611	21.7446	18.6859	20.9194	18.7478	15.6971	14.6026	12.0619	10.1186	12.5741	20.8471	17.9591	13.9157	18.4312	19.9799	15.3138	16.9003	16.0749	18.6679	18.1259	17.7584	17.1689	16.9836
AL772363.1	0	0	0	0	0	0	0	0	0	0	0	0	0	0	0	0	0	0	0	0	0	0	0	0	0	0	0	0	0	0	0	0	0	0	0	0	0	0	0	0	0	0	0	0	0	0	0	0	0
AC016304.1	0	0	0	0	0	0	0	0	0	0	0	0	0	0	0	0	0	0	0	0	0	0	0	0	0	0	0	0	0	0	0	0	0	0	0	0	0	0	0	0	0	0	0	0	0	0	0	0	0
AL049564.1	0	0	0	0	0	0	0	0	0.0077	0	0	0	0	0	0	0	0	0	0	0	0	0	0	0	0	0	0	0	0	0	0	0	0	0	0	0	0	0	0	0	0	0	0	0	0	0	0	0	0
ROBO3	1.3794	1.157	0.9197	1.2261	0.66	1.5475	0.5151	1.1955	1.4314	0.7237	1.5442	0.7072	0.8095	0.6197	0.4305	0.5853	0.6503	0.4429	0.4657	0.3313	0.5117	0.3571	0.5245	0.4202	0.6313	0.4767	0.628	0.3351	0.4609	0.3922	0.5391	0.3091	0.4498	0.3084	0.3521	0.4009	0.4282	0.4762	0.9955	0.5637	0.3646	0.551	0.5594	0.8135	0.5293	0.618	0.6955	0.4616	0.2815
TRAPPC2P10	0	0	0	0	0	0	0	0	0	0	0	0	0	0	0	0	0	0	0	0	0	0	0	0	0	0	0	0	0	0	0	0	0	0	0	0	0	0	0	0	0	0	0	0	0	0	0	0	0
AL451069.3	0.2042	0.1503	0.1695	0.0999	0.3652	0.282	0	0.1256	0.0805	0.2258	0.3469	0.2516	0.1903	0.1372	0	0.065	0.1357	0.107	0.0617	0.1417	0.0952	0.0914	0.0696	0.2023	0.1881	0.0785	0.2451	0.2302	0.1065	0.219	0.1021	0.1392	0.0613	0.2051	0.032	0.034	0.092	0.0503	0.1541	0.089	0.126	0.1793	0.1241	0.2329	0.3065	0.152	0.1232	0.0935	0.1027
AC235097.1	0	0	0	0	0	0	0	0	0	0	0	0	0	0	0	0	0	0	0	0	0.0453	0	0	0	0	0	0	0	0	0	0	0	0	0.0149	0	0	0	0	0	0	0	0	0	0	0	0	0	0	0
AL031687.1	0	0	0	0	0	0	0	0	0	0	0	0	0	0	0	0	0	0	0	0	0	0	0	0	0	0	0	0	0	0	0	0	0	0	0	0	0	0	0	0	0	0	0	0	0	0	0	0	0
RNU7-48P	0.5349	0.405	0	0	0.5769	0	0.2692	0.1447	0.5047	0.2455	0.7969	0.9066	0.1773	0.0406	0	0	0	0.5041	0	0	0.2058	0.5183	0.8749	0.2058	0.0721	0	0.0123	0	0.2041	0.4399	0	0.7856	0	0	0	0	0.2423	0	0.4248	0.3889	0.3705	0.6763	0.1996	0	0.2476	0.3937	0.25	0	0.4858
RALGAPB	12.6611	14.0835	13.6515	16.3732	13.2914	14.8712	12.7318	13.3824	15.4891	14.7803	13.5053	15.3527	14.1322	9.198	13.9746	9.2979	9.909	11.0274	10.3815	8.4565	8.0582	9.7209	9.6679	10.8546	8.394	8.9969	10.4342	8.8957	9.0529	9.1813	7.8899	11.6886	8.8563	9.9571	7.0793	7.5016	11.6168	9.687	11.9085	10.1425	9.3424	12.092	10.8748	12.9839	10.0193	10.7197	11.5889	9.3729	8.5011
RGL1	1.0538	1.7544	0.9568	1.0722	1.3741	0.67	1.521	0.7164	0.6834	0.8648	1.4029	0.7662	0.6994	2.9146	1.0402	1.6602	1.2477	2.1426	0.5498	1.3117	1.9005	2.2886	4.6158	0.7445	1.5069	1.6175	2.0372	3.4965	1.3145	2.1443	3.4514	1.138	2.3983	2.3616	2.8098	1.8635	2.1321	1.1741	0.583	2.5056	1.7004	1.2253	1.8385	0.8877	1.5233	2.3371	2.0455	1.7646	2.2348
MIR10B	0	0	0	0	0	0	0	0	0	0	0	0	0	0	0	0	0	0	0	0	0	0	0	0	0	0	0	0	0	0	0	0	0	0	0	0	0	0	0	0	0	0	0	0	0	0	0	0	0
AC092542.1	0	0.1005	0	0	0	0	0.0111	0.043	0	0	0.1309	0.0503	0.0552	0.0424	0	0.0394	0	0.0542	0.0075	0	0.087	0.0522	0.043	0	0.0413	0.0445	0.0232	0	0.031	0.0397	0.1922	0.2034	0.1553	0.0661	0.0456	0.1928	0	0.2072	0.0245	0.058	0.1755	0	0.1653	0	0.1062	0.0553	0.0795	0.0631	0
RNY1P3	0	0	0	0	0	0	0	0	0	0	0	0	0	0	0	0	0	0	0	0	0	0	0	0	0	0	0	0	0	0	0	0	0	0	0	0	0	0	0	0	0	0	0	0	0	0	0	0	0
SLC25A31	0	0	0	0	0	0	0.0253	0.0231	0.011	0	0	0	0.0133	0	0	0	0	0.021	0	0	0	0	0	0	0	0	0	0	0	0	0	0	0	0	0	0	0.0082	0	0	0	0	0	0	0	0	0	0	0	0
AC015908.2	0.0433	0.0763	0	0.0063	0.1139	0	0.06	0	0	0	0.0068	0	0.0253	0.0194	0.0698	0	0	0	0.0446	0	0	0	0.0766	0	0.0023	0.0421	0	0	0	0	0.0384	0.0101	0.0401	0.0107	0	0	0.039	0	0	0	0	0	0	0.0269	0.0089	0	0.0274	0.003	0.0942
LILRA1	16.9352	22.6318	12.6753	13.4199	15.0442	8.0682	12.3608	9.4215	14.0269	19.1147	13.5538	8.1084	13.5059	27.7147	8.4136	20.0052	9.352	15.5651	13.4433	25.7604	22.8114	30.3809	21.8067	10.7832	14.1859	20.6088	19.6634	15.6225	27.442	24.8301	24.2683	7.2162	14.0835	9.1509	8.4816	12.1617	20.4253	21.7461	3.9361	21.4244	28.4292	8.1954	13.3517	8.6474	19.9762	14.7588	17.7924	17.2428	17.578
METTL16	10.4409	9.9121	9.704	10.5127	8.5921	10.7836	8.791	9.2536	11.4051	10.2262	8.9603	9.3526	9.0174	5.7142	8.0124	8.3987	8.2173	9.158	9.8365	6.3906	7.1958	6.4683	6.6956	9.7369	8.7343	6.68	7.0101	6.6832	7.453	6.0016	6.4045	10.5406	7.49	9.5381	5.8089	6.5094	8.5478	6.7321	10.392	7.7443	5.9104	11.8107	8.1135	10.6357	8.0488	8.7934	9.5191	7.702	7.2806
BPIFB4	0	0	0	0	0.0089	0	0	0	0	0	0	0	0	0.0369	0	0.0403	0.0213	0	0	0	0	0.025	0	0	0.021	0	0	0.0106	0.0188	0.0121	0.0121	0	0.0381	0.0141	0	0	0.0247	0.0416	0	0	0.0502	0	0.1027	0	0.0455	0.0302	0.0296	0.0064	0.0819
SRPX	0.185	0.0848	0.0875	0.0769	0.0414	0.1238	0.101	0.1824	0.0968	0.0204	0.0833	0.0226	0.093	1.2288	0.453	0.7012	0.5035	0.301	0.1484	0.2893	0.3811	0.9443	0.7787	0.29	0.969	0.356	0.8768	0.7033	0.6618	1.4082	1.0238	0.5283	0.7067	1.3044	0.1016	0.5673	1.2132	0.2825	0.2754	1.017	0.6082	0.4655	0.7577	0.5224	0.8116	0.8836	1.0014	0.6402	0.5511
TOLLIP	7.5278	9.1204	8.4206	8.6073	7.9014	8.532	7.3583	8.3949	8.7114	8.8162	7.1245	9.6289	9.597	7.6038	9.7481	9.4557	8.7437	8.7083	7.0353	7.7487	8.0258	9.4587	7.3328	7.517	7.5813	7.5305	10.2658	7.566	8.3257	9.7895	7.82	7.8087	6.9663	7.377	6.585	7.3969	8.4108	9.1544	7.7344	8.2496	8.7232	9.2553	8.6751	8.3548	7.9378	7.7748	9.2415	7.1123	7.2491
MTCO3P27	0	0	0	0	0	0	0	0	0	0	0	0	0	0	0	0	0	0	0	0	0	0	0	0	0	0	0	0	0	0	0	0	0	0	0	0	0	0	0	0	0	0	0	0	0	0	0	0	0
KRT18	0.7705	0.5931	0.479	0.4942	0.257	0.3801	0.3464	0.5477	0.5383	0.6525	0.5587	0.3106	0.4644	0.1869	0.386	0.4095	0.3557	0.3706	0.6262	0.2482	0.3673	0.1239	0.1704	0.283	0.328	0.1974	0.2698	0.182	0.2568	0.2948	0.3508	0.3024	0.5841	0.257	0.1973	0.3866	0.3614	0.3535	0.5753	0.2568	0.2618	0.7578	0.3126	0.5996	0.5109	0.3623	0.3683	0.3739	0.2661
FOXO6	0.5585	0.067	1.0211	0.1171	1.4862	0.3036	0.1515	0.7562	1.0117	0.1068	0.1197	0.4117	0.1307	0.3745	0.1538	0.1255	0.0567	0.4293	0.0907	0.2079	0.1207	0.1087	0.0195	1.2344	0.2502	0.1705	0.0438	0.9001	0.1631	0.1472	0.1301	1.7472	0.3915	0.7314	0.0473	0.2578	0.3506	0.2082	0.1321	0.0383	0.1426	0.071	0.1398	1.6126	0.1971	0.1646	0.2092	0.056	0.2136
AL731569.1	0.3072	0.2031	0.4616	0.2749	0	0.4652	0.3772	0.4277	0.5493	0.4089	0.0464	0.3302	0.6018	0.117	0.1223	0.4214	0.5707	0.3601	0.221	0.4244	0.3229	0.0715	0.4431	0.2503	0.2134	0.373	0.5017	0.2502	0.5621	0.2261	0.3557	0.2907	0.2795	0.6996	0.2086	0.293	0.357	0.2682	0.6115	0.3818	0.211	0.82	0.3282	0.3652	0.3142	0.2186	0.3015	0.678	0.4462
TPM3P1	0	0	0	0	0	0	0	0	0	0	0	0.0319	0	0	0	0	0	0	0	0	0	0	0	0	0	0.0218	0	0	0	0	0	0	0	0	0	0	0	0	0	0	0	0	0	0	0	0	0	0	0
TCAF2P1	0.0618	0.0953	0.1471	0.1674	0.0887	0.0988	0.1976	0.1182	0.3115	0.0574	0.1751	0.0663	0.0332	0.0113	0.0563	0.0884	0.0846	0.088	0.1271	0.0419	0.0077	0.0434	0.0388	0.0646	0.0038	0.0484	0.0162	0.1546	0.0031	0.0351	0.018	0.0409	0.0457	0.0382	0.1076	0.0216	0.0199	0.0262	0.0517	0.0442	0	0.1103	0.0765	0.1693	0.0368	0.1376	0.0549	0.0192	0.1253
ARPC5	57.6059	83.8979	28.2253	48.7691	61.4121	43.5524	43.6021	36.9286	33.2547	49.2452	33.122	46.0192	46.8776	70.746	33.5472	37.6051	35.0192	50.1603	59.2584	75.0375	74.5625	95.3822	75.7072	42.7572	51.5348	58.2089	78.4406	89.5412	58.6703	72.5468	83.2573	36.6904	48.1338	29.7429	35.4181	55.0473	61.1092	70.13	27.2501	51.9143	60.8631	34.9255	44.3223	36.1796	62.5083	57.7076	49.2916	52.1971	37.4946
RNU6-26P	0.1358	0.1267	0.6837	0.7114	0.1892	0.495	0.1889	0.6956	1.1887	0.5702	1.0512	0.2202	0.3717	0.2938	0.0101	0.1401	0.2923	0.6638	0.4324	0.1045	0.2193	0.3266	0.3116	0.5351	0.3288	0.3123	0.4829	0	0.4478	0.3976	0.4347	0.5748	0.2947	0.875	0.1226	0.7593	0.5423	0.1699	1.3319	0.4341	0.3527	1.7853	0.7031	0.0429	0.3263	0.3104	0.086	1.2819	0.1566
YARS1	10.3659	9.6674	9.9334	8.7982	11.5142	11.4474	10.5264	10.5713	10.9769	10.8959	10.115	10.5514	10.8684	8.6231	8.7393	10.5633	10.2857	11.206	12.5075	9.1031	10.391	9.4303	9.4755	11.8781	10.6663	8.6152	9.5465	8.2849	9.205	8.8422	9.493	13.0795	9.7554	9.991	10.6927	8.1671	10.9554	9.211	11.7733	9.339	8.0688	13.8595	9.7086	12.5383	8.9474	9.8735	10.73	9.8459	8.7122
ISCA2	5.0909	5.3151	4.1947	3.6423	3.0749	3.7678	2.47	2.3734	3.8162	3.7511	2.6883	3.7982	4.463	2.0765	3.7933	3.0234	3.4042	3.7939	4.52	2.8416	3.413	2.5758	4.1952	4.5082	3.6073	3.0629	4.4477	3.0437	3.6681	3.2891	3.9505	4.6015	4.1414	4.7396	3.4774	2.7825	4.2149	4.0989	5.5032	4.0521	3.4672	5.7304	3.4928	3.5346	3.3686	4.1431	4.6046	3.8468	3.0271
AC079905.2	0	0	0	0	0	0	0	0	0	0	0	0	0	0	0	0.0033	0	0	0	0	0	0	0	0	0	0	0	0	0	0	0	0	0	0	0	0	0	0	0	0	0	0	0	0	0	0	0	0	0
AC092119.1	0	0	0.048	0.0867	0.0599	0	0	0.789	0.0788	0.049	0	0.2038	0.042	0.0161	0.0286	0	0	0.0206	0.0669	0.0622	0	0	0.0317	0.033	0.0483	0	0.0664	0.0557	0.0465	0.0317	0	0	0	0.0369	0.052	0.072	0.0324	0	0.0955	0	0	0	0.0601	0.1227	0.0247	0.0947	0	0.0336	0.1871
FIGNL2-DT	0	0.0418	0.0722	0	0.1014	0	0	0	0.0749	0.2742	0.0493	0	0.0115	0.08	0	0	0	0	0	0.102	0	0.0833	0.0167	0.0361	0	0.0382	0.0727	0	0.0731	0.0837	0	0	0	0	0.0542	0	0.0103	0	0.0423	0	0.0197	0	0	0	0	0	0.042	0	0.1724
AC092349.1	0	0.1168	0.3584	0.2423	0	0.2064	0.1941	0.0855	0.2571	0.1739	0.6386	0	0.0853	0	0.1255	0.2822	0	0	0.0176	0.0469	0	0.0989	0.1659	0	0.0473	0.1772	0.1336	0.084	0	0	0.0954	0.0523	0	0.1669	0	0	0.0765	0	0	0.0965	0.2825	0	0.0696	0.0585	0	0	0.0458	0	0.1722
TNFRSF13C	25.7032	9.3539	22.7306	12.6766	7.4042	9.0794	6.8576	5.817	20.709	8.7381	10.6491	9.6987	6.9215	4.8416	14.5447	13.679	11.6283	16.0117	9.756	4.0866	10.6379	5.6468	20.0151	16.6663	7.8652	38.4316	6.4511	18.2714	6.7135	7.6789	5.1719	22.09	16.5064	14.9676	18.719	16.9006	10.0146	5.954	8.6371	14.1209	7.6414	9.2914	19.0425	25.8138	11.1824	25.0488	12.8711	10.6224	6.2296
IFT140	1.6611	1.4302	1.4597	1.2689	1.3386	1.6149	1.2132	1.5851	1.8654	1.2693	1.6911	1.2515	1.6787	1.4181	1.5901	1.6824	1.552	1.1841	1.6567	1.0331	1.0606	1.1822	1.0686	2.0556	1.4528	1.1574	1.0536	1.122	1.3069	0.9007	1.097	2.0137	1.3478	1.4912	0.689	0.9347	1.6099	1.0558	1.6321	1.3027	1.1923	2.0528	1.5461	2.2376	1.2073	1.3693	1.77	1.3212	1.3033
A2ML1-AS2	0	0	0	0	0.0468	0	0	0	0	0	0	0	0	0.0779	0	0	0	0	0.0765	0	0	0	0	0	0	0	0	0	0.0793	0	0	0	0.1235	0.0447	0.0604	0	0	0	0	0	0.0291	0	0	0	0	0	0	0	0
SYCP2L	0.7094	0.6436	1.1152	0.501	0.8547	1.1657	0.692	0.7125	0.7843	0.7836	1.1043	0.7161	2.1272	1.183	1.9768	1.2793	1.6587	1.3722	1.1852	0.5123	1.5684	1.6413	1.7221	1.2985	2.1744	0.9628	1.5039	0.958	1.2673	1.0858	0.9868	1.9815	1.0316	2.2549	0.5308	0.9313	1.5859	1.2601	2.2127	1.4829	1.0135	2.4862	2.5099	1.4055	2.9417	2.1079	1.6906	0.9115	1.1424
SLAMF8	0.6519	1.4081	0.3718	0.7311	1.3571	0.3811	0.4278	0.2619	1.3079	0.7205	1.6636	0.5634	0.4121	1.6362	0.6483	0.9194	0.2262	0.8541	0.2191	0.5381	0.907	1.3053	1.7343	0.3519	0.5016	0.8822	1.3858	0.4801	0.4392	0.921	1.1919	0.6605	1.022	0.7046	0.4	0.7466	0.9258	0.5787	0.4798	1.7521	0.9207	1.155	1.0419	0.5348	0.8304	0.8358	0.5755	0.4237	0.4984
NOTCH3	0.1798	0.2198	0.103	0.0992	0.1513	0.198	0.0949	0.2634	0.0797	0.17	0.1316	0.1171	0.5797	2.4688	0.4395	2.1415	1.8654	0.5092	0.2808	1.2593	0.7916	1.9341	2.3337	0.6213	1.5347	0.5528	1.0848	1.049	1.2759	4.1376	1.8868	1.6278	0.9969	3.7735	1.1213	1.0711	2.8056	0.7929	0.6448	3.1747	2.9952	0.3206	1.2526	0.6531	2.1163	0.8418	3.5665	0.9905	0.7591
AC107882.1	0	0	0	0	0	0	0	0	0	0	0.0418	0	0	0	0	0	0	0	0	0	0	0	0	0	0	0.0684	0	0	0	0	0	0	0	0	0	0	0	0	0	0	0	0	0	0.0304	0	0	0	0	0
RNU2-44P	0	0	0	0	0	0	0	0	0	0	0	0	0	0	0	0	0	0	0	0	0	0	0	0	0	0	0	0	0	0	0	0	0	0	0	0	0	0	0	0	0	0	0	0	0	0	0	0	0
TAAR1	0	0	0	0	0	0	0	0	0.04	0	0.043	0	0.0192	0.0295	0	0	0	0	0.0306	0	0.0303	0.015	0.0482	0.0303	0.0144	0.032	0	0.0766	0.06	0.0522	0	0	0	0	0	0	0	0.0075	0.0219	0	0.0172	0	0.0411	0	0	0.0289	0	0.0152	0.0309
TRBV23OR9-2	0	0	0	0	0	0	0	0	0	0	0	0	0	0	0	0	0	0	0	0	0.0502	0	0	0	0	0	0	0	0	0	0	0	0	0	0.0309	0	0	0	0	0	0	0	0	0	0	0	0	0	0
AC015688.3	0	0	0	0	0	0	0	0	0	0	0	0	0	0	0	0	0	0	0	0	0	0	0	0	0	0	0	0	0	0	0	0	0	0	0	0	0	0	0	0	0	0	0	0	0	0	0	0	0
MGAT2P1	0	0	0	0	0	0	0	0	0	0	0	0	0	0	0	0	0	0	0	0	0	0	0	0	0	0	0	0	0	0	0	0	0	0	0	0	0	0	0	0	0	0	0	0	0	0	0	0	0
AL391095.2	0.689	1.1892	0.7897	1.695	0.7628	0.9155	1.8908	1.8772	1.4737	0.7625	0.8734	1.2132	2.1982	0.3282	1.1281	0.4797	0.5396	0.8283	0.5693	0.5084	0.5665	0.5354	0.4583	0.4014	0.5812	0.2353	0.5024	0.3919	0.3947	0.6801	0.3268	0.8437	0.403	0.9648	0.2496	0.2952	0.6149	0.5002	0.7137	0.3412	0.1643	0.6922	0.7609	0.6414	0.4355	0.7005	1.0095	0.1726	0.585
ANXA1	110.879	101.8889	56.225	95.2637	188.0412	94.8666	121.6883	159.2104	58.0886	90.4029	84.157	80.0031	120.5987	119.3971	90.2515	105.1055	70.8289	90.7723	135.9943	178.3235	213.9093	194.1933	174.2237	79.8749	149.6151	149.601	160.1859	179.923	143.2959	187.4578	140.8256	49.6481	101.0242	67.1348	205.6522	202.8137	115.2336	133.5867	46.783	133.8534	122.2911	51.3011	80.9057	56.0843	135.803	103.955	90.0813	114.3519	108.2237
SMIM12	4.5139	4.3669	4.4826	3.865	3.5403	4.0382	3.2028	2.7866	3.6064	4.1224	3.3621	3.6069	4.7521	3.9251	3.492	4.2575	3.6975	3.8124	4.2379	3.8076	3.4946	3.8555	4.1274	3.8	3.9441	4.0572	4.1733	5.5357	3.646	4.0187	4.0963	3.8608	3.7148	3.7293	4.2591	3.1833	4.2217	3.7378	4.0264	3.1814	3.8778	3.8411	3.6783	4.8302	3.9698	4.1978	4.0007	3.5526	3.4166
AC068254.1	0.2558	0.0174	0.0531	0.2536	0.087	0.4772	0.4141	0.0918	0.1435	0.1365	0	0.1912	0.1217	0	0.1679	0.0682	0	0	0	0	0	0.0682	0	0	0	0	0	0	0	0	0	0.0682	0	0	0	0	0	0	0	0	0	0	0.0126	0.1903	0	0	0	0	0.0754
AL109615.2	0	0	0.0149	0	0.0406	0	0.1011	0	0.0157	0	0.0295	0.0189	0	1.4015	0.0336	0.6738	0.4414	0.194	0.5578	1.0344	1.3157	0.5275	0.2288	0.1469	0.7226	0.856	0.1483	0.3665	0.9353	0.1903	0.3819	0.1018	0.5003	0.9449	1.9621	0.5041	0.4472	0.6893	0.5304	0.7423	1.85	0.112	0.9017	0.1996	1.0366	0.445	0.3077	1.3701	2.3516
TAPBP	83.1735	68.7008	65.7368	59.4968	61.7077	51.5121	81.7269	54.9429	74.5627	59.2024	65.4519	56.5861	47.8221	63.9896	49.9876	58.4692	52.9793	56.1247	55.841	63.5312	61.0375	65.3578	63.5684	63.2723	59.9248	71.664	45.8845	54.7061	67.5434	64.9476	61.1257	50.2067	57.0796	55.9338	73.3542	60.4128	54.4446	52.6912	44.9909	56.6628	53.5568	56.8101	51.7915	75.5126	61.261	60.0945	54.0261	55.8167	56.743
MIR181A1	0.2573	0.1022	0.1686	0.3478	0.1167	0.2334	0.057	0.7229	0.0389	0.4042	0.5362	0.4479	0.2262	0.8095	0.2948	0.9884	0.019	0.14	0.0568	0.0409	0.1459	0.0557	0.2761	0.2119	0.1719	0.2594	0.0973	0.3407	0	0.3503	0.0797	0.5148	0.3093	0.2618	0.4535	0.3135	0.2019	0.3892	0.2372	0.41	0.0718	0.1964	0.2267	0.3838	0.0253	0.6965	0.4863	0.1696	0.27
AC018552.3	0	0	0	0	0	0	0	0	0	0	0.1305	0	0	0	0	0	0	0	0	0.0261	0.0366	0	0	0	0	0	0	0	0	0	0	0	0.0559	0	0	0.0039	0	0.0306	0	0	0	0	0	0	0	0	0	0.0282	0.0115
AC005954.2	0	0.0257	0.0315	0	0	0	0	0	0	0	0.0457	0	0.0328	0	0	0	0	0	0	0	0	0	0	0	0	0	0	0	0	0	0	0	0	0	0	0	0	0	0	0	0	0	0	0	0	0	0	0	0
TMUB2	15.1783	13.3934	13.8311	13.0713	13.4674	13.2562	11.7459	8.9491	13.5644	12.8193	11.5916	13.3632	16.7328	12.0704	14.7956	12.9008	12.9375	11.3011	12.506	12.4734	11.3994	11.5045	11.3975	11.9261	11.123	13.7732	12.9437	12.7233	11.4037	13.5753	10.2263	10.4446	10.8391	9.8754	8.042	9.7017	12.7337	12.5294	12.0588	11.334	13.3206	11.4789	13.0487	13.0179	12.1089	11.6887	12.4379	11.2435	10.782
OR52H1	0.1835	0.3002	0.45	1.2694	0.6324	0.5807	1.5483	0.9296	0.5788	0.5758	0.5563	0.8876	0.7052	0.1045	0.3156	0.3049	0.2232	0.3186	0.1095	0.1981	0.0582	0.3024	0.0626	0.2	0.2096	0.169	0.1724	0.0981	0.1638	0.1312	0.0796	0.5923	0.2132	0.2899	0.2912	0.0634	0.3274	0.0711	0.2516	0.085	0.1057	0.4455	0.5658	0.441	0.273	0.191	0.1592	0.2557	0.152
AF121898.1	0	0	0	0	0	0	0	0	0	0	0	0.0135	0	0	0	0	0	0	0	0	0	0	0	0	0	0	0	0	0	0	0	0	0	0	0	0	0	0	0	0	0	0	0.0119	0	0	0	0	0.0089	0
VENTXP5	0	0	0	0	0	0	0	0	0	0	0	0	0	0	0	0	0	0	0	0	0	0	0	0	0	0	0	0	0	0	0	0	0	0	0	0	0	0	0	0	0	0	0	0	0	0	0	0	0
AC073850.1	0	0	0	0	0	0	0	0	0	0	0	0	0	0	0	0	0	0.0476	0.019	0	0	0	0	0	0	0	0	0	0	0	0	0	0	0	0	0	0	0	0	0.059	0	0	0	0	0	0	0	0.0375	0
THAP5P1	0.9329	1.2688	3.7413	3.6571	3.1273	5.0193	2.9187	7.9028	2.0795	3.8249	3.3297	3.707	3.9755	0.8496	5.9045	1.609	3.0312	3.8495	1.9466	1.0244	1.1099	2.0917	1.6259	2.6065	2.5373	0.9508	1.9063	1.2919	1.071	1.7514	1.6773	4.2115	1.7099	6.4504	2.2105	1.0278	2.3826	2.6957	1.8685	2.6875	1.4523	3.2776	4.363	2.4726	1.3119	1.8667	2.269	1.7632	1.7043
CENPIP1	0	0	0	0	0	0	0	0	0	0	0	0	0	0	0	0	0	0	0	0	0	0	0	0	0	0	0	0	0	0	0	0	0	0	0	0	0	0	0	0	0	0	0	0	0.001	0	0	0	0
ALG1L15P	0.1692	0.1573	0	0.102	0.0545	0.1011	0	0.1068	0.1284	0.1082	0	0	0.0987	0.0379	0	0.083	0.0438	0.097	0.0787	0.0915	0.0194	0.0579	0.0373	0.0389	0.1662	0.1846	0.1172	0.0656	0.0578	0.0933	0.0187	0.1431	0.0196	0.0652	0	0.0212	0.0761	0.107	0.0562	0	0.0221	0.126	0.0264	0.0722	0	0.0558	0.0196	0.0987	0.0229
CORO2A	6.5881	6.3203	7.1528	6.5096	7.6543	7.2992	4.0047	5.9353	6.0896	5.9985	7.4369	6.077	6.0391	1.8479	9.787	4.0684	2.5203	4.2926	2.8834	5.0707	4.2592	3.0292	4.2442	4.4213	5.0669	4.3336	4.7851	2.4263	6.1892	1.4123	3.8533	2.4388	1.7122	2.1038	2.7835	2.5702	2.7995	4.8666	3.2433	2.8335	3.9929	3.7391	3.4088	3.4144	3.252	3.5171	3.4554	4.0427	2.6727
AC090312.2	0	0	0	0	0	0	0	0	0	0	0	0	0	0	0	0.0802	0	0	0	0	0	0	0	0	0	0	0	0	0	0	0	0	0	0	0	0	0	0	0	0	0.0669	0	0	0	0	0	0	0	0
AC026787.1	0	0	0	0	0	0	0	0	0	0	0	0	0	0	0	0	0	0	0	0	0	0	0	0	0	0	0	0	0	0	0	0	0	0	0	0	0	0	0	0	0	0	0	0	0	0	0	0	0
C21orf58	5.007	5.8698	6.8792	5.3198	5.867	7.8416	3.4565	4.3494	4.6998	7.4966	7.2045	8.0999	11.2372	2.3373	13.76	11.9919	15.0284	10.178	6.5916	2.7545	3.5064	2.5387	7.7494	7.5014	8.3144	5.9014	11.6794	3.585	7.7484	6.0389	4.9917	11.0866	10.1087	11.7229	5.2368	6.9855	10.9113	9.6585	14.013	11.9194	6.7447	10.4086	8.0193	5.2547	6.3106	8.4355	13.8493	8.9553	5.4142
TRDN-AS1	0	0	0	0	0	0	0	0	0	0	0	0	0	0	0	0	0	0	0	0	0	0	0	0	0	0	0	0	0	0	0	0	0	0	0	0	0	0	0	0	0	0	0	0	0	0	0	0	0
POR	7.3666	6.6454	7.0649	6.0116	5.4579	6.3249	5.563	5.1273	6.0496	4.9865	5.0196	5.8525	6.8537	11.6315	6.8795	9.4009	8.4775	7.1881	7.2673	8.8123	8.3283	9.2115	8.9996	5.0895	6.9012	8.5429	9.1763	13.1891	8.5216	9.2472	7.8048	5.7612	5.024	5.9857	10.9518	9.889	6.8435	7.1138	5.05	6.9472	8.2201	3.7323	7.4369	6.6797	8.0508	6.129	5.5783	6.5145	9.1556
TGFB3-AS1	0.056	0.0668	0.101	0.5246	0.075	0.1754	0.1634	0.6307	0.259	0.4322	0.2393	0.2737	0.2027	0.0394	0.0932	0.1386	0.0599	0.0866	0.0539	0	0.0532	0.1916	0.0197	0.2866	0.067	0.1124	0	0.0296	0.0792	0.0815	0	0.1455	0.0686	0.0996	0.1321	0	0.2379	0.0059	0.0642	0.0946	0.1316	0.3218	0.1572	0.1436	0.096	0.0601	0.3194	0	0.0851
MTCO2P7	0	0	0	0	0	0	0	0	0	0	0	0	0	0	0	0	0	0	0	0	0	0	0	0	0	0	0	0	0	0	0	0	0	0	0	0	0	0	0	0	0	0	0	0	0	0	0	0	0
CR769776.2	0	0.16	0.7609	1.2056	0.7847	0	1.0422	0.8006	0	0.491	0.9048	0	1.8002	0	1.1983	0.5787	0	0.5031	0.1344	0	0.245	0.1379	0.2403	0.3919	0.14	0.2363	0	0.0344	0.0919	0.0733	0	0.4065	0.0415	0	0.9285	0.5406	0.668	0.8904	0.6968	0.4044	0	0.6033	0.7811	0.1157	0	0.8947	0.5677	0.2919	0.4921
CXCL9	0.1359	0.0781	0.1293	0.0443	0.2064	0.1464	0.1865	0.0387	0.1711	0.0546	0.08	0	0.1	1.0416	0.0395	0.5283	0.5072	0.3583	0.1312	0.212	0.7203	0.9007	1.2141	0.3484	1.6517	0.7666	0.3681	0.1851	0.5865	0.8807	0.493	0.8395	1.0469	0.5347	0.9212	0.6745	0.4187	0.6255	0.1465	1.8561	0.7228	0.2331	1.031	0.4114	0.8656	0.452	1.2117	0.5948	0.585
AC109597.2	0	0	0	0.0815	0	0	0	0	0	0	0	0	0	0	0	0.0766	0.1258	0	0	0	0	0	0.2276	0	0.0316	0.0352	0	0.0281	0	0.0593	0	0.035	0	0	0	0.0363	0.0326	0	0	0.0649	0.0757	0	0	0.0412	0.02	0	0	0.0338	0
TOPORSLP	0.0079	0	0	0	0	0	0	0	0	0	0	0	0	0	0	0	0	0	0	0.0077	0	0	0	0	0	0	0	0.0069	0	0	0	0	0	0	0	0	0	0	0.0118	0	0	0	0	0	0	0	0	0	0
SMTN	0.7531	0.7701	0.9078	0.6677	0.8881	0.7577	0.4911	1.0049	0.7081	0.9419	1.1534	0.8235	1.0563	1.0339	1.3526	1.2459	1.4196	1.1845	1.0209	1.46	1.1905	1.3688	1.4499	1.2568	1.3565	0.834	1.2839	0.8463	1.1602	1.5028	1.3853	2.1118	1.2766	1.2939	0.9322	1.0396	2.0366	1.1743	1.1497	1.1582	1.2405	1.2374	1.1614	0.999	1.0574	1.0228	2.1278	1.0226	1.0357
TMEM199	7.0677	6.2585	6.3572	6.0251	5.7264	6.0476	5.2005	4.9138	5.6974	5.7293	5.4026	5.6064	7.169	4.8932	5.6367	4.4169	4.967	5.6723	5.3938	4.769	4.2739	4.8061	4.6814	5.8172	4.6049	4.5567	4.5873	4.6983	4.183	5.2947	4.3782	5.6756	4.8014	4.7872	4.6579	4.0064	5.0219	4.9732	5.923	3.8109	4.0501	5.7346	4.9869	6.9446	4.9443	4.9998	5.0788	3.5707	4.8224
CACNA2D1	0.01	0	0.0023	0	0.0108	0	0.0084	0	0	0	0.0026	0	0.0087	0.1146	0.006	0.046	0.052	0.0166	0.0104	0.0467	0.0325	0.0807	0.1487	0.036	0.0488	0.0217	0.0758	0.0202	0.051	0.1588	0.0692	0.0712	0.0276	0.1943	0.0072	0.0434	0.1622	0.0339	0.0149	0.3144	0.1547	0.0046	0.0586	0.0042	0.1044	0.0297	0.1498	0.0453	0.0641
AL359851.1	0.018	0.0001	0.0083	0.0081	0	0	0.0186	0	0	0.0086	0	0	0	0	0	0	0	0	0	0	0	0	0.0059	0	0	0	0	0	0	0.0059	0	0	0	0	0	0	0.006	0	0	0.006	0	0	0.0084	0	0	0	0	0	0
RPL3P7	0.4325	0.1353	0.3826	0.4745	0.4379	0.1654	0.4998	0.6371	0.7731	0.5849	0.2894	0.3142	0.3233	0.1861	0.3889	0.3804	0.4093	0.2857	0.3741	0.1079	0.2546	0.1648	0.1589	0.291	0.3024	0.1749	0.256	0.2255	0.2224	0.159	0.233	0.2678	0.2948	0.1707	0.0923	0.3053	0.2492	0.2373	0.3793	0.1984	0.1952	0.5116	0.3368	0.4767	0.2911	0.2071	0.2831	0.2715	0.2104
BNC1	0.0062	0	0	0	0	0	0	0	0	0	0	0	0	0	0	0.0205	0	0.0079	0	0	0.0097	0	0.0016	0	0	0	0.0162	0.0109	0.0064	0	0	0.0068	0	0.0216	0	0.007	0.0441	0	0	0.0063	0	0	0	0	0	0	0.0455	0	0.0076
CD40LG	7.4866	11.5224	7.6312	10.3222	1.3156	4.405	2.5001	2.512	10.2517	6.5534	5.8565	10.2289	2.2605	0.993	2.6748	1.893	2.0742	2.0559	2.6722	1.235	0.7729	0.8798	1.8417	1.7569	1.3002	1.2821	2.1921	1.2642	0.8064	1.0584	1.4548	2.472	2.7029	1.145	1.0663	1.1876	1.8942	1.3834	2.9273	2.296	1.3736	3.1234	2.6696	3.27	2.0644	2.1105	2.6524	1.8356	0.6914
AC010634.1	0	0	0	0	0	0	0	0	0	0	0	0	0	0	0	0	0	0	0	0	0	0	0	0	0	0	0	0	0	0	0	0	0	0	0	0	0	0	0	0	0	0	0	0	0	0	0	0	0
MRPS12	7.3892	5.9526	5.3422	3.7424	4.2331	6.3001	4.2957	4.5155	4.7417	6.0989	4.9235	5.1228	5.6159	6.1005	3.8059	6.8515	6.0438	5.3754	8.0617	5.5114	7.6472	4.9864	5.773	8.0673	8.2345	6.6096	7.3607	5.1626	6.3708	6.0848	7.3292	7.1637	6.5936	5.8132	2.9953	3.5986	6.1276	5.6529	5.9667	5.1909	5.0885	9.0858	5.1097	6.0245	5.9213	6.5754	5.762	5.9016	3.5075
LINC02133	0.0242	0.0059	0.0608	0.0725	0.1317	0.0106	0.1157	0.2307	0.0954	0.0349	0.0378	0.0639	0.0327	0.0231	0.0901	0.0405	0.0169	0.0196	0.0532	0.0477	0.0243	0.0492	0.004	0.0541	0.0371	0.042	0.0119	0	0.0639	0.0397	0.0136	0.0837	0.0261	0.1139	0.0905	0	0.0673	0.0162	0.0148	0.0058	0.0409	0.022	0.0741	0.1161	0.0103	0.0244	0.0631	0.0414	0.0801
AL157394.1	1.5504	2.3539	1.6441	2.3379	1.3002	0.8298	2.0517	1.9492	1.5035	1.4616	2.4103	2.0332	3.2109	0.5613	2.7876	1.1732	1.3025	1.5661	0.6518	0.5818	0.7388	0.5731	1.4516	0.9617	0.8384	0.5092	1.3423	0.9374	0.9419	1.3224	0.7609	1.0033	0.6423	0.9725	1.2611	1.1679	0.6717	1.4071	1.0395	0.9142	0.7062	0.7705	1.2715	0.6938	1.0869	1.8834	0.9797	0.9094	0.4781
DTX2	4.4026	3.7187	4.6225	5.1195	3.0224	4.1592	2.8059	3.3225	5.8319	4.3685	4.5025	4.1035	3.9666	2.9689	3.8971	2.8745	2.7449	2.7653	2.5172	3.1948	2.3462	3.4531	2.3282	3.0102	1.9856	2.739	2.6188	2.1801	2.3283	2.9776	2.1726	2.6129	2.4651	2.3637	1.6423	1.7091	2.8307	2.7168	2.8444	2.8043	3.116	3.4479	3.7033	4.4842	2.4932	2.5572	3.0619	2.1884	2.8427
PAK6	0.5841	0.5749	0.4512	0.537	0.5533	0.5457	0.6432	0.73	0.888	0.6473	0.5815	0.9736	0.7671	0.296	0.9487	0.6543	1.2138	0.8878	0.7413	0.3419	0.5238	0.3346	0.6144	0.7668	0.8869	0.4467	0.6527	0.3793	0.4749	0.3664	0.4367	0.9631	0.6252	0.9506	0.5362	0.6042	0.8196	0.6289	1.0877	0.7191	0.4428	0.9521	0.7619	0.7116	0.5703	0.7788	0.9977	0.6756	0.5677
NFYC	9.6083	8.622	9.474	10.2244	9.055	9.6272	7.9589	8.5032	9.9886	9.594	10.0351	9.3652	10.1485	6.8435	9.3155	6.8515	6.7859	7.5808	7.2084	6.2985	7.1271	7.7108	6.8923	7.7263	6.7721	6.7745	7.3234	7.0957	7.0873	6.9459	6.5246	7.5262	6.3125	6.2423	4.7226	5.7215	7.2103	7.6519	8.0991	6.5932	7.2562	7.5412	7.109	7.7743	6.7704	6.4223	7.1859	5.9202	6.4976
POU2F1	5.6978	5.7979	8.415	8.4265	9.3574	8.3953	7.2818	7.8727	7.943	8.3346	8.4923	8.2863	9.1582	4.9608	10.9573	4.8663	7.1167	7.5375	6.5422	4.7905	4.7795	5.05	5.8075	7.5215	5.5739	5.9553	6.1478	4.9807	4.8215	4.6246	4.4815	8.7291	6.3816	7.7993	4.247	5.1812	6.4845	6.7257	7.3989	6.5912	5.2063	7.6821	7.2283	7.6399	6.1121	6.0006	7.1073	5.8845	5.7915
TRIM42	0	0	0	0	0	0	0	0	0	0	0	0	0	0	0	0	0	0	0	0	0	0	0	0	0	0	0	0.0079	0	0	0	0	0	0	0	0	0	0	0	0	0	0	0	0	0	0	0	0.0062	0
CAP1	115.4908	129.7184	79.1551	91.4568	107.7449	84.6857	95.8552	84.2169	90.893	96.4259	78.3438	84.6031	79.8136	117.0015	70.8321	83.4156	66.6111	78.5323	93.5537	123.1362	143.7944	159.9393	121.2034	91.2061	98.7701	108.3586	124.7722	135.5374	126.1857	136.7944	134.0245	68.7002	83.5905	64.2456	68.1659	84.982	103.0381	101.7899	50.7227	93.3937	110.1443	64.3898	73.8426	77.7588	96.9759	91.7326	98.3635	96.4574	87.6874
SF3A3	16.5568	17.0352	17.457	15.2124	19.96	18.0536	18.1135	17.9273	13.4926	14.2955	15.6469	14.2764	20.0971	11.9668	19.0965	15.9568	14.874	16.8019	20.005	12.8538	16.8966	14.6851	14.6956	18.5817	17.1641	12.8132	13.2229	13.0708	14.5853	12.8727	14.6875	19.0206	14.6757	17.5643	22.1721	15.1032	16.5567	14.8266	20.1512	16.076	11.8418	19.9965	15.9243	17.401	12.7002	14.7477	16.5215	15.0625	15.5347
SH3BP2	21.2467	20.3009	21.1514	22.4055	24.5171	20.3028	19.7119	15.6336	24.7695	21.3643	19.7891	25.4682	25.6641	24.8961	24.2191	28.2949	22.3476	21.1299	17.7184	23.8056	16.042	28.7152	16.7313	11.7546	17.6464	22.3924	19.6713	19.185	20.1875	20.1582	14.4519	11.681	20.1223	14.0181	33.5813	31.1321	25.3144	29.377	23.2663	17.915	32.3213	13.7855	34.5497	23.1085	27.386	14.6361	19.0168	16.9831	24.3616
AC073111.1	0	0	0	0	0	0	0	0	0	0.0496	0	0	0	0	0	0	0	0.0454	0	0	0	0	0	0	0.0098	0	0.1094	0	0	0	0.0152	0.0375	0	0	0	0.0801	0	0	0	0.1432	0	0	0	0.0332	0	0	0	0.112	0
AC025030.2	0	0	0	0	0	0	0	0	0	0	0	0	0	0	0	0	0	0	0	0	0	0	0	0	0	0	0	0	0	0	0	0	0	0	0	0	0	0	0	0	0	0	0	0	0	0	0	0	0
AC008443.5	0.5211	0.8962	0.274	0.5015	0.2096	0.2712	0.0956	0.8325	0.237	0.2595	0.646	0.5656	0.329	0.0746	0.4805	0.2034	0.3936	0.3913	0.5072	0.451	0.5945	0.0681	0.2637	0.3598	0.3825	0.2573	0.3266	0.1652	0.4684	0.2827	0.3043	0.3219	0.3334	0.2225	0.1056	0.1706	0.5547	0.2377	0.4915	0.2004	0.5182	0.3939	0.3674	0.3125	0.217	0.1218	0.1694	0.3706	0.5169
BX546450.1	0.1243	0	0	0	0	0	0.0964	0	0	0	0.0914	0	0	0	0	0	0	0	0	0	0	0	0	0	0	0	0	0	0	0	0	0	0.0177	0	0	0	0	0	0	0	0	0	0	0	0	0	0	0	0
HMGB1P6	4.4297	4.7542	5.3135	3.2087	4.2151	4.7207	3.3168	4.3843	2.9605	4.5527	5.2704	6.7197	4.2538	3.8202	4.6609	4.8632	5.8887	5.8276	7.0427	4.1888	6.6344	4.7864	5.1718	6.9847	8.2206	3.8221	3.5346	4.1418	5.3232	4.2269	5.6311	8.4017	6.6895	8.3319	4.6524	3.2216	5.0683	4.4942	6.5602	6.2608	4.3033	7.6819	3.5903	5.8647	3.4575	5.7046	6.4177	5.8874	5.3095
AC092754.1	0	0	0	0	0	0	0	0	0	0	0	0	0	0	0	0	0	0	0	0	0	0	0	0	0	0	0	0	0	0	0	0	0	0	0	0	0	0	0	0	0	0	0	0.0798	0	0	0	0	0
RNA5SP134	0	0	0	0	0	0	0	0	0	0	0	0	0	0	0	0	0	0	0	0	0	0	0	0	0	0	0	0	0	0	0	0	0	0	0	0	0	0	0	0	0	0	0	0	0	0	0	0	0
RNA5SP345	0.104	0.0132	0.2026	0.2718	0.1511	0.0817	0.0624	0	0.0208	0.0318	0.0508	0.097	0.0163	0.0334	0.0876	0	0	0.0374	0	0	0.08	0	0.0617	0.0672	0	0.0543	0.0445	0	0	0.0329	0.15	0.1022	0.046	0	0.0375	0.1261	0.0154	0	0.1425	0.0431	0.039	0.1945	0	0.0495	0.0464	0	0.104	0.0073	0
NDUFA5P12	0	0	0	0	0	0	0	0	0	0	0	0	0	0	0	0	0	0	0	0	0	0	0	0	0	0	0	0	0	0	0	0	0	0	0	0	0	0	0	0	0	0	0	0	0	0	0	0	0
AC111193.1	0	0	0	0	0	0	0	0	0	0	0	0	0	0	0	0	0	0	0	0	0	0	0	0	0	0	0	0	0	0	0	0	0	0	0	0	0	0	0	0	0	0	0	0	0	0	0	0	0
AL158801.1	0	0	0.0599	0	0	0	0	0	0	0	0	0	0	0	0	0	0	0	0	0	0	0.0881	0	0	0	0	0	0	0	0	0	0	0	0.0491	0	0	0	0	0	0	0	0	0	0	0.0534	0	0	0	0
PGLYRP2	0.0384	0.0928	0.0251	0.0408	0.0175	0.0804	0	0.034	0.0816	0.0258	0.0352	0.0382	0.0393	0.0693	0.0318	0.0267	0.0348	0.0617	0.0412	0.0408	0.0361	0.0184	0.0594	0.0062	0.0299	0.0131	0.0249	0.0626	0.0398	0.0559	0.0477	0.039	0.0498	0.0586	0.0452	0.0135	0	0.0272	0.0105	0.041	0.0141	0.0321	0.0335	0.0306	0.0372	0.0118	0.058	0.0477	0.047
AL645465.1	6.3199	8.8047	6.766	8.8155	8.4542	6.5885	6.139	6.9646	5.9595	6.2263	8.8924	8.4564	10.0419	5.8675	9.3724	3.4804	4.89	5.3318	7.2015	5.0551	6.0718	6.6763	7.262	5.4703	3.9375	4.6783	6.5233	6.9276	5.1446	5.2416	6.4578	5.49	4.548	4.6478	3.863	4.1895	5.3117	5.0949	5.2253	5.4566	5.0576	6.0246	5.0031	6.175	4.9901	6.326	4.5785	5.72	3.874
FAM71E2	0	0	0	0	0	0	0	0.0195	0	0.013	0	0	0.012	0	0	0	0	0.0118	0.0096	0.0169	0	0	0	0	0	0.0092	0	0	0.0084	0	0	0	0	0	0.0176	0	0	0	0	0	0	0	0	0	0	0	0	0	0.0223
H2BP9	0.4784	0.4428	0.3764	0.813	0.2623	0.6774	0.2015	0.1757	1.1666	0.5037	0.6072	0.6254	0.6052	0	0.5529	0.0493	0.1535	0	0.2855	0.0786	0	0.0192	0.2554	0.1103	0.1369	0.1493	0.1413	0.1227	0.2296	0.0565	0	0.2819	0	0.0677	0.1479	0.0768	0.1515	0	0.1523	0.0024	0	0.0461	0.0957	0.4571	0.0204	0.0782	0.0669	0.0204	0.1664
USP9YP27	0	0	0	0	0	0	0	0	0	0	0	0	0	0	0	0	0	0	0	0	0	0	0	0	0	0	0	0	0	0	0	0	0	0	0	0	0	0	0	0	0	0	0	0	0	0	0	0	0
UTF1	0.2718	0.1851	0.4682	0.0875	0.2934	0.1909	0.3212	0.2749	0.2114	0.2857	0.0758	0.2057	0.2371	0.7357	0.1168	0.7676	0.6607	0.257	0.3696	0.7071	0.5794	1.2591	0.982	0.389	0.4495	0.2555	0.3353	0.6898	0.4883	0.7892	0.6511	0.3491	0.296	0.1639	0.3162	0.6135	0.3838	0.4035	0.2313	0.4288	0.7271	0.3375	0.2023	0.3752	0.4173	0.8101	0.3856	0.3944	0.3554
DIAPH3-AS1	0	0.011	0	0	0	0	0	0	0	0	0	0	0	0	0	0	0	0.0402	0	0	0	0	0.0241	0	0	0.0073	0	0	0	0	0	0	0	0	0	0	0	0.0263	0	0	0	0	0	0	0	0.0251	0	0	0
MIR4513	0	0	0.206	0	0	0	0	0.7397	0.0024	0.3122	0	0	0	0.2676	0	0	0	0	0	0	0.2782	0.098	0.2257	0	0.3273	0	0	0.2285	0	0	0	0	0	0.411	0	0.0704	0.1406	0	0	0	0	0	0	0	0	0.309	0	0.175	0.0169
AKAP6	0.5195	0.3004	0.6021	0.3952	0.4451	0.2903	0.2239	0.354	0.7055	0.2985	0.5095	0.2543	0.3364	0.1672	0.4451	0.2096	0.3962	0.2407	0.2898	0.3067	0.1972	0.2199	0.3878	0.3547	0.3684	1.1915	0.3001	0.1695	0.2418	0.2265	0.2382	0.4013	0.3362	0.2768	0.2196	0.8282	0.3801	0.2292	0.3895	0.4502	0.2827	0.4668	0.3548	0.3262	0.4654	0.4545	0.3561	0.4515	0.2344
RAD21-AS1	0.0328	0.0352	0.0617	0.06	0.043	0.0522	0.0164	0	0	0.0212	0.0433	0.0822	0.029	0.0805	0.0534	0.0325	0.0706	0.0745	0.0848	0.2847	0.2209	0.1059	0.0439	0.0457	0.0976	0.0786	0.084	0.1042	0.068	0.0732	0.0451	0.0875	0.018	0.0613	0.0249	0.0599	0.1139	0.0839	0.055	0.1029	0.0779	0.0884	0.0414	0.0995	0.0183	0.0656	0.0308	0.0462	0.1709
RN7SL826P	0.0267	0	0	0	0	0	0	0	0	0.0954	0	0	0	0	0	0	0	0	0	0	0	0	0	0	0	0	0	0	0	0	0	0	0	0	0	0	0	0	0	0	0	0	0	0	0	0	0	0	0
PSMA6P3	0	0	0	0	0	0	0	0	0	0	0	0	0	0	0	0	0	0	0	0	0	0	0	0	0	0	0	0	0	0	0	0	0	0	0	0	0	0	0	0	0	0	0	0	0	0	0	0	0
FMO11P	0	0	0	0	0	0	0	0	0	0	0	0	0	0	0	0	0	0	0	0	0.0225	0	0	0	0	0	0	0	0	0	0	0	0	0	0	0	0	0	0	0	0	0	0	0	0	0	0	0	0
SNRNP40	10.9565	10.5294	9.5801	10.3981	10.3063	12.4151	9.0738	11.1572	9.3383	10.9076	10.11	10.9716	11.5906	7.2174	11.2335	11.4271	12.331	12.9888	13.2826	7.8783	10.3273	8.8292	10.0817	13.3142	13.1096	9.4354	11.2733	8.0424	10.5882	8.5146	10.4427	15.1432	10.4313	13.6729	8.4061	7.775	12.9104	9.9078	13.4885	10.4146	7.5689	16.8882	8.6909	10.4218	8.7781	12.2454	12.4365	10.7102	7.528
RPUSD4	7.4003	6.6586	5.5116	5.3797	5.4458	7.4274	4.8979	5.105	6.5153	7.0216	5.792	5.9563	7.6117	4.0342	5.3133	5.7174	6.49	5.8814	5.8081	3.87	4.5285	3.6723	4.3578	6.6186	5.5586	4.4064	5.2996	3.823	4.8588	3.9138	4.372	7.7958	4.9135	5.2101	2.8732	3.5274	6.4188	4.6073	7.668	4.9719	3.3869	9.7208	5.0171	7.1001	4.7922	5.5699	6.27	5.2357	3.402
ADAMTS14	0.2656	0.3776	0.3201	0.3208	0.5648	0.6965	0.3232	0.7003	0.287	0.4139	0.346	0.3307	0.6527	0.3486	0.4309	0.8528	0.6252	0.4032	0.4347	0.6943	0.6329	0.3445	0.2591	0.569	0.3315	0.4106	0.5755	0.1052	0.4858	0.1888	0.4068	0.9478	0.8534	0.7274	0.313	0.4886	0.3596	0.4108	0.8099	0.5146	0.2582	1.3906	0.8997	0.6864	0.5882	0.5014	0.4319	0.4794	0.1675
AL158154.2	0	0	0	0	0	0	0	0	0	0	0	0	0	0	0	0	0	0	0	0	0	0	0	0	0	0	0	0	0	0	0	0	0	0	0	0	0	0	0	0	0	0	0	0	0	0	0	0	0
MAP2K4	6.9521	8.2407	5.9634	7.8996	6.3145	6.7952	6.7518	6.1938	7.4527	7.2646	5.6982	6.0646	6.4676	5.529	5.637	5.3441	5.3787	6.3877	6.8238	5.681	6.2686	7.1401	5.964	6.3913	6.2837	6.1401	6.4724	5.992	6.2097	5.8616	5.6826	6.8648	5.6712	6.2345	3.206	4.2194	7.0013	5.7748	6.158	6.0889	5.9439	7.1087	6.021	5.6085	6.3633	6.8097	6.9809	5.9912	5.2059
AC134312.6	0.0334	0	0	0	0	0.0452	0	0	0	0	0.0494	0	0	0.061	0.0749	0.0048	0	0	0.0243	0	0	0	0.0694	0	0.0647	0.0323	0.0699	0.0531	0	0.0297	0.0519	0.0439	0	0.0777	0.073	0.0758	0	0	0.0904	0.0295	0.0174	0	0	0	0	0.0665	0.0186	0	0
AC107909.2	0	0	0	0	0	0	0	0	0	0	0	0	0	0	0	0	0	0	0	0	0	0	0	0	0	0	0	0	0	0	0	0	0	0	0	0	0	0	0.0452	0	0	0	0	0	0	0	0	0	0
AL355773.1	0.0558	0	0.054	0.049	0.0507	0.1119	0.0951	0.1733	0.1425	0.1465	0.0974	0.0871	0.0905	0.0324	0.1501	0	0	0	0.0283	0.0269	0	0.0631	0.0646	0	0.0463	0.0707	0	0.0371	0	0.031	0.0324	0.1057	0	0	0	0.0304	0	0.0622	0.0666	0.058	0	0.0248	0	0	0.0437	0	0	0	0.0655
MS4A4A	2.796	4.5915	2.3342	2.5332	4.4164	2.5403	3.2354	2.4523	0.8589	3.0837	4.0324	2.9478	3.2718	4.8792	5.3713	2.5554	2.0595	4.2075	4.1394	5.7004	6.6338	7.885	7.4009	3.7369	5.7847	5.516	9.3875	9.9044	4.9957	5.9343	8.6849	1.9017	3.0241	3.6632	4.7748	2.3463	3.7122	2.9094	1.4398	3.6896	3.4893	2.6036	3.6684	1.1828	3.4301	4.0376	3.5319	3.6269	4.4876
CTAGE12P	0	0	0	0	0.0646	0.085	0	0.036	0	0	0	0.0807	0.0415	0.0638	0.0687	0.007	0.0295	0	0	0	0	0.027	0	0.0131	0.0124	0.1178	0.0658	0	0.013	0	0.0378	0	0	0.0146	0.0137	0.0285	0	0	0.0564	0.0382	0.0744	0	0	0	0.0551	0.037	0.0264	0.0266	0.0154
MTCYBP6	0	0	0	0	0	0	0	0	0	0	0	0	0	0	0	0	0	0	0	0	0	0	0	0	0	0	0	0	0	0	0	0	0	0	0	0	0	0	0	0	0	0	0	0	0	0	0	0	0
ADNP-AS1	0.4242	0.3431	0.4792	0.3681	0.554	0.4296	0.4236	0.2065	0.4301	0.3842	0.2468	0.7069	0.2518	0.2188	0.3156	0.1693	0.2041	0.1009	0.353	0.3278	0.0809	0.1203	0.3318	0.34	0.1538	0.1174	0.1671	0.101	0.3466	0.2076	0.2837	0.286	0.3761	0.7606	0.0569	0.3602	0.2906	0.2165	0.1918	0.149	0.1163	0.3403	0.4246	0.5194	0.2925	0.3311	0.2377	0.465	0.0882
CLEC14A	0.0396	0.1417	0.0919	0.0179	0.0384	0.1947	0.0717	0.0561	0.1259	0.0948	0.1354	0	0.0173	0.3715	0.1431	0.3343	0.4904	0.1358	0.1724	0.0384	0.1566	0.4463	0.7901	0.2451	0.2004	0.1006	0.308	0.4705	0.1958	0.2877	0.3493	0.4298	0.2193	0.2966	0.0286	0.4081	0.1733	0.1349	0.1574	0.479	0.3019	0.1397	0.2403	0.2191	0.3766	0.1563	0.372	0.304	0.2411
IGLV2-14	99.6814	30.9126	32.1424	35.5496	31.5196	68.7951	65.6622	22.5474	63.188	114.8812	46.4054	22.3355	19.7223	31.3456	18.5343	95.5676	94.5346	95.1849	60.4219	70.0061	34.6272	39.5944	65.742	22.0575	109.0841	91.5117	148.4522	51.7872	47.9893	52.5497	126.9296	44.4486	314.8948	175.9432	114.5041	52.6559	76.9688	165.0197	257.1796	61.7363	74.2309	130.4204	112.211	33.9248	114.6304	166.8595	101.1828	146.0241	111.4896
NUDT21	20.7505	25.8552	15.9958	16.74	20.5159	20.0636	15.178	17.381	13.5969	18.7706	17.2874	16.8741	17.9689	16.7567	18.8899	16.2893	21.3851	21.2694	28.5863	17.9168	22.7312	19.7398	20.764	28.3095	23.9525	17.543	21.331	19.3315	19.0361	19.4185	20.8141	30.2289	22.5082	25.4286	12.5945	16.5691	23.4083	19.1133	22.9335	23.3311	15.4762	27.8812	16.8495	21.0444	17.787	22.2419	23.9002	21.714	16.81
AC078785.1	0.3262	0.3668	0.1698	0.4725	0.3339	0.4325	0.2143	0.2931	0.4161	0.5202	0.368	0.323	0.3398	0.1181	0.1945	0.0905	0.0433	0.1115	0.0312	0.1013	0.0759	0.1178	0.124	0.234	0.0578	0.1053	0.0853	0.0608	0.0868	0.098	0.1034	0.2131	0.1879	0.0689	0.0485	0.1103	0.2135	0.0598	0.0668	0.1568	0.0431	0.2942	0.3032	0.5177	0.1235	0.1917	0.2649	0.0799	0.0864
MIR199A1	0	0	0	0	0	0	0	0.4271	0	0	0	0	0	0	0	0.0998	0	0	0	0	0	0	0	0	0	0	0	0	0	0	0.0084	0	0	0	0	0	0	0	0	0	0.1508	0	0	0	0	0	0	0	0
MT-ND3	185.3427	233.9697	370.9993	173.9996	142.2851	130.8037	307.921	340.3973	351.0036	211.4387	458.6148	270.371	379.7358	226.2945	1011.927	540.8103	522.2597	496.2807	404.028	309.7075	229.8133	272.2763	240.1672	269.195	357.4521	234.0067	177.9846	152.7984	202.2985	402.0309	280.3479	547.5953	328.2499	311.9221	462.2594	440.8882	354.2126	331.3873	439.6138	406.1874	416.5145	551.0355	490.3673	297.0891	309.7571	546.7384	274.4059	561.776	452.5754
GALNT2	12.6425	12.0953	12.0083	11.2919	13.2118	14.4114	10.8401	14.6405	10.6314	13.1019	11.2639	12.0606	15.652	13.7285	12.102	15.0767	14.908	14.5949	16.9014	14.1225	13.7118	14.6534	14.8859	16.2868	16.4621	13.3756	15.0277	15.6336	16.9614	16.4143	14.5856	15.1651	13.3364	13.6183	10.0437	9.0575	15.3176	13.2368	14.6981	12.6115	11.5449	18.5408	12.85	13.5793	12.908	13.7275	15.8735	13.9074	12.4315
LINC01258	0	0	0.0202	0.0288	0	0.0113	0	0.0073	0	0.0221	0.0213	0	0.0066	0	0	0	0	0	0	0	0	0	0	0	0	0.0028	0	0	0	0	0	0	0	0.007	0	0.0039	0.0073	0	0	0	0	0.0051	0.0288	0.0186	0	0.0287	0	0	0.0348
AC090371.1	0	0	0	0	0	0.0201	0	0	0	0	0	0	0	0	0	0	0	0	0	0	0	0	0	0	0	0	0	0	0	0	0	0	0	0	0	0	0	0	0	0	0	0	0	0	0	0	0	0	0
RPL23	54.9394	48.4184	42.9624	38.0841	37.4285	43.9991	34.7971	43.7951	40.5827	42.1418	37.7597	27.7702	38.6273	44.1953	34.8048	47.1141	47.9944	47.623	54.109	52.9745	61.5308	48.2077	48.3646	59.7179	54.3653	49.0618	40.1172	49.0219	56.3328	49.4504	56.0244	48.3484	51.2172	45.5804	36.7272	43.7724	48.3798	41.2469	49.1555	45.6128	40.963	57.432	38.4932	46.7194	45.6513	53.7491	50.8934	48.6952	48.5939
OSBP2	8.4216	7.1584	11.5393	6.4468	5.6498	14.4508	9.7124	6.1554	4.9509	12.067	6.3815	11.4686	10.4263	1.5869	5.716	11.5538	12.4582	13.9161	5.9705	2.0864	2.7806	1.2777	7.0768	8.9467	16.8218	7.9026	15.1848	2.9033	5.3356	4.1485	9.5358	14.475	7.7653	19.363	4.6567	7.4593	9.3923	11.0479	14.7144	9.1799	6.7737	9.489	7.5823	2.4783	3.4763	6.9065	10.6401	6.5898	9.8741
ADGRB2	0.2662	0.1875	0.1568	0.2531	0.1647	0.1366	0.3172	0.1381	0.7404	0.2076	0.1885	0.2644	0.1148	0.0756	0.0625	0.0513	0.0654	0.0768	0.062	0.1023	0.008	0.0291	0.0783	0.0499	0.072	0.029	0.052	0.052	0.0335	0.0403	0.0728	0.1155	0.0561	0.0823	0.0423	0.086	0.0727	0.0382	0.1138	0.1102	0.0583	0.0789	0.1024	0.2458	0.0867	0.0989	0.1768	0.069	0.0767
CCDC57	4.5001	4.0451	5.3881	5.4855	3.6223	5.1753	4.3203	4.7811	6.7102	4.6669	4.8415	4.6918	4.8903	3.9336	5.2622	3.3769	3.5522	3.0729	2.6569	2.6399	2.6275	2.6188	2.5652	3.013	2.227	2.3537	2.5846	2.6737	2.5727	2.5232	2.37	3.369	2.8564	3.1238	2.3352	2.6995	3.2551	2.8484	4.4018	3.3084	3.4054	3.6981	4.584	4.6774	3.5096	3.0852	3.2546	2.7167	3.0416
AL137100.2	0	0	0	0	0	0	0	0	0	0	0	0	0	0	0	0	0	0	0	0	0	0	0	0	0	0.0016	0.197	0	0	0	0.0944	0	0	0	0	0	0	0	0	0	0	0	0	0	0	0	0	0	0
AL365398.1	0	0	0	0	0.1755	0	0	0	0	0	0	0	0	0	0.0283	0	0.0406	0	0	0	0.239	0.2336	0.0382	0	0.039	0.142	0	0.1049	0.1235	0	0	0	0	0	0	0.2713	0	0.0151	0	0	0	0	0	0	0	0	0.1849	0	0
YPEL4	4.4067	5.2879	7.727	4.7091	2.7903	8.527	4.2979	3.9032	4.0038	6.2249	4.3667	6.8434	5.6221	0.8702	3.3386	11.8882	7.9132	5.5457	3.8724	2.0699	1.4285	0.5824	5.415	5.6588	6.2737	7.2908	11.3189	3.1997	3.8531	3.4077	5.4995	7.5574	8.0581	10.2187	5.7393	7.4108	5.0632	9.286	7.596	7.4902	5.7396	3.755	6.7616	1.753	4.693	5.3669	8.7441	5.4135	5.6544
C16orf54	65.0991	56.7149	39.9554	51.4746	44.6219	40.4024	32.6732	38.6037	51.3622	53.5732	39.8019	34.5089	43.5444	22.0224	26.743	32.2638	25.8024	27.4008	33.5573	29.7887	29.9252	31.884	30.1584	34.4158	27.674	29.6326	32.0402	30.2344	39.2074	34.3617	28.8378	18.319	32.2453	18.4058	11.072	35.3568	29.5105	28.3735	23.4018	22.0109	34.2862	26.0161	27.3206	30.5592	39.1016	25.343	36.9745	22.4678	21.5
C2CD4D-AS1	3.8608	2.8454	2.3742	5.4076	1.5582	2.5014	3.5757	2.1638	7.0843	3.7092	3.0642	5.4277	1.2317	0.8418	1.4084	1.3293	1.0634	0.5847	0.8992	0.6444	0.6052	0.7662	1.164	0.4413	0.8343	0.9044	0.9739	0.6936	0.4002	0.4745	0.6553	0.98	1.4328	1.4984	0.5553	0.9121	0.9219	0.3254	1.611	0.7864	0.4246	2.3865	1.8334	3.0054	1.4122	1.852	1.5928	0.6471	0.8004
RPL23AP38	0	0	0	0	0	0	0	0	0	0.0458	0.0467	0	0	0.0641	0	0	0	0.041	0	0	0	0	0	0	0.0313	0	0	0	0	0	0	0	0	0	0.0345	0.0359	0	0	0	0	0.0374	0	0	0	0	0	0	0	0
PRKAR2B	13.5874	16.0138	11.7973	10.9697	11.6962	17.7187	21.5913	17.1704	10.01	14.229	11.8336	13.0751	20.1066	37.2002	22.6613	31.6159	56.4386	38.1523	43.7506	27.2473	36.7382	42.7723	32.2816	42.1188	46.7128	23.6686	39.5882	32.0646	38.7065	32.3722	50.7912	63.7457	48.366	43.3773	24.258	43.0856	51.6693	44.1311	48.9108	68.1409	49.5018	50.779	43.3666	18.3055	39.9746	38.9158	47.1372	49.912	24.2573
AC127024.5	2.5182	3.9209	5.1903	6.0887	3.6841	6.8875	1.3701	4.8439	3.7394	6.9964	7.0975	8.155	5.4907	2.3658	4.1984	2.8229	4.0209	2.2685	3.1006	2.11	1.6811	2.9102	3.16	3.4383	2.1458	1.6264	4.1228	1.8881	1.9711	1.6756	2.2051	3.9239	3.0473	4.0085	1.5148	1.0511	4.7152	2.0553	3.5439	2.5096	2.9879	6.9997	3.9683	4.0111	2.4603	2.6186	4.9297	2.714	2.7962
RPL13P5	2.1462	1.9018	2.2646	2.5739	2.3479	2.3515	2.9249	16.3107	1.8507	2.8024	2.5345	2.1251	3.2527	1.704	3.2322	1.7773	1.8753	1.6075	1.8338	2.8899	1.6593	2.1689	1.3625	1.7457	1.7721	1.5378	2.1417	1.4238	1.5135	1.8493	1.7093	1.5867	1.9544	1.4304	1.6504	1.1427	1.8822	1.8676	1.7366	1.432	1.853	1.5743	1.5994	1.7195	2.2753	1.3522	1.699	1.8804	1.2614
VSTM2A-OT1	0	0	0	0	0	0	0	0	0	0	0	0	0	0	0	0	0	0	0	0	0	0	0	0	0	0	0	0	0	0	0	0	0	0	0	0	0	0	0	0	0	0	0	0	0	0	0	0	0
RNU6-1054P	1.0988	0.9934	0.4629	0.9421	1.3476	0.7388	0.6053	0.6749	0.7134	0.5639	1.1215	1.2151	3.3968	0.8735	0.5951	0.5401	2.2654	1.6009	1.3661	1.4342	1.116	1.1261	1.05	1.1278	1.1741	1.1271	1.5471	0.4292	0.5284	0.6998	1.519	1.7459	0.6094	0.6018	2.5913	2.4243	1.0767	3.0304	1.2181	0.6866	1.6674	0.8078	0.9651	0.7495	1.1052	2.0795	0.2039	1.0083	1.2525
AC046174.1	0	0	0	0	0	0	0	0	0	0	0	0	0	0	0	0	0	0	0	0	0	0	0	0	0	0	0	0	0	0	0	0	0	0	0	0	0	0	0	0	0	0	0	0	0	0	0	0	0
HLA-DRA	680.8952	535.9852	358.551	437.5716	621.1141	443.6105	416.2816	460.8264	416.584	507.4412	290.8051	268.0743	405.2039	1274.9873	432.6617	1006.0956	670.0997	632.376	623.7296	1197.5769	1034.9145	1053.4405	923.8329	644.5232	882.7093	1232.001	735.0296	1074.7743	889.9187	770.9629	994.2591	590.9004	777.1727	558.6116	1198.7953	1118.444	804.217	753.5123	424.851	1090.9264	989.3694	483.7845	870.8196	740.0954	1010.8945	1000.1725	674.0606	813.7072	876.9501
LRRC56	1.9031	1.6938	1.6394	1.6022	1.1263	1.6936	0.7121	1.478	1.5614	1.1807	1.2336	0.9661	1.2819	0.4279	0.9002	0.5088	1.0843	0.9353	0.8657	0.5052	0.4533	0.5905	0.5818	1.0938	0.4936	0.759	0.7022	0.5208	0.6241	0.4901	0.3925	0.8592	0.7971	0.4581	0.8259	0.5858	0.7294	0.7146	1.1673	0.8351	0.4208	0.7717	0.9911	1.4201	0.8618	0.9221	0.8169	0.6325	0.2722
NPEPPS	9.1366	10.5463	7.9038	10.3789	10.0326	8.7946	7.6746	9.5683	8.8106	9.4989	8.9999	10.7728	10.7112	8.1941	9.778	7.2158	7.2782	7.8767	8.8825	8.1658	7.0472	7.8348	7.4759	7.9259	7.0839	7.2525	8.5226	7.5654	7.7644	8.0816	6.5992	7.5215	7.3883	7.0605	6.6338	7.4642	9.0899	8.3631	8.6069	7.7007	7.6836	8.8463	8.7925	8.141	8.6289	8.0548	8.7195	8.7269	7.6074
AC129807.1	0	0	0	0	0	0	0	0	0	0	0	0	0	0	0	0	0	0	0	0	0	0	0	0	0	0	0	0	0	0	0	0	0	0	0	0	0	0	0.0377	0	0	0	0	0	0	0	0	0	0.0308
RPS3AP49	0.019	0.0542	0.0264	0.121	0.1094	0.0254	0.0585	0	0.0516	0.0109	0	0	0	0	0	0.0077	0	0.0244	0.0861	0.0248	0.0299	0.0388	0	0.0781	0.0254	0.008	0	0.054	0.0969	0.0375	0.0562	0.0411	0.0197	0	0	0.0852	0.0765	0	0.2259	0.0264	0	0.0185	0.0265	0	0	0.0561	0.0197	0.0397	0.0348
AP004607.1	0	0	0	0	0	0	0	0	0	0	0	0	0	0	0	0	0	0	0	0	0	0	0	0	0	0	0	0	0	0	0	0	0	0	0	0	0	0	0	0	0	0	0	0	0	0	0	0	0
AC009185.1	0.3474	0.1698	0.3688	0.2089	0.386	0.2389	0.0645	0.1632	0.2472	0.4115	0.4929	0.0805	0.2815	0.1072	0.3866	0.0758	0.1249	0.1815	0.0961	0.1931	0.2413	0.0399	0.0956	0.2627	0.0959	0.1011	0.109	0.123	0.1976	0.0566	0.1209	0.1815	0.1105	0.2122	0.3547	0.2321	0.113	0.0619	0.0703	0.0899	0.0855	0.0404	0.2643	0.1919	0.1576	0.0998	0.184	0.2793	0.3264
PPP2R2DP1	0.2351	0.2053	0.0982	0.5717	0	0.3442	0.0729	0.1438	0.5436	0.5733	0.3094	0.5003	0.4574	0	0.1273	0	0.1077	0	0.0537	0	0.1301	0.0241	0.0233	0.2183	0	0.0069	0.1218	0	0	0.07	0	0.0703	0.0827	0.1083	0.0508	0.0454	0.0266	0.0221	0.1709	0	0	0.1102	0	0.2399	0.1455	0.0232	0.0245	0.0984	0.0572
TSPAN32	25.8308	22.8941	26.0483	27.8705	18.7358	31.8515	19.5892	14.5365	31.7289	25.2899	25.6633	39.1119	34.3094	12.5632	18.0068	14.4012	15.2939	12.1195	11.373	10.2329	9.2759	10.7582	12.2876	12.1332	6.832	11.342	18.0724	12.1583	8.2367	13.7893	13.2941	16.3801	12.1042	11.7123	7.5347	9.194	17.6068	14.5176	19.2274	16.2239	16.3425	20.1805	20.139	23.4926	17.0172	12.7656	16.5944	12.4669	9.2886
AP000897.1	0.0557	0.1881	0.1087	0.131	0.081	0.0498	0.3175	0.0263	0.1769	0.1065	0.1075	0.059	0.1215	0.088	0	0.0613	0.0319	0.0477	0.0388	0	0	0.0437	0.0367	0.0478	0.0727	0	0.0385	0.0323	0.019	0.0368	0.0829	0.1474	0	0.1699	0.078	0	0.0187	0	0.0277	0.125	0.0831	0.0248	0.1098	0.1208	0.2146	0.0549	0.0623	0	0.0226
IGKV1OR2-2	0	0	0	0	0	0	0	0	0	0	0	0	0	0	0	0	0	0	0	0	0	0	0	0	0	0	0	0	0	0	0	0	0	0	0	0	0	0	0	0	0	0	0	0	0	0	0	0	0
BX842559.2	0	0	0	0	0	0.0663	0	0.0417	0	0	0	0	0	0	0	0	0	0.0636	0	0	0	0	0	0	0	0	0	0	0	0	0	0	0	0	0	0	0	0	0	0.0497	0	0	0	0	0	0	0	0	0
TMEM190	0	0	0	0	0	0	0	0	0	0	0	0	0	0	0	0	0.0208	0	0	0	0	0	0	0	0.0494	0	0	0	0	0	0	0	0	0.0535	0	0	0	0	0	0	0	0	0	0	0	0	0	0	0
AP000355.1	0.5944	0.2011	0.8754	0.4694	5.8918	1.0278	1.8482	1.2719	0.2909	0.657	1.6914	1.2093	1.4336	0.2645	4.3135	1.1696	1.2162	0.8762	1.2064	1.0533	0.292	0.9641	0.2133	1.2317	0.3689	0.9578	0.512	0.7041	1.1395	0.7698	0.1759	0.9182	1.19	0.8061	1.2143	2.6365	0.2456	2.2076	1.44	0.2455	0.8761	0.478	1.0552	1.4519	0.8805	0.525	0.3961	0.5199	1.3087
RIOX2	5.2498	5.6135	4.2874	4.2707	3.2448	3.9108	2.3665	3.3254	3.7671	5.0374	3.86	3.8096	3.394	3.2062	2.2773	2.6735	2.5514	2.8946	3.7981	2.7945	3.6096	3.7654	3.4325	3.9888	2.6541	3.1408	3.385	2.568	2.9946	3.5987	3.795	3.3324	3.6595	3.0186	1.0463	2.0783	4.3673	2.6678	4.044	3.397	2.3661	4.4507	2.8392	3.5803	3.1215	3.3104	3.7205	3.5285	2.4805
CACNB4	0.3322	0.1985	0.4399	0.2566	0.4092	0.2874	0.1593	0.2761	0.2726	0.258	0.307	0.4618	0.5763	0.4341	0.3664	0.2252	0.4109	0.3105	0.2567	0.5033	0.561	0.4499	0.3731	0.2215	0.2584	0.4171	0.3795	0.4191	0.3141	0.4726	0.3893	0.1917	0.3029	0.1794	0.1063	0.215	0.6074	0.3401	0.2647	0.3027	0.4134	0.2026	0.3509	0.4054	0.3431	0.3747	0.3011	0.3217	0.2806
MMD	6.2596	6.0402	4.9188	4.96	5.4092	7.4925	11.7464	5.7348	6.9457	5.2703	3.7068	4.499	5.6982	16.4675	6.4533	10.8406	13.1576	13.3644	9.1155	7.9431	11.3935	14.3102	12.0004	10.5648	12.5353	12.8363	13.5695	12.2168	10.8102	11.0773	15.9815	14.2819	20.4783	13.7598	13.6737	23.2854	14.0309	23.5288	11.9868	24.6425	24.5231	8.1705	20.1829	7.3274	15.2079	14.5465	15.0454	16.2677	8.909
MTND1P34	0.1462	0.0532	0.2463	0.2531	0.1197	0.4709	0.2759	0.262	0.0267	0.1742	0.1189	0.5019	0.2111	0	0	0.0727	0.2385	0.0172	0	0	0.0881	0.0546	0.1676	0.092	0.1108	0.1436	0.21	0.0215	0.0632	0.015	0.1285	0.2314	0.1415	0.2105	0	0.0251	0.0676	0.2631	0.118	0.0446	0.0523	0.1643	0.1683	0.0629	0	0.2268	0.0992	0.0645	0
PSMD12	10.4266	13.0559	11.223	12.5367	15.14	16.606	15.0452	13.2433	8.2851	13.3892	11.7761	13.5853	17.3267	12.2627	18.6971	13.8037	22.1855	18.895	21.0887	14.3107	14.9991	13.3889	15.8087	17.0556	20.7175	13.3001	15.7088	14.7664	13.2477	11.724	12.4081	20.1464	16.7755	22.5934	21.6309	15.1274	18.6262	18.2605	21.4337	16.8771	13.7913	21.0309	19.9315	15.3513	16.6365	18.7718	15.6799	16.7406	22.2026
AL020993.1	0	0	0	0	0	0	0.2221	0.7376	0.0686	0	0	0	0	0.0506	0	0	0	0	0	0.3888	0	0	0	0	0.0099	0.0763	0	0	0	0	0	0	0	0	0	0	0	0	0	0	0	0	0	0	0	0	0	0	0.1785
IGHVII-15-1	0	0	0	0	0	0	0	0	0	0	0	0	0	0	0	0	0	0	0	0	0	0	0	0	0	0	0	0	0	0	0	0	0	0	0	0	0	0	0	0	0	0	0	0	0	0	0	0	0
SHLD3	3.8359	3.3266	3.4448	3.2429	4.6154	3.5849	3.9708	2.4789	2.5167	3.1529	2.9532	3.332	4.4582	3.0333	4.5708	2.3339	4.0399	3.4285	4.4624	2.3919	3.1043	2.97	3.1149	4.5967	3.6546	3.7582	2.888	2.4729	3.5773	2.653	3.4524	4.3422	3.8359	3.6961	5.2755	3.6444	4.0684	3.4934	3.4857	2.0402	2.3156	4.459	4.0203	5.1518	4.4393	4.5499	2.9884	3.7327	3.7333
AC004540.1	0.1456	0.1831	0.0679	0.154	0.107	0.1164	0.0727	0.2522	0.114	0.107	0.1644	0.1825	0.2542	0.2668	0.0693	0.1885	0.2441	0.138	0.1069	0.1303	0.1328	0.2743	0.133	0.2006	0.1486	0.1224	0.2195	0.0939	0.1968	0.1339	0.192	0.1621	0.1497	0.1682	0.1476	0.1605	0.1162	0.1801	0.1764	0.2709	0.1617	0.2234	0.212	0.0998	0.1371	0.1403	0.2076	0.2412	0.149
RNU6-910P	0	0	0.1247	0.0681	0.0997	0	0.1455	1.7698	0.1676	0	0	0.2958	0	0.0267	0.4016	0	0	0.0738	0.0803	0	0	0	0.0402	0.3793	0.0986	0.1524	0	0.0584	0	0	0.1264	0.1517	0	0.1354	0	0.2059	0	0	0	0.0576	0	0	0	0	0	0	0.1457	0	0
AC243964.1	0	0	0.1062	0.2598	0	0	0	0	0.1007	0	0	0	0	0.0576	0	0	0	0	0	0	0	0	0.1107	0	0	0.0443	0	0	0	0	0	0	0	0	0	0	0	0.0755	0	0.0916	0	0	0	0	0.037	0	0	0	0
AL390198.2	0	0	0	0	0	0	0	0	0	0	0	0	0	0	0	0	0	0	0	0	0	0	0	0	0	0	0	0	0	0	0	0	0	0	0	0	0	0	0	0	0	0	0	0	0	0	0	0	0
SOHLH1	0	0	0	0	0	0	0	0	0	0	0	0	0	0	0	0	0	0	0	0	0	0	0	0	0	0	0	0	0	0	0	0	0	0	0	0	0	0	0	0	0	0	0	0	0	0	0	0	0
OR7E46P	0	0	0	0	0	0	0	0	0	0	0	0	0	0	0	0	0	0	0	0	0	0	0	0	0	0	0	0	0	0	0	0	0	0	0	0	0	0	0	0	0	0	0	0	0	0	0	0	0
AC008105.2	0.6034	0.4231	0.4108	0.5828	0.3075	0.5632	0.4382	0.283	0.9443	0.3894	0.7648	0.3622	0.2564	0.1262	0.1975	0.2218	0.1917	0.4181	0.1018	0.2522	0.1285	0.0577	0.116	0.2226	0.2126	0.3013	0.0886	0.1839	0.1037	0.0801	0.0731	0.2119	0.2872	0.0759	0.1342	0.0528	0.2227	0.1013	0.4706	0.2058	0.0862	0.3581	0.3177	0.579	0.114	0.247	0.1841	0.2602	0.1155
IGFBP3	1.0561	0.2917	1.0534	1.2439	0.3693	0.2947	0.6276	0.5042	1.3554	1.5202	0.3718	1.0735	0.8406	2.8444	0.709	1.7818	2.4999	0.6509	1.9422	0.9638	1.3677	1.6546	2.3893	0.6707	1.6258	0.2769	1.8789	1.6145	1.6471	4.0226	3.0862	1.9888	1.8759	10.1956	0.312	2.1051	3.2204	1.4712	0.8885	3.6253	1.7608	0.3798	0.4983	1.5379	1.4037	2.6678	3.6145	1.6328	1.2711
AC092490.2	0.0614	0.0366	0	0	0	0	0	0	0	0	0.0449	0.0488	0.0803	0	0	0.0672	0	0	0	0	0.1265	0.0628	0	0.0949	0	0.0307	0.0954	0	0	0.0607	0	0	0	0	0.1264	0	0.031	0	0.0457	0.0308	0	0	0	0.0391	0.1142	0	0.1275	0	0.0721
AC023790.1	0	0	0	0	0	0	0	0	0	0	0	0	0	0	0	0	0	0	0	0	0	0	0	0	0	0	0	0	0	0	0	0	0	0	0	0	0	0	0	0	0	0	0	0	0	0	0	0	0
AC023158.1	0	0	0	0	0	0	0	0	0	0	0	0	0	0	0	0	0	0	0	0	0	0	0	0	0	0	0	0	0	0	0	0	0	0	0	0	0	0	0	0	0	0	0	0	0	0	0	0	0
LINC00967	0	0	0	0	0	0	0	0	0	0	0	0	0	0	0	0	0	0	0	0	0	0.0153	0.0148	0	0	0	0	0	0	0	0.0001	0	0	0.0086	0	0.0168	0	0	0	0	0	0	0.0314	0	0	0	0.0311	0	0
LINC01318	0	0	0	0	0.0423	0	0.0591	0	0	0	0	0	0	0	0	0	0	0	0	0	0.0494	0	0	0	0	0	0	0	0	0	0	0	0	0	0	0	0	0	0	0	0	0	0.0772	0	0	0	0	0	0
AL451042.1	0	0.018	0	0	0	0	0	0	0	0.0632	0	0.0437	0.0162	0.0534	0.1217	0.1417	0	0	0.0359	0	0	0.0282	0.0338	0	0.0078	0	0	0.0648	0	0.0373	0	0	0	0	0	0.0362	0.0275	0	0	0.0276	0	0	0.077	0	0	0.0801	0.002	0	0
RNU6-639P	0	0	0	0	0	0	0	0	0	0	0	0	0	0	0	0	0	0	0	0	0	0	0	0	0	0	0	0	0	0	0	0	0	0	0	0	0	0	0	0	0	0	0	0	0	0	0	0	0
MPND	9.7673	10.3974	6.8605	7.3882	7.1812	7.3371	6.6731	8.2922	8.0411	7.324	8.3181	5.9375	7.5283	8.2812	6.5347	8.5246	7.3817	6.6099	6.2502	8.0488	8.5179	7.4467	7.5785	8.9175	8.383	6.942	8.4149	7.2879	8.9379	8.9493	7.5994	6.7784	7.3543	7.2742	6.2394	6.4463	9.218	6.6884	7.0583	7.3764	7.3032	9.5513	6.168	8.7349	7.4129	6.6962	9.5655	7.1848	6.9586
AC024082.2	0	0	0	0	0	0	0	0	0	0	0	0	0	0	0	0	0	0	0	0	0	0	0	0	0	0	0	0	0	0	0	0	0	0	0	0	0	0	0	0	0	0	0	0	0	0	0	0	0
RGPD2	0.0708	0.0607	0.4385	1.6704	0.7831	0.1052	0.0132	1.3445	0.2206	0.7011	0.1988	0.6365	0.1636	0.04	0.3634	0.1259	0.8391	1.2484	0.581	0.0694	0.0235	0.2941	0.7267	0.7514	0.4712	0.0346	0.1077	0.7313	0.1485	0.0917	0.0432	0.9979	0.0476	0.6757	1.2021	0.0923	0.3645	0.5915	0.7508	0.06	0.0431	0.0923	0.0563	0.035	0.1859	0.023	0.1048	0	0.1687
TLDC2	0.1357	0.1551	0.0397	0.1011	0.0418	0.1025	0.0233	0.1421	0.0196	0.085	0.0658	0.1143	0.0452	0.0473	0.0555	0.0079	0.0213	0.0034	0.0624	0.0275	0.0017	0.0715	0.0256	0.0433	0.0375	0.0313	0.0074	0.0105	0.0247	0.0156	0.0567	0.1151	0.0447	0.0503	0.0161	0.0242	0.0662	0.0225	0.0214	0.0318	0.0186	0.048	0.0201	0.055	0.0446	0.0142	0.0242	0.0166	0.0262
LDOC1	2.1474	1.3585	2.1033	2.1104	0.806	1.2615	0.7846	0.924	1.3618	1.9181	1.6761	1.8882	1.2224	0.6443	0.5386	0.8494	0.7065	0.6011	0.8171	0.2741	0.5712	0.3116	0.8393	1.5441	0.5003	0.876	0.4912	0.2363	0.4221	0.3444	0.7401	1.3362	1.1842	0.4639	0.3528	0.5008	0.5409	0.3578	1.2297	0.7533	0.2675	1.2631	0.5477	1.5667	0.5795	1.2972	0.9512	0.444	0.2646
AC011477.3	2.7384	2.1939	2.4118	3.75	1.6277	2.106	1.2126	1.5373	4.4122	2.0716	2.9647	1.7101	1.6485	1.0538	1.2976	1.3019	0.8995	1.4892	1.7393	0.6163	1.2652	0.7141	1.263	1.7442	1.0706	1.2702	0.802	1.1881	1.2752	1.3568	1.1274	1.7636	0.9925	1.7557	1.6145	1.0542	1.5136	0.724	1.3034	1.0032	1.4378	1.8469	1.6888	2.4943	1.1087	1.668	1.1086	1.5477	1.2851
XKRY2	0	0	0	0	0	0	0	0	0	0	0	0	0	0	0	0	0	0	0	0	0	0	0	0	0	0	0	0	0	0	0	0	0	0	0	0	0	0	0	0	0	0	0	0	0	0	0	0	0
TRAJ5	9.2731	12.4517	12.1198	34.9554	3.1955	10.5525	4.8355	4.0715	24.8667	17.5183	12.391	8.1274	5.5383	0.3785	1.1531	1.1998	2.0994	1.1549	1.1358	1.1837	0.2804	0.327	0.2494	2.2661	0.7134	0.7798	0.587	0.4663	0	0.0272	0.4657	1.7308	0.4324	1.4944	0.2294	0.6644	1.2567	1.5489	1.5427	0.8118	1.6937	3.1838	1.6205	3.2127	0.4828	3.0288	3.6077	0.2377	0.6923
RN7SKP178	0	0	0	0	0	0	0	0	0	0	0	0	0	0	0	0	0	0	0	0	0	0	0	0	0	0	0	0	0	0	0	0	0	0	0	0	0	0	0	0	0	0	0	0	0	0	0	0	0
AC125616.1	0	0	0	0	0	0	0	0	0	0	0	0	0	0	0	0	0	0	0	0	0	0	0	0	0	0	0	0	0	0	0	0	0	0	0	0	0	0	0	0	0	0	0	0	0	0	0	0	0
AC005534.2	0	0	0	0	0	0	0	0	0	0	0	0	0	0	0	0	0	0	0	0	0	0	0	0	0	0	0	0	0	0	0	0	0	0	0	0	0	0	0	0	0	0	0	0	0	0	0	0	0
EEF1B2P2	0.59	0.4582	0.3527	0.1018	0.3429	0.5781	0.324	0.272	0.2774	0.3254	0.1219	0.1968	0.2029	0.631	0.4849	0.7474	0.5935	0.5014	0.7022	0.396	0.5434	0.3429	0.4776	0.5819	0.6108	0.3967	0.5481	0.3663	0.5242	0.8051	0.6288	0.4436	0.4295	0.5836	0.2877	0.4028	0.4956	0.4635	0.7625	0.3184	0.4629	0.5471	0.2319	0.4462	0.5648	0.2784	0.5433	0.5419	0.3506
RBMY1KP	0	0	0	0	0	0	0	0	0	0	0	0	0	0	0	0	0	0	0	0	0	0	0	0	0	0	0	0	0	0	0	0	0	0	0	0	0	0	0	0	0	0	0	0	0	0	0	0	0
AL049873.1	3.8362	3.4605	3.5438	2.6323	2.4309	2.8236	2.3445	2.6462	2.1646	2.5115	3.3103	2.5951	1.7691	3.635	2.1506	2.8018	3.6449	2.9153	2.4089	2.8913	3.7679	2.9317	3.5667	4.9599	2.5711	3.2038	2.2663	2.6512	3.4964	2.9127	4.3826	2.3719	3.9624	2.7924	2.839	2.7167	2.6095	3.0257	3.1385	3.2308	2.9851	3.9351	2.3402	3.5054	2.1232	3.5226	3.6852	3.3748	2.7807
COL13A1	0.1054	0.0139	0.0436	0.0601	0.0472	0.0272	0.1523	0.0393	0.3981	0.0487	0.0026	0.0678	0.1131	0.0271	0.0177	0.0471	0.0114	0.0174	0.0044	0.0071	0.0117	0.0264	0.0425	0.0157	0.0234	0.0254	0.0217	0.0307	0.0171	0.0105	0.0112	0.0245	0.0528	0.0414	0.0291	0.027	0.0163	0.0206	0.0256	0.0049	0.0307	0.0255	0.01	0.0384	0.0321	0.0305	0.0195	0.0104	0.0032
IQCF1	0	0.0271	0.0171	0.0543	0.0023	0	0.0833	0.0171	0	0	0	0	0	0	0	0	0	0	0	0	0	0.0206	0	0	0	0	0	0	0	0	0	0	0	0	0	0	0	0	0	0	0	0	0	0.0195	0	0	0.0136	0	0
SNORD17	60.2324	56.9392	192.9601	180.704	64.7619	133.445	124.4865	150.0449	95.4592	124.3822	166.749	150.001	120.9483	56.3987	69.2059	65.1053	65.7992	49.3617	41.2733	46.917	41.4215	27.9798	67.2116	56.257	43.7601	64.3987	52.7604	56.6095	37.9405	35.5838	63.104	68.6313	99.0979	72.829	71.7156	66.4188	37.8018	54.0303	65.7084	54.2926	78.0157	76.7875	69.6656	94.1135	68.8852	65.0961	51.6762	65.8498	61.2304
RPL15P1	0	0	0	0	0	0	0	0	0	0	0	0	0	0	0	0	0	0	0	0	0	0	0	0	0	0	0	0	0	0	0	0	0	0	0	0	0	0	0	0	0	0	0	0	0	0	0	0	0
AL359263.1	0.1552	0.1657	0.1043	0.1865	0.1322	0.222	0.166	0.1061	0.1311	0.2072	0.0784	0.1276	0.2101	0.0968	0.1352	0.1531	0.1677	0.165	0.2903	0.0882	0.1489	0.1479	0.1112	0.1985	0.2409	0.1223	0.1442	0.1088	0.1477	0.1218	0.1381	0.1334	0.1666	0.1971	0.0752	0.1803	0.3024	0.1336	0.1833	0.1182	0.1255	0.1644	0.1723	0.1161	0.073	0.1899	0.1951	0.1176	0.0912
GTPBP10	2.6957	3.9693	2.1813	2.9821	1.8492	2.8233	1.8391	1.7211	2.9493	2.4633	2.7956	2.0222	1.9167	1.5593	1.9764	1.2684	1.6279	1.8807	2.3143	1.4649	1.6865	1.3769	1.5715	2.2644	1.6701	1.6238	1.696	1.4666	1.5428	1.4213	1.4266	2.5228	1.9261	1.8852	1.0322	1.4951	2.0889	1.6352	2.349	1.9479	1.4046	2.7276	1.7093	1.8395	1.801	1.9308	1.9914	2.0247	1.1246
AC025038.1	0	0	0	0	0	0	0	0	0	0	0	0	0	0	0	0	0	0	0	0	0	0	0	0	0	0	0	0	0	0	0	0	0	0	0	0	0	0	0	0	0	0	0	0	0	0	0	0	0
LURAP1L	0	0.0418	0.0297	0.038	0.0817	0.0753	0.0829	0.0351	0.0669	0.1612	0.0296	0.0558	0.1832	0.1275	0.0507	0.1545	0.1467	0.0632	0.0155	0.0136	0.0868	0.1294	0.1807	0.0046	0.0481	0.0382	0.0873	0.0732	0.1436	0.2152	0.2364	0.1683	0.1812	0.0324	0.0456	0.142	0.3369	0.2317	0.0628	0.3046	0.2664	0.0855	0	0.0358	0.1132	0.0415	0.2952	0.0974	0
PIP4P1	18.5966	15.3993	18.3553	16.0812	20.9942	16.8038	15.6286	12.9517	14.4288	15.6416	15.328	15.0426	21.1501	17.2242	23.9296	22.8564	20.465	19.0324	20.6027	25.1442	17.2388	14.6691	16.466	17.6314	18.178	19.9493	16.1082	18.1853	16.7979	16.1103	12.6734	17.1656	20.2995	19.6433	28.0759	24.7387	19.4196	25.7973	19.8834	16.4161	23.8302	14.6962	20.6415	19.0414	21.1243	19.2596	18.2842	22.1728	19.4917
FANCE	4.3845	4.2499	3.0951	3.4446	3.1068	4.4086	2.7143	3.7637	3.4173	3.5051	3.8576	3.4757	3.6168	2.3968	3.6267	3.8306	4.6401	4.0262	5.3537	3.5369	4.6233	2.873	3.8382	4.8631	4.6665	3.0883	4.371	3.3111	4.0932	3.696	3.1826	5.2214	3.1935	4.6604	2.1018	2.9224	4.588	3.1696	5.9581	3.4302	2.7076	6.2744	3.1018	3.7136	3.0576	4.3749	5.0123	3.7907	2.8767
LINC02370	0	0	0	0	0	0	0	0	0.0274	0	0.0122	0	0	0	0.0207	0.0001	0	0	0	0	0	0	0	0.0172	0	0	0.0346	0	0	0	0	0.0207	0	0	0	0.0026	0	0.0163	0	0	0	0	0	0.0291	0.012	0	0	0.0175	0
IPO8P1	0.0193	0.0402	0.0603	0.0391	0.049	0.0516	0.0224	0.0205	0.0197	0.0484	0.0071	0.0459	0.0378	0.0097	0	0.0689	0.0447	0.031	0.0955	0.0227	0.0149	0.0394	0.062	0.0645	0.066	0.0262	0.0399	0.0209	0.0443	0.0715	0.0526	0.0731	0.05	0.1138	0.0052	0.0216	0.0971	0.0383	0.0359	0.0338	0.0847	0.0322	0.0269	0.0369	0.0896	0.0712	0.0351	0.0504	0.0176
AC120498.2	0.1203	0.167	0.2444	0	0.0935	0.087	0.0187	0.3245	0.0819	0	0	0.1386	0.0071	0	0	0.0662	0.0698	0.1013	0.1224	0	0.2231	0	0.1166	0	0.0077	0.1362	0.0417	0	0.0449	0.0125	0.0078	0	0	0	0.0657	0	0.1147	0	0	0	0	0	0.0842	0.0361	0.0746	0	0	0	0.2846
SMARCB1	19.5438	16.647	18.1986	13.1394	18.1734	17.1327	15.1171	18.8342	16.564	15.9693	12.9601	13.0371	17.294	16.5946	17.1355	20.9673	19.4086	15.8371	17.1695	15.6574	20.536	14.7053	15.4839	25.2405	22.2512	18.8519	16.6583	15.4288	19.95	17.4849	18.8177	25.9163	17.2455	19.4899	10.248	12.2557	18.5837	14.025	20.4965	15.8204	13.5234	23.3881	14.9778	23.7961	16.5203	18.3352	18.5582	18.3247	15.0125
RNA5SP405	0	0	0	0	0	0	0	0	0	0	0	0	0	0	0	0	0	0	0	0	0	0	0	0	0	0	0	0	0	0	0	0	0	0	0	0	0	0	0	0	0	0	0	0	0	0	0	0	0
AL122017.1	0.1942	0.2225	0.4487	0.213	1.1272	0.2746	1.1304	0.76	0.1815	0.2197	0.4259	0.1817	0.694	0.3542	0.7327	0.2087	0.3758	0.5387	0.2985	0.2099	0.1942	0.2272	0.4164	0.1484	0.1598	0.2381	0.1129	0.3406	0.2892	0.1047	0.1322	0.242	0.297	0.1448	0.1747	0.2245	0.2624	0.372	0.2926	0.2094	0.3847	0.1148	0.5175	0.2098	0.0709	0.1433	0.3288	0.2369	0.2946
PTGES	0.2682	0.4127	1.3302	1.1919	1.7235	0.7861	1.1581	0.7177	0.4722	0.9749	1.3331	2.2337	2.5797	0.5152	0.4563	2.2728	1.8211	0.9004	1.0545	1.0474	0.7876	0.2907	0.5768	0.9693	0.9352	1.0918	0.3868	1.0549	4.035	1.2129	0.3458	0.5523	2.4697	1.3886	2.4704	4.4535	0.924	3.3991	1.9481	0.9939	3.7147	0.8566	1.0991	0.5617	3.2574	0.6086	0.9591	1.9616	1.8767
STRN	11.2831	13.1943	11.8164	13.0854	14.1772	13.2654	11.5779	11.6477	12.6038	12.5122	11.9468	14.2787	12.6336	10.5478	13.3721	9.1199	11.6217	12.8809	12.7153	9.4028	11.4087	11.4522	12.2365	13.9138	11.5851	10.3489	12.5335	10.6464	10.3318	12.1559	10.8917	12.9505	10.788	12.7468	7.9494	9.0215	14.1015	11.9501	12.0572	12.4007	9.1682	14.4582	11.0863	12.8696	10.245	11.3117	12.6442	11.3567	10.2749
POTEH	0	0.0004	0	0.0185	0	0.0316	0.0213	0	0.028	0.0146	0	0.0109	0	0	0	0	0	0	0	0	0.0101	0	0	0	0	0	0.0071	0	0	0	0	0	0	0	0.0222	0	0	0	0.0102	0	0	0	0	0	0	0.0203	0.0143	0.0215	0
RN7SL237P	0	0	0	0	0	0	0	0	0	0	0	0	0	0	0	0	0	0	0	0.0076	0	0	0	0	0	0	0	0	0	0	0	0	0	0	0.0616	0	0	0.0557	0	0	0	0	0	0	0	0	0	0	0
HNRNPA0	48.346	44.6658	45.6749	34.4636	34.2504	40.1798	34.2352	38.382	33.9944	39.1633	37.6385	35.0299	36.4523	47.3834	35.3844	45.68	45.3758	43.5173	54.8547	45.5672	54.6427	42.082	50.9011	61.838	56.8479	49.209	41.0078	51.988	53.7053	44.6743	52.6702	56.6159	52.0741	49.5484	39.7301	40.8089	46.2296	39.7606	46.8658	43.7604	41.0722	52.8048	35.7685	51.1348	44.7143	50.3617	48.5557	53.6037	46.0673
AL513123.1	0	0	0	0	0	0	0	0	0	0	0	0	0	0	0	0	0	0	0	0	0	0	0	0	0	0	0	0	0	0	0	0	0	0	0	0	0	0	0	0	0	0	0	0	0	0	0	0	0
RPS26P40	0	0	0	0	0	0	0	0	0	0	0	0	0	0	0	0	0	0	0	0	0	0	0	0	0	0	0	0	0	0	0	0	0	0	0	0	0	0	0	0	0	0	0	0	0	0	0	0	0
APOOP4	0.1503	0.1196	0.074	0.2292	0.0682	0.1895	0.6043	3.0324	0.5531	0.3343	0.0613	0.0797	0	0.0259	0	0.0552	0.1703	0.1228	0.0524	0	0.0334	0.0028	0	0.0776	0.0489	0	0	0.0059	0.1026	0	0	0.0813	0	0.3036	0.0705	0	0	0	0.0747	0	0.0444	0.2868	0	0.0643	0	0.0742	0.0295	0.0788	0.0455
RIN2	5.2291	6.2298	4.8652	5.4223	6.5602	4.3153	6.9454	4.1984	2.7943	6.8175	5.4146	3.9864	5.7307	7.8454	2.4708	7.3451	4.708	5.3701	5.0847	10.3703	5.8723	10.8108	6.9518	3.8163	5.6032	7.534	6.3279	7.6159	8.411	8.4807	6.3366	2.1363	4.5982	3.6406	11.2132	5.9137	7.1902	5.5269	2.9819	6.6199	7.5585	2.4479	6.4945	3.699	6.8385	4.268	5.0949	4.686	8.1567
CRYM-AS1	0.4902	0.6915	0.5242	0.8499	0.8862	0.3618	0.2938	0.7011	0.5051	0.7201	0.7594	0.4815	1.0979	1.3686	0.9221	0.929	0.7656	0.4825	0.8379	0.431	0.4392	0.4752	0.6607	0.656	0.5346	0.5901	0.4918	1.0405	0.3962	0.431	0.4734	0.776	0.8109	0.6207	0.2721	0.4076	0.9561	0.6285	1.6558	0.6455	0.3224	0.73	1.0932	0.8712	0.8803	0.9352	0.7367	0.9364	0.8776
AC008569.1	0.7322	0.4503	0.9503	0.6853	0.9715	0.4084	0.8296	0.4956	0.7466	0.2532	1.0753	0.9623	1.1235	0.6207	0.4193	0.436	0.6288	0.5163	0.2897	0.9158	0.4281	0.4599	0.7344	0.8519	0.7678	0.3979	0.2512	0.4896	0.8061	0.6752	0.4311	1.0972	1.0091	0.9415	0.7693	1.3743	0.4006	0.7929	0.6266	0.2261	1.0217	0.758	0.247	0.8453	0.2012	0.5009	1.0001	0.7962	1.0584
AC009060.1	0	0	0	0	0.0196	0	0.0093	0	0	0.0086	0.0176	0	0	0.006	0	0.0269	0	0	0	0	0.0067	0.0123	0	0.0186	0.0176	0.0065	0.0152	0.0209	0	0.0059	0.0088	0.0195	0.0312	0.0299	0.0112	0.0135	0.0181	0.0427	0	0.0121	0.0141	0.0161	0	0.0108	0	0.0237	0.0013	0	0.0115
AC079328.2	0.0433	0	0	0	0	0	0	0	0.0227	0	0	0	0	0	0	0	0	0	0	0	0	0	0	0	0	0.0064	0	0	0	0.0191	0	0.047	0	0	0	0	0	0	0	0	0	0	0	0	0	0	0	0	0
AC141273.1	0	0	0	0	0	0	0	0	0	0	0	0	0	0	0	0	0	0	0	0	0	0	0	0	0	0	0	0	0	0	0	0	0	0	0	0	0	0	0	0	0	0	0	0	0	0	0	0	0
NUBP1	9.1346	9.0245	7.9038	6.7255	9.3783	8.3943	8.3401	7.9102	6.6266	8.0587	7.5905	6.8343	7.9118	7.7738	5.5596	8.475	6.9227	7.7153	6.4362	7.2202	8.7101	9.2435	8.9545	8.5057	7.6409	7.6515	7.1946	8.2153	8.4863	9.005	9.9133	7.378	7.1499	5.9186	6.2248	6.9846	8.0005	7.127	6.9784	7.2498	7.1459	7.0231	7.1892	8.4584	7.1307	6.1621	8.7259	6.2243	8.2627
AL589946.1	0	0	0	0	0	0	0	0	0	0	0	0	0	0	0	0	0	0	0	0	0	0	0	0	0	0	0	0	0	0	0	0	0	0	0	0	0	0	0	0	0	0	0	0	0	0	0	0	0
RPL39P14	0	0	0	0	0	0	0	0	0	0	0	0	0	0	0	0	0	0	0	0	0	0	0	0	0.019	0	0	0	0	0	0	0	0	0	0	0	0	0	0	0	0	0	0	0	0	0	0	0	0
PRMT7	5.3071	5.3645	4.5478	5.7489	4.0128	5.8469	3.6776	4.429	7.1376	4.8887	5.3466	4.6535	4.7451	3.0643	4.0332	3.8252	4.1082	3.7314	3.4698	2.0665	2.3009	2.4669	2.4839	4.5032	3.5852	2.8328	2.7249	2.4422	2.6402	2.3557	2.365	4.7548	3.2107	3.8902	1.6401	2.3709	4.9496	3.284	5.4575	3.7077	2.3922	5.6136	3.9642	4.7703	3.7847	3.8292	4.3034	3.0047	3.2707
FADS2	11.852	5.7788	4.3661	3.215	4.3363	6.598	4.8394	7.3338	3.4671	6.1648	6.9266	4.797	8.9854	4.9923	8.4121	13.1864	10.8311	11.615	12.2377	6.0657	11.7894	6.4691	5.1698	11.5535	13.4	8.1764	7.0054	5.5871	9.4875	6.0145	7.5024	20.3566	8.6217	9.2541	5.495	7.7993	19.0048	8.6371	14.9214	13.4287	5.2508	15.8376	9.4758	8.3341	9.0516	9.3456	12.7398	9.8872	6.7248
AL445567.1	0	0	0	0	0	0	0	0	0	0	0	0	0	0	0	0	0	0	0	0	0	0	0	0	0	0	0	0	0	0	0	0	0	0	0	0	0	0	0	0	0	0	0	0	0	0	0	0	0
RNU7-41P	0.9011	0.9565	0.6287	1.1682	2.3083	1.3155	2.8789	3.5181	0.7351	1.2114	1.8546	1.1431	3.273	0.8778	4.2355	1.1774	0.4643	1.8269	1.0531	0.9524	0.5592	1.1736	0.5927	1.5256	0.7185	0.131	0.7249	0.9109	1.0038	0.6512	0.5628	3.2134	0.7614	1.06	1.7921	1.9963	0.9438	1.2784	0.6472	0.1971	0.1237	0.81	2.3497	1.5315	1.4764	1.014	0.4372	0.6142	0.8362
AC152010.1	0	0	0	0	0	0	0	0	0	0	0	0	0	0	0	0	0	0	0	0	0	0	0	0	0	0	0	0	0	0	0	0	0	0	0	0	0	0	0	0	0	0	0	0	0	0	0	0	0
AC079329.1	0	0	0	0	0	0	0	0	0	0	0	0	0	0	0	0	0	0	0	0	0	0.0307	0	0	0.088	0	0	0	0	0	0	0	0.1243	0	0.1296	0	0	0	0.0326	0	0	0	0.0264	0	0.1593	0	0	0	0
RPS3AP48	0	0	0	0	0.0557	0	0	0	0	0	0	0	0	0	0	0	0	0	0	0	0	0	0	0	0	0	0.0199	0	0	0	0	0	0	0	0	0	0	0	0	0	0	0	0	0	0	0	0	0	0
AC090630.1	0.06	0.143	0.0418	0.2357	0.2342	0.0575	0.0172	0.6064	0.0817	0.6681	0.1472	0.2742	0.6094	0.2797	0.2903	0.1241	0	0.1277	0	0.0582	0.0619	0.2067	0.1036	0.1237	0.0696	0.0653	0.0933	0.291	0.0503	0.1001	0.2213	0.2927	0	0	0.0841	0.2713	0.0303	0	0	0	0.1632	0	0	0	0.2918	0.1183	0.0625	0	0.3403
GPS1	10.7795	9.3381	7.7291	7.2889	7.5336	8.6585	7.8798	7.4759	8.8728	8.8176	6.0863	7.1642	8.4795	7.4211	6.8389	9.5409	7.8531	7.68	9.1881	7.7971	8.9963	7.8157	7.2136	9.4233	9.4389	7.5186	8.56	7.025	8.4348	8.1001	7.6873	9.6294	7.3835	7.4139	4.8744	5.8677	9.125	6.9791	8.6716	7.3921	6.7117	11.0048	7.0594	9.9264	7.2767	8.7364	8.3051	7.677	6.4124
ANKRD44-AS1	1.8147	1.0224	1.0064	2.0872	0.3669	1.8761	0.292	0.8534	2.9405	1.2648	1.8518	0.9703	0.4474	0	1.0549	0	0.1126	0.2132	0.2693	0.0319	0	0.0337	0.1954	0.5234	0.01	0	0.0617	0.1976	0.0683	0.1303	0.195	0.6052	0.1984	0.141	0.1321	0.0739	0	0	0.4902	0.182	0.0771	0.5029	0.0921	1.2193	0.1632	0.0649	0.2643	0.2756	0.1121
AC126323.3	0	0	0	0.0488	0	0	0	0	0.0047	0	0	0	0	0	0	0	0	0	0	0	0	0	0	0	0	0	0	0	0	0	0	0	0	0	0	0	0.0268	0	0	0	0	0	0	0	0	0	0	0	0
ACTR3C	1.028	1.0001	1.5689	2.2448	1.4476	1.7468	1.4871	1.5682	1.9194	1.5224	1.8303	1.8196	1.9428	0.3525	1.045	0.4369	0.5998	0.6691	0.5771	0.3828	0.3717	0.3985	0.3099	0.6302	0.2999	0.5596	0.5024	0.3429	0.422	0.4265	0.3577	0.6545	0.4371	0.5159	0.2144	0.2943	0.5641	0.554	0.5059	0.4271	0.3522	0.9961	0.8454	1.1141	0.5821	0.5417	0.5455	0.3976	0.4214
PNLIPRP3	0	0	0	0	0	0	0	0	0	0	0	0	0	0.0111	0	0	0.0064	0	0	0.0481	0.0227	0.0451	0.0654	0	0.0108	0.012	0.0114	0.0096	0.0199	0.0817	0.0437	0	0.0057	0.0127	0	0.0124	0.0154	0.0375	0	0.0663	0.0194	0	0	0	0	0	0.1183	0.0058	0.0201
TLE1P1	0.772	0.2371	0.6672	0.8569	0.5827	0.6288	0.3376	0.6735	1.6333	0.6013	1.4171	0.3827	0.5247	0.1572	0.5482	0.2539	0.3657	0.454	0.1171	0.3793	0.4923	0.1622	0.4403	0.2633	0.647	0.0802	0.0946	0.2259	0.4638	0.2824	0.3365	0.5049	0.5037	0.2326	0.8063	0.5384	0.2962	0.1216	0.2979	0.5751	0.2332	0.6875	0.5914	0.6522	0.3554	0.4728	0.4049	0.3604	0.0378
AC012063.1	0.563	0.5487	0.4684	0.5842	0.2965	0.5869	0.339	0.3504	0.8007	0.3543	0.6896	0.6324	0.6719	0.3381	0.5085	0.2252	0.4314	0.4118	0.5333	0.3404	0.4229	0.2794	0.2152	0.4872	0.2482	0.2839	0.3181	0.2918	0.2195	0.1642	0.2461	0.3812	0.3681	0.44	0.2793	0.2004	0.41	0.2066	0.4366	0.3567	0.2924	0.3277	0.4998	0.3863	0.3643	0.3721	0.3789	0.3807	0.3035
AL109924.1	0	0	0	0	0	0	0	0	0	0	0	0	0	0	0	0	0	0	0	0	0	0	0	0	0	0	0	0	0	0	0	0	0	0	0	0	0	0	0	0	0	0	0	0	0	0	0	0	0
SPATA31A1	0	0	0	0	0	0	0	0	0	0	0	0	0	0	0	0	0	0	0	0	0	0	0	0	0	0	0	0	0	0	0	0	0	0	0	0	0	0	0	0	0	0	0	0	0	0	0	0	0
MIR122HG	0	0	0	0	0	0	0	0	0	0	0	0	0	0	0	0	0	0	0	0	0	0	0	0	0	0	0	0	0	0	0	0	0	0	0	0	0	0	0	0	0	0	0	0	0	0	0	0	0
IPO7	20.679	27.5974	16.4385	19.8145	20.742	23.1864	17.9276	21.412	16.7109	22.5911	19.6206	18.0166	19.321	20.3508	19.4432	22.3465	25.4646	24.9115	32.5948	22.4117	26.7751	21.1159	23.022	29.668	27.7572	20.9834	23.8566	23.8616	24.8228	19.9644	21.8545	31.3581	25.4906	27.8027	17.8032	25.6295	31.2184	24.8339	28.7993	23.8104	19.601	34.9694	23.6454	24.2967	27.9324	28.7781	25.2698	26.691	24.6753
AC002306.1	0.0311	0	0	0	0	0	0	0	0	0.0223	0.0114	0.0123	0	0	0	0	0	0	0.0162	0.0075	0.048	0.0109	0	0	0	0	0	0	0.0238	0.0138	0.0308	0	0.0161	0.0179	0.0504	0	0.0157	0	0	0.0156	0	0	0	0	0	0	0	0.0163	0.0188
GDF15	0.0749	0.0595	0.2152	0.0337	0	0.0669	0.0774	0.5061	0.1189	0.0716	0	0.119	0	0.0251	0.1802	0.1344	0.0869	0.1123	0.0608	0.0726	0.1029	0.0255	0.0494	0.0772	0	0.0543	0.0647	0.0868	0.051	0.0741	0.0743	0.0811	0.2589	0.1437	0.374	0.1682	0.1763	0.0708	0.081	0.0501	0.0497	0.0667	0.0699	0	0.0309	0.0492	0.078	0.0392	0.0911
FAM227B	0.2916	0.5238	0.2482	0.3715	0.1908	0.2204	0.2381	0.2157	0.3837	0.3095	0.3637	0.2828	0.1707	0.1224	0.2495	0.1508	0.2174	0.2333	0.2795	0.1367	0.2515	0.1261	0.1689	0.2202	0.2303	0.2125	0.1931	0.1753	0.1411	0.1348	0.1322	0.3097	0.2728	0.2568	0.1522	0.1954	0.2944	0.1925	0.3023	0.2932	0.1384	0.4051	0.2513	0.3738	0.2353	0.3096	0.2409	0.2601	0.1265
AC004147.1	0	0	0	0	0	0	0.0754	0	0	0	0	0	0	0	0	0	0	0	0	0	0	0	0	0	0	0	0	0	0	0	0	0	0	0	0	0	0	0	0	0.0176	0	0	0	0	0	0	0	0	0
MIR5008	0	0	0.1508	0	0.2153	0.1345	0.0618	0	0	0.2582	0.6274	0	0	0	0	0	0.0425	0	0	0	0	0	0	0	0.0686	0	0	0	0.1743	0.0268	0	0.233	0.0132	0.1633	0.1327	0.5493	0	0.5332	0	0.1839	0	0.0851	0	0.4735	0	0.168	0.0116	0	0
AC069366.2	1.6102	1.8495	2.3382	2.6379	2.5159	2.4433	3.4481	2.6626	2.9389	2.913	3.0975	2.0522	3.2283	3.6836	5.8621	1.4297	3.0429	3.3894	2.8905	4.9216	3.8726	4.0355	4.3321	1.1998	2.0181	3.3864	2.7499	2.4075	3.4728	2.6014	2.0654	2.3793	1.462	3.6571	3.293	3.0526	1.9901	3.5343	3.471	4.2161	3.8956	2.4101	5.8747	2.8093	5.3597	2.834	3.4821	4.1605	5.9827
IDH1	10.3765	14.5181	6.5074	7.8951	7.4058	7.6602	6.3366	7.9264	5.2285	8.4219	8.3039	6.9002	5.6581	8.5423	5.2718	5.745	5.4913	6.7514	10.7948	11.9713	14.4136	15.2642	12.3074	8.3008	8.71	8.9804	14.9411	10.2082	11.6474	14.5927	12.307	5.3468	6.7737	5.9093	2.9496	5.0771	10.785	8.5587	4.6706	8.3427	8.2933	7.8664	5.9909	4.9569	8.0687	8.5484	9.0279	7.99	5.4096
CD86	15.0203	17.7018	17.2597	20.8342	21.2437	14.0183	17.3524	12.0992	9.4826	17.9827	14.5951	13.2089	20.296	42.6811	8.5732	22.6898	17.4245	17.5979	15.6414	31.713	25.8482	34.3122	24.6971	11.4457	25.8589	27.646	22.6476	34.1277	30.0322	26.9103	28.0056	11.3652	17.3928	13.24	29.8177	23.2684	21.4123	20.2079	7.3675	24.039	36.8336	6.595	21.9348	13.5149	24.5346	16.8214	14.563	21.2411	30.7305
KDM5C	33.2933	30.1107	32.512	30.538	20.2431	20.8619	19.8926	20.8992	37.339	28.8621	29.6995	20.2322	20.8334	17.4929	32.0224	20.8396	19.0126	28.4184	28.5363	15.7196	14.5988	16.391	16.3012	19.8155	26.6001	25.2126	27.1085	23.7907	17.2233	17.2822	14.3406	19.8639	16.8655	27.1053	27.501	21.8769	18.8282	17.5077	30.8126	16.0537	16.4849	20.0322	27.8848	22.1148	27.0717	17.7742	29.3346	16.9636	25.7302
AC099518.4	0.0405	0.0164	0.059	0	0	0.036	0.0334	0.0975	0.089	0.0309	0.0315	0.1354	0.0892	0.0127	0	0.0843	0	0	0.0231	0.0682	0.1266	0.0883	0.0883	0.1639	0.1304	0.0543	0	0.1255	0.0231	0.046	0.0794	0.0308	0.0346	0.0743	0	0.0921	0.0955	0.0642	0.0151	0.0475	0.0678	0.0736	0.0051	0.0387	0.0211	0.1203	0	0.0946	0.1233
TAS2R9	0.0557	0.0664	0	0.0868	0.081	0.1779	0.108	0.6512	0.0757	0.1599	0.0408	0.1107	0.2732	0.056	0.0933	0.0153	0	0	0	0	0	0	0.0568	0.1039	0.0273	0	0.0144	0.0242	0	0	0	0.0604	0	0.05	0	0	0.0562	0.0866	0.0102	0	0.0658	0	0.039	0	0.0359	0	0.0725	0.0146	0.0339
PC	1.9591	2.0871	2.3157	1.5965	1.3589	2.8185	1.8615	2.3027	1.7471	2.309	1.1828	2.3603	3.1768	1.8023	2.7725	4.5613	5.274	4.3296	3.1822	1.688	2.2496	1.5151	2.4835	3.7448	5.0128	2.4412	3.9222	1.8759	2.6494	2.6791	2.5578	5.0424	3.2475	5.4444	2.6135	2.8355	4.4234	3.7156	5.228	4.1604	2.6595	5.4858	3.4383	1.8791	2.4245	3.8538	4.229	3.1247	2.6528
AC090515.5	0.0103	0.0397	0	0	0.0967	0.0892	0.0351	1.0023	0	0.0807	0.0356	0.0862	0	0	0.3189	0.127	0.4046	0.2087	0.0486	0.2579	0.1533	0	0.0606	0.1211	0.1919	0.0362	0	0.0732	0.0337	0.1255	0.0571	0.0819	0	0.0816	0.072	0.0508	0.0433	0.0751	0.1289	0	0.2367	0.0658	0.2198	0.1414	0.1746	0.2024	0.2606	0.1613	0.1247
COX7A2L	10.8558	9.9834	9.0622	8.4252	9.1944	8.8776	6.3011	7.3501	6.564	9.0511	8.9439	7.4815	10.4501	8.0215	8.1232	7.7353	9.259	10.5	10.9344	8.959	11.5307	10.4623	10.9777	10.1097	11.5825	8.3373	9.5275	10.5178	10.5909	10.3899	12.707	9.7602	10.5447	9.5492	7.5096	7.3382	10.1791	9.9826	9.3705	8.8782	9.078	9.3739	7.4252	7.3743	9.9056	10.1944	8.9951	10.3181	9.1357
AL845552.1	0.2326	0.2527	0.7631	0.6847	0.4738	0.5663	0.3809	0.0244	0.4482	0.5944	0.6891	0.5758	0.6152	0.1303	0.6043	0.4599	0.3405	0.4973	0.0849	0.0451	0.2857	0.2242	0.0916	0.1917	0.0983	0.16	0.1547	0.2279	0.0475	0.3075	0.0245	0.4934	0.7502	0.1307	0	0.0522	0.1976	0.1303	0.5991	0.239	0.3815	0.0926	0.3339	0.1988	0.3074	0.1939	0.31	0.2025	0.1635
MIR4681	0.8508	0.8129	2.2492	2.2522	1.6231	1.8501	2.6358	0.863	3.4679	1.0771	1.5012	1.5073	1.396	0.7855	0.4842	0.4645	0.596	0.1818	0.4515	0.2663	0.2765	0.6302	0.2079	0.4394	0.5721	0.4596	0.4655	0.1428	0.1531	0.0741	0	0.8294	0.0928	0.4119	1.1337	1.5909	0.5226	0.1911	0.5173	0.3528	0.3998	0.8112	0.9051	0.7244	0	0.1579	0.1668	0.1197	0.5946
AC007376.2	0	0	0.0216	0	0.0012	0.0033	0.0482	0.1964	0.1249	0.0497	0	0	0.0076	0.6417	0.2217	0.5198	0.1483	0.334	0.2643	0.1875	0.1855	0.0906	0.0977	0.3612	0.3423	0.3402	0.0641	0.1752	0.9355	0.0557	0.2598	0.2647	0.2566	0.2979	0.3134	0.5333	0.3652	0.6447	0.1731	0.1484	0.8304	0.2137	1.0769	0.5547	0.8745	0.2589	0.2128	0.4041	1.2641
CDCA2	4.4068	5.4601	5.3509	4.6134	6.9464	6.8487	4.3989	6.7528	3.1336	8.4507	5.4908	7.857	8.5903	3.0928	10.5075	6.6786	9.7823	10.6664	9.5701	4.4822	7.0203	5.0605	6.572	10.673	10.4657	5.2803	9.5151	4.496	6.4855	5.8276	6.2801	13.264	8.4698	12.9593	3.8414	5.7549	11.0637	7.9672	10.8135	9.5473	5.2523	13.4562	6.4805	5.4443	4.9052	7.7437	12.5479	7.7166	7.6535
GSE1	17.3032	14.7829	18.8056	17.3985	16.0572	21.6868	17.9868	22.0518	20.5584	20.6503	18.9324	19.1109	21.9833	13.7331	17.922	20.6185	24.9352	20.8966	21.1137	14.2114	15.9453	13.2737	15.0047	23.4898	22.0185	14.8041	17.0407	13.4659	18.2626	15.5397	15.3102	26.3254	19.1619	23.7513	10.9517	15.0509	21.5735	18.2912	26.1006	20.5804	15.2972	30.2916	18.1921	22.5121	16.9235	18.73	23.8949	18.9498	14.8066
ASB14	0	0.0141	0.0172	0.0197	0.0149	0.0349	0	0.0131	0	0	0.028	0.0027	0	0.039	0.0394	0.0102	0	0	0	0	0.0096	0	0.0138	0.0095	0	0	0	0	0	0	0.0092	0.0025	0.0013	0.0087	0	0	0.0127	0.021	0	0.0093	0	0	0	0.0171	0.0115	0.0183	0	0.0194	0
ELL3	0.7905	0.8022	0.7699	0.3745	1.2528	0.6283	0.2651	0.8059	1.2161	0.7452	0.9506	0.6078	0.4123	0.4942	1.3426	0.3422	0.3971	0.8258	0.6102	0.499	0.459	0.1887	0.5296	1.9193	0.9274	1.1204	0.2304	0.9439	0.5222	0.2873	0.277	1.605	0.8539	0.9232	0.3986	0.6454	0.4434	0.3652	0.8655	0.3818	0.3057	0.5017	0.5414	2.3637	0.3364	0.6162	1.641	0.9166	0.5138
RNU1-140P	0	0	0	0	0	0	0	0	0	0	0	0	0	0	0	0	0	0	0	0	0	0	0	0	0	0	0	0	0	0	0	0	0	0	0	0	0	0	0	0	0	0	0	0	0	0	0	0	0
RFC1	12.5508	14.4809	13.4528	12.6138	15.3084	14.1237	14.935	15.651	11.6928	14.1494	13.178	13.0409	14.1212	8.9399	15.7177	11.1809	15.6085	15.8672	15.1546	9.017	12.4673	9.6407	12.1161	16.3825	15.6443	10.7845	10.4425	9.9807	14.0467	10.6402	11.5475	18.9808	13.3481	20.0723	12.6174	10.3337	16.6641	13.1113	18.7273	14.0899	9.0409	18.4795	12.0559	14.8004	10.144	14.4957	16.9435	13.9759	13.0399
ALCAM	6.0536	8.2317	5.6653	6.2656	8.3192	5.7736	5.5858	7.8636	4.178	7.2406	6.4227	6.0047	7.4154	8.1216	7.8573	4.9952	5.127	5.5436	8.5326	7.5992	10.1702	10.2767	8.7476	6.817	7.9454	6.592	9.8972	10.5232	7.0511	6.8641	6.7782	5.6209	5.9116	5.1766	6.7826	6.347	6.661	6.5595	6.96	6.3477	6.3135	5.8091	6.304	6.9759	9.7334	7.2137	6.8578	6.7279	7.7967
MIR1185-2	0	0	0	0	0	0	0	0	0	0	0	0	0	0	0	0	0	0	0	0	0	0	0	0	0	0	0	0	0	0	0	0	0	0	0	0	0	0	0.249	0	0	0	0	0	0	0	0	0	0
PHF12	9.0873	8.7383	12.8528	11.1898	10.0589	10.5825	11.4919	10.5846	11.6664	10.1603	10.6904	9.693	11.1206	7.3235	13.7265	8.773	9.8474	7.9694	9.11	8.5132	6.0062	6.9049	6.9657	8.695	6.5899	7.8298	6.9111	7.5856	8.5941	7.1237	6.2716	8.4912	9.2955	8.8743	7.3631	9.0848	7.7376	9.7999	9.1994	7.9877	9.4351	8.705	8.5881	10.1701	6.8805	7.4466	7.7709	9.591	8.3072
TTC36	0.8447	0.7641	0.9132	1.4921	0.6507	1.531	0.6437	1.8009	1.9338	1.4426	1.4046	1.5872	0.688	0.1269	0.4661	0.2839	0.3499	0.4023	0.2257	0.3017	0.0751	0.1379	0.0997	0.4878	0.4505	0.2559	0.1505	0.1099	0.139	0.1094	0.1059	0.3401	0.2591	0.4353	0.0663	0.1542	0.7385	0.2391	0.3247	0.1251	0.103	0.8614	0.545	0.3592	0.2391	0.1049	0.4988	0.1858	0.3828
NAA50	30.4356	37.354	24.3562	26.8722	36.0092	35.3412	31.4952	29.7434	21.3285	31.2693	22.7725	30.2028	31.7734	28.4821	31.0695	28.9719	38.3885	42.7734	49.3976	30.1537	38.0096	34.37	35.2027	46.4381	48.0647	29.9571	40.9892	39.8273	33.9307	30.1755	34.9318	50.8872	39.0588	46.0551	34.4359	35.304	46.7572	38.5935	45.8024	41.1347	29.6763	50.1335	33.9154	36.0777	34.2812	42.2697	39.8388	37.7508	31.1844
NFAM1	28.7007	36.3675	35.4555	34.1202	31.3629	25.194	23.7244	20.5711	23.4739	34.2018	31.8821	29.3037	42.2383	54.5735	37.5221	41.9725	33.3386	32.9065	29.7818	50.4515	36.5326	50.1073	40.8729	20.2777	27.0892	37.8427	45.6369	44.1783	43.504	58.4998	42.3346	18.8633	28.4291	18.5157	16.5547	27.276	33.1204	43.4429	20.2325	28.1124	52.145	17.4765	35.8083	23.3216	36.5717	27.6843	28.8071	31.2134	38.3458
SUPT4H1P2	0	0	0	0	0	0	0	0	0	0	0	0	0	0.0852	0	0	0	0	0	0.1317	0.0437	0.0434	0	0	0	0.0517	0	0.1475	0.0971	0	0	0	0	0	0	0	0	0	0	0	0	0	0.2968	0	0	0	0.0866	0.0071	0.0516
RN7SL683P	4.3181	1.7264	15.0718	6.7962	17.1105	10.8454	20.139	14.932	6.9415	8.8267	7.6597	10.1625	23.1045	17.3882	13.3758	16.5814	20.5641	19.8114	10.9836	10.1705	7.1545	12.5287	10.56	3.3244	7.1362	10.9989	10.3292	16.1499	7.2821	8.5921	7.4469	14.7318	10.0949	10.4314	12.8049	10.2332	5.7168	18.1482	20.6115	11.1111	20.4636	5.0246	18.4256	14.2607	15.9733	6.6828	4.607	10.9534	11.2843
KSR1	5.7665	5.6241	7.4445	6.685	5.9055	5.9888	6.8165	6.4245	7.5907	7.9229	6.2832	6.1102	6.9905	8.4956	5.8595	7.3859	7.0032	6.4444	6.1064	7.7328	5.4336	9.2752	5.7644	5.003	5.8737	7.7047	7.6688	5.0456	9.4802	7.8903	6.0741	5.0596	5.5021	5.17	5.8854	5.6056	7.8994	8.3003	5.8314	5.8187	9.7248	4.9245	7.3958	5.8555	7.0945	5.2438	7.01	6.5914	6.4405
AK4P1	0.4116	0.5251	0.514	0.4929	0.6092	0.6476	0.6328	0.7347	0.3664	0.5491	0.3172	0.5948	0.3481	0.3608	0.5267	0.4285	0.2613	0.1443	0.5664	0.3484	0.607	0.4098	0.2373	0.5865	0.5299	0.4769	0.3901	0.5028	0.4028	0.3193	0.1782	0.3481	0.0487	0.2965	0.2372	0.2481	0.442	0.3311	0.314	0.1801	0.201	0.3227	0.3729	0.3471	0.3572	0.307	0.3535	0.2597	0.2166
LINC02448	0	0	0	0	0	0	0	0	0	0	0	0	0	0	0	0	0	0	0	0	0	0	0	0	0	0	0	0	0	0	0	0	0	0	0	0	0	0	0	0	0	0	0	0	0	0	0	0	0
RPS29P4	0	0	0	0	0	0	0	0	0	0	0	0	0	0	0	0	0	0	0	0	0	0	0	0	0	0	0	0	0	0	0	0	0	0	0	0	0	0	0	0	0	0	0	0	0	0	0	0	0
KRTAP1-1	0	0	0	0	0	0	0	0	0	0	0	0	0	0	0	0	0	0	0	0	0	0	0	0	0	0	0	0	0	0	0	0	0	0	0	0.0373	0	0	0	0	0	0	0	0	0	0	0	0	0
AC024293.1	110.0147	82.6524	70.3942	68.8231	60.3348	85.8434	57.891	63.2484	75.8735	65.261	52.5815	63.2465	67.9233	67.3151	61.4017	80.5313	69.7044	71.1201	83.9704	63.9825	99.627	70.6736	67.4209	94.8149	86.7784	77.8961	70.662	83.5374	80.1602	71.9792	85.8402	74.5193	76.0626	72.2859	56.1913	68.0159	71.2352	52.5632	75.4368	65.4633	55.5128	100.0008	63.822	89.8257	71.6746	86.7748	80.1453	72.0093	64.4175
ENPP2	0.3995	0.8027	0.3149	0.7553	0.8456	0.5911	0.3949	0.8791	0.361	0.4721	0.6137	0.5926	0.8923	2.1499	0.9974	1.4632	0.9458	0.8952	0.8588	0.9512	0.622	1.5217	1.276	0.8997	1.3955	1.1345	1.0858	1.0261	1.2475	2.2696	0.9737	0.66	1.0977	1.2455	0.4287	0.8573	1.9649	0.7745	1.3159	1.7473	1.6323	0.5646	0.8599	0.5913	1.4134	0.8612	1.7105	0.8146	2.3204
LINC02235	0	0.0793	0	0.0869	0.0467	0	0	0	0	0.0535	0.0941	0	0	0	0.116	0	0	0.0826	0	0	0	0	0.0318	0	0	0.035	0	0	0.093	0	0	0	0	0.074	0	0	0	0	0.1436	0.0245	0	0	0.0899	0	0.0797	0.1267	0	0.0629	0
C12orf76	1.3306	1.7842	0.8271	1.2946	0.7656	0.9932	0.7139	0.65	1.289	1.0978	0.902	0.7036	0.9133	1.1448	0.8624	0.929	0.6573	0.9216	1.0356	0.9428	1.1217	1.172	0.8058	0.8981	0.6973	0.8053	0.9755	0.7485	0.8981	1.0972	1.1445	1.0044	1.1365	0.6407	0.5038	0.9014	0.9589	0.9698	0.9926	1.2273	1.2611	1.051	0.9804	1.0011	1.0155	1.0352	0.9924	0.9516	0.6636
RNU6-561P	0	0	0	0	0	0	0	0	0	0	0	0	0	0	0	0	0	0	0	0	0	0	0	0	0	0	0	0	0	0	0	0	0	0	0	0	0	0	0	0	0	0	0	0	0	0	0	0	0
GPATCH2L	6.726	8.4335	7.7658	8.7057	9.564	8.3239	9.0613	7.6841	8.451	8.4589	7.8311	8.1636	8.6066	6.6649	10.0218	6.3608	6.713	7.432	7.2814	6.6514	5.671	5.289	5.5387	7.9471	6.8293	6.372	5.7228	5.8664	6.3558	5.9506	5.4494	7.6618	5.4469	7.17	9.6896	9.9216	7.2558	8.2307	7.5128	5.9422	6.8191	7.1469	8.8547	8.9297	8.0523	6.7448	7.7049	6.1378	6.7536
NDUFA5P8	0	0	0	0.234	0	0	0	0	0	0	0	0	0	0	0	0	0	0	0	0	0	0	0	0	0	0	0	0	0	0	0	0.1876	0	0	0	0	0	0	0	0	0	0	0	0	0	0	0	0	0
AC092902.1	0	0	0	0.0782	0	0	0	0	0.0055	0	0	0	0	0	0	0	0	0	0	0	0	0.0592	0	0.0876	0	0	0	0	0	0	0	0	0	0	0	0	0	0	0	0.072	0	0	0.1359	0.0738	0	0	0	0	0
SMCR8	28.145	26.9683	25.3893	24.78	26.4912	23.906	21.8301	20.2525	25.8142	27.7181	21.6623	23.2032	30.1808	24.3741	24.8081	22.5905	21.4303	21.5344	22.4436	27.1199	19.4545	21.4919	20.2291	24.5709	22.0995	20.3626	18.1893	21.5752	22.9302	22.7607	18.0503	20.89	17.8881	17.6653	24.5579	18.183	24.8762	20.6906	21.6521	15.6462	20.9644	21.8123	20.9871	27.2409	20.3008	20.8699	20.3586	19.6521	23.4465
IL1R1	1.1852	1.358	2.2086	2.0861	2.6296	2.8039	2.9788	2.5191	1.445	1.7973	1.4448	2.8959	2.9659	4.563	4.0944	5.7936	5.3934	4.0268	5.1031	4.1836	4.0964	3.7919	5.5097	1.8984	4.1975	4.7419	4.7505	18.6932	2.834	4.0474	3.4655	2.4918	3.8781	5.3497	50.1286	11.5816	3.721	6.8956	2.124	4.5056	5.7272	1.033	5.4956	2.8812	4.7469	2.7896	3.0737	2.8864	7.7354
AC063976.3	0	0	0	0.0203	0.0635	0.1073	0	0.1134	0	0	0	0.0723	0	0.0457	0.0789	0	0	0	0	0	0.0915	0	0	0	0	0	0	0	0	0	0	0.1203	0.0472	0	0	0	0	0	0	0	0	0	0	0.0581	0	0	0	0	0.0449
RNU4-44P	0	0	0	0.1091	0	0	0.2241	0	0	0	0	0	0	0	0	0	0	0	0.3946	0	0.0701	0	0	0.2189	0	0	0	0	0	0	0	0.0219	0	0	0	0	0	0	0	0	0	0	0	0	0.0158	0	0	0	0
RPL6P4	0	0	0	0	0	0	0	0	0	0	0	0	0	0	0	0	0	0	0	0	0	0	0	0	0	0	0	0	0	0	0	0	0.0107	0	0	0	0	0	0	0	0	0	0	0	0	0	0	0	0
MED15P1	0	0	0	0	0	0	0	0	0	0	0	0	0	0	0	0	0	0	0	0	0	0	0	0	0	0	0	0.0214	0	0	0	0	0	0	0	0	0	0	0	0	0	0	0	0	0	0	0	0	0
RPL12P9	0	0	0	0	0	0	0	0	0	0	0	0	0	0	0	0	0	0	0	0	0	0	0	0	0	0	0	0	0	0	0	0	0	0	0	0	0	0	0	0.0308	0	0	0	0	0	0	0	0	0
L3MBTL4-AS1	0.0293	0.0175	0.0405	0	0	0	0	0.0072	0.0199	0.042	0	0	0.0096	0	0	0	0.034	0	0	0.0426	0	0	0.029	0	0.0143	0.016	0.0304	0	0	0	0	0	0.0152	0	0.0158	0	0.0296	0.0083	0.0436	0.0147	0.0172	0	0.041	0.018	0	0.0289	0.0153	0.0613	0
RGMB	1.1886	1.2265	1.0049	1.1115	0.3334	0.8497	0.5118	0.4181	1.2342	0.6941	0.7948	0.5736	0.185	0.381	0.2592	0.3234	0.2926	0.4104	0.2905	0.2068	0.177	0.2963	0.4871	0.3145	0.191	0.6972	0.3605	0.2649	0.2554	0.4804	0.6738	0.3024	0.248	0.6346	0.3981	0.3111	0.4437	0.1299	0.6999	0.5311	0.2475	0.2909	0.2854	0.5156	0.1986	0.4092	0.4419	0.3406	0.2384
GLIPR1L2	0.0728	0.2941	0.0381	0.2788	0.0257	0.0889	0.0682	0.0667	0.0339	0.1459	0.0997	0.1221	0.0638	0.1073	0.0282	0.0086	0.0432	0.0101	0.0386	0.052	0.0242	0.0801	0.0348	0.0564	0.0306	0.0128	0.004	0.034	0.045	0.0362	0.0078	0.0361	0.0607	0.0672	0.0245	0.0868	0.107	0.0398	0.0152	0.1163	0.0438	0.0637	0.0219	0.1101	0.0338	0.0579	0.0745	0.0794	0.0419
RNU7-96P	4.7458	3.3345	4.1522	6.7724	9.1845	8.1031	6.1085	8.2206	5.3886	8.3745	6.0327	9.1143	9.0771	2.9541	6.1949	2.9549	3.0514	4.4991	1.8072	4.1393	2.1512	3.1113	3.9057	1.6012	2.721	2.7613	3.6293	3.2961	3.6093	4.1292	2.0272	3.9781	3.2792	2.9205	2.3458	2.5755	2.6161	3.8838	7.4542	3.7863	4.2562	1.2096	4.8983	4.3672	2.179	2.3966	3.3895	3.3481	1.8674
AC009365.3	0	0	0	0	0	0	0	0	0	0	0	0	0	0	0	0	0	0	0	0.0323	0	0	0	0	0	0	0	0	0.1019	0	0	0	0	0	0	0	0	0	0	0	0	0	0	0.0694	0	0.0197	0	0	0.0051
LINC01290	0	0	0.3027	0	0.1903	0.04	0	0.0845	0.084	0	0.0262	0	0	0	0.0393	0.1217	0	0	0	0	0	0.0305	0.0269	0	0.146	0	0.0615	0.0664	0	0	0	0.1031	0.048	0.2284	0.0106	0.0335	0.0939	0.0677	0.0626	0.0671	0	0.0418	0.0618	0.2436	0	0	0.0829	0.005	0
AL672138.2	0	0	0	0	0	0	0	0	0	0	0	0	0	0	0	0	0	0	0	0	0	0	0	0	0	0	0	0	0	0	0	0	0	0	0	0	0	0	0	0	0	0	0	0	0	0	0	0	0
AC087650.1	0	0	0	0	0	0	0.0993	0	0	0	0	0	0	0	0	0	0	0	0	0	0	0	0	0	0	0	0	0	0	0	0	0	0	0	0	0	0	0	0.0477	0	0	0	0	0	0	0	0	0	0
DPPA2P3	0	0.0545	0.3599	0	0	0.0613	0.0103	0	0.0622	0	0	0.0563	0.0096	0.0248	0.0821	0	0	0.112	0	0.0222	0	0	0.0898	0	0	0	0	0.1391	0	0.045	0.0297	0	0.032	0	0	0.0514	0.0535	0	0.0681	0	0	0	0	0	0	0	0	0	0
PSMB2	24.6794	24.2873	19.8239	18.841	22.834	23.004	23.3415	22.7718	18.0188	21.2977	17.0521	17.1067	21.1123	25.4129	19.4484	25.2264	25.0598	27.3561	31.565	26.7893	32.8229	27.3285	27.6122	30.7348	33.4511	24.5702	27.0234	27.9148	29.7463	25.6306	28.728	31.4746	25.3705	28.054	25.9592	23.1065	28.6035	25.8052	26.808	25.5358	22.3122	30.0102	21.0955	24.2003	26.1572	27.3839	26.5659	26.3156	23.6598
AC008752.4	2.2827	2.3003	1.9543	3.1936	1.6872	1.659	0.9086	1.4311	2.484	2.2749	2.307	2.5992	2.1544	0.9639	1.2393	0.4097	1.1013	0.7894	1.4093	0.9283	0.9347	1.092	0.8668	1.4447	0.7142	0.4962	1.0164	0.7214	0.8895	1.4353	1.2355	1.1443	0.7942	0.8021	0.5787	0.4214	1.5928	0.4944	0.9889	0.968	0.8852	1.0105	1.8421	1.1216	1.527	1.0325	1.6526	0.9757	0.4291
AC124944.2	1.2836	1.7369	1.7779	1.9171	1.3832	1.4409	1.0602	1.6911	2.8745	1.3379	1.1485	1.6783	1.6146	0.5885	0.827	0.942	0.7918	0.8641	0.7441	0.6885	0.3316	0.4515	0.6023	1.0469	0.6039	0.8155	0.7847	1.0384	0.6229	0.3993	0.3436	1.2829	0.7094	0.6457	0.4015	0.4277	1.3916	0.7388	1.4813	0.9646	0.6797	0.8652	0.942	1.3467	0.7322	0.9292	0.947	0.9702	0.9026
TIMM8A	2.8599	3.5598	2.5695	2.4953	1.9671	3.0603	1.6467	2.4133	2.3148	2.5212	2.8193	2.9231	2.9236	1.8633	2.4704	2.3488	2.5224	3.0324	2.9969	2.1433	2.4783	2.2626	2.1	3.369	2.4445	2.1989	3.139	1.8242	2.122	2.0594	2.1578	3.8263	2.4265	2.6498	1.3905	1.5332	3.5993	2.0628	3.2391	2.57	1.9668	4.1521	2.0313	2.4111	2.013	2.7782	3.1061	3.0216	2.1875
ZFY	0	0	0	0.0071	9.9644	9.0797	10.5361	9.2841	0.0036	0	0.0191	8.2923	7.6099	6.7646	0	6.0355	8.8349	0	0	5.6717	8.0737	5.5892	7.3542	10.7384	0.0051	0	0	0.0045	7.7895	6.9726	7.1168	10.2371	7.9931	0	0	0	9.7097	8.005	0.0062	8.2184	5.3675	9.5283	0	12.013	0	9.3143	0	8.3331	0
LCMT2	5.4508	7.1215	3.7336	3.7448	3.0299	4.8667	2.7898	3.0713	5.6607	5.0113	3.3208	4.6914	3.8662	2.1576	4.3038	4.9722	5.8616	4.3443	5.2508	2.9579	2.8777	2.3209	3.8345	5.6383	3.9109	4.1922	5.2816	2.9954	4.2321	2.6886	2.7686	6.2379	4.6549	5.2802	2.3714	2.6905	5.9081	3.8295	7.0968	5.0596	2.8258	8.1868	4.6271	4.4495	3.658	5.3925	5.7803	4.6213	3.8626
KRT38	0.0128	0	0	0	0	0	0	0	0	0	0	0	0	0	0	0	0	0	0	0	0	0	0	0	0	0	0	0	0	0	0	0	0	0	0	0	0	0	0	0	0	0	0	0	0	0	0	0	0
EWSAT1	0.021	0.0537	0.0351	0.0776	0.0305	0.0113	0.0261	0.0172	0.0514	0.0663	0.0062	0.0253	0.0665	0.1517	0.0076	0.0561	0.0244	0.0216	0.0351	0	0.0173	0.0516	0.0083	0.0476	0.0208	0.0685	0.0131	0.0248	0.0122	0.0166	0.05	0.0007	0.0332	0.029	0.0091	0.0378	0.0631	0.0334	0.0626	0.0169	0	0.0379	0.0294	0.0444	0.0413	0.0579	0.0939	0.0704	0.0204
IFNA2	0	0	0	0	0	0	0	0	0	0	0.0384	0	0	0	0	0	0	0	0	0.0254	0	0	0	0	0.0209	0	0	0	0	0	0	0	0	0	0	0.0294	0	0	0	0	0	0	0	0	0	0.0258	0	0.0411	0
AKR1C3	6.9132	4.4643	4.9479	3.399	4.4464	8.7937	4.9183	6.6712	5.6568	5.7566	3.3546	3.9223	8.6959	4.9726	12.1309	11.9427	12.581	14.7048	18.5715	5.4117	15.5004	4.137	6.7736	15.7795	20.959	7.139	10.7158	8.844	12.8865	6.2053	7.6972	14.739	11.9424	17.2528	6.621	8.577	12.3532	11.4457	18.0115	11.7504	5.6732	24.8279	11.9718	8.7684	9.0617	16.4173	13.5538	13.6007	6.3677
AL035420.1	0	0.0868	0	0	0.0142	0.1025	0	0.0046	0.059	0.0311	0	0	0.0601	0.0122	0.0598	0.0474	0.0181	0	0	0.0809	0.0223	0.0666	0.0127	0	0.0019	0.0484	0	0.0723	0	0.0105	0.0215	0.042	0.0944	0.0749	0.0703	0	0.0816	0	0.0478	0	0.1209	0	0.0015	0.1662	0.0508	0.0214	0.0235	0.0011	0.0519
RNVU1-30	0	0	0	0	0	0	0.0354	0	0	0	0.0414	0	0	0	0	0	0	0	0	0	0	0	0	0	0	0	0	0.0032	0	0	0	0	0	0	0	0	0	0	0	0	0	0	0	0	0	0.0099	0	0	0.0189
RNU7-65P	0	0	0	0	0	0	0	0	0	0	0	0	0	0	0	0	0	0	0	0	0	0	0	0	0	0	0	0	0	0	0	0	0	0	0	0	0	0	0	0	0	0	0	0	0	0	0	0	0
BRK1P2	0	0	0	0	0	0	0	0	0	0	0	0	0	0	0	0	0	0	0	0	0	0	0	0	0	0	0	0	0	0	0	0	0	0	0	0	0	0	0	0	0	0	0	0	0	0	0	0.0703	0
TPTE2P4	0	0	0	0	0.0362	0.0125	0	0	0	0	0	0.0022	0	0.0094	0	0	0	0	0	0	0	0.0307	0	0	0	0	0	0	0.0058	0	0	0.0098	0	0	0	0	0	0	0	0.0033	0	0.0151	0	0	0	0	0	0	0
HMGN2P25	0	0	0	0	0.0797	0	0.1123	0	0	0	0	0	0	0.0127	0	0	0	0	0	0	0.1922	0	0.1086	0	0.0064	0	0	0.1892	0.0561	0	0.0506	0	0.0569	0	0	0	0	0	0	0	0	0.0029	0	0	0	0.1081	0	0.0574	0.1181
HSPE1P18	5.7409	10.4333	7.0574	8.9719	4.7559	5.3794	0.8761	1.1845	6.6615	6.1445	9.1715	9.8519	6.458	4.864	9.3442	2.7375	2.6614	3.4061	2.014	3.2093	1.7154	3.3171	2.3014	4.0164	1.1141	3.0207	3.1813	1.0016	2.4083	2.7928	2.8858	2.6977	3.1512	0.5573	0.3332	2.2148	4.4054	3.9848	5.9574	4.0394	3.8494	3.7034	6.3307	3.0103	6.5471	3.7987	5.6009	4.7048	4.4608
AC022364.2	0	0	0	0	0	0	0	0	0	0	0	0	0	0	0	0	0	0	0	0	0.0287	0	0	0	0	0	0	0	0	0	0	0	0	0	0	0	0	0	0	0	0	0	0	0	0	0	0	0	0
RNU6-1338P	0	0	0	0	0	0	0	0	0	0	0	0	0	0	0	0	0	0	0	0	0	0	0	0	0	0	0	0	0	0	0	0	0	0	0	0	0	0	0	0	0	0	0	0	0	0	0	0	0
AL358334.3	0	0	0	0	0.0407	0	0	0	0	0	0.1213	0.1317	0.0421	0	0	0	0.064	0	0	0	0	0	0	0	0	0	0	0	0	0	0.0556	0	0	0	0	0	0	0	0	0	0.0095	0	0.0392	0	0	0	0.0458	0.0293	0
AC091807.1	0	0	0	0	0	0	0	0	0	0	0	0	0	0	0	0	0	0	0	0	0	0	0	0	0	0	0	0	0	0	0	0	0	0	0	0	0	0	0	0	0	0	0	0	0	0	0	0	0
TRAPPC2	5.3736	5.3979	4.0895	4.0305	3.9339	4.4534	3.1271	2.809	6.3701	5.0223	4.1753	5.3283	4.0042	2.4777	4.4909	2.3158	3.3135	3.6567	3.5635	1.9146	2.9042	2.4374	2.7074	3.3877	2.8723	2.7347	2.2549	2.5401	2.4225	2.5215	2.5238	4.3249	3.2994	3.3356	2.7821	3.0556	3.4071	3.3331	3.6856	3.5769	2.6046	3.6629	3.6458	4.8314	3.0165	3.6186	3.9134	2.5729	2.219
MIR302A	0	0	0	0	0	0	0	0	0	0	0	0	0	0	0	0	0	0	0	0	0	0	0	0	0	0	0	0	0	0	0	0	0	0	0	0	0	0	0	0	0	0	0	0	0	0	0	0	0
AC002064.3	0	0	0	0	0	0	0	0	0	0	0	0	0	0	0	0	0.0198	0	0	0	0	0	0	0	0.0081	0	0	0	0	0	0	0	0	0	0	0	0.0361	0	0	0	0	0	0	0	0	0	0	0	0
MIR2117HG	0	0	0	0	0	0	0	0	0	0	0	0	0	0	0.0016	0	0	0	0	0	0	0	0	0	0	0	0	0	0	0.0199	0	0	0.0307	0	0	0	0	0	0	0	0	0	0	0	0	0	0	0	0
DPPA4	2.3278	3.1004	1.4447	1.7347	2.7109	2.9179	0.947	2.7448	1.5132	2.0483	2.2949	1.6346	3.4884	1.6445	5.4338	2.162	2.4073	2.3131	3.6439	1.8634	1.9742	1.2942	1.7718	3.6249	2.0169	1.3046	1.831	1.8104	1.8256	1.2499	1.6529	3.4899	3.4647	1.836	1.3046	1.4657	2.6814	1.8927	3.0322	2.3191	1.0275	5.0236	2.7869	3.4188	2.7945	2.3737	3.5293	2.6016	1.7451
LINC02025	0	0	0	0	0	0	0	0	0	0	0	0	0	0	0	0	0	0	0	0	0	0	0	0	0	0	0	0	0	0	0	0	0	0	0	0	0	0	0	0	0	0	0	0	0	0	0	0	0
AC010608.1	0	0	0	0	0	0	0	0	0	0	0	0	0	0	0	0	0	0	0	0	0	0	0	0	0	0	0	0	0	0	0	0	0	0	0	0	0	0	0	0	0	0	0	0	0	0	0	0	0
AL391256.1	0	0	0	0	0	0	0	0	0	0	0	0	0	0	0	0	0	0	0	0	0	0	0	0	0	0	0	0	0	0	0	0	0	0	0	0	0	0	0	0	0	0	0	0	0	0	0	0	0
TXNP4	0.9116	0.3436	0.2669	0	0.7666	0.3857	0.302	0.3222	0	0.4816	0.7101	0.6088	0.1877	0.7224	0.3461	0.3167	0.4456	0.2465	0.418	0.5116	0.9803	0.8347	0.6634	0.6925	0.6109	0.6416	0.6962	0.2607	0.7052	0.9634	0.476	0.2905	0.7973	1.063	0.7257	0.0537	0.2423	0.4357	0.6677	0.0655	0.2248	0.2562	0.1345	0.2447	0.995	0.3472	0.8995	0.2184	0.2327
OR5M3	0	0	0	0	0	0	0	0	0	0	0	0	0	0	0	0	0	0	0	0	0	0	0	0	0	0	0	0	0	0	0	0	0	0	0	0	0	0	0	0	0	0	0	0	0	0	0	0	0
RN7SL368P	14.1268	9.1111	21.9078	32.5102	23.7362	14.7697	48.7263	57.2506	32.6533	19.7499	19.6554	12.8197	23.4997	52.1998	53.7505	69.1322	83.4575	54.5292	53.1293	200.6181	60.4009	60.0656	19.4944	26.9797	70.3494	110.0632	25.56	46.4904	68.8709	50.1854	34.4654	32.0193	59.7452	77.0379	60.2808	124.3137	55.7858	107.9797	69.0318	34.6295	94.1558	23.3709	89.5858	28.6133	75.6156	19.3292	59.9617	73.9344	148.3023
AC025154.1	0	0	0	0	0.0777	0	0	0.0057	0	0	0.0392	0	0	0	0	0	0	0	0	0	0	0	0	0	0	0	0	0	0	0	0	0	0	0	0	0	0	0.0367	0	0	0	0	0	0	0	0	0	0	0
RPS2P7	1.0934	0.7397	0.5059	0.4211	0.7062	0.5071	0.4987	0.3625	0.4535	0.6634	0.7182	0.4378	0.4364	0.6349	0.2299	0.647	0.7123	0.634	1.3618	0.5888	0.9486	0.9989	0.6891	0.7507	0.8837	0.4777	0.4578	0.7416	0.8598	0.4842	0.9982	0.6841	0.9373	0.7269	0.3417	0.5086	0.4801	0.5444	0.8317	0.8155	0.6402	1.1376	0.3114	0.8659	0.6782	0.5189	0.8432	0.7848	0.465
AL157912.1	0	0	0	0	0	0.1464	0	0.0387	0.2976	0	0	0	0	0	0	0	0.0935	0.0573	0	0.0265	0	0	0.0811	0.1408	0	0.0297	0	0	0	0.0073	0	0	0	0.0315	0.0296	0	0	0	0	0	0.0026	0.073	0	0.0324	0	0.0315	0	0	0
AC093074.1	0	0.0385	0	0	0	0	0	0	0	0	0	0	0.0687	0.0271	0	0	0.125	0	0	0	0	0	0	0	0	0	0	0	0	0	0.0267	0	0	0	0	0	0	0	0	0	0	0	0	0	0.0244	0	0	0	0.0655
MAPRE2	18.6084	14.3394	17.1173	16.7848	14.3683	15.7577	18.5529	16.3094	19.8249	15.6146	15.1387	12.8698	11.993	13.6834	10.4243	13.4377	14.4986	12.8873	15.5689	11.8146	13.6352	15.2056	12.5861	18.6602	14.7391	12.0999	10.687	13.1135	12.9978	12.3196	14.1337	17.7177	16.3305	12.7968	8.3699	15.338	17.0484	13.5375	13.1115	15.6219	14.7056	15.0779	13.9207	17.7495	14.5478	13.4283	16.0212	13.7149	11.0013
API5	25.8799	31.2939	19.8578	22.8952	23.6151	24.9177	20.6282	20.5836	18.8316	23.7398	20.7817	22.1009	21.6779	18.8392	20.1404	17.9954	21.5835	23.3584	29.6802	18.8625	25.0166	22.9498	24.5206	28.2502	24.7675	20.0191	24.8418	22.2706	21.8639	21.6923	23.544	29.7823	23.0936	26.9198	13.5723	17.3134	26.6796	21.8405	26.0359	24.1914	16.5903	30.6657	21.2138	24.6316	20.877	26.1694	25.4615	22.8973	18.4323
AL356320.1	0	0	0	0	0	0	0	0	0	0	0	0	0	0	0	0	0	0	0	0	0.0066	0	0	0	0	0	0	0	0	0	0	0	0	0	0	0	0	0	0	0	0	0	0	0	0	0	0	0	0
AC087632.1	0	0.2041	0	0	0	0	0	0	0	0	0	0	0	0	0	0	0	0	0	0	0	0	0	0	0	0	0	0	0	0	0	0	0.0087	0	0	0	0	0	0	0	0	0	0	0	0	0	0	0	0
C14orf180	0	0	0	0	0	0.0121	0.0141	0.0128	0	0	0	0	0	0.0455	0	0.0398	0.021	0	0.0095	0.044	0.0374	0.0186	0	0	0.0266	0.0099	0.0047	0	0.0093	0.0852	0.054	0.0442	0.0375	0.1148	0	0	0.0503	0.0206	0.0135	0.1319	0.0637	0.0121	0.0254	0	0.0281	0	0.0378	0.019	0
AC022916.1	0.9613	0.6209	1.4951	1.5762	0.4619	0.4975	0.6518	1.4541	2.6373	0.5853	2.264	1.2555	2.5991	0.6385	1.3541	0	0.3812	0.5107	0.4099	0.5676	1.4867	0.8806	1.1657	0.3669	0.2977	0.2262	0.4243	0.4621	0.5436	0.1558	0.7962	0.7302	0.9067	1.0645	0.9519	0.75	0.5998	0.4629	1.3655	1.1397	0.9026	0.7123	0.4191	0.1111	1.2373	0.6025	0.8577	1.4076	0.1469
AL049870.1	0	0	0	0	0	0	0	0	0	0.0697	0	0.0773	0	0	0	0	0	0	0	0	0	0	0	0	0	0	0	0	0	0	0	0	0	0	0	0	0	0	0	0	0	0	0	0	0	0.0479	0	0	0
INCENP	11.2903	11.5497	14.3114	8.6846	13.2551	12.973	9.5138	14.4528	10.0744	13.9606	12.8796	12.5731	15.5318	8.6371	18.4731	13.7815	16.6763	17.8582	14.4998	11.6274	15.2516	12.7881	14.3294	22.1546	21.9033	11.6791	15.5234	9.6457	15.0724	13.3689	12.8965	24.4121	13.3132	21.1765	6.7813	8.6237	16.3644	13.1826	17.9227	13.4986	10.0603	21.2103	10.7173	13.1665	9.2327	13.1708	19.0142	12.4623	12.839
RNU6-1022P	0	0	0	0	0	0	0	0	0	0	0	0	0	0	0	0	0	0	0	0	0	0	0	0	0	0	0	0	0	0	0	0	0	0	0	0	0	0	0	0	0	0	0	0	0	0	0	0	0
AC023043.1	0	0	0	0	0	0	0	0	0	0	0.108	0	0	0	0.0888	0	0	0	0	0	0	0	0	0	0	0	0.051	0.0427	0	0	0	0	0	0	0	0	0	0	0.0732	0	0	0	0	0.0627	0	0	0.1024	0	0
MIR4495	0	0	0	0	0	0	0	0	0	0	0	0	0	0	0	0	0	0	0	0	0	0	0	0	0	0	0	0	0	0	0	0	0	0	0	0	0	0	0	0	0	0	0	0	0	0	0	0	0
PHGR1	0	0	0	0	0	0.0426	0	0.0462	0	0	0	0	0	0.0064	0	0	0	0	0	0	0	0	0.0063	0	0	0	0	0	0.0065	0	0	0	0.099	0	0.0373	0	0	0	0	0	0	0	0	0	0	0	0	0	0
WASH8P	4.0363	7.2261	4.1462	2.0237	4.0333	6.2786	4.99	7.7499	5.4695	3.5102	8.0287	6.2155	7.3597	5.1955	7.6764	6.3385	7.2267	3.3695	3.8659	2.9493	0.8658	3.9229	3.1281	0.8664	3.1859	2.8213	3.5671	1.8455	3.8616	4.3441	3.079	2.5463	2.6751	3.2988	2.3755	3.1937	2.6723	1.4868	7.9171	3.0988	2.4047	9.0486	4.4913	5.2138	2.8359	4.2411	6.6667	4.5051	3.1895
TEX50	0	0	0	0	0	0	0	0	0	0	0	0	0	0	0	0	0	0	0	0	0	0	0	0	0	0	0	0	0	0	0	0	0	0	0	0	0	0	0	0	0	0	0	0	0	0	0	0	0
MIR4504	0.1888	0.0175	0.6004	0.2993	0.0591	0.5495	0.3863	0.03	0.4963	0.4553	0.4766	0.0828	0.8157	0.327	0.0911	0	0.0283	0.2343	0.1971	0	0.1409	0.1683	0.3736	0.1627	0.1195	0.645	0.1501	0.1061	0.1215	0.1869	0.2116	0.1817	0.2296	0.0918	0	0.5137	0.0246	0.0757	0.1527	0.2696	0	0.3566	0.5444	0.4652	0	0.3594	0.0729	0.3544	0.2832
AL135929.2	0	0	0	0.0565	1.245	0.6245	0.0492	0.915	0.084	0	0	0	0.0388	0	0	0	0	0	0.0619	0	0.0382	0	0.0431	0	0	0.0371	0	0.0515	0	0	0	0	0	0.0341	0	0	0.0563	0	0	0	0	0	0	0	0.0974	0	0	0	0
PPP1R2	16.0969	15.6757	14.3523	16.9202	18.9657	16.3935	18.5585	12.7623	15.0246	13.7791	13.722	15.6056	12.5587	14.2504	16.9508	10.2362	13.303	12.3855	14.7824	14.5122	14.3753	11.5685	13.6022	15.187	14.626	17.1624	9.7482	14.2649	14.7453	12.509	13.3594	16.0733	13.3848	13.6141	20.9151	17.7013	12.8401	12.4792	13.5901	12.5713	11.4004	12.014	14.2556	19.4134	14.8296	16.9579	10.8894	17.852	16.4713
RNA5SP26	0	0	0	0	0	0	0	0	0	0	0	0	0	0	0	0	0	0	0	0	0	0	0	0	0	0	0	0	0	0	0	0	0	0	0	0	0	0	0	0	0	0	0	0	0	0	0	0	0
PRSS38	0	0	0.0165	0.0038	0	0	0.055	0.0335	0	0.0509	0	0	0	0.008	0	0	0	0	0	0	0	0	0	0.0122	0	0	0	0	0	0	0	0	0	0	0	0	0	0	0	0	0	0	0	0.0398	0	0	0	0	0
CRYGN	0.0434	0.1317	0.0799	0.0882	0.016	0.0236	0.029	0.0949	0.1744	0.0449	0.0242	0.0185	0.0284	0.0115	0.0199	0.0774	0.0176	0.0283	0.0012	0.0254	0.0259	0.0165	0.0218	0.0244	0	0	0.0114	0	0.0153	0.0164	0	0.0262	0.0286	0.0254	0.0238	0.015	0.0075	0.0418	0.016	0.019	0.0194	0.0566	0.071	0.0281	0.0273	0.0091	0.0115	0.0253	0.0167
RNA5SP423	0	0	0	0	0	0	0	0	0	0	0	0	0	0	0	0	0	0	0	0	0	0	0	0	0	0	0	0	0	0	0	0	0	0	0	0	0	0	0	0	0	0	0	0	0	0	0	0	0
ACAP3	11.0016	10.0135	7.9443	8.7296	7.3127	10.1415	7.2416	9.6718	9.8699	8.9303	7.5915	10.3854	10.4215	9.4416	6.8673	9.561	8.2371	6.794	7.2059	8.6325	6.8262	7.8582	7.2643	6.4416	7.5854	8.0008	8.8805	6.8549	7.326	9.2841	6.905	6.3847	6.5984	5.9005	4.6623	6.1529	9.802	9.0905	9.2625	7.6813	9.3901	7.9379	11.2259	10.7801	9.6768	7.187	9.7911	7.2488	7.5318
ANKRD30BL	0	0	0.0042	0	0	0.0081	0	0	0.0492	0	0.0089	0.0096	0	0	0.0218	0	0	0	0	0	0	0	0.006	0	0.0059	0.0099	0	0.0053	0.0031	0	0	0.0441	0	0.0209	0	0	0	0	0	0	0.0071	0	0.0042	0.0077	0	0	0.1089	0	0
AC136944.3	0	0	0	0	0	0	0	0	0	0	0	0	0	0	0	0	0	0	0	0	0.0323	0	0	0	0	0	0	0.0233	0	0	0	0	0	0	0	0	0	0	0	0	0	0	0	0	0	0	0	0	0.0408
AC087393.3	0.415	0	0.1256	0.4634	0.1534	0	0	0	0.3647	0	0.2642	0.4459	0	0	0.4217	0.0992	0	0	0	0	0	0	0.0893	0	0	0.001	0.0935	0.1756	0	0	0	0.1955	0	0	0	0	0	0	0	0	0	0	0	0.0334	0	0	0	0	0.1097
HTR3A	0.5203	0.1055	0.2391	0.2033	0.1361	0.1591	0.067	0.2063	0.3485	0.1085	0.2056	0.2177	0.1403	0.2874	0.2465	0.1058	0.2271	0.2013	0.2063	0.0584	0.2626	0.1309	0.1569	0.1545	0.1532	0.3846	0.1023	0.5814	0.1752	0.2271	0.1819	0.5437	0.1905	0.2647	0.1192	0.2106	0.2747	0.0806	0.2815	0.2343	0.1307	0.2623	0.5061	0.6241	0.7773	0.4979	0.2431	0.2593	0.1172
LINC01905	0	0	0	0	0	0	0	0	0	0	0	0	0	0	0	0	0.0278	0	0	0	0	0	0	0	0	0	0	0	0	0	0	0	0	0	0	0	0	0	0	0	0	0	0	0	0	0	0	0	0
ZNF736	5.1919	7.7755	6.6352	8.5534	12.8521	8.3396	5.1695	5.1887	6.6748	6.9629	6.8079	7.671	8.2297	4.1791	8.1416	4.6109	5.7032	4.8062	6.3629	3.8393	3.7241	3.9903	5.0113	6.764	4.1127	4.9746	4.0136	5.5696	3.6644	4.4285	3.1588	7.6834	5.3037	5.8464	6.1714	5.3282	6.031	4.3982	5.8132	6.262	3.9564	7.3849	6.9644	7.998	5.0213	5.9897	5.5718	5.2309	4.9565
ZNF101	13.2153	14.6486	15.5681	14.1111	10.3624	10.5708	7.7033	7.2163	18.3337	13.1233	11.1905	10.1549	8.1645	2.9985	10.178	4.0681	4.7724	6.59	6.4094	2.838	2.9532	3.4628	4.3725	8.7296	3.7577	3.8426	3.8301	4.1687	3.0464	3.2251	3.358	9.4566	4.5607	5.0035	4.1752	3.5029	5.3415	4.0572	7.6311	3.9781	2.5873	7.6656	6.4151	13.7143	4.4774	5.5173	6.3235	3.9817	3.8499
ZDHHC15	0.2157	0.2306	0.176	0.1881	0.11	0.1869	0.1078	0.3157	0.0968	0.2172	0.1849	0.0864	0.2549	0.1499	0.1427	0.1476	0.2142	0.1607	0.2222	0.1102	0.1975	0.1243	0.1188	0.1839	0.1333	0.0932	0.1948	0.0933	0.1245	0.1521	0.1907	0.2381	0.1615	0.1475	0.0925	0.111	0.239	0.0939	0.293	0.255	0.0929	0.3786	0.1499	0.2061	0.217	0.1442	0.1486	0.1791	0.1118
OR6C1	0	0	0	0	0	0	0	0	0	0	0	0	0	0	0	0	0	0	0	0	0	0	0	0	0	0	0	0	0	0	0	0	0	0	0	0	0	0	0	0	0	0	0	0	0	0	0	0	0
RPS17P2	0	0	0	0	0	0	0	0	0	0	0	0.1032	0	0.0328	0	0	0.0787	0	0	0	0	0	0	0	0	0	0	0.1165	0	0	0.0648	0	0	0	0	0	0	0	0	0	0	0	0	0	0	0	0	0	0
SNURFL	0	0	0	0	0	0	0	0	0	0	0	0	0	0	0	0	0	0	0	0	0	0	0	0	0	0	0	0	0	0	0	0	0	0	0	0	0	0	0	0	0	0	0	0	0	0	0	0	0
KIAA1324	1.0779	1.0321	0.9382	1.4213	0.5428	0.9758	0.6862	0.5514	1.5829	1.3025	0.9237	0.9525	0.3848	0.5491	1.4607	0.3549	0.7572	0.2015	0.4204	0.6632	0.0868	0.2911	0.4745	0.5763	0.2062	0.6688	0.5638	0.2844	0.1983	0.3676	0.3604	0.2775	0.8984	0.1797	0.0995	1.0727	0.1847	0.4605	0.5083	0.3184	0.4967	0.405	0.4715	0.6868	0.3008	0.4474	0.3874	0.2646	0.5923
BCAR3-AS1	0.1609	0.1108	0.3541	0.2934	0.4574	0.4813	0.3514	1.1433	0.3016	0.2941	0.2899	0.3961	0.4171	0.2821	0.4101	0.2038	0.3016	0.1332	0.2935	0.2955	0.0634	0.2361	0.1671	0.3308	0.2296	0.2746	0.1659	0.1614	0.2401	0.2807	0.3361	0.1635	0.1297	0.2351	0.0768	0.1319	0.3885	0.2491	0.2872	0.1413	0.1266	0.248	0.5213	0.523	0.2502	0.2302	0.2301	0.2732	0.2705
CYSRT1	0.0231	0.075	0.0746	0.0913	0.0336	0.0464	0.0478	0.1781	0.1169	0.0331	0.0338	0.0494	0.0604	0.0812	0.0417	0.0381	0.1479	0.1781	0.0684	0.0672	0.0794	0.0803	0.0457	0.0175	0.0562	0.0302	0.0479	0.0803	0.118	0.0544	0.0458	0.1137	0	0.0532	0.0749	0.0648	0.0932	0.0392	0.1481	0.0695	0.0677	0.0308	0.0323	0.0099	0	0.0683	0	0.0504	0.0983
MIR3939	2.7467	4.0114	2.8845	7.1658	12.6162	7.4929	5.1805	7.234	10.7431	3.7877	5.1523	9.3602	5.4288	3.5658	18.9054	4.6016	6.9744	2.8962	6.5705	3.8296	2.4972	2.4339	4.0943	2.9512	6.9601	4.997	6.6177	7.1304	2.754	1.6597	3.0396	6.2595	6.3485	7.8944	2.7624	5.7188	4.6245	7.2079	5.4054	4.965	2.737	6.5066	7.3165	8.0221	6.2015	5.2546	6.625	1.7819	5.6528
PITPNM3	0.1495	0.1283	0.1517	0.1685	0.1994	0.1702	0.2039	0.1533	0.1813	0.0951	0.0888	0.0983	0.2146	0.1533	0.3843	0.1148	0.1934	0.1883	0.1295	0.0962	0.1087	0.139	0.1123	0.1704	0.1363	0.077	0.1499	0.0836	0.1371	0.183	0.1107	0.2287	0.1556	0.243	0.2122	0.1309	0.1948	0.2524	0.2127	0.1898	0.1583	0.1871	0.1565	0.2734	0.1695	0.1128	0.2253	0.0921	0.2209
YTHDF2	28.2756	27.7492	18.7542	22.6006	24.987	26.9153	24.3659	23.1323	23.4282	25.0503	20.701	21.5452	23.033	21.507	22.1163	25.0384	24.9273	25.648	29.5627	22.359	26.3635	23.4838	22.6372	31.9348	30.8005	22.0982	23.9073	23.7992	29.0648	22.9496	21.5254	30.0542	23.4042	28.8722	22.271	20.5504	29.0187	22.2107	25.9035	21.2877	18.3296	32.8382	22.5905	30.3983	25.5154	27.5232	28.4534	26.9013	24.0233
RPL41P2	0.1964	0.117	0.2932	0.1991	0.2604	0.3289	0.345	0.4026	0.4765	0.4198	0.5974	0.3808	0	0.0986	0.0886	0.2004	0.2284	0.3155	0.1963	0.2381	0.253	0.3503	0.6388	0.253	0.2884	0.1604	0.2233	0.4698	0.1506	0.538	0.2704	0.5177	0.5602	0.4342	0.6245	0.2206	0.4276	0.2189	0.585	0.345	0.5047	0.2623	0.3291	0.2825	0.0359	0.3151	0.4351	0.2924	0.2443
TEX45	0.1299	0.0106	0.0552	0.3223	0.8027	0.3885	0.5584	1.8344	0.3885	0.2793	0.1432	0.1537	0.1992	0.5697	0.6427	0.9516	0.9722	0.5706	1.061	1.1321	0.9245	0.4496	0.5651	1.7088	0.9231	1.2106	0.2466	0.3459	1.4005	0.4682	0.2463	0.4211	0.392	0.8738	1.1202	1.1912	1.1611	0.8484	0.4724	0.3315	1.3998	0.5584	1.3504	1.9466	1.0013	1.2647	1.3473	0.4135	1.3458
CACFD1	1.554	1.473	1.2939	1.2179	1.2051	1.0125	0.7006	0.7098	1.54	1.1825	1.0082	1.0629	0.9649	1.365	0.8041	1.3166	0.753	0.9645	0.9115	1.0196	0.8174	0.8907	0.9452	1.233	0.7864	1.5456	0.8394	1.1168	0.9825	1.0836	0.8734	1.4067	1.062	0.7489	0.497	0.8655	1.0068	0.7555	1.0095	0.7866	1.0018	0.9228	0.9423	1.7245	1.1768	0.9617	1.3873	1.112	0.746
ATP6V1G1P2	0	0	0	0	0	0	0	0	0	0	0	0	0	0	0	0	0	0	0	0	0	0	0	0	0.0847	0	0	0	0	0	0	0	0	0	0	0	0	0	0	0	0	0	0	0	0	0	0	0	0
THAP12P1	0	0.0081	0	0	0	0	0	0	0.0185	0.0097	0	0	0	0.0136	0	0.0075	0	0	0	0	0.014	0	0	0	0	0	0	0.0118	0.0069	0	0.0067	0.0074	0.0282	0	0.0073	0	0	0	0.0202	0	0.008	0	0	0.0173	0	0.0134	0.0212	0	0.0165
RNU6-1055P	0	0	0	0	0	0	0	0	0	0	0	0	0	0	0	0	0	0	0	0	0	0	0	0	0	0	0	0	0	0	0	0	0	0	0	0	0	0	0	0	0	0	0	0	0	0	0	0	0
LINC01910	0	0	0	0.0077	0	0	0	0	0	0	0	0	0	0	0	0	0	0	0	0	0	0	0	0	0.0111	0	0	0	0	0	0	0	0	0	0	0	0	0	0	0	0	0	0	0	0	0	0	0	0.0138
DUSP18	4.6086	5.1507	3.5076	4.1069	2.8625	2.9303	2.5723	1.6912	4.523	2.925	3.4985	3.094	3.3506	3.8466	3.108	3.2208	1.6162	3.2548	2.4706	2.9613	2.9181	4.286	2.8331	2.3243	1.8152	2.7447	2.8602	3.2979	2.5194	2.7549	2.6237	2.1141	2.0378	1.9976	1.8298	2.4458	3.3287	2.5283	2.3244	3.0556	3.0115	2.8072	3.7868	3.3342	4.1252	2.8195	3.0018	2.356	2.7949
B3GAT2	0	0.0027	0.0063	0.0093	0.0099	0	0.0035	0.0032	0	0.0065	0	0.0109	0.0226	0.0137	0	0.01	0	0.0059	0	0.0066	0.0047	0.0093	0.0113	0.0137	0	0	0.0095	0.0059	0.0047	0.0068	0.0317	0	0.0095	0.0053	0	0.0025	0	0	0.0068	0.0046	0.0027	0	0.0064	0.0058	0	0	0.0048	0	0.0028
SLC12A5	0.0073	0.0053	0	0	0.0051	0.0118	0.025	0.0096	0.006	0.019	0.0142	0.014	0.0087	0	0.0023	0.0097	0.0052	0.0198	0.0092	0.0128	0.0023	0	0	0	0.0151	0	0	0	0.0094	0.0048	0	0.0048	0.0091	0.0114	0.0048	0	0.0045	0.0025	0.0167	0.0111	0.0026	0.0059	0.0062	0.0253	0.0109	0.0171	0	0.0067	0.016
TRAJ44	6.9535	5.8572	11.2913	12.8375	0.7634	6.5822	3.6687	3.2684	15.9534	9.7383	9.7338	5.912	2.4973	0.2101	0.3732	0.0235	0.797	2.1539	1.3472	0	0.0122	0.3309	0.762	2.5648	0.5468	1.3637	0.8054	0.1053	0.3183	0.0776	0.7997	1.3265	0.6016	0.2737	0.0231	0.4806	1.2089	0.5528	1.8445	0.9258	0.7243	5.5151	0.9945	5.5282	0.5925	1.0849	0.5223	0.7091	0.9369
PROSER2-AS1	0.0229	0.0065	0.0029	0	0.0863	0	0	0.0557	0.0244	0.0262	0.0535	0.0146	0.0388	0.0473	0.0331	0.0251	0.0053	0.0097	0.0383	0.0264	0	0.0422	0.0336	0.048	0.0181	0.0249	0.0405	0.0365	0.0094	0.0181	0.0634	0.049	0.0095	0.0402	0.0234	0.0358	0.073	0.0104	0.0409	0.038	0.0107	0.0673	0.0207	0.0236	0.0066	0.0271	0.0542	0.0096	0.0261
SWAP70	12.7449	10.5227	9.955	10.5103	10.8713	7.1324	6.7474	8.4771	8.6183	8.7213	8.5382	8.8464	7.6164	9.1085	7.9417	6.9872	5.9971	7.8776	8.5598	7.3129	8.133	9.2763	10.7192	10.3955	6.4651	14.1192	7.7529	13.1111	7.5778	8.1455	6.6917	8.5989	8.7097	6.7914	10.8108	8.476	7.7633	5.5433	4.781	8.372	8.0397	6.7749	11.1966	10.8798	10.2627	10.6643	9.0243	7.5331	9.3698
AC053527.2	0.5501	0.6877	1.0236	0.3665	0.3676	0.7852	0.2777	0.2795	0.7799	0.7326	0.9996	0.5722	0.6175	0.2213	0.7623	0.2282	0.2681	0.6151	0.4698	0.3104	0.1025	0.339	0.4075	0.3274	0.4787	0.2144	0.2304	0.5754	0.2809	0.2439	0.381	0.7611	0.2438	0.2396	0.4925	0.1633	0.3556	0.1478	0.3389	0.1837	0.3331	0.5738	0.8091	0.5054	0.3803	0.3278	0.5858	0.3581	0.1678
ITGAV	3.3937	4.447	2.6571	4.2116	4.0181	3.5174	3.9203	3.5081	2.9567	3.9572	3.0939	4.729	3.7587	5.2157	3.0426	3.2804	4.0549	4.2046	3.7368	3.9768	3.93	5.5734	4.7059	3.1292	3.7581	3.3527	4.1417	6.7616	4.1666	4.525	4.2515	3.524	3.3684	4.3907	23.0776	6.0476	4.5573	4.5182	3.0314	4.3877	4.1837	2.8619	4.4678	3.9091	4.8421	3.7307	3.6745	3.753	5.2339
RNU6-1308P	0	0	0	0	0	0	0	0	0	0	0	0	0	0	0	0	0	0	0	0	0	0	0	0	0	0	0	0	0	0	0	0	0	0	0	0	0	0	0	0	0	0	0	0	0	0	0	0	0
PRR5	7.187	6.9799	8.2727	8.8663	5.7329	13.1296	11.0085	6.569	14.9218	9.4024	7.1114	13.008	9.145	1.205	5.2347	8.4072	7.521	6.0207	3.732	1.5985	2.0566	1.2317	3.8779	5.4723	5.6198	4.5493	7.0926	2.2861	2.8448	2.8062	4.036	7.3922	5.2977	8.205	3.4279	5.1367	5.1567	6.6272	6.9415	5.4835	3.5922	8.3298	7.5116	7.7361	3.7237	5.3385	6.2895	3.7894	4.2258
RPL22P11	0	0	0	0	0	0	0	0	0	0	0	0	0	0	0	0	0	0	0	0	0	0	0	0	0	0	0	0	0	0	0	0	0	0	0	0	0	0	0	0	0	0	0	0	0	0	0	0	0
KRT36	0	0.0191	0	0	0.0467	0.0279	0	0.0114	0.0292	0.023	0	0.0255	0	0.0952	0.029	0	0.0186	0.0206	0.0523	0.0577	0.0248	0.056	0.0794	0.0119	0	0	0.0499	0.014	0.0246	0.0318	0.0797	0	0.0167	0	0	0.018	0.0592	0.0182	0	0.0161	0.0188	0.0215	0.0224	0.0205	0.0797	0	0	0.042	0.0476
ABCA8	0.004	0.0296	0	0	0.0019	0.0124	0.0123	0.0507	0	0.0183	0.0194	0.0001	0.0885	0.8628	0.0407	0.8742	0.6872	0.0971	0.0608	0.2891	0.226	0.3036	0.499	0.1919	0.5157	0.1111	0.4842	0.1348	0.3081	1.6301	0.568	0.2058	0.5903	1.0747	0.066	0.2049	1.4	0.2331	0.1334	1.7003	0.7592	0.0348	0.1726	0.1201	0.4373	0.1378	1.0931	0.2445	0.1275
AC093214.1	0	0	0	0	0	0	0.042	0.0308	0	0	0	0	0	0	0	0	0	0.0348	0	0	0	0	0	0.0279	0	0	0	0.0235	0	0	0	0	0	0	0	0	0	0	0	0	0	0	0	0	0	0	0	0.0283	0
TRIM64C	0	0	0	0	0	0	0	0	0	0	0	0	0	0	0	0	0	0	0	0	0	0	0	0	0	0	0	0	0	0	0	0	0	0	0	0	0	0	0	0	0	0	0	0	0	0	0	0	0
MYO18A	18.6336	18.1583	20.3128	17.8887	20.4956	19.9719	14.9154	24.0899	21.2406	19.4749	20.4787	19.2735	17.119	13.3712	23.3898	14.8361	14.5063	13.2076	12.3197	10.4289	9.9253	11.9089	11.4264	20.1909	14.4912	11.5919	12.1065	10.2072	13.3914	11.8091	10.6704	20.8394	12.5027	16.1631	7.0024	10.0158	16.4915	12.8654	17.9016	13.4784	10.8818	17.2004	15.6777	21.3822	13.538	12.4162	17.4261	13.0836	12.4521
CHST7	2.3699	2.3426	0.9152	1.9885	1.8045	2.243	4.1543	1.1164	2.8338	2.4787	1.5409	1.8049	1.8458	1.7566	1.5168	4.6579	3.4078	2.0339	1.9838	2.4168	1.4465	1.6203	1.632	1.9746	2.515	2.7452	1.4625	1.0734	2.4362	2.709	1.9205	1.1485	2.3953	2.152	8.5211	5.8169	2.4034	5.3361	2.2146	1.9071	4.0206	1.0878	3.8575	3.0017	3.6921	1.9569	1.5643	2.0196	3.0543
RPL5P14	0	0	0.3525	0.2451	0.1983	0.4741	0.1034	0.5381	0.127	0.3046	0.3828	0.1504	0.6893	0.0543	0.446	0.1829	0.0325	0.0877	0.1417	0.0993	0.0079	0.1397	0.1013	0.0703	0.1334	0.0743	0.26	0.013	0.0349	0.0675	0.164	0.1826	0.0354	0.0408	0.0806	0	0.241	0.1548	0.0508	0.2971	0.1975	0.3739	0.1826	0.2748	0.1652	0	0.071	0.1007	0.182
MKNK2P1	0	0	0	0	0	0	0	0	0	0	0	0	0	0	0	0	0	0	0	0	0	0	0	0	0	0	0	0	0	0	0	0	0	0	0	0	0	0	0	0	0	0	0	0	0	0	0	0	0
AL161719.1	0	0	0	0	0	0.1042	0	0	0	0	0.139	0	0.0056	0	0	0	0	0	0	0	0	0	0	0	0	0	0	0	0	0	0	0	0	0	0.0299	0	0	0	0	0	0.0242	0	0	0	0	0	0	0	0
C14orf93	3.9207	3.8189	3.3708	3.5084	3.4485	4.2334	2.6769	2.9409	4.5429	4.1399	3.4976	3.218	4.0798	2.6393	4.0608	3.2724	3.4861	2.869	3.2745	2.607	3.0942	2.6185	2.9657	4.2078	2.7623	2.3602	3.3122	2.4805	3.2139	3.1361	2.7725	4.35	3.1078	3.5357	1.4394	2.0205	3.8307	2.7388	3.5505	3.3075	2.6071	4.2399	3.0087	3.5366	2.9135	3.1109	4.4593	3.2429	2.5326
AC239800.2	0.279	0.7322	0.3875	1.3548	0.3831	0.8812	0.2503	0.3249	0.8092	0.7584	0.3901	0.6993	0.3292	0.0604	0.1259	0.0614	0.0972	0.0773	0.18	0.1083	0.0719	0.1484	0.1674	0.2589	0.0743	0.081	0.1012	0.1561	0.1074	0.1358	0.0921	0.0605	0.11	0.1872	0.0755	0.0735	0.0568	0.1602	0.3257	0.154	0.0633	0.0746	0.2431	0.3917	0.0921	0.0743	0.0337	0.0584	0.1358
RNU6-118P	2.872	1.6321	5.844	2.9275	6.6163	3.8845	6.2786	8.2932	2.2781	5.4399	7.0266	1.4676	6.8461	4.0035	7.4957	1.6683	4.8257	4.5421	3.9244	4.239	4.3867	4.6423	4.8693	4.0958	4.5083	7.4481	1.9167	3.4039	3.866	3.1808	2.2074	4.0837	4.7288	4.4612	4.0092	5.1729	3.9155	4.1059	2.9585	3.0551	4.7629	2.5808	5.286	4.6076	2.2211	3.281	3.0717	6.0181	7.0497
CICP11	0	0	0	0	0	0	0	0	0	0	0	0	0	0	0	0	0	0	0	0	0	0	0	0	0	0	0	0	0	0	0	0	0	0	0	0	0	0	0	0	0	0	0	0	0	0	0	0	0
STAG3L3	2.6518	2.711	2.9755	3.228	1.4369	1.9434	1.3845	1.3976	2.6616	1.753	3.1371	3.0591	2.9452	1.4978	2.7883	1.7283	1.8328	1.311	1.9161	1.1199	1.2909	0.6366	1.4785	1.4549	1.4516	1.4902	1.0345	1.1775	1.8191	1.0734	1.4094	2.6042	1.1107	1.3827	1.3608	1.1059	1.0768	1.7365	1.879	1.2081	0.9194	2.7155	1.7434	2.1948	1.6892	1.0917	1.7048	1.2324	1.5676
AC008868.1	0	0	0	0	0	0	0	0	0	0	0	0	0	0	0	0	0	0	0	0	0	0	0	0	0	0	0	0	0	0	0	0	0	0	0	0	0	0	0	0	0	0	0	0	0	0	0	0	0
FMC1	2.2013	1.7793	2.0881	1.3601	1.1331	1.5206	1.0503	1.6319	1.7637	1.6265	2.9135	0.9918	1.6231	1.5081	1.5435	1.7317	1.7934	1.8342	2.2974	2.1255	1.8715	1.3602	1.8116	2.1907	2.0841	1.9183	2.0317	1.6777	2.2592	1.7423	2.5144	2.2748	1.9708	1.7736	1.1745	1.1431	1.7629	1.7378	2.3511	2.0391	1.2289	2.0088	1.3487	2.0634	1.2417	1.5684	1.9308	1.6095	1.5016
TP73	0.1877	0.176	0.3315	0.3371	0.3612	0.373	0.2045	0.4126	0.1598	0.1362	0.4858	0.3304	0.5569	0.065	0.1864	0.178	0.6264	0.2015	0.1714	0.079	0.1724	0.0994	0.1771	0.1479	0.14	0.1539	0.2164	0.0635	0.2585	0.1304	0.233	0.1583	0.2491	0.2972	0.3193	0.1006	0.1404	0.3266	0.1354	0.2325	0.1232	0.3292	0.1895	0.1464	0.0644	0.2849	0.1948	0.1674	0.0824
NMT2	5.4982	6.5803	4.2267	6.2304	3.7261	4.6006	3.8039	2.7835	9.8791	5.2269	4.5124	4.701	2.429	1.002	2.4855	1.6014	1.8336	2.1795	2.1359	0.9907	1.2084	1.0491	1.5758	3.0753	1.5754	1.7583	1.005	1.2207	1.2773	1.0691	0.9661	3.258	1.9089	2.6988	0.9567	1.6927	1.9285	1.1238	2.2213	1.7603	1.0023	3.2585	1.9555	6.3529	1.7963	2.4582	2.4183	1.7502	1.3159
FBL	88.9457	68.0361	63.0285	57.6279	48.3474	70.501	50.1841	63.8865	60.8719	64.992	55.33	48.2316	56.933	54.8742	46.901	87.3101	80.2054	69.893	85.2563	61.5628	90.1001	60.8408	64.5526	97.0616	82.9361	66.0637	67.0959	64.9908	74.4241	58.702	77.6768	88.2	77.6272	71.113	42.9519	52.0192	72.4494	53.7519	85.3938	64.2744	47.7436	110.0759	54.3125	76.4537	57.9617	75.2624	72.3935	69.4919	56.4496
SLC35B4	4.9261	5.9072	3.8726	5.0419	3.945	5.165	3.2975	4.3513	4.3571	4.5918	3.9041	3.9135	4.7958	3.1774	3.3599	3.2544	3.1434	3.5912	4.2952	3.4774	3.7878	3.8298	3.4825	4.8407	4.0942	2.9309	4.315	3.6794	4.0105	4.0343	3.8158	4.7864	3.0892	3.6754	1.3643	2.1617	6.3586	3.6324	3.6135	3.2996	2.8748	4.8221	3.9439	4.5793	3.7309	3.9657	5.2591	3.3836	2.6472
ARL17B	0.3898	0.1789	1.0665	0.7539	0.4957	0.3914	0.6897	0.2258	1.0596	0.5018	1.1769	0.0695	0.6996	0.2142	0.556	0.0669	0.1686	0.3944	0.0972	0.104	0.2737	0.3126	0.3584	0.3307	0.2866	0.6758	0.0906	0.1387	0.0794	0.2023	0.2264	0.3656	0.2658	0.3766	0.3255	0.2961	0.3213	0.3837	0.5087	0.6161	0.2816	0.3794	0.4998	0.7501	0.3434	0.0917	0.4277	0.4128	0.5337
AL353692.1	0.8346	2.3587	2.5423	1.7398	0.4058	0.6416	0.0097	0.7179	1.7134	2.9604	1.199	1.894	0.5694	0.445	0.3266	0.6315	0.6009	1.9548	0.5357	0.1982	0.4904	0.1852	0.6297	0.1077	0.2932	0.4025	1.0215	0.1071	0.2759	0.2887	0.0418	0.6237	0.2913	0.7472	0.3577	0.9619	0.8106	2.4689	1.5264	0.5246	0.7386	1.1335	0.3689	0.7184	0	0.7673	0.8642	0.6335	0.5541
AC091893.1	0	0	0	0	0	0	0	0	0	0	0	0	0	0	0	0	0	0	0	0	0	0	0	0	0	0	0	0	0	0	0	0	0	0	0	0	0	0	0	0	0	0	0	0	0	0	0	0	0
MBD2	21.3908	21.5883	20.6103	17.6587	19.9218	16.1676	19.0734	18.6684	16.575	20.7013	21.9112	15.0699	15.6132	23.4883	11.3994	14.3886	14.4964	17.3656	18.7175	24.9305	28.8658	27.0274	25.9542	19.4418	20.0243	21.1223	20.0201	22.963	24.7162	26.5831	28.307	15.7867	20.0714	16.5103	23.3363	18.3436	18.4835	19.11	13.0454	20.4835	24.5453	14.7924	15.5649	16.075	17.299	19.8685	18.1396	20.4561	21.0898
AC099344.2	0.0203	0	0	0	0	0	0	0	0	0	0	0.076	0.0141	0	0	0	0	0	0.0499	0	0	0.049	0.0845	0	0	0	0.0149	0	0	0	0.0126	0.0518	0	0.0275	0.0517	0	0	0	0	0	0	0	0	0.0424	0	0	0.0117	0	0.0509
ELOCP31	0	0	0	0	0	0	0	0	0	0	0	0	0	0	0	0	0	0	0	0	0	0	0	0	0	0	0	0	0	0	0	0	0	0	0	0	0	0	0	0	0	0	0	0	0	0	0	0	0
C1orf68	0	0	0	0	0	0	0	0	0	0	0	0	0	0	0	0	0	0	0	0	0	0	0	0	0	0	0	0	0	0	0	0	0	0	0	0	0	0	0	0	0	0	0	0	0	0	0	0	0
AC021491.3	0	0	0	0	0	0	0	0	0	0	0	0	0	0	0	0	0	0	0	0	0	0	0	0	0	0	0	0	0	0	0	0	0	0	0	0	0	0	0	0	0	0	0	0	0	0	0.02	0	0.125
PRPSAP2	6.2549	5.9846	4.4158	6.4645	5.9374	5.6711	3.6331	4.785	5.972	5.5419	4.9382	5.3738	5.4971	3.7748	4.8357	4.1947	4.7678	4.8273	5.3176	4.348	4.6607	4.2645	4.1772	4.6619	4.4202	4.7815	5.3047	3.6518	4.2471	3.9266	3.8531	5.9504	4.3708	4.0871	2.9322	3.857	5.2911	4.9078	5.756	5.079	3.74	5.2016	4.5856	5.1625	4.7724	5.0674	5.1953	5.0683	3.4995
AC027601.3	0	0	0	0	0.0062	0	0	0	0	0	0	0	0.0487	0	0	0	0.0382	0	0	0.0361	0	0	0	0	0	0	0.0193	0	0	0	0.0369	0	0	0	0	0	0	0.0422	0	0	0	0	0	0	0	0	0	0	0
RN7SL670P	0.1441	0.0611	0.2976	0.208	0.0127	0.1999	0.2713	0.0312	0.2883	0.3119	0.0503	0.1997	0.4006	0.1653	0.3702	0.1196	0.1261	0.2663	0.0337	0.0214	0	0.0709	0.071	0.1586	0.0502	0.0586	0.2226	0.0891	0.0524	0.0569	0.1206	0.3795	0.1069	0.3638	0.0105	0.1728	0.31	0.0861	0.3605	0.0767	0.1226	0.0877	0.2871	0.2009	0.1901	0.2412	0.1602	0.3398	0
AL135929.1	0	0	0.0453	0.11	1.3574	0.6251	0.0265	0.6565	0	0	0.0985	0.0832	0.0682	0	0	0	0	0	0	0	0	0.0278	0	0	0	0.0458	0	0	0	0.0269	0.0269	0.152	0	0.0312	0	0.0296	0	0	0	0	0	0	0.0338	0	0.0172	0	0	0	0
RNU6-876P	0.0518	0	0.3687	0.2083	0.1779	0.5787	1.0006	0.7035	0.0647	0.1652	0.5334	0	0.1884	0.2155	0.4782	0	0	0	0	0.2109	0.1425	0.1887	0	0	0.3059	0.2195	0	0.204	0.237	0.0983	0.1143	0	0.1807	0	0	0.1601	0	0	0.2595	0.6403	0.1637	0.0135	0.5581	0	0.2375	0	0.2144	0.0648	0.2155
RNU6-1097P	0	0	0	0	0	0	0	0	0	0	0	0	0	0	0	0	0	0	0	0	0	0	0	0	0	0	0	0	0	0	0	0	0	0	0	0	0	0	0	0	0	0	0	0	0	0	0	0	0
BOC	0.0147	0.0121	0.0044	0.0078	0.0042	0.0078	0.0045	0.0164	0	0.0042	0.0098	0	0.0151	0.1614	0.0052	0.1515	0.1026	0.0216	0.0197	0.0641	0.0392	0.1149	0.0684	0.031	0.1424	0.0313	0.1022	0.0493	0.0697	0.1701	0.0993	0.0722	0.1007	0.1235	0.0163	0.0195	0.1549	0.0365	0.0367	0.2349	0.0842	0.0097	0.0518	0.0292	0.0804	0.0217	0.2597	0.0176	0.063
AC011774.1	0	0	0	0	0	0	0	0	0	0.0991	0	0	0	0	0	0	0	0	0	0	0	0	0	0	0	0	0	0	0	0	0	0	0	0	0	0	0	0	0	0	0	0	0	0	0	0	0	0	0
LINC01470	0	0	0	0	0	0	0.0062	0.0053	0	0	0	0	0	0	0.0079	0	0	0	0.0039	0	0	0.0045	0	0	0	0	0	0	0	0	0	0	0	0	0.0048	0.0049	0	0.0044	0	0	0	0	0	0	0	0	0	0	0
HDAC1	29.6626	29.6284	20.6643	23.0551	19.1955	23.9806	18.9144	19.7505	25.7071	23.7833	19.0139	20.5142	19.6005	16.3115	19.8548	21.092	20.4841	20.2017	22.8233	17.6545	20.1005	18.3641	19.3385	28.0176	22.2184	20.7351	20.6515	19.7178	20.3225	18.6605	18.4418	25.505	19.5668	23.1461	11.0774	14.3527	24.9335	19.3653	21.4673	19.6308	15.6442	26.2528	17.5898	24.2514	20.0522	21.4964	25.3838	19.1673	16.4376
ADAMTS16	0	0	0	0	0	0	0	0	0	0	0	0	0	0	0	0	0	0	0	0	0	0	0	0	0	0	0	0	0	0	0	0	0	0	0	0	0	0	0	0	0	0	0	0	0	0	0	0	0
XRCC6P4	0	0	0	0	0	0	0	0	0	0	0	0	0	0	0	0	0	0	0	0	0	0	0	0	0	0	0	0	0	0	0	0	0	0	0	0	0	0	0	0	0	0	0	0	0	0	0	0	0
AC025539.1	0.0335	0.0843	0.2456	0.1512	0.3554	0.1172	0.1345	0.4629	0.2603	0.2429	0.4886	0.4836	0.1555	0.226	0.1491	0.076	0.1465	0.0766	0.1068	0.2282	0.0808	0.0749	0.1648	0.1292	0.0438	0.2315	0.0999	0.0535	0.1145	0.0601	0.1072	0.352	0.093	0.0875	0.0242	0.0251	0.2314	0.1099	0.0539	0.2131	0.0741	0.0845	0.7292	0.181	0.1545	0.0326	0.0388	0.0429	0.0664
AL357054.1	1.2835	0.7607	1.62	2.1612	1.5904	1.9092	2.5843	1.9853	1.8378	2.1018	1.5801	1.7868	1.4581	0.487	0.8123	1.1331	1.1264	0.9539	0.5879	0.3314	0.1677	0.3167	0.5632	0.8124	0.2273	0.7015	0.4255	0.5703	0.3613	0.5754	0.3075	0.7321	0.4137	0.6862	0.4683	0.5198	0.4966	0.5529	0.7	0.3784	0.2562	0.7615	0.7603	2.3312	0.2871	0.3846	0.6295	0.1736	0.5629
AL391335.1	1.8092	1.8117	6.3283	3.0465	2.7872	3.1184	2.2439	2.5491	2.729	2.7384	4.7554	3.589	4.1285	2.0261	4.5985	1.6735	2.3967	1.8679	1.7012	2.6509	1.9488	2.3074	2.3494	1.7467	2.1462	2.6194	2.2564	1.3945	2.782	2.856	2.5634	1.4631	1.5456	1.2238	1.3765	2.3513	1.027	1.2245	1.4795	2.1947	2.1127	2.0149	2.1903	2.6379	1.6747	1.6233	1.3884	2.2092	2.0088
AC023442.2	0	0	0	0	0	0	0	0	0	0	0	0	0	0	0	0	0	0	0	0	0	0	0	0	0	0	0	0	0	0	0	0	0	0	0	0	0	0	0	0	0	0	0	0	0	0	0	0	0
RN7SKP38	0.2346	0.3228	0.6725	0.8832	0.231	0.6045	0.6194	0.538	0.9683	0.4262	0.6861	0.4922	0.9663	0.1266	1.1606	0.5347	0.8119	0.6104	0.3197	0.0996	0.0499	0.5601	0.2143	0.4575	0.5958	0.2432	0.4785	0.1495	0.274	0.0974	0.125	0.4684	0.4017	0.2227	0.6499	0.6946	0.3917	0.4173	1.2068	0.3031	0.1727	0.9322	0.3438	0.4823	0.3035	0.6579	0.5183	0.1502	0.8284
SNORA11C	0	0	0.0339	0.4881	0	0	0.3511	0	0.1343	0.1266	0	0	0.1519	0.0035	0.2095	0	0	0	0	0	0.2393	0	0	0	0	0	0	0	0	0	0	0	0	0	0	0	0	0	0	0	0	0.2	0	0	0	0	0	0.1543	0
RNU6-147P	0	0	0	0.4181	0	0.1875	0.2583	0.3191	0.1143	0.2008	0.3012	0.4426	0.1776	0.0801	0	0	0	0	0.0803	0.0041	0	0.0702	0	0.0563	0	0.1524	0	0.0109	0.0644	0	0.1042	0	0	0	0.1514	0.4779	0.2528	0	0	0	0	0	0	0	0.1805	0	0.5407	0	0.2775
AC136285.1	0	0	0	0	0	0	0	0	0	0	0	0	0	0	0	0	0	0	0	0	0	0	0	0	0	0	0	0	0	0	0	0	0	0	0	0	0	0	0	0	0	0	0	0	0	0	0	0	0
PKD2L2	0.0039	0	0	0.0052	0.0057	0.0068	0.0172	0.006	0.0044	0.0161	0.0208	0.0133	0	0.0079	0.013	0.0071	0.0105	0	0.0062	0.0034	0.0076	0.01	0.034	0.0123	0.0009	0.0076	0	0.0011	0.0252	0	0.0092	0.0185	0.0167	0.0046	0.0196	0	0.0071	0.0073	0.0095	0.0065	0.0012	0.0045	0.0027	0.0134	0.0197	0.0127	0.0149	0.0343	0.0119
PAICSP1	0.2086	0.2407	0.1274	0.2097	0.0555	0.2014	0.1019	0.4874	0.3117	0.1852	0.1643	0.2528	0.2239	0.0369	0.1645	0.1328	0.0142	0.0766	0.0244	0.0712	0.0525	0	0.0484	0.1721	0.0719	0.0266	0.1268	0.065	0	0.0387	0.0243	0.1946	0.1376	0.0821	0.0367	0.055	0.04	0.0816	0	0.1217	0	0.0981	0.1248	0.0936	0.091	0.0889	0.1274	0.1019	0.1782
AL121944.1	0	0	0	0	0	0	0	0	0	0	0	0	0	0	0	0	0	0	0	0	0	0	0	0	0	0	0	0.0501	0	0	0	0	0	0	0	0	0	0	0	0	0	0	0	0	0	0	0	0	0
IRF5	15.375	17.2008	9.5067	11.1344	10.331	9.7313	7.7374	11.6247	9.4765	12.5235	10.3957	9.7344	11.9412	14.8359	6.1858	11.6507	6.9732	8.3122	10.2833	15.8365	15.6299	18.0166	15.5261	11.6079	9.3024	13.3305	15.3275	10.0739	18.9672	18.7816	14.7874	5.3974	9.6262	6.8065	13.7879	8.9703	13.3906	10.5737	6.3366	10.9226	14.5484	8.7501	12.1766	8.4882	14.2668	10.5707	12.3367	12.9814	9.8481
AC009119.1	0.2452	0.3007	0.1325	0.1748	0.2108	0.3353	0.1374	0.1808	0.2562	0.2481	0.1878	0.2138	0.2328	0.2815	0.0808	0.1541	0.1915	0.1369	0.1058	0.5248	0.2203	0.4109	0.2954	0.1601	0.2565	0.2347	0.1611	0.1636	0.2745	0.266	0.1358	0.1708	0.1128	0.2183	0.1482	0.1926	0.2938	0.2418	0.0177	0.2319	0.2804	0.0624	0.2348	0.15	0.3351	0.3252	0.2458	0.2241	0.3619
CAV1	0.4113	0.1794	0.0613	0.149	0.1708	0.4967	0.131	0.156	0.3069	0.3368	0.1667	0	0.0913	0.5532	0.5037	0.5522	0.7755	0.8069	0.2875	0.6016	0.4998	0.7932	0.7666	0.3216	0.6256	0.3478	0.5743	0.4832	0.4318	0.477	0.8162	0.696	1.154	0.6258	0.4636	0.4991	0.8634	0.5207	0.547	1.3972	0.6367	0.6574	0.9455	0.2811	0.7924	0.874	1.7476	0.6227	0.5985
LINC02615	0.7872	0.6265	1.3936	1.1001	0.618	1.5026	0.8818	1.2337	1.4237	1.2048	0.9395	1.356	1.4368	0.3567	1.0629	1.0036	1.1629	0.8368	0.5579	0.2486	0.3466	0.3051	0.6333	0.8414	0.8037	0.6828	0.8604	0.3899	0.5128	0.5215	0.6468	1.2618	1.1258	1.6898	0.7861	0.8494	1.127	1.224	1.3212	1.0187	0.6718	1.3039	1.0678	0.5437	1.0288	1.1323	1.1422	1.0995	0.8504
MIR595	0	0	0	0	0	0	0	0	0	0	0	0	0	0	0	0	0	0	0	0.1104	0	0	0	0	0	0	0	0	0	0	0	0	0	0	0	0	0	0	0	0	0	0	0	0	0	0	0	0.1159	0
AP003032.2	0	0	0	0	0	0	0	0	0	0	0	0	0	0	0	0.0339	0	0	0	0	0	0	0	0	0.0427	0	0	0	0	0	0	0.0237	0	0	0	0	0	0	0	0	0.0274	0	0	0	0	0	0	0	0
SNRPF	4.131	4.0253	5.81	4.4651	3.5409	5.8616	5.1407	4.1324	3.9098	4.6609	5.1493	4.396	4.9931	3.2652	5.1334	3.8381	5.2988	4.3812	5.2529	3.2805	3.8248	3.6518	3.4747	6.3334	5.2989	4.0494	3.4165	3.5919	3.5103	4.0563	3.6904	6.2869	4.5288	4.9098	4.1911	4.2957	5.0301	3.9043	4.626	4.28	3.1287	6.8586	3.462	4.959	3.9602	5.3428	4.4832	3.5106	5.1117
SPTLC1P4	0	0.1268	0	0	0	0	0	0	0	0.1418	0	0	0	0	0	0	0	0	0	0	0.2247	0	0	0	0	0	0.0527	0	0	0.071	0	0	0	0	0	0	0	0	0	0.2188	0.0549	0	0	0	0	0	0	0.0042	0
RTP2	0	0	0	0	0.0323	0	0	0.5186	0	0	0	0	0	0	0	0.0122	0.0249	0	0.0552	0	0.0229	0	0	0	0	0	0	0	0	0	0	0.0241	0	0.0256	0	0	0	0.0251	0	0	0	0	0	0	0	0.0172	0	0	0
SYNDIG1L	0	0.0342	0.0074	0	0.0167	0	0	0.0081	0.0156	0.0164	0.0251	0.1152	0.0766	0.0345	0	0.0378	0.0133	0	0.0239	0	0	0	0	0.0118	0	0	0	0.01	0.0117	0.017	0.0114	0.0248	0.0356	0.0264	0.0124	0	0	0	0.0171	0.023	0.0605	0.023	0.0145	0	0.014	0.0113	0.0119	0.024	0.0279
MAGEA6	0	0	0	0	0	0	0	0	0	0	0	0	0	0	0	0	0	0	0	0.0156	0	0	0	0	0	0	0	0	0	0	0	0	0	0	0	0	0	0	0	0	0	0	0	0	0	0	0	0	0
AL021877.1	0	0	0	0	0	0	0	0	0	0	0	0	0	0	0	0	0	0.0088	0	0	0	0	0	0	0	0	0	0	0	0	0	0	0	0	0	0	0	0	0	0	0	0	0	0	0	0	0	0	0
AC093852.1	0	0	0	0	0	0	0	0	0	0	0	0	0	0	0	0	0	0	0	0	0	0	0	0	0	0	0	0	0	0	0	0	0	0	0	0	0	0	0	0	0	0	0	0	0	0	0	0	0
ERICH6	0.1313	0.0189	0.0893	0.0456	0.0508	0.0258	0.1061	0.0847	0.1022	0.1217	0.0959	0.035	0.1113	0.0577	0.0783	0.0454	0.0498	0.0481	0.038	0.0868	0.0301	0.0248	0.1005	0.1029	0.073	0.0544	0.0356	0.0667	0.1186	0.0571	0.0541	0.0891	0.0375	0.1527	0.0738	0.0335	0.0502	0.041	0.0865	0.1133	0.0815	0.0675	0.0706	0.2535	0.0379	0.0117	0.0543	0.128	0.094
LINC01473	1.0469	1.0611	1.6062	1.2363	1.2091	1.6551	1.2368	1.4367	1.6258	1.4414	1.7406	1.2624	1.4775	0.7193	0.9507	0.2297	0.5503	0.6037	0.5269	0.44	0.451	0.5087	0.4922	0.5094	0.2921	0.5538	0.6732	0.3286	0.4336	0.2968	0.5631	0.5574	0.8515	0.6553	0.4279	0.3874	0.7971	0.4301	0.9408	0.6733	0.4885	0.7839	0.987	1.1426	0.4995	0.5558	0.604	0.625	0.413
TDGF1P3	0	0	0	0	0	0	0	0	0	0	0	0	0	0	0	0	0	0	0	0	0	0	0	0	0	0	0	0	0	0	0	0	0	0	0	0	0	0	0	0	0	0	0	0	0	0	0	0	0
MTND4LP17	0	0	0	0	0	0.068	0	0	0	0	0	0	0.0671	0	0	0	0	0	0	0	0	0	0	0	0	0	0	0.0414	0	0	0	0	0	0.003	0	0	0	0	0	0	0	0	0	0	0	0	0	0	0.0374
PDE2A	0.3156	0.2487	0.4161	0.6608	0.7221	0.6092	1.9825	2.0859	0.8832	0.4525	0.3806	0.5024	0.5334	4.4221	1.5838	2.0812	3.0466	2.368	1.5645	2.4278	1.9361	1.9699	2.087	0.8543	1.9735	2.6116	1.6099	3.6801	1.0597	1.8379	1.6365	1.5398	1.5319	2.0803	7.1893	3.0901	1.5136	2.526	1.4098	2.6182	2.369	0.4391	3.5004	2.0773	2.1429	2.0744	1.1627	1.8866	2.4831
SPDYA	12.052	15.1655	12.7215	15.2333	17.7975	15.2525	17.6574	15.9718	11.2511	14.2785	12.4334	14.2974	15.3775	19.785	17.451	19.8136	16.9328	17.0288	21.1643	20.766	18.5815	21.9309	23.6552	15.9697	16.5368	18.308	17.5327	22.5842	18.0921	17.6322	16.4469	15.6063	15.5901	15.3579	19.1693	24.8622	17.6027	21.6327	16.675	18.285	19.3661	13.3082	21.5462	17.4507	21.4081	19.1728	16.0928	18.7085	19.9638
AP000619.2	0	0	0	0	0	0	0	0	0	0	0	0	0	0	0	0	0	0	0	0	0.0319	0	0	0	0	0	0	0	0	0	0	0	0	0	0	0	0	0	0	0	0	0	0	0	0	0	0	0	0
LINC01189	0	0	0	0	0	0	0	0	0	0	0	0	0	0	0	0	0	0	0	0	0	0	0	0	0	0	0	0	0	0	0	0	0	0	0	0	0	0	0	0	0	0.012	0	0	0	0	0	0	0
KRTAP4-17P	0	0	0	0	0	0	0	0	0	0	0	0	0	0	0	0	0	0	0	0	0	0	0	0	0	0	0	0	0	0	0	0	0	0	0	0	0	0	0	0	0	0	0	0	0	0	0	0	0
OR10V3P	0	0	0	0	0	0	0	0	0	0	0	0	0	0	0	0	0	0	0	0	0	0	0	0	0	0	0	0	0	0	0	0	0	0	0	0	0	0	0.0615	0	0	0	0	0	0	0	0	0	0
AC091163.1	0.0186	0.1475	0.0617	0.0057	0.0752	0.0415	0	0	0.1011	0	0	0	0	0.0196	0	0	0.1218	0.0608	0	0.1174	0.0255	0	0.13	0.0102	0.0322	0.1078	0.048	0.2876	0	0.1218	0.0491	0.0008	0	0.114	0.011	0.0278	0.05	0.0281	0.0251	0.0062	0	0.0331	0	0.0862	0.0328	0.0878	0.058	0.0008	0.1436
HMGN2P7	0	0	0	0.4753	0	0.2205	0	0.1554	0.1105	0	0	0	0.0718	0	0	0	0	0	0	0	0	0	0	0	0	0.0794	0	0	0	0.0543	0.0702	0	0.0154	0	0	0.1226	0.0238	0.0622	0	0	0	0	0	0.1763	0	0.0541	0	0	0
MARK2P6	0	0	0	0	0	0	0	0	0	0	0	0	0	0	0	0	0	0	0	0	0	0	0	0	0	0	0	0	0	0	0	0	0	0	0	0	0	0	0	0	0	0	0	0	0	0	0	0	0
SLC25A35	2.9205	2.7	3.0461	2.3689	2.2042	2.8483	1.9332	2.1287	3.1674	2.2922	3.0751	2.6402	2.8755	1.9115	2.9733	1.8248	1.9773	2.0577	2.0358	1.6564	1.7181	1.6935	2.0399	2.1117	1.5413	1.5961	1.9867	1.2828	1.8778	1.5122	1.9359	2.3056	1.6788	1.9607	0.9648	1.2313	2.3793	1.6798	2.2607	1.7586	1.5547	1.806	1.8009	2.0973	2.121	1.828	2.0015	2.0062	1.5531
MTCO2P19	0.3396	0.4256	0.8035	0.6818	0.7841	0.6012	0.4317	0.793	0.5497	0.9032	1.274	1.1762	1.6062	0.0246	1.1658	0.3949	0.7364	0.4722	0.2394	0.0742	0.1315	0.1089	0.6391	0.2219	0.22	0.3874	0.2805	0.1818	0.2115	0.2255	0.2798	0.2563	0.4142	0.905	0.381	0.288	0.4127	0.2706	0.6227	0.5836	0.4135	0.7575	0.4941	0.0986	0.5137	0.6368	0.1063	0.3004	0.5676
AC073873.1	0	0	0	0	0	0	0	0.1537	0	0	0	0	0	0	0	0	0	0	0	0	0	0	0	0	0	0	0	0	0	0	0	0	0	0	0	0	0	0	0	0	0	0	0	0	0	0	0	0	0
AC027124.1	0	0	0	0	0	0	0	0	0	0	0	0	0	0	0	0	0	0	0	0	0	0	0	0	0	0	0	0	0	0	0	0	0	0	0	0	0	0	0	0	0	0	0	0	0	0	0	0	0
AP002358.1	0.4933	0.4569	0.417	0.4997	0.4226	0.4009	0.1907	0.1663	0.3551	0.4083	0.5039	0.3055	0.3384	0.8955	0.7699	0.5254	0.759	0.7075	0.6946	1.0874	0.8124	0.868	0.505	0.7737	0.3502	0.6165	0.2843	0.4396	0.5333	0.4324	0.2427	0.7247	0.8611	0.5478	0.1998	1.4644	0.6023	0.5947	0.5168	0.6471	0.312	0.4384	0.5221	0.3691	0.3284	0.2909	0.4721	0.6265	0.6858
AC097376.2	0.3803	1.7193	0.9257	1.751	1.4505	1.835	1.4322	1.6965	1.7654	1.0816	2.1699	1.5147	1.5425	0.2772	1.9885	0.7731	0.9194	0.5962	0.5578	0.3668	0.2812	0.5257	0.3416	0.6906	0.441	0.5625	0.704	0.6986	0.5153	0.389	0.2295	1.2899	1.0256	0.9979	0.6108	0.8877	0.7909	0.7377	1.4024	0.6357	0.4395	0.7806	0.7098	0.8832	0.2087	0.3821	0.7501	0.4106	0.1237
TNPO1P3	0	0	0	0.0076	0	0	0	0.008	0	0	0	0	0	0	0	0.0124	0	0	0	0	0	0	0	0	0	0	0	0	0	0	0.0112	0	0	0	0.0183	0	0.0057	0	0.0084	0	0	0	0	0	0	0	0	0.0059	0
AC093249.4	0	0	0	0	0	0	0	0	0	0	0	0	0	0	0	0	0	0	0	0	0	0	0	0	0	0	0	0	0	0	0	0	0	0	0	0	0	0	0	0	0	0	0	0	0	0	0	0	0
PARL	14.3297	15.3535	11.2556	12.9908	14.255	13.422	11.253	12.1613	9.689	13.0356	12.0699	11.0996	13.9062	14.5295	10.9268	12.4487	11.8909	12.7742	14.043	15.7715	17.0362	17.8718	15.5763	15.1293	15.1135	15.1343	17.6234	15.3092	16.363	13.8659	16.897	12.2235	13.3125	11.0046	8.2683	10.5137	14.9157	12.6891	11.4705	13.7364	13.0236	13.9203	11.6405	14.1207	13.6319	13.8156	14.1648	13.1163	11.9201
AARD	0	0	0	0.0168	0.018	0.0166	0.0193	0.0011	0.0507	0	0	0.0197	0.0162	0.0125	0	0.0068	0.036	0	0.0259	0.012	0	0.0381	0.0184	0	0	0	0.0257	0	0	0.0123	0	0.0135	0.0258	0	0	0.0279	0.0125	0.0141	0	0.0125	0	0.0332	0	0.0238	0.0384	0.0122	0	0	0
AC092324.1	0	0	0	0	0	0	0	0	0	0	0	0	0	0	0	0	0	0	0	0	0	0	0	0	0	0	0	0	0	0	0	0	0	0	0	0	0	0	0	0	0	0	0	0	0	0	0	0	0
EIF4EBP2P3	0	0	0	0	0	0	0	0	0	0	0	0	0	0	0	0	0	0	0	0	0	0	0	0	0	0	0	0	0	0	0	0	0	0	0	0	0	0	0	0	0	0	0	0	0	0	0	0	0
LINC01522	0	0	0	0	0	0	0	0	0	0	0	0	0	0	0	0	0	0	0	0	0	0	0	0	0	0	0	0	0	0	0	0	0	0	0	0	0	0	0	0	0	0	0	0	0	0	0	0	0
SNORD116-18	5.2467	6.2316	7.6596	4.9621	3.7777	4.8694	2.8102	6.0299	2.9577	6.6149	4.7066	2.235	1.9423	2.019	4.7971	4.4675	5.082	4.7115	3.092	4.5545	4.0314	1.153	2.3128	5.4736	3.5882	1.9227	3.6884	1.3226	2.9435	3.6394	2.5507	5.0955	5.9317	7.0247	3.5226	3.7351	5.4547	2.157	5.8595	4.3414	2.5011	5.3986	3.1	3.8022	4.7695	5.6739	3.0224	3.6956	5.4971
MTND4LP2	0	0	0	0	0	0	0	0	0	0	0	0	0	0	0	0	0	0	0	0	0	0	0	0	0	0	0	0	0	0	0	0	0	0	0	0	0	0	0	0	0	0	0	0	0	0	0	0	0
RXRG	0	0	0	0	0	0	0	0	0	0	0	0	0	0	0	0.0065	0	0	0	0.0115	0.0288	0	0	0	0	0	0	0	0.0121	0	0	0	0	0.007	0	0	0	0.0134	0	0	0.0139	0	0.0132	0	0	0	0.0123	0	0
PNMA2	0.0296	0.0256	0.0075	0.0146	0.0078	0.0144	0.0376	0	0	0	0.0079	0	0.007	0.0054	0.0119	0.0207	0.0125	0.0069	0.0112	0	0.0166	0.0028	0.0107	0.0111	0	0.0147	0.0028	0.0094	0.0055	0.0053	0.0107	0	0.0168	0	0	0	0.0109	0.0243	0	0.0351	0.0189	0.0072	0.0151	0.0069	0.0133	0.0133	0.0224	0.0113	0.0224
LINC00620	0	0	0	0	0	0	0	0	0	0	0	0	0	0	0	0	0	0	0	0	0	0	0	0	0	0	0	0	0	0	0	0	0	0	0	0	0	0	0	0	0	0	0	0	0	0	0	0	0
HDAC4	7.8908	7.4641	10.0673	9.1485	11.4067	8.6116	9.8227	11.4908	10.633	10.2563	9.2805	10.9518	8.6717	6.5296	13.0361	8.0815	7.8759	8.7445	7.8264	8.2565	6.2164	9.0117	6.8296	6.8875	6.5963	6.6916	8.5768	8.3608	7.9734	6.2523	5.6113	5.6672	5.5261	5.7503	3.5017	5.7577	7.0256	8.0805	7.666	4.6694	7.459	6.9978	7.6587	7.813	8.2224	6.0715	6.7865	5.7019	6.3631
MIR3925	0	0	0	0	0	0	0	0	0	0	0	0	0	0	0	0	0	0	0	0	0	0	0	0	0	0	0	0	0	0	0	0	0	0	0	0	0	0	0	0	0	0	0	0	0	0	0	0	0
GOT2P3	0.5197	0.3322	0.7231	0.7455	0.2425	0.5095	0.6154	0.4918	1.1302	1.0101	0.8975	0.7528	0.7985	0.0617	0.3565	0.5059	0.3303	0.323	0.1778	0.0723	0.0763	0.0712	0.2054	0.3172	0.3278	0.1686	0.3726	0.1037	0.1623	0.0178	0.1232	0.4703	0.1489	0.4311	0.0329	0.1601	0.4078	0.5276	0.2732	0.3021	0.2061	0.508	0.544	0.3011	0.0616	0.4074	0.2536	0.182	0.1415
CDY14P	0	0	0	0	0	0	0	0	0	0	0	0	0	0	0	0	0	0	0	0	0	0	0	0	0	0	0	0	0	0	0	0	0	0	0	0	0	0	0	0	0	0	0	0	0	0	0	0	0
SMTNL1	0	0	0	0	0	0	0	0	0	0	0	0	0	0	0.0131	0	0	0	0	0	0	0	0	0	0.0021	0	0	0	0	0	0	0	0	0	0	0	0	0.0082	0	0	0	0	0	0.0185	0	0	0	0	0
C5orf63	1.4491	2.0023	1.5664	1.6535	1.0088	1.5658	0.6788	0.5671	1.9939	1.6166	1.6883	1.6791	1.1221	0.3053	0.6658	0.3978	0.6725	0.577	0.6795	0.3763	0.3793	0.3373	0.4569	0.7871	0.3667	0.5075	0.5715	0.203	0.5294	0.3703	0.4297	0.9974	0.575	0.6249	0.2712	0.4395	0.7687	0.4444	1.1037	0.7886	0.457	1.2182	0.7452	1.1427	0.6433	0.6776	0.8828	0.7261	0.5045
MIR3659	0	0	0	0	0	0	0	0	0.2368	0	0	0	0	0	0	0	0	0	0	0	0	0	0	0.1185	0	0	0	0	0	0	0	0	0	0	0	0	0	0	0	0	0	0	0	0	0	0	0	0	0
AC007570.1	0.3547	0.817	0.7189	1.7011	0.3411	0.9286	0.7446	0.9745	1.3737	0.751	0.5756	0.905	1.1246	0.2115	0.7243	0.5286	0.5696	0.8248	0.486	0.1898	0.2731	0.1391	0.4246	0.5907	0.3637	0.2931	0.2172	0.3952	0.1907	0.5897	0.1964	0.6025	0.433	0.4378	1.0037	0.349	0.7049	0.4147	0.2282	0.3518	0.3665	0.9172	0.3764	0.6637	0.2772	0.2984	0.263	0.4211	0.5067
AC096576.3	0	0	0	0	0	0	0	0	0	0	0	0	0	0	0	0	0	0	0	0	0	0	0	0	0	0	0	0	0	0	0	0	0	0	0	0	0	0	0	0	0	0	0	0	0	0	0	0	0
AC092910.2	0	0	0	0	0	0	0	0	0	0	0	0	0.0681	0	0.1095	0	0	0	0	0	0	0	0	0	0	0	0	0	0	0	0	0	0	0	0	0	0	0	0	0	0	0	0	0	0	0	0	0	0
RPL21P28	1.0754	1.1169	0.7677	0.9317	0.5595	1.0341	0.6417	0.742	0.7507	0.5934	0.3634	0.3502	0.7202	0.7188	0.2986	1.0011	1.0421	1.13	1.2619	0.9075	1.0517	1.0719	0.7619	1.2753	0.7559	0.7203	0.2857	0.8103	0.9021	1.037	0.9032	0.7761	1.1134	0.8082	0.9195	1.2387	0.5844	0.6571	0.9447	0.4983	0.6465	0.9559	0.5017	0.9848	0.855	1.0331	0.8303	0.9804	0.6982
NPAS3	0.0081	0.0019	0	0.0031	0	0	0.0046	0.0046	0.0066	0	0.0002	0	0	0.0144	0.0058	0.016	0.0207	0	0.0068	0.0094	0.0052	0.0251	0.0128	0.0057	0.0146	0.0088	0.0034	0.0028	0.0142	0.0292	0.0145	0.0024	0.0134	0.0349	0.0035	0.0109	0.0222	0.0021	0.0097	0.0464	0.0305	0.0087	0.0159	0.002	0.0186	0.0064	0.0275	0.0034	0.0099
C16orf70	6.1325	7.4743	6.1978	6.4208	8.9393	6.0947	6.0613	6.8225	6.8322	6.5926	6.4032	6.1221	7.7813	6.0653	9.2992	5.6602	5.375	5.0646	6.2848	6.0959	5.0546	7.1156	4.4197	5.3132	4.9408	4.8619	5.1664	3.6974	6.8173	6.2149	5.0585	4.4833	4.7874	4.1527	10.7103	6.4251	7.3028	6.542	6.0373	5.1854	5.6998	5.7344	5.8916	5.3385	5.6137	4.8368	6.472	5.6519	5.0496
AC113346.1	0	0	0	0	0	0	0	0	0	0	0	0	0	0	0	0	0	0	0	0	0	0	0	0	0	0	0	0	0	0	0	0	0	0	0	0	0	0	0	0	0	0	0	0	0	0	0	0	0
HAPLN3	6.9853	7.3187	5.1387	6.6619	1.8351	3.2949	4.7281	2.1796	8.1726	4.6554	3.6969	4.004	1.4732	0.6044	1.6305	0.8425	0.9436	1.6532	1.0574	0.5554	0.4918	0.576	0.7554	1.3477	0.9009	0.728	1.2806	0.666	0.4297	1.1183	1.3922	1.6529	0.5512	1.2028	3.0658	1.9803	0.6459	0.5309	1.439	1.078	0.5177	2.0091	1.2792	3.7138	1.326	1.299	0.7665	0.7278	1.8007
AP004245.1	0	0	0	0	0	0	0	0	0.0755	0.0829	0	0	0	0	0	0.0102	0	0	0	0	0	0	0	0.059	0.0198	0	0	0	0	0	0.0895	0	0.1799	0	0	0.0078	0.0053	0	0	0	0	0.0772	0	0	0	0.0952	0	0.0654	0
AC010336.1	0.0916	0.3677	0.16	0.2775	0.1286	0.2589	0.1512	0.1146	0.3569	0.2283	0.1786	0.1557	0.0708	0.0444	0.1369	0.1981	0.1068	0.1105	0.1484	0.1314	0.1277	0.0614	0.0532	0.1267	0.1973	0.1381	0.0661	0.0741	0.1416	0.0423	0.0689	0.0959	0.0446	0.1189	0.0308	0.1933	0.1148	0.1219	0.1318	0.0508	0.0471	0.2061	0.1565	0.1748	0.1371	0.0872	0.1545	0.0564	0.137
OXTR	0.0985	0.1773	0.1938	0.1716	0.2481	0.3145	0.3128	0.263	0.486	0.1883	0.2156	0.1798	0.3492	0.4858	0.1757	0.2067	0.3085	0.2343	0.3117	0.0995	0.1744	0.2581	0.1195	0.3671	0.307	0.1856	0.2126	0.1169	0.1288	0.163	0.1379	0.3572	0.5595	0.4344	0.1944	0.3352	0.3727	0.2641	0.2506	0.4834	0.3124	0.2569	0.352	0.7039	0.2897	0.1847	0.398	0.4025	0.3705
ALAS2	138.5429	141.912	111.2455	66.1842	67.2077	114.8706	122.4664	72.9722	53.6388	89.9855	93.2184	130.4373	77.8761	13.6699	96.33	173.1179	147.9777	185.528	158.9209	32.5173	45.8473	10.4195	108.6081	126.3959	151.1533	109.486	211.3357	55.0289	94.5075	75.6592	105.9082	160.7787	96.7528	245.048	80.0239	90.9893	119.3557	123.8633	189.7468	139.1593	73.1264	163.9079	72.8366	42.2641	67.2333	97.5432	222.484	108.0104	110.7471
ADCY10	0.1013	0.0723	0.1302	0.1634	0.1675	0.1759	0.2286	0.255	0.115	0.1369	0.1816	0.1026	0.2556	0.0502	0.1707	0.1231	0.1586	0.0832	0.1001	0.0758	0.071	0.0443	0.0541	0.1143	0.163	0.0964	0.1149	0.0382	0.1012	0.1136	0.066	0.1419	0.0928	0.2052	0.0702	0.0688	0.118	0.1264	0.1493	0.0589	0.0605	0.1478	0.1465	0.097	0.0576	0.0694	0.1188	0.1333	0.1563
UIMC1	10.835	10.9647	14.54	13.4537	14.5459	14.595	12.3399	15.787	12.5748	13.7371	13.9294	14.4799	15.718	8.8714	15.0394	12.7225	12.6615	12.5657	12.1607	11.6782	9.6592	10.8947	11.6304	11.7542	12.1998	12.1426	12.9857	9.1019	12.2756	11.8656	11.4167	12.6755	12.7412	13.1866	10.2309	12.5816	13.1232	14.0534	12.585	12.7758	13.3987	12.5869	12.5657	11.6886	11.357	10.9934	13.1668	12.4989	12.6367
NUP107	10.358	11.1909	9.2811	9.1771	10.855	11.9011	7.9648	10.491	9.2139	11.1229	9.5889	11.3389	11.2941	6.9342	11.5969	9.8163	11.8253	11.974	12.752	8.1327	10.6422	7.3141	10.1346	12.5417	11.726	8.4831	10.1786	7.3432	8.7006	7.7632	9.3051	15.4269	11.6562	12.9511	6.6133	7.791	13.1819	10.4639	15.3294	12.0763	8.1411	15.7728	10.5833	10.0568	9.3552	12.2122	13.6293	11.3268	7.7505
TCEAL2	0.036	0.0536	0.05	0.0434	0	0.0553	0	0.0997	0.0973	0.0774	0.0658	0.0571	0.0235	0.0361	0	0	0.0209	0.0231	0.0188	0.0174	0.0093	0.0184	0	0	0	0	0.0186	0.0156	0	0.0178	0.0357	0.0195	0	0	0	0.0202	0.0363	0	0	0.0541	0	0.072	0	0	0.0111	0.062	0.0562	0.0659	0.0436
ALAD	24.2912	22.6001	28.1078	19.4247	17.6817	29.2567	22.765	21.376	15.9367	27.9003	17.5934	23.8137	31.517	12.1294	29.104	37.7591	45.303	40.787	36.2738	14.4295	20.7326	13.7734	27.8932	39.3895	45.6097	24.6396	37.171	18.465	31.5233	23.6852	28.9413	50.1106	32.7168	56.9644	15.9445	23.5389	43.3805	33.2529	56.8963	35.4391	23.0715	47.6809	23.6816	16.4102	19.752	36.3121	47.5706	31.5011	30.8216
MT-TA	12.7042	20.9854	12.5568	11.9618	6.103	3.4774	21.1114	7.6495	10.1706	10.059	8.9605	12.986	12.9712	11.5181	18.8751	11.6435	14.5769	16.7622	8.882	12.9326	11.9359	12.7698	18.0984	9.3246	8.5254	15.0151	15.4733	9.7564	9.218	19.6011	18.9991	12.4992	23.1458	14.0818	13.203	18.3118	16.8543	19.1273	18.1433	28.1979	34.1359	12.7004	22.3126	9.9703	22.5876	20.4855	14.9918	18.2832	17.4814
CMTM1	2.1936	2.4151	2.3977	3.0135	1.8317	2.0557	1.4872	2.3587	2.9494	1.8578	2.1041	2.7386	3.2451	1.7289	3.3995	2.0149	2.2029	2.0657	1.9753	2.1203	1.2621	2.0709	1.3768	1.6791	1.0392	1.2801	2.067	1.5697	1.4296	1.9099	1.3637	1.4208	2.0108	1.3079	0.7954	1.8034	1.8854	2.401	1.7169	1.4448	2.1396	1.5246	1.9804	1.9304	2.009	0.9263	1.9212	1.016	1.1846
NLRP9	0	0	0	0	0	0	0	0	0	0	0	0	0	0	0	0	0	0	0	0	0	0.0045	0	0	0	0.0045	0.0015	0	0	0	0.0018	0	0	0	0	0	0	0	0	0	0	0	0	0	0	0	0	0	0
C11orf1	1.567	1.396	1.388	1.3701	1.0019	1.0894	0.9382	1.2867	1.0005	1.5644	1.2865	1.0436	1.1298	1.2108	1.2523	1.3074	1.5229	1.1725	1.7041	2.0691	1.7168	1.0333	1.1116	1.7555	1.4037	1.0489	1.0131	1.0657	1.418	0.9528	1.2215	1.7108	1.8524	1.5999	1.1596	1.1326	1.3447	0.9907	1.9887	1.439	0.903	2.0472	1.3248	1.4876	1.4654	1.5337	1.4545	1.6352	1.4343
NACC2	10.1177	11.5635	9.6709	9.2681	7.5725	8.4442	6.0309	8.1549	8.9129	10.5665	6.8307	9.4776	10.0322	12.5381	6.2902	10.0658	7.5625	8.6268	8.3118	11.9854	8.4307	13.1347	10.3098	7.0081	8.1788	8.67	12.2727	11.8326	13.279	12.9746	10.7997	5.1052	6.0728	4.5759	2.6745	5.6266	10.3111	10.1351	5.0219	6.875	12.0962	6.2611	8.0736	7.2196	10.2766	7.1292	8.8844	7.5057	7.4232
RNU6-598P	0	0	0	0	0	0	0.1305	1.1572	0.5047	0	0.4176	0	0	0	0	0	0.0132	0	0	0	0	0	0	0	0	0	0	0	0	0	0	0	0	1.0444	0.1542	0	0.0043	0.1602	0	0	0	0.2915	0	0.0873	0	0.0239	0.4471	0	0
CDKL4	0.0999	0.0344	0.1267	0.1269	0.1548	0.0736	0.082	0.3068	0.0912	0.0472	0.1225	0.2516	0.1174	0.055	0.009	0.0817	0.0214	0.0985	0.0904	0.0445	0.134	0.1078	0.05	0.0539	0.0933	0.0968	0.1095	0.0786	0.1235	0.05	0.1278	0.0801	0.1648	0.1512	0.0855	0.0805	0.0734	0.0476	0.0753	0.1204	0.0575	0.0842	0.1742	0.1571	0.0524	0.1692	0.1209	0.0896	0.0482
MEGF9	50.9564	66.1424	38.4982	50.3366	57.6554	43.5662	32.032	43.3163	28.9469	48.6938	39.0887	40.7732	56.9817	87.3423	30.9036	32.911	25.6355	45.4951	53.549	76.204	95.6026	113.8633	108.3864	44.7085	42.5122	59.7339	101.4429	86.2718	93.6534	118.1433	102.5204	22.4321	30.3408	27.4632	10.6104	25.3401	57.8543	61.4875	15.4951	42.9501	52.0302	24.5332	26.9292	24.9684	46.1631	61.5846	51.5959	56.075	36.9234
RANBP3	7.1786	6.675	8.5256	8.1038	7.1565	7.7389	8.1109	8.018	10.3039	7.9546	7.9533	7.9787	7.5304	4.8027	6.7787	5.5785	5.6206	5.6982	5.274	4.1477	4.227	4.6977	4.6154	6.6587	5.6356	5.0057	5.3451	4.3681	5.2284	4.7975	4.5745	6.4999	5.4241	6.2492	4.8437	4.1869	5.6138	5.0846	6.6974	5.0638	4.6911	7.0082	5.3907	7.4322	4.603	5.293	5.6426	4.9342	5.1149
ZFYVE21	2.316	2.84	2.5727	2.6746	1.7297	3.456	2.2369	3.2049	2.7694	3.1154	2.214	3.5666	3.4603	1.2822	2.3687	3.4094	3.6575	2.8847	2.2069	1.2273	1.3424	1.53	2.0905	2.7133	2.9888	2.327	3.5116	1.3261	1.9953	2.1894	2.5428	3.5287	2.926	4.1219	1.5135	2.3111	3.4197	3.6938	3.7466	3.1709	2.5256	4.2011	2.6656	1.6566	2.0772	2.6737	3.7508	2.8066	2.3215
MIR889	0	0	0	0.4305	0	0	0	0	0	0	0	0	0	0	0	0	0	0	0	0	0	0	0	0	0	0	0	0	0	0	0	0	0	0	0	0	0	0	0	0	0	0	0	0	0	0	0	0	0
AC010731.2	0	0	0	0	0	0	0	0	0	0	0	0	0	0	0	0	0	0	0	0	0	0	0	0	0	0	0	0	0	0	0	0	0	0	0	0	0	0	0	0	0	0	0	0	0	0	0	0	0
AC023824.4	0	0	0	0	0	0	0	0	0	0	0	0	0	0	0	0	0	0	0	0	0	0	0	0	0	0	0	0	0	0	0	0	0	0	0	0	0	0	0	0	0	0	0	0	0	0	0	0	0
KRT8P38	0	0	0	0	0	0	0	0	0	0	0	0	0	0	0	0	0	0	0	0	0	0	0	0	0	0	0	0	0	0	0	0	0	0	0	0	0.0106	0	0.0061	0	0	0	0	0	0	0	0	0	0
RNU6-828P	0.4381	0.5453	1.3655	1.2657	3.5776	2.0024	1.461	1.746	1.3201	2.1522	1.8749	1.8172	1.844	0.506	2.3515	0.7559	0.4888	0.6422	0.818	0.8809	0.0909	0.7722	0.8876	1.1899	0.8288	0.7496	0.8338	0.6191	0.9199	0.5984	0.9014	2.0276	1.1135	1.7581	0.389	0.7168	1.1482	1.1051	2.987	1.7041	1.1745	0.458	1.7802	0.9731	0.9771	1.4073	0.5641	1.1954	0.9722
RNU6-949P	0	0	0	0	0	0	0	0	0	0	0	0	0	0	0	0	0	0	0	0	0	0	0	0	0	0	0	0	0	0	0	0	0	0	0	0	0	0	0	0	0	0	0	0	0	0	0	0	0
ATAD3C	0.1086	0.117	0.1518	0.1896	0.0547	0.0679	0.0701	0.0639	0.0807	0.097	0.0538	0.0271	0.0444	0.0303	0.0068	0.087	0.083	0.1381	0.1314	0.0731	0.0451	0.0578	0.0447	0.1688	0.0516	0.0756	0.0554	0.0785	0.0539	0.0522	0.1118	0.0694	0.1054	0.1219	0.0446	0.0761	0.0762	0.0512	0.088	0.1021	0.0706	0.1004	0.019	0.0776	0.0887	0.1074	0.0706	0.1778	0.0909
LINC02482	1.7727	1.8283	1.7983	0.6256	0.9783	0.9337	0.7822	1.0035	1.5128	2.1441	1.5171	0.4782	0.9894	0.5685	1.1368	1.6305	1.3142	1.1986	1.6004	1.2734	0.7245	1.1221	1.184	0.9885	0.8062	1.8617	1.3137	0.6057	0.3689	0.9184	1.3185	0.8675	0.7822	0.8209	0.5741	0.8832	0.7638	0.6325	1.0148	1.354	0.7952	1.3575	0.8144	0.6936	0.8286	1.1292	1.2491	1.3413	0.781
AC023141.4	0	0	0	0	0	0	0	0	0	0	0	0	0	0	0	0	0	0	0	0	0	0	0	0	0	0	0	0	0	0	0	0	0	0	0	0	0	0	0	0	0	0	0	0	0	0	0	0	0
AC092849.1	4.3774	3.3409	4.9496	4.593	6.2452	5.7625	21.2946	43.3257	7.4693	6.827	6.2521	3.3197	6.1068	3.4783	4.5392	4.1411	4.52	4.2911	4.2023	18.4767	7.0952	6.0469	2.9728	4.0621	5.1715	5.2443	2.4141	3.339	3.867	5.8677	1.9632	4.7291	3.9376	4.2693	2.6745	4.9359	3.1098	3.6858	5.0052	2.3461	5.1468	3.4431	5.8064	5.3883	3.9816	1.8863	4.118	3.675	4.758
DUSP27	0.0313	0.106	0.0484	0.0564	0.0101	0.0653	0	0.0099	0.0284	0.0499	0.0458	0.0332	0.0091	0.0384	0.1507	0.0612	0.0242	0.0268	0.0291	0.0405	0.0072	0.0214	0.0138	0.1288	0.0681	0	0.0144	0.0151	0.032	0.0482	0.0345	0.0716	0.0253	0.0721	0	0.0234	0.0632	0.0079	0.0311	0.0768	0.0082	0.0744	0.0243	0.0843	0.0086	0.0274	0.0507	0.0219	0.0549
MIR553	5.6383	1.9024	3.4727	6.2132	9.2779	11.1048	3.3784	4.6809	5.6711	6.8204	6.3485	7.0137	11.4937	1.8292	9.2206	4.0311	2.9204	4.0307	4.1833	1.5699	1.523	2.3647	3.3491	2.7983	2.8024	2.1457	3.0051	1.8851	1.963	1.8462	1.1736	7.5001	1.8253	5.997	3.5797	1.8378	2.0333	5.904	5.2905	3.201	3.8071	3.9182	4.7735	3.5821	3.3425	4.7565	4.2405	2.7086	3.7829
RN7SL219P	0	0.1214	0	0.0654	0	0	0	0	0.0229	0	0.3729	0	0.0666	0	0.3852	0	0	0.0687	0	0.0929	0.21	0.1987	0.0328	0.2499	0.0005	0	0.1367	0.1771	0	0.0504	0.0864	0	0	0	0	0	0.1542	0.152	0.1032	0.0511	0	0.0987	0	0.2573	0.3139	0.1401	0.0398	0.2042	0
AC013643.1	0	0	0	0	0	0	0	0	0	0	0	0	0	0	0	0	0	0	0	0	0	0	0	0	0	0	0	0	0	0	0	0	0	0	0	0	0	0	0	0	0	0	0	0	0	0	0	0	0
ATG4AP1	0	0	0	0	0	0	0	0	0	0	0	0	0	0	0	0	0	0	0	0	0	0	0	0	0	0	0	0	0	0	0	0	0	0	0	0	0	0	0	0	0	0	0	0	0	0	0	0	0
C11orf86	0	0	0	0	0.0367	0	0	0	0	0	0	0	0	0	0	0	0	0	0	0	0.026	0	0	0	0	0	0	0.0219	0	0	0	0.0116	0	0.0291	0	0	0	0	0	0	0	0	0	0	0	0	0	0	0.0614
AC005041.2	0.0749	0.3755	0.0307	0.0708	0	0.0656	0	0.1074	0.3897	0	0.0688	0.3111	0	0.0492	0.0221	0	0.0227	0	0.0444	0	0	0	0	0	0	0.0043	0	0	0	0.0179	0	0.053	0	0	0	0	0.0301	0	0	0	0	0	0	0.1167	0	0	0	0	0
AC011476.3	1.0984	2.9831	3.5676	2.8246	2.1047	3.5789	3.19	0.6724	5.4895	3.1982	4.409	2.1116	2.4671	1.8367	1.1918	2.558	2.449	0.8781	1.8202	2.4988	1.0812	0.8402	1.0331	1.4142	1.9471	3.7744	1.2119	1.5691	0.2546	0.5074	0.5671	1.6138	1.5014	3.2904	6.5726	14.0228	0.3366	2.2217	6.8579	0.762	3.9495	3.5401	4.0948	3.576	7.1364	2.2123	1.7488	0.2351	1.3242
AL139241.1	2.1532	1.8509	4.3798	4.4987	3.0373	3.2071	3.3875	5.4375	4.843	3.6234	4.2139	2.9773	2.9544	0.9093	2.5552	0.689	0.738	1.1748	0.7729	1.4151	0.3001	1.1695	0.7856	1.5507	0.7068	0.4683	1.0953	0.7308	0.6595	0.6812	0.4638	1.4743	0.9235	1.0533	0.681	0.4627	0.7949	0.4988	0.9802	0.4063	0.7461	1.7566	1.4805	1.9816	0.4363	0.9095	1.1093	0.3646	0.8783
FUCA1	9.4133	20.6775	7.4632	8.82	8.455	8.6959	6.2918	8.0992	7.213	9.3289	6.9714	6.5304	7.6687	11.8559	5.1897	10.6012	8.5583	8.7318	10.2968	16.3735	11.6372	18.4865	15.9279	8.3275	9.9825	12.1382	13.3492	12.0791	15.0007	13.3378	15.7188	8.7607	12.9572	10.3587	4.399	8.7197	11.0982	13.2231	4.1485	8.5199	13.13	7.0005	10.1219	6.7272	9.5993	9.929	11.7327	10.5892	14.2146
AC055855.2	0.0887	0.1888	0.5356	0.047	0.4109	0.2524	0.1858	0.1853	0	0.0705	0.3372	0.248	0.955	0.0301	0.7681	0.1384	0.139	0.3465	0.2535	0.0166	0.2	0.1027	0.2557	0.0318	0.2345	0.0652	0.0518	0.2772	0.0762	0.0166	0.0594	0.1999	0.0258	0.2497	0.183	0.0306	0.1511	0	0.2378	0.0737	0.1362	0.2052	0.2443	0.2518	0.2407	0.1981	0.2495	0.0893	0.2551
AC104393.1	0	0	0.0163	0.1691	0.0853	0.0441	0	0	0	0	0	0	0.0177	0	0	0	0	0.0642	0.1226	0	0	0	0	0	0	0	0	0.1138	0	0	0	0	0	0.0615	0	0	0	0	0.1373	0	0	0	0.0822	0	0	0	0	0	0.0886
FKBP1B	1.3011	0.9798	1.3523	1.0639	1.5358	2.2171	1.3421	1.3774	0.8492	1.4963	0.7891	1.8351	2.1156	1.0514	1.5943	3.6008	3.4111	3.3249	1.8653	1.1947	1.3486	1.4118	1.8371	2.5216	3.1778	2.0356	3.0222	1.3415	2.2551	2.1145	2.1301	3.7075	2.8968	4.4473	1.3567	2.249	3.4399	2.8348	3.2228	2.7049	1.8202	2.4662	2.6477	1.0106	1.8615	1.9869	4.1272	2.2849	2.1653
AC091059.1	0	0	0	0	0	0	0	0	0	0.1998	0	0	0	0	0	0	0	0	0	0	0	0	0	0	0	0	0	0	0	0	0	0	0	0	0	0	0.0675	0	0	0	0	0	0	0	0	0	0	0	0
MIR3683	0.3854	0.8269	0.7956	1.864	0.5175	1.4312	0.9886	1.6422	0.5071	0.6104	1.7032	1.7878	0.9056	0	0.4054	1.2797	1.248	0.3497	0.6157	0.3596	0.3557	0	0.4626	0.9467	0.7311	1.0736	1.4986	0.665	0.1101	0.1789	0.7757	0.9597	0.7123	1.2344	0.314	0.7446	0.4773	1.6969	0.9248	0	1.2157	0.2635	0.9609	0.0955	0.4733	0.6985	0.8977	0.7799	0.7643
MYPOP	3.0968	3.3712	3.5025	2.8641	1.6504	2.6354	1.7338	2.416	3.8881	3.0907	4.5068	2.9963	2.1111	2.6062	2.2895	2.2696	2.4905	2.2291	2.0672	2.1717	1.919	2.7325	2.4334	3.1665	2.0384	1.8888	2.058	1.1163	2.6825	3.1329	2.4018	1.9414	2.2425	2.1954	1.182	1.2851	2.8765	2.1069	2.4685	2.0444	2.4809	3.2186	2.1913	2.3436	1.9968	1.91	2.7506	2.1814	2.3874
KRTAP2-3	0	0	0	0	0	0	0	0	0	0	0	0	0	0	0	0	0	0	0	0	0	0	0	0	0	0	0	0	0	0	0	0	0	0	0	0	0	0	0	0	0	0	0	0	0	0	0	0	0
GRPR	0.2375	0.2132	0.4332	0.2523	0.2799	0.1499	0.0963	0.0624	0.1421	0.209	0.2378	0.1899	0.1524	0.2059	0.1121	0.2127	0.1905	0.2155	0.0648	0.2488	0.2536	0.2561	0.263	0.128	0.2197	0.2702	0.2139	0.166	0.2453	0.2075	0.2669	0.1513	0.0701	0.0652	0.0929	0.1185	0.1956	0.2934	0.07	0.1818	0.1573	0.1293	0.1891	0.1121	0.154	0.1402	0.111	0.1511	0.1948
AC092630.1	0	0	0	0	0	0	0	0.2551	0	0	0	0	0	0	0	0	0	0	0	0	0	0	0	0	0	0	0	0	0	0	0	0	0	0	0	0	0	0	0	0	0	0	0	0	0	0	0	0	0
AC025039.1	0	0	0	0	0	0	0	0	0	0	0	0	0	0	0	0	0	0	0	0	0	0	0	0	0	0	0	0	0	0	0	0	0	0	0	0	0	0	0	0	0	0	0	0	0	0	0	0	0
RPLP1	99.9108	77.2621	78.2776	58.6631	66.0327	72.8175	64.6846	81.106	58.3754	69.8928	62.6974	53.327	63.724	80.0227	54.9675	98.1201	85.7609	75.5007	83.3297	95.929	116.3099	75.5639	91.0282	109.8193	100.8185	95.9003	101.7259	85.8456	97.1762	93.0375	106.9484	87.0955	84.0501	76.8335	68.2356	79.9735	77.4498	54.8091	77.8083	70.4994	70.6914	97.3113	58.2421	80.2643	72.4461	90.2088	83.0655	87.2906	72.5709
CDKN1A	13.2607	8.4014	11.5888	7.8851	32.8037	9.5448	43.9618	27.9286	9.026	13.4398	10.5382	8.8631	9.4697	61.8098	12.0378	119.4345	72.3673	40.9867	56.2676	98.4872	71.6718	49.1644	61.5338	35.9406	86.7927	77.7077	30.5217	85.9525	110.5386	57.2684	50.2711	23.9636	66.5294	63.222	153.9742	162.1115	47.8706	84.7864	34.887	57.3575	89.1828	18.2289	65.8531	37.4437	96.285	52.3733	27.8485	76.1169	133.0214
COX11	3.5814	4.8285	2.7333	3.1924	2.2762	3.1763	2.0989	2.3461	3.0478	2.891	2.8279	2.7241	2.4156	2.2218	2.2485	2.295	2.7025	2.4355	3.0454	2.1376	3.2382	2.1295	2.4717	3.3284	2.61	2.3575	2.6335	2.5752	2.2335	1.8471	2.7408	2.9519	2.8498	2.7283	1.4488	1.8934	3.2526	1.9482	3.1665	2.8286	1.8624	3.4123	2.4243	3.2087	2.55	3.3833	2.9879	2.7358	1.9517
AL139327.2	0	0	0	0	0	0	0	0	0	0	0	0	0	0	0	0	0	0	0	0	0	0	0	0	0	0	0	0	0	0	0	0	0	0	0	0	0	0	0	0	0	0	0	0	0	0	0	0	0
AL031770.1	0	0	0.049	0	0	0	0	0	0	0	0	0	0	0	0	0	0	0	0	0	0	0	0	0	0	0	0	0	0	0	0	0.0191	0.0365	0	0	0	0	0	0	0	0	0	0	0	0	0	0	0	0
MAFG-DT	0.3709	0.4143	0.3185	0.2701	0.0663	0.3439	0.2441	0.2963	0.2904	0.2252	0.6309	0.3093	0.3437	0.2064	0.2927	0.3641	0.4934	0.2742	0.3326	1.1224	0.4065	0.2427	0.2626	0.2332	0.284	0.2635	0.2547	0.1978	0.2011	0.2804	0.1806	0.5292	0.2827	0.4864	0.2931	0.2994	0.3401	0.3144	0.4052	0.3087	0.2408	0.629	0.156	0.2217	0.2921	0.2147	0.4065	0.3216	0.37
LINC01928	0	0	0	0	0	0	0	0	0	0	0	0	0	0	0	0	0	0	0	0	0.0242	0	0	0	0	0	0	0	0	0	0	0	0	0	0	0	0	0	0	0	0	0	0	0	0	0	0	0	0
BSND	0.0003	0	0	0	0	0.0116	0	0	0	0	0	0.0137	0	0	0	0.0056	0	0	0	0	0	0	0	0	0	0	0	0	0	0	0.0171	0	0	0	0	0	0.0047	0	0	0	0	0	0	0	0	0	0	0	0
AL353732.1	0	0	0	0	0	0	0	0	0	0	0	0	0	0	0	0	0	0	0	0	0	0	0	0	0	0	0	0	0	0	0	0	0	0	0	0	0	0	0	0	0	0	0	0	0	0	0	0	0
AC096711.2	0	0	0.0969	0.2123	0.2723	0.1171	0.1023	0.0696	0.084	0.5891	0.268	0.2899	0.328	0.0388	0.0595	0.4586	0.1244	0.0424	0.1298	0	0.0384	0.1513	0.0653	0.4202	0.061	0	0	0	0.1012	0.141	0	0.1616	0.0301	0	0.1427	0	0.1208	0.1246	0.366	0.0993	0	0.1758	0	0.1957	0.245	0.0296	0.1511	0	0
BIN2P1	0	0.035	0	0	0	0.0262	0	0.0277	0	0.014	0	0	0	0	0	0	0.0114	0	0	0	0.0202	0	0	0.0202	0	0	0	0	0	0	0	0.0212	0	0	0	0	0.0198	0	0	0	0	0	0	0	0	0	0	0	0
AP000777.3	0.2013	0.6589	0.0374	0.322	0.0563	0.0474	0.0175	0.1931	0.6023	0.2393	0.1107	0.0063	0.1113	0.0257	0.2526	0.1298	0	0.0392	0.0318	0.0973	0.0905	0.1286	0.0214	0.1069	0.043	0.0129	0.0632	0.264	0.0611	0.0845	0.0499	0.0043	0.1262	0.1953	0.033	0.1175	0.2262	0.2308	0.0908	0.1558	0.1183	0.0407	0.0627	0.0471	0.2144	0.067	0.0318	0.0444	0.1206
MIR4713HG	0.0681	0.0887	0.0743	0.1339	0.0547	0.0973	0.0414	0.2117	0.0363	0.265	0.0879	0	0.116	0.0268	0.0082	0.0587	0.031	0.0274	0.0557	0	0	0.0273	0	0.1263	0.0376	0	0	0.0019	0	0.0264	0.0321	0.0934	0.0277	0.1442	0	0.0093	0.0229	0.1602	0	0.0665	0	0.1095	0.0388	0.0681	0.0331	0.0263	0	0	0.1234
RNF214	5.8486	6.189	5.9688	6.6373	3.8061	5.3588	2.6814	4.0213	6.32	6.6971	7.1776	4.5176	4.7555	3.9437	4.9248	4.2356	4.1208	4.5107	4.7712	3.7254	4.6268	4.5272	4.5871	5.5502	4.0287	3.4287	4.666	3.0651	4.2398	4.5264	4.2884	5.1627	4.6367	4.3224	1.8047	2.8515	4.9342	3.2796	4.6303	4.2385	3.5289	6.1047	3.4812	4.8546	3.8171	4.6833	5.488	4.6665	3.3054
RN7SL865P	0	0	0	0	0	0	0	0	0	0	0	0	0	0	0	0	0	0	0	0	0	0	0	0	0	0	0	0	0	0	0	0	0	0	0	0	0	0	0	0	0	0	0	0	0	0	0	0	0
AC105219.2	0	0	0	0	0	0	0	0.0312	0	0	0.0569	0.007	0	0	0	0	0.0465	0	0	0	0	0	0.0202	0	0	0	0	0	0	0	0	0	0	0	0	0	0	0	0	0	0	0	0.0263	0	0	0	0	0	0.0307
MIR500A	0	0.2995	0.1117	0.6338	0.2306	0.2985	0	0.0934	0	0	0.1018	0.3966	0.091	0.0233	0	0	0.1262	0.1008	0	0	0	0	0	0.1745	0.014	0.1805	0	0	0	0	0.023	0.1623	0.0962	0	0.1832	0	0.1205	0.1638	0.7753	0	0.1755	0	0	0	0	0.1054	0.2748	0	0.1215
MYADM	107.9489	69.1487	78.358	97.2016	148.8984	82.438	99.1905	130.9212	69.8782	94.5185	77.9256	55.607	113.1426	110.0841	80.193	153.8936	111.1139	106.4017	151.3119	151.2087	169.8086	175.742	135.956	109.5057	169.3283	137.9601	118.2625	191.8483	187.0683	162.3881	139.9902	66.1381	115.4337	80.5911	87.387	192.8077	124.135	142.612	61.1004	102.9146	156.5995	62.5473	88.344	81.0689	159.6203	101.8953	113.1223	119.5558	98.6025
RNU1-27P	0	0	0	0	0	0	0	0	0	0	0	0	0	0	0	0	0	0	0	0	0	0	0	0	0	0	0	0	0	0	0	0	0	0	0	0	0	0	0	0	0	0	0	0	0	0	0	0	0
AL078590.1	0	0	0.0761	0.0841	0	0	0.0926	0.0885	0.0698	0.0323	0	0.0154	0	0	0	0	0	0.0422	0	0	0.0644	0.0358	0	0	0.0514	0	0.0648	0.072	0	0.0071	0	0.0058	0	0.0288	0	0	0.0631	0	0.0061	0.0628	0	0.0313	0.2349	0.0818	0	0.0373	0	0.0602	0
AP003733.1	0	0	0	0	0	0	0	0.0336	0	0	0	0	0	0.0353	0	0	0	0	0	0.1759	0.0013	0	0	0	0	0.0033	0.0087	0	0	0	0	0	0	0	0.038	0	0	0.0199	0	0	0	0.0235	0.0283	0.0448	0	0	0	0.0184	0.1548
AF274573.1	0	0	0	0	0	0	0	0	0	0	0	0	0	0	0	0	0	0	0	0	0	0	0	0	0	0	0	0	0	0	0	0	0	0	0	0	0.0044	0	0	0	0	0	0	0	0	0	0	0	0
AC005486.1	0	0	0.0743	0.0834	0	0.0585	0	0.0147	0	0	0	0	0	0	0	0.0465	0.0708	0.1702	0	0.1325	0	0	0	0	0.2382	0	0	0	0	0.0624	0.075	0.0361	0.0719	0	0	0	0	0.0511	0	0.1037	0	0	0.0854	0	0.1109	0	0.0238	0	0.0717
RNU6-536P	0.2114	0	0	1.0501	0	0.9581	0	0.5648	0.2229	0.1506	0.4098	0.1335	0	0	0	0	0.1559	0	0	0.1262	0	0.0845	0	0.1442	0	0.1478	0	0	0.1431	0.0235	0.4181	0	0.2381	0	0	0	0.1116	0	0	0.1573	0	0	0.237	0.3767	0	0.2001	0	0.0015	0.1566
AMD1P3	0.4528	0.5524	0.395	0.8695	0.2829	0.7161	0.1292	0.2338	0.7823	0.464	0.7896	0.5152	0.2994	0.2002	0.4021	0.1778	0.1977	0.5894	0.4835	0.0298	0.2161	0.3202	0.1599	0.256	0.2949	0.1993	0.3596	0.5288	0.2901	0.0251	0.0991	0.6228	0.0813	0.362	0.2713	0.1433	0.5649	0.2552	0.4685	0.4602	0.2317	0.3789	0.168	0.3652	0.3787	0.1735	0.3596	0.3979	0.2375
AC109471.1	0	0	0	0	0	0	0	0	0	0	0	0	0	0	0	0	0	0	0	0	0	0	0	0	0	0	0.0256	0	0	0	0	0	0	0	0	0	0	0	0	0	0	0	0	0	0	0	0	0	0
SDK1	0.1379	0.0639	0.3836	0.2345	0.4489	0.0943	0.1973	0.6356	0.1301	0.1542	0.3541	0.1432	0.0607	0.1819	0.671	0.1668	0.3268	0.0928	0.2055	0.1083	0.1809	0.0919	0.1077	0.14	0.0991	0.0763	0.0618	0.0248	0.0858	0.2048	0.2574	0.1446	0.2425	0.1966	0.1314	0.136	0.1485	0.1842	0.1186	0.118	0.1677	0.0872	0.0683	0.1931	0.1188	0.0763	0.1944	0.0659	0.0362
SLC17A9	10.8869	8.4503	6.2268	3.7174	5.5331	10.5046	5.3704	8.041	6.0304	6.75	6.7193	7.7002	7.1543	5.9158	5.1817	6.7606	5.274	4.5689	6.2015	5.8416	4.841	4.3456	7.1705	5.5248	4.4465	6.2834	6.7562	6	4.4315	6.1852	5.7107	5.6936	5.7183	5.6882	3.4242	3.763	6.0775	4.7956	6.6534	4.6022	5.3427	7.1632	8.4552	8.9838	8.7582	5.4602	6.4321	6.1482	4.4703
RN7SKP197	0	0	0	0	0	0	0	0.0714	0	0.1237	0	0	0	0	0	0.0998	0	0	0	0	0	0	0	0	0	0	0	0.0438	0	0	0	0	0	0	0	0	0	0	0	0	0.0591	0	0	0	0	0	0.0525	0	0
AL354692.1	0	0	0	0	0	0	0	0	0	0	0	0	0	0	0	0	0	0	0	0	0	0	0	0	0	0	0	0	0	0	0	0	0	0	0	0	0	0	0	0	0	0	0	0	0	0	0	0	0
RN7SKP189	0	0.0541	0	0	0	0	0.0704	0	0	0	0.0664	0.0721	0	0	0	0	0	0	0	0.044	0	0	0.0449	0	0	0	0.094	0	0	0.0449	0	0	0	0.0523	0	0	0	0	0	0	0	0	0	0	0	0	0	0	0
AC142283.1	0	0	0	0	0	0	0	0	0	0	0	0	0	0	0	0	0	0	0	0	0	0	0	0	0	0	0	0	0	0	0	0	0	0	0	0	0	0	0	0	0	0	0	0	0	0	0	0	0
LSM3P3	0	0	0	0	0	0	0	0	0	0	0	0	0	0	0	0	0	0	0	0	0	0	0.0634	0	0	0	0	0	0	0	0	0	0	0	0	0	0	0	0	0	0	0	0	0	0	0	0	0	0
LINC02290	0	0	0	0	0	0	0	0	0	0	0	0	0	0	0	0	0	0	0	0	0	0	0	0	0	0	0	0	0	0	0	0	0	0	0	0	0	0	0	0	0	0	0	0	0	0	0	0	0
CDK4P1	0	0	0	0	0	0	0	0	0	0	0	0	0	0	0	0	0	0	0	0	0	0	0	0	0	0	0	0	0	0	0	0	0	0	0	0	0	0	0	0	0	0	0	0	0	0	0	0	0
ERVFRD-3	0.2997	0.4384	1.059	0.8384	0.8828	0.8775	0.7744	0.9871	0.7146	0.9582	1.1694	1.0438	0.9426	0.4456	0.2947	0.4254	0.4458	0.2682	0.3375	0.1832	0.1351	0.4387	0.2596	0.3695	0.2535	0.4266	0.364	0.1929	0.3521	0.2068	0.5299	0.7503	0.2785	0.6074	0.1119	0.2065	0.2958	0.3374	0.7088	0.2613	0.3668	0.5674	0.4146	0.7539	0.3435	0.3521	0.279	0.2334	0.316
SELENON	14.6361	13.4323	13.8357	11.5952	11.3268	12.8715	10.1687	15.3621	11.6189	12.5438	12.6225	9.6543	13.6072	16.8831	10.2676	18.5392	14.3678	13.2867	16.6733	17.774	19.5371	20.8126	14.4611	16.4027	19.4615	15.6487	16.4431	16.0247	20.8973	19.3909	18.9439	15.2333	12.9019	14.2514	13.9535	13.4245	17.6296	12.9037	10.363	12.2904	15.828	15.5698	11.5305	13.2473	14.1807	14.0973	15.8276	14.3777	14.1953
MIR4443	0	0	0	0	0	0	0	0	0	0	0	0	0	0	0	0	0	0	0	0	0	0	0	0	0	0	0	0	0	0	0	0	0	0	0	0	0	0.1667	0	0	0	0	0	0	0	0	0	0	0
ZFYVE27	10.9235	12.1452	11.046	10.4604	10.7186	13.1782	11.384	9.7509	14.1904	10.9357	9.2486	11.5566	12.2724	7.3724	12.8845	10.8244	12.5975	11.2832	8.6683	7.1878	6.7233	6.5538	7.34	10.2802	9.5315	9.6667	9.6589	8.5296	8.696	8.297	6.7798	12.2036	9.2009	12.1494	9.7155	11.2924	10.2683	11.2728	12.8583	9.4444	7.4014	12.5714	11.5086	12.9844	8.958	9.2626	11.1114	9.5694	9.76
LRCH2	0.0487	0.0477	0.0212	0.0329	0.0618	0.0411	0	0.091	0.0025	0.0319	0.0664	0.0387	0.0398	0.058	0.072	0.0358	0.0647	0.0273	0.0508	0	0.0627	0.0373	0.0241	0.0501	0.0179	0.0159	0.0252	0.0211	0.0435	0.0361	0.0664	0.0527	0.0189	0.0315	0.0066	0.0466	0.0501	0.0104	0.0272	0.0366	0.0285	0.096	0.0213	0.0854	0.0377	0.024	0.0661	0.0479	0.0171
AL445933.1	0	0	0	0	0	0	0	0	0	0	0	0	0	0	0	0	0	0	0	0.0146	0	0	0	0	0	0	0	0	0.0154	0	0	0	0	0	0.0408	0.017	0	0	0	0	0	0	0	0	0	0	0	0	0.0367
RGS8	0	0	0	0	0	0	0	0	0	0	0	0	0	0	0	0	0	0	0	0	0	0	0	0	0	0	0	0	0	0	0	0.0135	0	0	0	0	0	0.0096	0	0	0	0	0	0	0	0	0	0.0045	0
CANT1	12.0988	12.1121	8.7258	10.2915	10.7768	10.5898	9.8525	9.123	9.8655	10.8971	8.8353	10.6094	10.5376	9.1442	13.2267	10.9318	10.8824	10.3728	11.5164	10.6937	9.0831	12.0238	9.5599	11.6966	10.2511	9.7061	10.9843	9.9534	10.9287	10.3687	9.3917	9.7368	9.3049	9.8177	9.0159	9.1648	10.5339	10.4201	9.9136	8.158	9.3321	10.8025	10.1198	10.5024	10.5662	8.3816	11.038	9.9003	11.8375
OCM2	0	0	0	0	0	0	0	0	0	0.0183	0	0	0	0	0	0	0	0	0	0	0	0	0	0	0	0	0	0	0	0	0	0	0	0	0	0	0	0	0	0	0	0	0.0214	0	0	0	0.0103	0	0
AL122126.1	0	0	0	0	0	0	0	0	0	0	0	0	0	0	0	0	0	0	0	0	0	0	0	0	0	0	0	0	0	0	0	0	0	0	0	0	0	0	0	0	0	0	0	0	0	0	0	0	0
MAPK6P3	0.0139	0	0.0193	0.0094	0.0101	0.0186	0	0.0294	0	0	0.0101	0	0	0.007	0.0125	0.0152	0.0241	0.0089	0.0289	0.0202	0.0071	0.0071	0.0274	0.0143	0.0271	0	0	0.0361	0.0071	0.0137	0.0069	0	0.0144	0	0.0524	0.0156	0.007	0.0157	0	0.0139	0	0.0093	0.0097	0.0088	0.0086	0.0273	0.0142	0.0218	0.0094
ZP3	1.1911	0.6624	0.6214	0.8535	0.9487	0.5111	0.3301	1.1009	0.6425	0.9028	0.8543	0.6066	0.6625	0.9984	0.2944	0.7067	0.8388	1.0752	1.4574	1.6238	0.8978	0.8688	0.8611	1.2016	1.3613	1.1028	0.6285	0.768	0.7203	1.3935	0.9202	0.5275	0.9808	0.3091	0.6087	0.4332	0.9484	0.5992	0.9779	0.6157	0.8252	0.9983	0.728	0.6381	0.7517	1.0956	0.7355	0.9874	0.8116
MYT1	0.3943	0.2176	0.5482	0.4441	0.6501	0.3318	0.7407	0.4764	0.2344	0.373	0.2987	0.8613	0.3844	0.025	0.2752	0.3925	0.5705	0.1248	0.1254	0.0454	0.0158	0.0165	0.1855	0.2542	0.4208	0.3666	0.5242	0.201	0.0964	0.2854	0.2532	0.9203	0.3728	0.6633	0.4528	0.2842	0.2163	0.3582	0.2649	0.4715	0.1856	0.2086	0.3215	0.1738	0.1807	0.3012	0.7452	0.2893	0.1927
AL358473.2	0	0.0351	0	0	0	0	0	0	0	0	0.016	0	0	0	0	0	0	0	0	0	0	0	0	0	0	0.0215	0	0.0512	0	0	0	0.0118	0.0719	0	0	0.0331	0	0.0706	0	0	0	0	0	0	0.0731	0.0108	0	0	0
ZNF70P1	0.1375	0.1713	0.3537	0.1891	0.1252	0.3797	1.4365	0.5339	0.3185	0.1904	0.3471	0.1739	0.2804	0.2169	0.3651	0.1183	0.1114	0.2616	0.3206	0.1862	0.1078	0.0491	0	0.2226	0.167	0	0.0007	0.1245	0.1963	0.2335	0.1684	0.3464	0.1992	0.1105	0.0568	0.0916	0.1315	0.2352	0.2145	0	0.0802	0.3202	0.1518	0.2437	0.1039	0.2184	0.4501	0.1776	0.1942
GSTO1	20.8115	20.7127	14.2571	14.1742	18.8452	16.4082	16.8461	13.8221	10.2437	16.1872	13.1629	16.9122	16.8823	29.9006	17.452	35.5514	27.6721	30.1744	34.734	32.1141	37.541	31.8064	33.8262	26.7527	31.5473	29.2273	31.9358	37.8818	34.4382	29.6934	36.6044	26.4992	33.0113	25.2212	56.9863	42.1672	32.4831	40.9476	29.0907	33.038	41.3343	25.3126	27.7268	19.109	35.5557	28.7913	28.8708	30.2789	31.442
SNORD115-38	0	0	0	0	0	0	0	0	0	0	0	0	0	0	0	0	0	0	0	0	0	0	0	0	0	0	0	0	0	0	0	0	0	0.1535	0	0	0	0	0	0	0	0	0	0	0	0	0	0	0
AC068025.2	1.9538	1.7568	4.9775	5.622	5.7524	4.8114	5.4206	4.1894	5.0085	4.1427	5.4901	4.4706	6.4378	2.2685	6.9151	2.0472	3.0653	3.863	2.2988	2.8332	2.0464	3.3787	2.2873	2.5036	2.248	2.5013	1.7424	3.3637	2.0976	2.3654	2.0896	2.7578	2.8033	3.7481	2.7775	3.7341	2.2531	3.8035	4.0712	2.2062	2.7315	1.8529	3.82	3.4647	3.3515	2.4729	1.8364	2.452	3.3796
RNU6-747P	0	0	0	0	0	0	0	0	0	0	0	0	0	0	0	0	0	0	0	0	0	0	0	0	0	0	0	0	0	0	0	0	0	0	0	0	0	0	0	0	0	0	0	0.1543	0	0	0	0	0
AC004817.1	0	0	0	0	0	0	0	0	0	0	0	0	0	0	0	0	0	0	0	0	0	0	0	0	0	0	0	0.0056	0	0	0	0	0	0	0	0	0	0	0	0	0	0	0	0	0	0	0	0	0
ARNT2	0.2924	0.0299	0.0859	0.2602	0.205	0.0453	0.0536	0.0721	0.0553	0.1073	0.0534	0.0107	0.2094	0.0169	0.1167	0.1004	0.0977	0.0452	0.0626	0.0338	0.0916	0.0957	0.0714	0.004	0.0625	0.0686	0.0896	0.0121	0.065	0.0547	0.079	0.065	0.2175	0.1673	0.076	0.0411	0.0601	0.053	0.3016	0.088	0.0162	0.2143	0.0812	0.0568	0.1233	0.1006	0.1533	0.1551	0.1103
AC139712.1	0	0	0	0	0	0	0	0	0	0	0	0	0.0135	0	0	0	0	0	0	0	0	0.024	0	0	0	0.0064	0	0.0122	0	0	0	0	0	0	0	0	0	0	0	0	0	0	0	0	0	0	0	0	0
RNU6-982P	0	0	0	0	0.0939	0	0	0	0	0	0	0	0	0	0	0	0	0	0	0	0	0	0	0	0	0	0.0106	0	0	0	0	0	0	0	0	0	0	0	0	0	0	0	0.1726	0	0	0	0	0	0
ADAMTS7P4	0.1021	0.0482	0.0566	0.0508	0.03	0.0356	0.0303	0.002	0.1414	0.0087	0.0563	0.0601	0.023	0.0219	0.0254	0.0368	0.0046	0.0419	0.007	0.0078	0.0146	0.012	0.0248	0.031	0.0182	0.0258	0.0471	0.0258	0.006	0.0173	0.0206	0.0479	0.027	0.035	0.0222	0.0066	0.0053	0.0041	0.0283	0.0115	0.0332	0.0157	0.0625	0.0456	0.0227	0.0514	0.0412	0.0091	0.0192
SLC16A12-AS1	0.0184	0	0	0	0.0823	0	0	0	0	0	0	0	0.0284	0	0	0	0	0	0	0	0	0	0	0	0	0	0	0	0	0	0	0	0	0	0	0	0	0	0	0	0	0	0	0	0.0269	0	0	0	0
LINC02116	0	0	0	0	0	0	0	0	0	0	0	0	0	0	0	0	0	0	0	0.0286	0	0	0	0	0	0	0	0	0	0	0	0	0	0	0	0	0	0	0	0	0	0	0	0	0	0	0	0	0
FAT1	0.5179	0.3898	0.6016	0.3668	0.4174	0.7275	0.4717	0.7522	0.1856	0.8631	0.2389	1.7101	0.4985	0.3243	0.3955	1.0955	1.2403	0.438	0.4668	0.1675	0.1483	0.3631	0.4151	0.5111	1.0315	0.3918	2.4988	0.3995	0.4261	0.5458	0.5432	0.2862	0.3849	1.2685	0.2363	0.3765	0.5706	0.3791	0.6129	1.0459	0.4416	0.3924	0.7303	0.1944	0.5193	0.3675	0.8432	0.6882	0.5696
RPEP6	0	0	0	0	0	0.0641	0	0	0	0	0.035	0	0	0	0	0	0	0	0	0	0	0	0	0	0	0	0	0	0.0489	0	0	0	0	0	0	0	0	0	0	0	0	0	0	0	0.011	0	0	0	0
AC112198.3	0	0	0	0	0	0	0	0	0	0	0	0	0	0	0	0	0	0	0	0	0	0	0	0	0	0	0	0	0	0	0.0674	0	0	0	0	0	0	0	0	0	0	0	0	0	0	0	0	0	0
AQP10	0.0784	0.1323	0.1	0.1795	0.0324	0.07	0.3851	0.1295	0.2042	0.3235	0.0718	0.1661	0.2369	0.9773	0.0707	0.6282	0.6531	0.3443	0.1127	0.2598	0.5242	0.4947	0.5718	0.2341	0.1407	0.0989	0.528	0.5055	0.3337	0.6304	1.3165	0.2129	1.824	0.0901	0.3927	0.6717	0.5395	0.91	0.304	0.5901	0.9354	0.1221	0.731	0.05	0.7782	0.4127	0.46	0.5086	0.0893
AC091564.6	0.1201	0.0385	0.2228	0.349	0.3776	0.0203	0.2919	0.4369	0.0426	0.1704	0.0945	0.06	0	0.554	0.173	0.5308	0.2052	0.1908	0.0933	2.0822	0.5828	0.4734	0.2363	0.0333	0.387	0.1402	0.4036	0.3747	0.3956	0.3613	0.0099	0.3773	0.1342	0.7265	0.2195	0.3839	0.3325	0.1315	0.4826	0.1594	0.5791	0.2763	0.4006	0.5455	0.2693	0.1549	0.2353	0.3659	0.8905
AL450998.3	0	0	0	0	0	0	0.0068	0	0	0	0	0	0.0304	0	0	0	0	0	0	0	0	0	0	0	0.0455	0	0	0	0	0.0338	0	0	0.0046	0.0438	0	0	0	0	0	0	0	0.031	0.0049	0	0	0	0	0	0.0282
NACAD	0.0091	0.0073	0.0636	0	0.0266	0.049	0.2113	0.2266	0.0716	0.0262	0.0341	0.0245	0.0159	0.1339	0.0384	0.1177	0.0424	0.0482	0.0487	0.2396	0.0768	0.0561	0.0271	0.0635	0.1236	0.1539	0.0316	0.0466	0.1644	0.0653	0.055	0.0401	0.0475	0.1568	0.128	0.1063	0.0728	0.0791	0.1046	0.0758	0.0411	0.0457	0.1151	0.0521	0.144	0.0383	0.1107	0.0643	0.1078
AL139246.2	0.9427	1.4321	0.8675	1.1334	0.7904	1.0764	1.5604	1.1215	2.0369	1.0619	1.5003	0.7904	0.6354	0.7889	0.4667	0.6422	0.6996	0.4373	0.6257	1.9066	0.9918	0.8162	0.1829	0.7229	0.6439	0.4122	0.2793	0.3388	0.6423	0.8903	0.3486	0.6444	0.4588	0.559	0.7938	1.4954	0.7354	0.6996	0.4583	0.2847	0.9446	0.6232	0.8263	1.0009	0.5458	0.474	0.4256	0.7193	0.972
AC113608.2	0	0	0	0	0	0	0	0	0	0	0	0	0	0	0	0	0	0	0	0	0	0	0	0	0	0	0	0	0	0	0	0	0	0	0	0	0	0	0	0	0	0	0	0	0	0	0	0	0
RN7SL182P	0	0	0	0	0	0	0	0	0	0	0	0	0	0	0	0	0	0	0	0	0	0	0	0	0	0	0	0	0	0	0	0	0	0	0	0	0	0	0	0	0	0	0	0	0	0	0	0	0
USH2A	0	0.0017	0	0.0039	0.0021	0	0	0	0.004	0	0	0	0.0013	0	0	0.0016	0.0034	0	0	0.0023	0.009	0	0.0043	0.0015	0	0.0008	0	0	0	0	0	0	0.0015	0	0	0	0	0.0013	0	0.0044	0	0.0029	0.0031	0	0	0.0014	0.0015	0.0077	0.0018
SLC4A4	1.0965	0.7837	0.8741	1.195	0.8992	0.9534	1.5053	1.0889	1.9921	1.5525	0.8811	1.5294	0.6942	0.4322	0.7018	0.6471	0.8901	0.9103	0.6349	0.4243	0.476	0.4542	0.6512	0.8049	0.6692	0.5273	0.2808	0.5284	0.6282	0.3871	0.5012	1.3773	0.7465	1.8223	0.2994	0.6322	0.7463	0.4482	0.9332	0.9461	0.434	1.0628	1.1471	1.5267	0.9014	1.0338	0.8358	0.6449	0.5849
AC079760.1	0	0	0.0794	0.2205	0	0	0	0	0	0	0.0488	0.0695	0.097	0	0	0	0	0.0495	0	0	0	0.06	0.1467	0	0	0.0702	0	0.0393	0	0	0	0	0	0.093	0.0922	0.0366	0	0	0	0.0744	0	0	0	0	0	0	0.1459	0	0
AC025265.3	0	0	0	0	0	0	0	0	0.0301	0	0	0	0	0	0	0	0	0	0	0	0	0	0	0	0	0	0	0	0	0	0	0	0	0	0	0	0	0	0	0	0	0	0	0	0	0	0	0	0
AP002387.2	4.0563	2.988	2.6019	3.2724	1.8937	2.3764	1.5536	1.6419	2.6566	3.5871	3.8213	1.8756	2.7154	2.2249	2.0015	2.5165	2.4079	2.3366	2.7805	2.4295	1.915	1.745	2.0901	1.5948	2.3393	2.362	1.7782	1.4041	2.6168	2.3246	2.4305	1.5632	3.2565	1.3825	1.5574	1.8551	1.3522	1.4164	2.5541	1.3688	1.6127	2.496	0.9159	2.3746	2.2264	2.2428	1.9256	1.9679	1.5847
RNU6-1165P	0	0	0	0	0	0	0	0	0.1448	0	0	0	0	0	0	0	0	0	0	0	0	0	0.2216	0	0	0	0	0	0	0	0	0	0	0	0	0	0	0	0	0	0.2707	0	0	0	0.1545	0.1145	0	0	0.3133
AP003548.1	0	0	0	0	0	0	0	0	0	0	0	0	0	0	0	0	0	0	0	0.0465	0	0	0	0	0.0024	0	0	0	0	0	0	0	0	0	0.0105	0	0.0144	0	0	0	0	0	0	0	0	0	0	0	0.0049
PPIAP85	0.0638	0	0	0	0	0	0	0	0	0.0893	0	0	0	0.0625	0	0	0	0	0	0	0.0266	0	0	0	0	0	0	0	0	0	0	0	0	0	0	0	0	0	0	0	0	0	0	0.0123	0	0	0	0	0
RNU1-64P	0	0	0	0	0	0	0	0	0	0	0	0	0	0	0	0	0	0	0	0	0	0	0	0	0	0	0	0	0	0	0	0	0	0	0	0	0	0	0.1368	0	0	0	0	0	0	0	0.088	0	0
NSF	8.3852	9.9822	8.5267	9.8605	9.9421	9.6534	8.0363	9.5688	8.3768	9.2136	8.4974	8.4519	9.4165	9.3167	7.5106	7.3753	7.7699	8.3846	10.1561	9.8123	9.8837	11.5223	10.4261	9.1555	7.7554	7.9159	10.7882	8.9993	9.5716	10.4964	9.1041	6.9425	7.4792	7.1737	3.8305	5.1374	9.9827	8.1064	7.6012	7.6834	9.0947	9.0848	8.6787	8.6816	8.5308	7.5291	9.7477	7.7195	8.5056
FNDC3B	10.5767	11.572	10.6158	12.6243	16.2135	13.2714	15.9741	17.7572	12.14	13.0357	13.7692	13.9738	14.8605	13.2172	17.5737	9.8116	10.8992	12.4418	11.7922	13.4217	12.8035	16.1862	13.0637	9.8595	9.1442	11.4291	14.7671	12.2707	14.5393	13.8975	12.074	7.2831	11.9188	10.7662	9.8036	11.087	10.8149	13.2893	10.3139	11.3319	12.8767	9.7926	12.0224	9.5619	12.4367	10.6278	11.813	12.2188	13.3315
PRKD1	0.0833	0.1394	0.2266	0.0291	0.0336	0.0352	0.3809	0.3044	0.1249	0.3061	0.1117	0.0867	0.2196	0.1447	0.101	0.3658	0.7569	0.225	0.0755	0.0897	0.2777	0.3829	0.2935	0.0241	0.409	0.0404	0.2024	0.0678	0.6224	0.4002	0.4741	0.1741	0.4745	0.4635	0.2219	0.272	0.2882	0.0752	0.0991	0.4064	0.4191	1.0926	0.3829	0.1106	0.601	0.2453	0.6066	0.7753	0.2015
AC092474.2	0	0	0	0.0563	0	0	0	0	0	0	0	0	0	0	0	0	0	0	0	0	0	0	0	0	0	0	0	0	0	0	0	0	0	0	0	0	0	0	0	0	0	0	0	0	0	0	0	0	0
AC114967.1	0	0	0	0	0	0	0	0	0	0	0	0	0	0	0	0	0	0	0	0	0	0	0	0	0	0	0	0	0	0	0	0	0	0	0	0	0	0	0	0	0	0	0	0	0	0	0	0	0
INSL4	0	0	0.0287	0	0.078	0.0206	0.1101	0.0217	0	0.044	0.0004	0.0252	0.1004	0.0462	0.1927	0.0675	0.0608	0	0.0446	0.0226	0.0165	0.0236	0.0344	0.0018	0.0499	0.0167	0	0.0427	0.0314	0.0228	0.0152	0.0166	0.0859	0.0707	0.0933	0.0086	0.0155	0.0859	0.0114	0.0308	0.018	0.0532	0.0429	0.0668	0	0.0756	0.0052	0.008	0
MIR4477B	5.7466	9.1882	6.0803	9.3874	9.229	5.7387	3.8285	1.4242	7.8611	6.6089	17.6804	7.9594	4.7338	3.1251	3.5768	4.0573	2.2286	3.2816	4.1777	2.2001	2.8506	6.0843	4.3189	2.1644	0.8415	4.0737	8.0319	1.5729	4.4091	4.4776	4.3154	1.236	3.6055	2.1139	0.7458	2.1409	3.5595	2.5925	3.5355	3.6282	4.5872	2.2645	4.1703	3.3798	2.1252	3.9002	4.8846	3.8375	1.9545
KRTAP24-1	0	0	0	0	0	0	0	0	0	0	0	0	0	0	0	0	0	0	0	0	0	0	0	0	0	0	0	0	0	0	0	0	0	0	0	0	0	0	0	0	0	0	0	0	0	0	0	0	0
FAM197Y3	0	0	0	0	0	0	0	0	0	0	0	0	0	0	0	0	0	0	0	0	0	0	0	0	0	0	0	0	0	0	0	0	0	0	0	0	0	0	0	0	0	0	0	0	0	0	0	0	0
MARCHF5	6.3822	6.7527	5.0195	6.3657	8.0446	6.8843	6.3155	7.2502	5.6584	6.2126	5.6028	6.7713	6.2556	6.0529	8.4822	5.5468	6.9205	7.6969	8.6348	6.4364	7.4314	6.2412	6.2549	8.8352	8.2387	5.7008	6.6973	6.5618	6.6886	6.4319	6.4708	7.9255	6.7202	8.4698	9.2875	8.7957	7.3394	6.5058	6.8771	7.12	5.4462	8.0947	6.1193	7.6119	7.2154	7.1079	6.94	7.2131	7.6043
DENND6A-DT	0.0683	0.0191	0.0814	0.0832	0.091	0.0759	0.0521	0.1964	0.0332	0.1109	0.0599	0.1449	0.1119	0.0707	0.0801	0.0731	0.0657	0.1166	0.1097	0.4507	0.2189	0.1408	0.0682	0.0776	0.1942	0.0527	0.068	0.0261	0.3189	0.104	0.0542	0.05	0.0898	0.301	0.2068	0.2331	0.0272	0.1204	0.0691	0.0935	0.0659	0.0411	0.1178	0.0575	0.0237	0.0855	0.016	0.2238	0.1842
CCNQP2	0	0	0	0	0	0	0	0	0	0	0	0	0	0	0	0	0	0	0	0	0	0	0	0	0	0	0	0	0	0	0	0	0	0	0	0	0	0	0	0	0	0	0	0	0	0	0	0	0
EEF1AKMT2	4.2763	4.3955	4.3343	5.4564	5.2642	5.9836	4.5365	4.5698	4.8743	5.1027	5.3981	6.2093	6.0596	3.4917	5.3441	3.8582	5.4695	4.6116	5.5281	4.2556	5.1635	4.637	4.529	4.5727	4.9387	4.4659	4.3927	4.1733	3.8615	3.7208	4.2148	6.0447	4.6905	5.613	4.1427	3.8362	5.3561	5.0018	5.3553	4.7692	3.4744	6.2734	5.5806	5.1833	4.4149	5.186	4.7741	5.4043	5.1038
CAPS	8.0558	7.3011	5.6497	7.9198	5.3297	6.4321	4.6638	4.4152	9.6859	6.3187	7.0401	6.7706	6.8599	4.0191	6.3886	3.299	3.1481	2.6978	3.0817	2.8256	2.3493	2.3228	2.8402	3.5444	2.023	3.185	3.0459	2.4402	2.4729	2.293	2.0394	3.4628	2.4336	2.1679	1.7419	2.7742	4.0848	3.0035	4.5594	3.3781	3.1456	3.3411	4.9241	6.2011	3.8309	3.2595	3.6146	2.6933	2.8012
AC004160.1	0.0183	0.0351	0.0227	0.026	0.0021	0.052	0.0355	0.0259	0.0346	0.0037	0.0591	0.0038	0.0423	0.045	0.0278	0.0068	0.0293	0.017	0.014	0.0034	0	0.0141	0.0342	0.0201	0.0154	0.0148	0.0136	0.0081	0.0092	0.0297	0.0182	0.0151	0.0063	0.0422	0.005	0	0.0358	0.0125	0.0205	0.0151	0.0322	0.0399	0.0223	0.0279	0.0284	0	0.0433	0	0.0111
HSPA1L	2.4767	3.0043	1.7662	2.4654	1.3864	1.8529	1.6802	1.6734	2.0475	2.0375	1.7329	3.0582	2.8008	1.6128	1.5951	1.8577	1.7339	1.2205	1.7877	1.9069	1.3167	1.6236	1.4768	1.2428	0.9408	1.4417	1.9713	1.9299	1.8134	1.6294	1.2341	1.0804	1.5136	1.0932	0.7394	1.3768	1.7898	1.8598	1.428	1.3813	1.9686	1.4756	1.8499	2.1362	2.2546	1.431	1.5448	1.5199	1.5513
AC130456.5	0	0	0.0131	0.0476	0	0.0566	0	0	0	0	0	0	0	0	0	0	0	0	0.091	0	0.0566	0.0382	0	0	0	0.0639	0.185	0	0	0	0.0291	0.0417	0	0	0	0.0445	0.0572	0.0333	0	0.064	0.0344	0	0	0	0	0	0	0.0562	0
AC073842.1	0.674	0.2609	0.5022	0.7097	0.4683	0.4476	0.3525	1.0572	0.174	0.4874	0.2071	0.2359	0.8233	0.1649	0.4417	0.4523	0.3155	0.5555	0.1449	0.4693	0.0343	0.0766	0.0186	0.4797	0.2713	0.2493	0.1016	0.1511	0.0179	0.1079	0.1186	0.2605	0.0986	0.7422	0.0019	0.148	0.3301	0.4133	0.002	0.2334	0.0718	0.262	0.0619	0.8195	0.0309	0.2072	0.1911	0.236	0.4075
MGAT5	13.9057	13.8416	16.093	16.0873	18.5838	13.4588	13.4365	16.1626	18.6305	14.4505	13.6954	16.5751	16.2522	7.191	17.3048	9.5944	8.3797	10.83	11.6305	6.9108	6.8387	7.0811	10.7781	11.9758	7.592	14.0808	8.1625	14.1696	8.1173	7.904	7.3332	11.5823	8.7766	9.7762	5.8682	9.2628	8.8416	7.7555	9.3054	7.3101	7.1546	9.8403	10.3984	15.1431	9.8284	10.6113	9.3054	7.8632	8.1762
MINAR2	0	0	0	0	0	0	0	0	0	0	0	0	0	0	0	0	0	0	0	0	0	0	0	0	0	0	0	0	0	0	0	0	0.0132	0	0	0	0	0	0	0	0	0	0	0	0	0	0	0	0
GTPBP4	9.5887	9.0434	9.0216	8.5514	10.5841	11.4817	10.3416	11.8793	8.3405	9.2872	8.8995	8.8663	10.1705	9.1933	9.1709	10.1247	11.334	10.8415	12.0781	9.0645	11.2605	9.9295	9.7441	11.9945	13.1645	9.2852	9.1785	9.3627	9.0495	9.2722	9.5677	12.7584	10.3229	12.3569	12.1307	10.3043	11.4498	10.8506	12.3446	9.8455	10.146	13.0267	11.4866	11.4509	11.0977	11.3372	10.1481	10.1407	12.0105
SNORD109B	0	0	0	0	0	0	0	0	0	0	0	0	0	0	0	0	0	0	0	0	0	0	0	0	0	0	0	0	0	0	0	0	0	0	0	0	0	0	0	0	0	0	0	0	0	0	0	0	0
VCAN-AS1	0.0176	0.0791	0	0.1219	0.0248	0.0451	0.0723	0.0841	0.0114	0.1227	0.0162	0	0.0885	0.2838	0.1606	0.1568	0.039	0.0386	0.38	0.0166	0.167	0.1302	0.2894	0.0505	0.0769	0.0797	0.1024	0.1076	0.2302	0.2162	0.1517	0	0.1284	0.0826	0.0028	0.1296	0.1373	0.2722	0.0725	0.1303	0.2576	0.062	0.1775	0.0364	0.0949	0.1279	0.0775	0.2032	0.1587
AL139246.4	0.3179	0.4364	0.4752	0.2785	0.3116	0.7131	0.3385	1.2274	0.3775	0.5295	0.2696	0.6663	0.3858	0.0898	0.1541	0.0885	0.147	0.1539	0.2192	0.3865	0.1937	0.142	0.1196	0.3399	0.083	0.1903	0.077	0.0899	0.0682	0.1707	0.0659	0.0947	0.2261	0.0808	0.0262	0.1797	0.1344	0.0661	0.0989	0.0398	0	0.1203	0.0265	0.1245	0.3002	0.0574	0.1784	0.0305	0.2952
RN7SKP243	0.0969	0	0.0675	0	0.2113	0.1188	0	0.0686	0.1319	0.2037	0.1022	0	0.1902	0.0487	0.0875	0	0.0939	0	0	0.0635	0.0724	0	0.0427	0.0499	0.0887	0	0	0	0	0	0.0481	0	0.086	0.2227	0.1572	0	0	0	0	0	0.0568	0.0647	0	0.0859	0	0.0478	0	0	0.1114
SUPT20H	6.8941	8.5682	5.6013	8.1708	5.2552	6.4905	4.6074	5.3295	6.9183	6.8959	7.8082	6.6416	5.0783	4.2834	5.4473	3.8523	4.523	4.7258	6.0007	4.9308	5.3161	4.9374	4.6626	5.9657	4.486	4.5611	4.4556	3.6877	5.1139	4.7023	4.4337	5.9409	4.5901	4.7897	2.8674	3.6214	5.8815	4.4513	6.177	5.4463	3.5817	6.9189	4.686	5.3867	4.1628	5.3225	5.9852	4.4886	4.0686
PHEX-AS1	0	0	0	0	0	0	0	0	0.0428	0	0	0	0.0411	0	0	0.0173	0	0	0	0	0	0	0	0	0	0	0	0	0	0	0	0	0	0	0.0169	0	0	0	0	0.0079	0	0	0	0	0	0	0	0	0
LINC01415	0.0507	0.0388	0.0613	0.049	0.155	0.0582	0.0337	0.0308	0.0394	0.0104	0.0371	0.0748	0.0426	0.1164	0.0915	0.0636	0.0757	0.0186	0.1096	0.0562	0.0597	0.0844	0.0717	0.0709	0.0496	0.1271	0.015	0.107	0.0814	0.0538	0.0365	0.0805	0.1352	0.0667	0.0243	0.1058	0.1133	0.0164	0.0647	0.12	0.0337	0.029	0.1014	0.1506	0.2057	0.1	0.1294	0.0645	0.0709
AL500522.1	0	0	0	0	0	0	0	0	0	0	0	0	0	0	0	0	0	0	0	0	0	0	0	0	0	0	0	0	0	0	0	0	0	0	0	0	0	0	0	0	0	0	0	0	0	0	0	0	0
RNU1-104P	0	0	0	0	0	0	0	0	0	0	0	0	0	0	0	0	0	0	0	0	0	0	0	0	0	0	0	0	0	0	0	0	0	0	0	0	0	0	0	0	0	0	0	0	0	0	0	0	0
FOXO6-AS1	0	0	0.1381	0.0077	0.0221	0	0	0	0.1485	0	0	0.0912	0.1949	0.1527	0	0.0205	0	0	0.0666	0	0	0.0389	0	0	0	0.0534	0.115	0.0558	0	0.0512	0.0377	0.1845	0.0789	0.0875	0	0	0.2113	0	0	0	0.0784	0	0.0739	0.2599	0	0	0	0.0398	0.0518
CYP46A1	0.1429	0.0962	0.251	0.2714	0.1862	0.1175	0.1534	0.2254	0.1416	0.188	0.2254	0.1428	0.1866	0.4539	0.3223	0.2252	0.1424	0.2171	0.1011	0.1074	0.0581	0.096	0.1955	0.226	0.2248	0.138	0.0979	0.184	0.0811	0.1051	0.1583	0.1302	0.2168	0.1682	0.0526	0.111	0.2761	0.1701	0.4581	0.1577	0.0635	0.1555	0.4905	0.4278	0.1703	0.1984	0.1808	0.2329	0.4674
ZNF586	13.4563	15.3137	11.5228	15.3137	10.9507	18.9079	12.5025	12.2309	14.7306	14.3644	11.171	17.6985	16.8975	11.5477	16.2506	9.5541	15.9908	14.0815	14.3975	9.714	9.6343	12.8825	11.3334	16.9588	14.0048	7.8703	9.3519	12.3436	12.4272	10.5598	10.7651	17.1491	6.8927	14.4183	13.1478	11.3006	12.0281	16.5096	13.666	9.7634	14.0223	15.219	14.7887	14.6167	12.3689	14.9234	11.5683	13.096	12.7308
TTLL11-IT1	0.1046	0.0836	0.3891	0.3423	0.0414	0.1571	0.4056	0.5838	0.2728	0.4772	0.2999	0.2932	0.2363	0.0572	0.2602	0.1311	0.0548	0.204	0.0273	0.0828	0	0.0938	0.1032	0.176	0.1131	0.0775	0.1445	0.0358	0.0776	0.1003	0.0972	0.2217	0.2151	0.2119	0.0135	0.011	0.2208	0.1077	0.3144	0.0829	0.1266	0.1417	0.287	0.0314	0.2046	0.0366	0.1186	0.2038	0.1157
CCDC83	0	0.0033	0	0	0	0.0118	0	0	0	0	0	0	0	0	0	0	0	0	0	0	0.0031	0	0	0	0.0068	0	0	0	0	0.0151	0	0	0	0.0271	0	0	0.0064	0	0.0189	0.0128	0	0.0126	0.0129	0	0	0.0125	0	0.0114	0
MIR646	2.0824	2.0064	5.0753	2.8665	6.5589	1.462	4.3418	4.5142	1.984	4.5546	4.7931	3.6686	10.0071	1.8033	8.8754	2.4061	3.2217	2.3896	1.4749	3.0407	1.1625	1.9944	1.8301	2.6055	0.5068	1.0111	3.8427	0.6701	2.9574	2.3762	0.8158	1.9541	0.3421	0.5045	2.0451	2.3906	1.4581	1.605	4.0549	1.3881	3.8071	4.4772	4.0283	1.9348	1.132	1.2831	0.6487	1.4291	2.0602
AL513412.1	1.9727	1.4826	5.0892	6.0927	5.4446	4.6712	5.1393	5.8046	4.8863	6.293	4.9562	6.9869	4.5978	1.0964	3.4704	2.2237	1.8989	1.7264	1.6877	1.247	0.8476	1.5548	1.9549	1.7596	1.4611	2.1577	1.6206	0.9554	1.2238	1.0343	1.2424	3.1828	2.3453	2.7542	1.5358	1.0582	2.2945	2.3832	2.1065	1.6797	2.3058	2.5577	3.903	2.1571	1.8912	1.9979	2.0375	1.7923	1.8867
LINC01618	0	0.0275	0	0.0557	0	0.024	0	0	0.0367	0	0	0	0	0	0.0063	0.1008	0	0	0.0161	0	0	0	0	0	0	0	0.0427	0	0	0	0	0	0	0	0.0114	0.0146	0	0	0	0	0	0.0275	0.0245	0.0263	0	0	0	0	0.0103
C6orf47	10.8121	10.602	9.5731	9.6094	7.5659	8.2164	8.4271	8.295	11.6991	9.2975	9.8747	9.3177	9.3087	6.3115	9.0872	7.2777	6.7708	6.316	6.5	7.6058	6.9651	7.0252	6.7022	7.5442	6.0579	5.8566	6.9464	5.5815	6.6978	6.2353	5.5652	7.4199	6.0474	6.5854	5.1159	4.2496	8.3862	7.2793	7.6615	5.1245	6.7161	9.1249	5.985	8.7411	6.2315	5.9537	7.082	6.3681	5.5298
AC023050.4	0	0	0	0	0	0	0	0	0	0	0	0	0	0	0	0	0	0	0	0	0	0.046	0	0	0	0	0	0	0	0	0	0	0	0	0.0034	0	0	0	0	0	0	0	0	0.1147	0	0	0	0	0
RN7SL282P	0	0	0	0	0	0	0	0	0	0	0	0	0	0	0	0	0	0	0	0	0	0	0	0	0	0	0	0	0	0	0	0	0	0	0	0	0	0	0	0	0	0	0	0	0	0	0	0	0
PDE3B	11.3027	13.3289	16.3077	18.5213	11.4993	18.4261	17.424	13.9259	16.5808	16.3315	14.4251	12.2671	12.9704	7.6624	9.7687	7.8273	8.1978	8.2841	9.0531	7.2089	7.4728	7.3236	7.3545	10.299	7.2519	7.8354	7.4296	10.2357	6.8472	7.4203	6.4651	9.209	6.2542	9.0787	6.7964	8.2932	7.9197	8.2572	8.6487	6.9628	6.5639	9.6704	9.5715	12.806	5.8959	7.9414	6.4589	6.5323	7.986
GGCTP1	0.8499	0.9908	0.9409	0.5386	0.1999	0.5006	0.4246	0.2521	0.4837	0.6984	0.1726	0.817	0.3576	0.2098	0.5218	0.1021	0.3014	0.4784	0.482	0.2929	0.4206	0.2967	0.9231	0.4272	0.2872	0.2028	0.4703	0.3188	0.527	0.3145	0.5447	0.4627	0.5861	0.2657	0.6866	0.3658	0.1085	0.1512	0.5864	0.7998	0.7209	0.19	0.1564	0.122	0.3807	0.6184	0.554	0.5599	0.6359
SEPTIN10	0.8148	0.7554	0.4813	0.7632	0.3882	0.7061	0.3565	0.3132	0.431	0.7299	0.6017	0.4869	0.7229	1.6807	0.2711	0.8106	0.7858	0.6897	0.6913	1.8699	1.1327	1.7854	1.4457	0.4009	0.9389	0.8893	1.5037	0.9279	1.188	1.5435	1.9309	0.4563	1.5005	0.7767	0.6266	1.2879	1.6034	1.231	0.6702	1.9902	1.9438	0.3926	1.2114	0.3872	1.7132	1.2117	1.4078	1.1024	0.8012
ZNF334	0.5405	0.7142	0.4962	0.7277	0.4424	0.664	0.347	0.9197	0.3055	0.8474	0.9455	0.656	0.8366	0.5458	0.94	0.4714	0.7158	0.3318	1.0932	0.3494	0.4364	0.5887	0.7755	0.7877	0.3526	0.297	0.5074	0.5111	0.421	0.4049	0.4171	0.6939	0.4985	0.4851	0.3028	0.3528	0.931	0.3418	0.8931	0.6919	0.6671	0.9364	0.8919	0.7255	0.9548	0.4837	0.7671	0.7251	0.3535
GPC5-AS1	0	0.0046	0	0	0	0	0	0	0	0	0	0	0	0	0	0	0	0	0	0.0343	0	0	0	0	0	0	0	0	0	0	0	0	0	0	0	0	0	0	0	0	0	0	0	0	0	0	0	0	0
AC106874.1	0	0	0	0	0	0	0	0	0	0	0	0	0	0	0	0	0	0	0	0	0	0	0	0	0	0	0	0	0	0	0	0	0	0	0	0	0	0	0	0	0	0	0	0	0	0	0	0	0
AC069218.1	0	0	0	0	0	0	0	0	0	0	0	0	0	0	0	0	0	0	0	0	0	0	0	0	0	0	0	0	0	0	0	0	0	0	0	0	0	0	0	0	0	0	0	0	0	0	0	0	0
AC108729.1	0.0158	0.0377	0.0539	0.2608	0.1379	0	0.1815	0.1057	0	0.0227	0.0285	0.2697	0.4922	0.0052	0.0285	0	0.0132	0	0	0.0063	0	0.0581	0	0	0.0099	0.0188	0	0	0	0	0.0157	0.0295	0.0328	0.0027	0.0684	0	0	0.0179	0.094	0.0159	0	0.0279	0	0.0629	0	0	0.0479	0.0174	0.0385
AC104758.2	0	0.0039	0.0176	0.0277	0	0.0324	0.0292	0.0368	0.0257	0	0	0	0.0002	0.0153	0	0.0104	0.0307	0	0.0197	0.0274	0	0.0294	0.0633	0.0304	0.0057	0.0319	0	0	0.0013	0.0032	0.042	0	0	0	0	0	0	0.0265	0.0351	0.0135	0	0.0115	0	0	0	0	0.0147	0.0197	0
KRT18P68	0	0.0357	0.0208	0	0	0	0.0232	0	0	0	0	0.0238	0	0	0	0	0	0.0192	0	0.029	0	0	0	0	0	0	0	0	0	0	0	0.0162	0	0.029	0	0	0	0	0	0	0	0	0	0	0	0	0	0	0
RPS20P13	0.023	0	0.0815	0.0724	0.2207	0	0	0.1777	0.1139	0.06	0	0	0.0432	0	0.1155	0	0	0	0.0699	0	0	0.0415	0.0414	0	0.0409	0	0.1578	0	0.0569	0	0	0	0	0	0	0	0	0	0	0.042	0	0	0.2341	0	0	0	0.0871	0	0
PPIAP72	3.067	2.5926	7.0136	8.4396	10.9439	7.8532	8.5942	15.8838	4.6326	8.2171	8.735	8.8566	13.8163	4.9977	18.9777	4.8034	5.6177	6.3979	5.4817	4.3903	3.8001	5.9066	5.1413	5.8718	3.4992	5.8211	3.2433	2.6897	3.4355	4.3786	3.9486	4.9243	3.9365	5.7422	3.0913	3.3216	5.0853	6.383	6.8437	3.3677	6.2673	6.4374	7.9966	6.4921	5.4732	3.8608	4.7135	3.7011	6.1782
RN7SKP225	0	0	0	0	0	0	0	0.0681	0	0	0	0	0	0	0	0	0	0.1094	0	0	0	0	0	0	0	0.0926	0	0	0.0818	0.0324	0.0435	0	0	0	0.1311	0	0.0859	0.0965	0	0	0	0	0	0	0	0	0.0532	0	0
GATAD2B	20.8969	20.753	22.6804	22.1298	17.0476	20.8054	15.7428	18.366	26.4253	21.4913	22.3059	18.5763	16.1911	14.9846	17.8584	14.7528	14.1276	15.9686	16.7328	12.0349	13.7981	15.0577	16.0152	18.939	13.3902	13.6757	13.7496	14.3493	14.0972	13.539	13.8994	19.423	14.3714	15.6016	17.4632	14.1798	15.4917	12.4225	16.1002	15.3307	12.8169	18.0124	13.8819	20.3549	13.3704	15.8737	17.2197	13.9495	12.8023
PLB1	1.4844	1.9867	1.3453	2.0375	2.0988	1.5792	0.9588	1.6257	1.0392	1.9803	2.5374	0.7893	2.2946	2.4524	2.7507	2.6031	1.7412	2.2107	2.0846	3.5406	1.8588	3.4285	2.8831	2.03	1.9528	2.7921	3.837	2.3381	2.5754	2.4737	2.5497	0.9919	2.0126	1.4288	1.5491	2.8611	2.239	2.6249	1.3571	1.7238	3.2831	1.3889	3.0135	1.8163	2.5358	1.8197	1.6103	1.8264	3.8403
GABRA3	0	0	0	0	0	0	0	0	0	0	0	0	0	0	0	0	0	0	0	0	0	0	0	0	0	0	0	0	0	0	0	0	0	0	0	0	0	0	0	0	0.0024	0	0	0	0	0	0	0	0
RNU6-1181P	0	0	0	0	0	0	0	0	0	0	0	0	0	0	0	0	0	0	0	0	0	0	0	0	0	0	0	0	0	0	0	0	0	0	0	0	0	0	0	0	0	0	0	0	0	0	0	0	0
XAGE3	0	0	0	0	0	0	0	0	0	0	0	0	0	0	0	0	0	0	0	0	0	0	0	0	0	0	0	0	0	0	0	0	0	0.0314	0	0	0.0454	0	0	0	0	0	0	0	0	0	0.0565	0	0
DDR1	0.8476	0.6511	1.216	0.5869	0.5984	0.5955	0.3268	0.6068	1.6712	0.6545	0.8197	0.4114	0.3648	0.6643	0.9459	0.2629	0.3973	0.5442	0.3847	0.2567	0.4117	0.1875	0.7135	0.5956	0.4218	0.6805	0.2818	0.6848	0.3117	0.2576	0.3276	0.728	0.4525	0.4297	0.3355	0.4081	0.3538	0.2692	0.3503	0.4297	0.2569	0.545	0.5738	1.2274	0.5259	0.8226	0.8647	0.3873	0.2867
AC117372.2	0	0	0	0	0	0	0	0	0	0	0	0	0	0	0	0	0	0	0	0	0	0	0	0	0	0	0	0	0	0	0	0	0	0	0	0	0	0	0	0	0	0	0	0	0	0	0	0	0
ANKRD19P	0	0	0.0116	0.0291	0	0	0.0099	0	0.0068	0.0143	0.0167	0.0057	0	0.0124	0	0	0	0.0042	0	0.0097	0	0.0148	0	0	0	0.0109	0	0	0	0	0.0129	0.0054	0	0	0	0.0175	0	0.0331	0	0	0	0	0.0179	0	0	0.0056	0.0104	0	0
MCCC2	8.6235	9.2854	7.5627	8.3001	6.4545	8.7301	6.5877	7.492	8.1702	8.4071	8.1931	7.4092	7.9018	6.7429	6.2506	6.7965	7.732	7.0955	9.068	7.1009	8.8084	7.5533	6.9324	9.107	8.2375	6.5879	7.741	6.6202	7.4845	6.3076	6.9796	9.205	8.0195	7.9259	3.6153	5.5108	9.6941	5.7982	7.5464	8.1055	5.7275	10.7038	7.1182	8.1006	6.9334	9.1195	8.5735	7.8574	5.9114
AC103855.2	0	0	0	0	0	0	0	0	0	0	0	0	0	0	0	0	0	0	0	0	0	0	0	0	0	0	0	0	0	0	0	0	0	0	0	0	0	0	0	0	0	0	0	0	0	0	0	0	0
KRT18P41	0	0	0	0	0	0	0	0	0	0	0	0	0	0	0	0	0	0	0	0	0	0	0	0	0	0	0	0	0	0	0	0	0	0	0	0	0	0	0	0	0	0	0	0	0	0	0	0	0
ASIP	0.154	0.1605	0.0828	0	0.398	0.0516	0.0299	0.2181	0.0524	0.1381	0.1423	0	0.1007	0.6436	0.2779	0.127	0.3127	0.0247	0.0804	0	0.1984	0.1182	0.0762	0.238	0.2399	0.2305	0.0798	0.5244	0.0567	0.0953	0.2239	0.146	0.1597	0.2438	0.0831	0.0432	0.3496	0.0874	0.8706	0.058	0.0902	0.18	0.404	0.4165	0.2384	0.3036	0	0	0.3541
CYP2C58P	0	0	0	0	0	0	0	0	0	0	0	0	0	0	0	0	0	0	0	0	0	0	0	0	0	0	0	0	0	0	0	0	0	0	0	0	0	0	0	0	0	0	0	0	0	0	0	0	0
LGI2	0	0.0056	0.0002	0.0063	0	0	0.0687	0	0.0095	0	0.0803	0.0074	0.0061	0	0.0084	0.0051	0	0	0	0	0.0161	0.0055	0	0.0048	0	0.0051	0.0048	0	0.0048	0.0046	0	0	0.0097	0.0161	0	0.0141	0.0047	0	0	0.0047	0.0109	0	0	0	0.0058	0.0046	0	0.0121	0.0227
C8orf34	0.0029	0.0019	0	0	0.0041	0.0038	0	0.004	0	0	0	0	0.0037	0	0	0.0031	0.0033	0.0037	0	0	0.0117	0.0044	0.007	0	0.0028	0	0.003	0	0.0087	0	0.0113	0.0155	0	0	0.0062	0.0032	0.023	0.0129	0.0127	0.0129	0.0051	0	0	0	0	0.0084	0.0055	0.003	0
USP46-AS1	1.1283	1.6524	0.7677	0.8243	0.5854	1.0621	0.4595	0.6435	0.9699	0.6693	1.2611	0.7442	0.9092	0.6503	0.6099	0.672	0.7956	0.8851	0.8919	0.632	0.9283	0.704	0.9224	0.8269	0.8152	0.8195	0.8932	0.7121	1.3264	0.8173	0.6508	0.8338	0.7686	0.8024	0.3766	0.517	0.8842	0.6879	1.1271	0.8235	0.7061	0.9751	1.0342	0.8074	1.0247	1.2634	0.7643	0.9568	0.8075
CD55	38.6962	29.134	66.2355	59.6945	65.653	53.0339	62.039	60.7453	46.0349	40.9857	51.145	46.48	44.3618	92.7355	89.0977	50.6206	65.1723	52.2019	55.7665	116.3867	72.6286	71.4137	101.3857	38.5789	62.0452	76.1408	66.4733	131.5881	62.9171	75.7831	64.0313	46.7892	55.9723	39.1045	53.8689	84.3602	39.7947	80.1014	44.5902	70.4145	70.562	26.3743	54.6071	40.9225	57.7453	48.6881	41.3619	70.7453	85.4789
AC009264.1	0	0	0	0	0	0	0	0	0	0	0	0	0	0	0	0	0	0	0	0	0.0074	0	0	0	0	0	0	0	0	0	0	0	0	0	0	0	0	0	0	0	0	0	0	0	0	0	0	0	0
ZNF117	3.9297	5.0019	5.8316	6.451	5.3887	3.5311	5.6478	4.8797	5.961	5.4708	7.4054	4.0595	5.8122	3.8023	6.1608	2.68	5.3087	3.1001	4.7193	5.3616	3.6704	3.9847	5.2527	4.4125	3.3001	4.6934	4.5232	2.4761	3.0236	4.0719	3.3809	4.9242	4.6701	4.8488	3.341	5.5421	3.6921	7.0639	4.8512	6.1925	8.1292	3.8771	5.9016	5.6649	4.4201	3.8748	4.6691	3.6937	1.2092
SMIM20	4.3912	4.642	2.9095	3.7512	3.3928	3.1964	2.5863	2.4596	3.6555	3.7109	3.4128	2.7432	2.9168	4.1477	3.0433	2.9185	3.1639	3.1645	4.6822	4.3764	5.8219	3.9017	4.5961	4.4979	3.089	4.0577	4.4486	3.3451	4.0084	4.4609	5.4109	3.9169	4.4745	3.6582	2.6341	2.6249	3.916	3.0761	3.2356	4.2533	3.1174	3.5385	3.0701	3.7729	3.9471	4.8863	4.2022	4.3964	3.6988
PSMA6P1	0.4311	0.2986	0.3375	0.2997	0.4978	0.2039	0.5589	0.4293	0.2297	0.4033	0.3625	0.1927	0.4593	0.394	0.2462	0.3412	0.3576	0.3218	0.4632	0.5214	0.5255	0.3484	0.4223	0.4642	0.4605	0.4873	0.5744	0.7917	0.3603	0.6047	0.8173	0.3865	0.4677	0.5955	0.4511	0.4592	0.4552	0.5757	0.2844	0.5634	0.319	0.6371	0.4047	0.3684	0.5686	0.3969	0.3201	0.5536	0.4671
RPL7L1P5	0	0	0	0	0	0.0544	0	0.3773	0	0.0582	0	0.129	0.0531	0	0	0	0.0471	0	0	0	0	0	0	0	0	0	0	0.0353	0	0	0	0	0.0631	0.0093	0	0	0.041	0	0	0	0	0	0	0	0.0058	0	0	0	0.0494
ZNF355P	0	0	0	0	0	0	0	0	0	0	0	0	0	0	0	0	0	0	0	0	0	0	0	0	0	0	0	0	0	0	0	0	0	0	0	0	0	0	0	0	0	0	0	0	0	0	0	0	0
AC092184.1	0	0	0	0	0	0	0	0.1562	0	0	0	0	0.1781	0	0.1376	0	0	0	0.1421	0	0	0	0	0	0	0	0	0	0	0	0	0	0	0	0.1134	0	0	0	0	0	0	0	0	0	0	0	0	0	0
AL606490.8	0	0	0	0	0	0	0	0	0	0	0	0	0	0	0	0	0	0	0	0	0	0	0	0	0	0	0	0.0045	0	0	0	0	0	0	0	0	0	0	0	0	0	0	0	0	0	0	0	0	0
HDDC2	10.8059	12.3732	9.0228	7.4352	6.0424	8.2902	6.2755	6.1825	11.7464	10.0616	8.5275	5.6498	6.528	6.9884	4.978	7.0567	7.4512	6.4335	9.2672	6.9194	8.5567	7.1467	7.0817	8.8887	7.5512	8.7119	7.3698	6.0357	7.4867	7.1694	7.5303	10.0636	8.9712	6.96	4.7068	4.4474	8.5234	7.1363	7.8374	8.7216	4.3081	8.9176	6.2874	7.3824	7.4293	9.1521	7.8693	8.6843	4.8049
PPP1R14BP3	5.9062	4.2134	9.8076	6.2457	8.2551	9.1843	7.6776	10.1564	5.4318	5.9395	7.8224	8.4174	10.0753	9.114	16.4324	11.2977	9.5669	11.3306	9.4669	5.5537	7.0315	7.8998	8.7767	9.0811	9.0772	5.8778	5.9665	8.9826	7.1211	5.926	7.7811	10.1185	9.6922	8.5014	5.9378	7.8827	7.9817	8.2327	11.3457	7.5291	7.5869	8.6592	9.2631	11.5988	7.3131	8.1532	7.0119	8.4526	7.0727
SLC25A24P1	0	0.0268	0	0	0.0178	0	0.4042	0	0.2454	0	0.0216	0.0501	0.0477	0.0123	0	0.0265	0	0	0.0176	0	0.1012	0	0.0949	0	0	0	0	0.032	0.0251	0	0.0244	0.0133	0.0343	0.0565	0	0	0.069	0.0383	0	0	0.2463	0.0034	0.0687	0	0.0359	0.0484	0	0	0.0894
ZIK1P1	0	0	0	0	0	0	0	0	0	0	0	0	0	0	0	0	0	0	0	0	0	0	0	0	0	0	0	0	0	0	0	0	0	0	0	0	0	0	0	0	0	0	0	0	0	0	0	0	0
LINC01795	0	0	0	0	0	0	0	0	0	0	0	0	0.0239	0	0	0	0	0	0	0	0	0	0	0	0	0	0	0	0	0	0	0	0	0	0	0	0	0	0	0	0	0	0	0	0	0	0	0	0
AC006360.1	0.2607	0.3965	0.4844	0.8398	0	0.3957	0.7851	0.7069	0.3491	0.8931	0.7613	1.2098	0.303	0	0.3929	0.4576	0.4231	0.3796	0.1491	0.0551	0.03	0	0.402	0.5902	0.3298	0.0709	0.1623	0.0566	0.2565	0.3856	0.3344	0.2584	0.5178	0.7153	0	0.3489	0.4477	0.7284	0.2891	0.2937	0.5672	0.6297	0.2561	0.2919	0.153	0.2337	0.3004	0.4877	0.7017
AC092801.1	0	0	0	0	0	0.0194	0	0	0	0	0	0	0	0	0	0	0	0	0	0	0	0	0	0	0	0	0	0	0	0	0	0	0	0	0	0	0	0.0263	0	0	0	0	0	0	0	0	0	0	0
AL136968.1	0	0	0	0	0	0	0	0	0	0	0	0	0	0	0	0	0	0	0	0	0	0	0	0	0	0	0	0	0	0	0	0	0	0	0	0	0	0	0	0	0	0	0.0222	0	0	0	0	0	0
LINC00615	0	0	0	0	0	0	0	0	0	0	0	0	0	0	0	0	0	0	0	0	0	0	0	0	0	0.0055	0	0	0	0	0	0	0	0	0	0	0	0	0	0	0	0	0	0	0	0	0	0	0
NPM1P45	0	0	0	0	0	0	0	0.0759	0	0	0	0	0	0	0	0	0	0	0	0	0	0	0	0	0	0	0	0	0	0	0	0	0	0	0	0	0	0	0	0	0	0	0	0	0	0	0	0	0
SNX22	7.3117	5.776	7.5762	4.948	4.0369	6.3483	4.0503	5.1294	5.7388	7.5118	4.0036	7.3471	7.9476	1.3893	6.5497	9.0692	12.4094	8.3387	5.2616	1.8033	1.9832	1.3076	6.2001	8.7166	8.9594	7.2214	9.5691	3.0547	5.44	3.8009	5.2281	12.7981	9.5742	13.6382	3.5113	7.8556	9.2647	9.7182	11.6671	8.7672	6.2292	9.4209	7.0945	5.2033	5.9948	8.9203	11.3876	8.0946	5.8634
AC097494.1	0	0	0	0	0	0	0	0	0	0	0	0	0	0	0	0	0	0	0	0	0	0	0	0	0	0	0	0	0	0	0	0	0	0	0	0	0	0	0	0	0	0	0	0	0	0	0	0	0
ARAP3	3.9131	4.4107	3.9936	4.7049	4.1903	4.1313	3.3683	3.2823	4.0867	4.4832	4.0821	4.8021	4.7836	3.2716	4.4217	3.829	4.368	3.1566	2.8408	5.964	3.1242	5.3229	2.8008	2.7511	2.3034	3.0889	4.4318	3.2662	3.8593	3.7071	2.8882	1.4542	2.9646	1.5694	1.6472	2.9299	2.8506	4.8631	3.4066	3.5113	7.4018	1.8171	4.2696	2.7923	3.1172	2.2903	3.4653	3.6299	5.3025
FAM177B	0.4164	0.3619	0.6532	0.7232	0.4489	0.2862	0.42	0.6871	0.3889	0.4076	0.4699	0.2497	0.4116	0.1538	0.4837	0.1594	0.1932	0.2563	0.2702	0.0586	0.1279	0.2718	0.8445	0.2586	0.1985	0.7327	0.2527	0.2928	0.16	0.1906	0.2314	0.2877	0.3399	0.4063	0.0913	0.2829	0.2451	0.1007	0.1441	0.5816	0.1895	0.298	0.3834	0.5211	0.1618	0.4683	0.365	0.2413	0.1211
LINC01572	0.8698	0.7626	2.1753	1.3924	1.8909	1.7003	0.9073	1.7592	0.9003	1.5334	2.2122	1.5914	2.5246	0.5744	2.2485	0.9594	1.6298	1.667	0.9373	0.6556	0.8995	0.7283	1.2442	1.2975	1.1114	0.8467	1.28	1.012	0.9425	0.7296	1.007	2.0172	1.3117	1.5942	0.7255	0.9631	1.3659	1.2495	1.274	1.5277	1.1607	1.8295	1.4195	1.0461	0.8452	1.0913	1.3484	1.1145	1.1182
AC092669.1	0	0	0	0	0	0	0	0	0	0	0	0	0	0	0	0	0	0	0	0	0	0	0	0	0	0	0	0	0	0	0	0	0.0253	0	0	0	0	0	0	0	0.0286	0	0	0	0	0	0	0	0
EPC1	13.1775	12.957	12.2829	15.4942	16.9109	13.5274	14.918	13.8165	15.1097	13.3877	12.1133	14.0731	12.1518	7.6336	11.2889	8.2447	10.2268	10.3567	8.8569	7.2574	7.1403	6.5889	8.6796	12.5467	10.1645	9.1116	7.4832	7.9872	8.6739	7.9631	7.3365	11.8194	9.0539	12.2023	12.6099	11.9777	9.7206	9.6913	10.7392	8.343	7.2419	10.7116	10.5691	15.2792	8.9453	10.252	9.7803	8.9516	9.492
HLA-L	4.0491	1.3974	2.2681	1.6309	1.9637	1.7063	2.8733	1.2197	2.7637	2.2975	1.5961	0.7531	1.0266	2.6242	1.3081	3.1467	1.9625	2.0353	1.5908	1.1519	2.2294	0.735	3.9822	1.5865	3.097	3.579	1.1862	1.9218	3.0158	1.752	0.7636	1.9187	3.3567	1.4019	1.3356	4.7269	1.9293	1.6793	1.9057	2.6513	1.3811	2.2656	4.5158	4.143	2.4918	2.0489	1.8031	2.676	2.154
LINC02070	0	0	0	0	0	0	0	0	0	0	0	0	0	0	0	0	0	0	0	0	0	0	0	0	0	0	0	0	0	0	0	0	0	0	0	0	0	0	0	0	0	0	0	0	0	0	0	0	0
ULK4P1	0.0869	0.1185	0.0924	0.2218	0.303	0.1374	0.1221	0.1218	0.0242	0.2133	0.1445	0.053	0.2366	0.1982	0.2584	0.054	0.0845	0.1455	0.2301	0.1094	0.1651	0.149	0.0597	0.0428	0.0326	0.1093	0.1209	0.0434	0.0925	0.0902	0.099	0.0447	0.105	0.0495	0.1124	0.0278	0.0821	0.0571	0.1877	0.0842	0.1123	0.1399	0.1467	0.1018	0.1071	0.071	0.108	0.1406	0.1463
SSTR5	0	0	0	0	0	0	0	0	0	0	0	0	0	0	0	0	0	0	0	0	0	0	0	0	0	0	0	0	0	0	0	0	0	0	0	0	0	0	0	0	0	0	0	0	0	0	0	0	0
OFD1P10Y	0	0	0	0	0	0	0	0	0	0	0	0	0	0	0	0	0	0	0	0	0	0	0	0	0	0	0	0	0	0	0	0	0	0	0	0	0	0	0	0	0	0	0	0	0	0	0	0	0
UBQLN1	28.3026	28.81	24.5383	27.8634	29.723	27.4319	30.8451	27.4402	23.7615	25.1776	24.0636	26.6628	26.5984	25.92	30.9014	26.5707	29.2501	29.3128	33.7279	35.8742	33.505	30.7496	28.9084	30.2605	32.8384	31.3526	27.7097	28.951	32.3418	29.3942	28.2806	28.271	29.7289	33.8468	43.5348	38.3567	32.3692	33.6245	28.8311	28.0469	25.6882	30.4978	29.127	29.7789	30.2357	31.2517	27.85	30.5842	34.0907
LINC01810	0	0	0	0	0	0	0	0	0	0	0	0	0	0	0	0	0	0	0	0	0	0	0	0	0	0	0	0	0	0	0	0	0	0	0	0	0	0	0	0	0	0	0	0	0	0	0	0	0
NDUFS7	4.1703	3.4933	4.2444	3.2154	4.3509	4.4121	3.7414	3.3883	4.4211	3.9157	3.3833	4.0118	5.0704	3.5435	4.0089	4.1681	4.0716	3.8698	3.6308	2.8623	3.3614	3.0581	3.0361	4.0567	3.4936	3.0562	3.5264	2.9919	3.7495	3.9468	3.6566	3.8227	3.4561	2.9603	2.8332	2.7157	3.5974	3.686	3.9129	2.9243	3.4024	4.2301	3.8254	4.7859	3.5073	3.5074	3.7552	3.1835	3.0447
AC007952.4	12.8833	11.6867	18.8337	23.6192	53.0951	4.2905	77.48	162.0502	21.8365	52.863	25.552	10.6386	54.0438	30.2917	4.1557	47.2388	29.9898	23.8879	66.8131	144.7817	0.0242	37.3847	23.5427	41.9151	47.37	69.0729	17.2903	20.2286	49.1914	46.3012	54.1001	18.9521	32.3673	48.976	68.7042	33.9089	9.204	10.9907	40.2186	58.4716	63.4906	29.1132	4.316	9.5241	42.0876	35.1508	6.1646	49.5664	12.5484
TREX2	4.8482	4.365	4.955	4.2586	3.8142	4.8433	3.8615	4.2868	5.1007	3.7897	3.6245	4.0523	4.5246	3.6571	3.0692	4.7196	3.8416	3.5928	3.7257	3.4387	4.244	3.2097	3.994	4.7414	4.0299	3.5083	3.7529	3.4237	3.9163	3.8456	3.7799	4.2335	3.2944	3.8988	2.0633	2.5987	4.2521	3.3237	4.5201	3.7188	3.195	5.1181	3.9419	4.4416	3.8881	3.3098	4.2899	3.6495	3.446
OR2W1	0	0	0	0	0	0	0	0	0	0	0	0	0	0	0	0	0	0	0	0	0	0	0	0	0	0	0	0	0	0	0	0	0	0	0	0	0	0	0	0	0	0	0	0	0	0	0	0	0
EGFLAM-AS2	0	0	0	0	0	0	0	0	0	0	0	0	0	0	0	0	0	0	0	0	0	0	0	0	0	0	0	0	0	0	0	0	0	0	0	0	0	0	0	0	0	0	0	0	0	0	0	0	0
LINC02154	0	0	0	0	0	0	0	0	0	0	0	0	0	0	0	0	0	0	0.008	0.0333	0	0	0	0	0.0377	0	0	0	0	0	0	0	0	0.0221	0	0.0098	0	0	0	0	0	0	0	0	0	0	0	0	0
MIR1268A	0	0	0	0	0	0	0	0	0.2509	0.1115	0	0	0	0	0	0	0	0	0	0	0	0	0	0	0	0	0	0	0	0	0	0	0	0	0	0	0	0	0	0	0	0	0.1894	0	0	0	0	0	0
DPEP2	13.3285	11.4686	12.1786	14.4237	7.9777	9.2845	4.7996	5.8267	15.9472	11.5446	8.9911	11.0635	11.596	12.5678	8.0558	9.0816	7.3156	6.8024	7.6774	9.9498	7.8382	9.9571	7.8561	5.7678	5.2501	9.2393	8.7663	11.6004	7.4562	13.6296	8.7295	4.6271	7.3126	5.7491	3.1449	8.2607	7.6281	9.0836	6.7415	9.0698	11.2377	4.6059	12.5189	8.9484	7.4435	6.5232	7.2017	7.271	11.7081
GPX4	15.2783	13.6445	12.7488	11.0302	11.9929	13.1894	10.3591	11.958	12.8285	11.3471	11.6814	9.8408	12.5553	19.4071	10.8565	25.0898	20.0092	13.9616	13.6367	15.8592	21.1246	19.4776	15.5435	17.6161	22.1754	19.1985	16.6524	16.6865	19.2291	20.2795	21.3604	16.5875	19.2431	16.9898	18.363	19.5346	16.3594	15.1598	14.7803	21.2273	19.6868	15.6716	15.1088	17.1968	19.2806	18.52	19.6181	19.3364	17.8049
AC135983.4	0.2688	0.2097	0.119	0.7237	0.3018	0.5236	0.1326	0.2249	0.2161	0.0175	0.9836	0.2329	0.0799	0.1963	0.0439	0.1881	0.1559	0.1256	0.7517	0.0711	0.5284	0.8997	0.326	0.5034	0.0837	0.3722	1.0607	0.1274	1.3485	0.8577	0.6787	0	0.4055	0.2954	0.0264	0.343	0.6163	0.0693	0.6162	0.4043	0.1288	0	0.5299	0.7011	0.3029	0.4574	0.1395	0.2557	0.0297
MACROH2A1	29.0451	30.0879	28.8805	30.7697	45.5463	35.7975	35.1592	43.0997	23.2291	31.7694	34.6421	32.7839	43.5133	42.6425	62.9746	38.4709	43.8002	47.1499	37.2357	34.8144	44.0204	44.2823	37.4858	35.3216	37.5207	33.3651	40.6303	39.6947	41.9958	45.7095	39.2464	38.2544	34.3398	38.6229	79.0552	44.9951	41.0866	52.0723	42.0678	42.291	39.9461	34.9424	41.8776	36.8504	37.2102	36.3104	35.8603	40.6483	36.6785
AL929302.2	0	0	0	0	0	0	0.0267	0	0	0	0	0	0	0	0	0	0	0	0	0	0	0	0	0	0	0	0	0	0	0	0	0	0	0	0	0	0.0173	0	0	0	0	0	0	0	0	0	0	0	0
FTH1P21	0	0	0	0	0.0426	0	0	0	0	0	0	0	0	0	0	0	0	0	0	0	0	0	0	0	0	0	0	0	0	0	0	0	0.1216	0	0	0	0	0	0	0	0	0	0	0.015	0	0	0	0	0
SNX15	5.4397	5.2621	4.4526	3.9652	3.4157	4.5219	3.38	3.5769	4.6308	4.545	4.1062	4.3288	4.7334	4.245	2.8581	5.149	4.4961	4.0452	4.9851	4.3058	4.8528	4.3157	4.579	5.0549	4.8838	4.3775	3.9873	3.2674	4.8261	4.6196	4.9239	4.6612	5.0031	4.2149	2.6416	3.4335	4.975	3.6881	4.8966	4.4929	4.2514	5.4712	3.7631	4.9745	3.6566	3.9582	4.9388	4.1169	4.0321
ZNF75BP	0	0	0	0	0	0	0	0	0	0	0	0	0	0	0	0	0	0	0	0	0	0	0	0	0	0	0	0	0	0	0	0	0	0	0	0	0	0	0	0	0	0	0	0	0	0	0	0	0
MIR4740	0	0	0	0	0	0	0	0	0	0	0	0	0	0	0	0	0	0	0	0	0	0	0	0	0	0	0	0	0	0	0	0	0	0	0	0	0	0	0	0	0	0	0	0	0	0	0	0	0
AC017091.1	0	0	0	0	0	0	0	0	0	0	0	0	0	0	0	0	0	0	0	0	0	0	0	0	0	0	0	0	0	0	0	0	0	0	0	0	0	0	0	0	0	0	0	0	0	0	0	0	0
RPSAP49	0	0	0	0	0	0.0471	0	0	0	0	0	0.028	0.023	0	0	0	0	0	0	0.0341	0	0	0	0	0	0	0	0	0.018	0	0	0	0	0.0203	0	0	0.0178	0	0	0	0.0206	0	0.0492	0.0649	0	0	0	0	0
SPATA12	0.0497	0.0739	0	0.0168	0.018	0.0166	0.0193	0.0352	0.0169	0	0.0363	0	0	0.0125	0.0224	0.0273	0.0144	0	0.0389	0.012	0.0895	0.0254	0	0.0128	0.0364	0	0.0129	0.0108	0	0	0.0123	0	0.0386	0.0071	0	0.0279	0	0	0.0136	0	0.0145	0.0083	0.0347	0.0158	0	0.0122	0.0129	0.013	0.0151
TTTY2B	0	0	0	0	0	0	0	0	0	0	0	0	0	0	0	0	0	0	0	0	0	0	0	0	0	0	0	0	0	0	0	0	0	0	0	0	0	0	0	0	0	0	0	0	0	0	0	0	0
GRIP2	0.0026	0	0.0036	0	0	0	0	0	0.0035	0	0	0	0	0	0	0.0028	0	0	0	0.0005	0	0	0.0025	0.0026	0	0	0	0.0013	0	0	0.0006	0	0	0	0	0	0.0051	0	0	0	0	0	0	0	0.0079	0	0.0053	0.0063	0
BABAM2	11.003	10.505	12.6182	13.0565	12.8725	11.9454	10.7438	12.2622	11.7922	12.2841	11.4834	11.8632	11.5236	11.2213	11.8397	11.1077	10.2938	11.0335	12.2578	13.2924	13.0655	13.1544	11.0085	11.8127	11.2772	11.791	11.2049	13.0419	13.1486	11.2134	11.7839	10.7214	9.9387	10.6159	8.2361	10.849	11.9261	10.5365	10.9919	10.0663	12.05	10.9843	10.3345	10.95	11.6973	10.5723	11.0689	10.894	11.6535
AC079135.1	0	0	0	0	0	0	0	0	0	0	0	0	0	0	0	0	0	0	0	0	0	0	0	0	0	0	0	0	0	0	0	0	0	0	0	0	0	0	0	0	0	0	0	0	0	0	0	0	0
LRBA	17.9428	17.4985	22.0526	25.0136	19.4201	26.6862	23.1556	23.1519	26.5237	23.8889	20.9897	25.9196	21.032	11.1142	19.4436	16.3789	22.3271	20.2202	19.396	12.0863	14.0833	11.5212	13.6495	21.477	18.1854	14.7025	15.2344	13.6923	14.1306	11.5913	13.2236	26.7882	17.8406	23.1909	10.6647	14.8027	21.8123	16.4755	24.6798	20.5182	13.6903	28.3192	20.811	24.4198	15.4165	19.843	21.7691	17.518	14.7124
GAPDHP61	0	0	0	0	0	0.0198	0	0	0	0	0	0	0	0	0	0	0	0	0.0311	0	0	0	0	0	0	0	0	0	0	0	0	0	0	0	0	0	0	0	0	0	0	0	0	0	0	0	0	0	0
MTND6P7	0	0	0	0	0	0	0	0	0	0	0	0	0	0	0	0	0	0	0	0	0	0	0	0	0	0	0	0	0	0	0	0	0	0	0	0	0	0	0	0	0	0	0	0	0	0	0	0	0
HNRNPA3	40.183	42.8803	43.3613	44.0743	47.4879	46.1547	38.0922	33.1418	34.4169	45.0699	45.3777	43.0518	45.8765	46.2682	47.2005	35.4633	47.2036	46.9669	51.1688	42.3812	46.6725	43.2017	49.3606	49.0742	45.689	46.6776	43.5831	42.7304	41.0481	40.8304	43.6005	56.6724	48.941	50.6539	39.9209	50.6983	52.4691	49.9056	56.1441	53.3032	47.5977	53.2612	53.4635	49.1251	48.5699	48.7213	46.0796	51.3989	51.5404
OR5BK1P	0	0	0	0	0	0	0	0	0	0	0	0	0	0	0	0	0	0	0	0	0	0	0	0	0	0	0	0	0	0	0	0	0	0	0	0	0	0	0	0	0	0	0	0	0	0	0	0	0
CYP4F26P	0.0118	0.0953	0.0922	0.1002	0	0.8685	0	0	0.0402	0.0804	0.0205	0	0.0183	0.0051	0.0253	0.0045	0.0241	0.018	0.1078	0	0.0144	0.0143	0.0554	0	0.0411	0	0.0701	0.0047	0.0143	0.0478	0	0.0381	0.0436	0.0703	0	0.0623	0.1296	0.1208	0.0209	0.0713	0	0.1727	0.1472	0	0.0853	0	0.0776	0.044	0.0475
ODC1	37.7813	30.8027	27.0873	24.5737	33.3589	35.4498	35.4489	38.341	23.4123	31.6854	25.2419	23.078	28.844	33.6684	29.7865	47.5661	49.0134	48.0496	60.6895	32.3224	45.5256	29.296	38.4333	57.6994	49.8098	43.0188	40.9779	42.2357	42.6495	28.0239	42.8332	66.3798	60.0574	54.892	44.783	50.2748	51.2485	40.0515	54.2661	46.4894	37.5395	55.0045	44.3333	50.461	40.5193	51.0184	48.545	46.2419	37.3947
SNORD94	6.686	6.9719	16.5203	13.8608	12.7065	10.7177	14.0713	14.8921	12.1403	7.8525	13.0699	18.1359	11.314	4.2015	4.3932	6.1119	8.6847	6.2941	7.9531	2.5475	4.7621	3.9151	6.168	7.1554	5.046	3.0606	4.3671	4.1795	3.3286	3.1255	5.1408	10.7878	5.319	10.4553	6.4511	6.3879	4.6546	4.6121	7.3503	5.5379	3.7357	9.8657	6.7056	9.523	4.9677	5.0386	4.682	4.6122	5.4255
AC245036.3	0	0.1699	0.3126	0	0	0.1814	0.0207	0	0.1229	0	0.3619	0.2869	0	0.103	0	0.1309	0	0	0	0.0985	0	0	0.1015	0	0.2008	0	0	0	0.3858	0	0.0825	0	0.133	0	0	0	0	0	0	0	0.351	0	0.2713	0	0	0	0	0	0.5241
RNU1-93P	0.8082	0.6472	1.5737	2.3047	3.2193	2.8051	3.4087	4.4432	1.6994	1.7376	2.5778	4.2261	2.2387	0.6052	3.0896	1.3101	2.4715	2.3006	0.9905	0.8276	0.3881	0.8717	0.9583	1.0374	1.9256	1.0814	1.8656	1.0588	1.0679	0.6148	1.101	2.0058	0.7197	2.9028	2.2856	1.8104	1.1919	1.697	1.6945	0.9188	1.5526	0.754	2.3658	0.6794	1.9558	1.2081	1.9083	1.3097	1.4585
RNU6-655P	0	0	0	0	0	0	0	0	0	0	0	0	0	0	0	0	0	0	0	0	0	0	0	0	0	0	0	0	0	0	0	0	0	0	0	0	0	0	0	0	0	0	0	0	0	0	0	0	0
GAPDHP15	0	0	0	0	0	0	0	0	0	0	0	0	0	0	0	0	0	0	0	0	0	0	0	0	0	0	0	0	0	0	0	0	0	0	0	0	0	0	0	0	0	0	0	0	0	0	0	0	0
CFTRP3	0	0	0	0	0	0	0	0	0	0	0	0	0	0	0	0	0	0	0	0	0	0	0	0	0	0	0	0	0	0	0	0	0	0	0	0	0	0	0	0	0	0	0	0	0	0	0	0	0
PIP5K1B	6.6305	6.5136	8.5396	6.7981	8.7614	10.3124	6.4636	8.7938	5.4017	8.4442	8.4065	9.0587	10.2355	4.0801	10.5597	9.0626	12.5511	12.9942	10.4757	5.941	7.4189	4.5313	8.5168	11.0306	11.888	8.6924	10.0074	6.5061	8.1679	6.9038	7.3176	14.9802	10.4775	15.6945	5.049	7.512	10.3296	10.3744	12.9265	9.6138	6.5343	13.5457	9.8036	7.3575	6.7456	9.976	13.6599	10.829	9.6548
LINC01848	0.0061	0.0231	0.0913	0.0547	0	0.0868	0.2704	1.6404	0.0988	0.0709	0	0.1025	0	0	0	0	0.0319	0	0.0613	0.0079	0.0119	0	0	0.0128	0.0891	0	0	0.005	0	0.0526	0	0	0	0	0	0	0.0292	0	0.0861	0	0.0434	0.0293	0.0053	0.0763	0	0	0	0	0.0267
AL360091.2	4.231	4.5075	7.5882	10.2677	15.3922	8.9754	12.6165	6.0355	6.6068	8.5447	10.227	13.0671	20.2409	2.4998	17.8571	3.0919	5.8365	5.633	5.9664	4.4007	1.5408	3.8344	2.2823	4.6251	3.5472	5.2861	2.964	2.5643	2.6059	2.8419	1.7576	3.4987	2.6076	4.2665	4.8298	4.2451	3.078	4.5732	4.5499	2.516	3.099	4.7961	4.8206	5.5747	3.5014	2.528	3.0718	4.1626	3.7243
TRAM2	8.8379	8.9126	8.4741	8.5388	6.973	8.5305	8.3026	7.479	11.2155	8.4257	8.4719	8.0583	8.1355	6.6403	6.8604	6.8398	6.9069	7.4137	7.935	8.8043	8.417	9.7142	6.4128	8.4393	7.6017	5.9932	7.0089	5.4415	8.6199	10.6653	7.0623	7.1603	7.1667	7.1696	3.5583	3.906	9.4234	6.2508	8.4782	6.0873	6.5137	9.7907	8.2516	8.4603	7.389	8.9043	10.6452	8.1053	5.8332
AC008850.2	1.35	0.9765	2.5834	2.0474	1.0647	1.0951	2.0226	1.0404	1.7134	1.6277	2.3348	1.6357	4.1097	0.3669	2.0725	0.577	1.0737	0.4355	0.6982	0.0806	0.281	0.4823	0.7314	1.0351	0.7479	1.0921	0.3193	0.5195	0.5899	0.398	0.3157	1.1802	1.0831	0.9045	0.3704	0.4182	0.9472	0.8462	0.8077	0.7396	0.8068	0.6542	1.0188	1.0893	1.0429	1.2687	0.6372	0.9457	0.5018
CHD9	10.6847	11.9979	12.6679	14.4337	13.9478	13.3151	11.033	14.1735	12.0987	14.2746	14.6576	14.318	13.4454	11.3065	13.8163	10.0983	11.7358	11.8963	12.0828	9.9127	10.3705	11.0604	11.0673	13.8146	10.1256	11.3719	10.797	9.2058	10.7973	10.4646	10.1359	13.8982	11.5764	13.1605	8.585	10.0742	14.0516	11.3667	13.0052	13.0672	10.5265	14.3985	13.3248	14.2928	11.9161	12.1082	13.3793	12.2672	10.5584
AC093763.1	0	0	0	0	0	0	0	0	0	0	0	0	0	0	0	0	0.0052	0	0	0	0	0	0	0	0	0	0	0	0	0	0	0	0	0	0	0	0	0	0	0	0	0	0	0	0	0	0	0	0
AC136618.2	0	0	0	0	0	0	0	0	0.0138	0	0	0	0	0	0	0	0	0	0	0	0	0	0	0	0	0.0815	0	0	0	0	0	0	0	0	0	0	0	0	0	0	0	0	0	0	0	0	0	0	0
AP001005.1	0	0	0	0	0	0	0	0	0	0	0	0	0	0	0	0	0	0	0	0	0	0	0	0	0	0	0	0	0	0	0	0	0	0	0	0	0	0	0	0	0	0	0	0	0	0	0	0	0
ZNF385C	0.2648	0.172	0.1423	0.2844	0.1608	0.173	0.1207	0.2581	0.1081	0.2771	0.2917	0.0622	0.2126	0.3418	0.2447	0.1274	0.1703	0.0944	0.2683	0.0992	0.0717	0.1535	0.2061	0.308	0.1847	0.2064	0.0891	0.0974	0.1887	0.1311	0.215	0.1721	0.1987	0.1412	0.178	0.1311	0.3045	0.2126	0.2316	0.162	0.1519	0.3376	0.2267	0.3176	0.6594	0.1834	0.2082	0.1802	0.376
AC133555.4	0	0	0	0	0	0	0	0	0	0.1399	0	0	0	0	0	0	0	0	0	0	0	0	0	0	0.0955	0	0	0	0	0	0	0	0	0	0	0.1096	0	0	0	0	0	0	0	0	0	0	0	0	0
AC024901.1	0.0411	0	0.029	0	0	0	0.0359	0	0.061	0.0781	0.0501	0	0	0	0	0.0037	0.0242	0	0.0653	0	0	0	0.02	0.043	0	0	0	0	0	0	0	0.0226	0	0	0	0	0.0556	0	0	0	0	0	0	0	0	0.0206	0.0345	0.0218	0.0322
AC016734.1	3.8755	2.362	2.029	2.1865	1.3995	1.6395	2.6316	2.4844	1.3864	3.0712	2.2265	1.8923	2.1365	4.5752	2.0144	4.4618	2.9513	3.2205	3.6392	3.0947	5.0273	5.1328	3.4939	3.1157	4.4161	4.4648	5.5955	3.6444	5.519	4.5027	4.931	2.8193	3.5449	3.0948	2.4555	2.1999	3.1048	4.1552	1.8332	2.4482	3.3369	3.8347	3.0453	2.2097	3.42	2.7862	3.307	3.386	3.2998
ACSM2A	0	0	0	0	0	0	0	0	0	0	0	0	0	0	0	0	0	0	0	0	0	0	0	0	0	0	0.0057	0	0	0	0	0	0	0.0042	0	0	0	0.0041	0	0	0	0	0	0	0	0.0015	0	0	0.0044
KRT71	0	0	0	0	0	0	0	0.0007	0	0	0	0	0	0	0	0	0	0	0.0121	0	0	0	0	0	0	0	0	0.0115	0	0.0065	0	0	0.0137	0	0	0	0	0	0.0158	0	0	0	0	0.0131	0	0	0	0	0.0161
MTCYBP3	2.0417	2.0755	8.7199	7.2256	12.3226	7.6341	11.9904	8.7281	3.9323	6.3375	10.204	5.8432	8.4984	3.5078	9.1595	3.4435	3.8167	4.9535	3.8142	4.5911	3.2915	3.7701	3.1086	3.3294	3.972	5.5437	2.1812	2.8749	4.4938	2.7416	2.1293	5.3354	2.5468	5.4422	4.6916	5.3611	2.7906	4.1328	4.5978	2.9142	2.5066	4.9408	5.4048	5.9197	2.9797	2.7476	2.8668	4.3603	6.2191
UNC5C	0.0056	0.0094	0.0039	0.0152	0.0146	0.0131	0.0043	0.0238	0.0277	0.004	0.0204	0.0089	0.0123	0.2058	0.0235	0.1488	0.1085	0.0308	0.0339	0.086	0.0376	0.1678	0.1483	0.0303	0.1146	0.0206	0.1104	0.0511	0.1046	0.301	0.1429	0.1523	0.0857	0.1773	0.0417	0.053	0.2069	0.0636	0.0125	0.2868	0.2298	0.037	0.1074	0.0659	0.184	0.066	0.2804	0.0367	0.0767
ALG2	10.779	10.0532	7.2534	9.0918	8.6864	8.4252	8.6225	5.9663	7.9521	8.236	7.0562	7.5624	9.3079	12.4543	8.9129	10.5856	9.3646	9.5616	10.1771	6.1902	6.7147	7.5919	9.1522	10.7771	9.9857	9.0024	10.0766	11.4044	9.1636	9.0351	7.7729	9.8144	10.0313	10.0723	8.6136	8.4858	11.929	10.7975	13.9017	9.0298	8.92	10.6991	12.6071	12.5569	12.9199	11.7319	10.586	11.1292	10.8815
SERBP1P1	1.0329	1.1844	1.0781	0.6457	1.0131	1.2445	0.6608	0.9323	0.615	1.463	1.1149	0.8822	0.7939	0.7905	0.862	1.2497	1.1532	1.1112	1.6304	0.8138	1.4503	1.3346	1.4689	1.9154	1.3015	1.082	1.0166	1.0097	1.2273	0.92	1.2426	1.5246	1.5802	1.6203	0.5305	0.8554	1.3677	0.9372	1.3074	1.0623	0.8927	2.017	0.9213	1.0046	0.6723	1.1717	1.4116	1.1477	1.1308
GAPDHP23	0	0	0	0	0	0	0	0	0	0	0	0	0	0	0	0	0	0	0	0	0	0	0	0	0	0	0	0	0	0	0	0	0	0	0	0	0	0	0	0.0151	0	0	0	0	0	0	0	0	0
AC018943.1	0	0	0	0	0	0	0	0	0.0421	0.0444	0	0	0	0	0	0	0	0	0	0.0465	0	0	0	0	0	0	0	0	0	0	0	0	0	0	0	0	0	0	0	0	0	0	0	0.0454	0	0	0	0	0
AC010327.2	0.045	0.2494	0.0737	0.055	0	0.0858	0.0953	0.0296	0.0234	0.022	0.0801	0.1613	0.249	0.1507	0	0.05	0.2673	0	0.0242	0.0149	0.1634	0.0851	0.053	0.1127	0.299	0.0502	0.2164	0.111	0.0639	0.3215	0.2988	0.6789	0.7248	0.3365	0.1116	0.1102	0.2379	0.4013	0.0304	0.1492	0.209	0.2234	0.1866	0.098	0.019	0.0749	0.3181	0.4058	0.0828
METRNL	25.8132	12.0441	32.7112	28.905	28.9852	28.7666	54.5384	22.7948	32.0695	26.6515	23.1523	28.1094	39.4555	59.5558	32.703	63.844	51.838	53.7005	40.4716	46.0193	37.1899	52.6059	50.2974	19.9231	47.0039	54.0427	47.3155	76.2077	43.9795	42.7814	40.5821	38.2028	38.4106	30.2505	49.7121	60.6427	33.2518	57.1887	35.3063	46.5737	70.0779	21.8148	61.3252	47.7471	61.1517	35.0022	32.658	35.7451	53.5541
TUBA1A	41.1321	33.552	20.5417	35.3384	31.5665	24.8124	31.0881	49.0956	30.7961	43.4032	24.0452	21.2517	22.7733	25.224	25.1027	55.0974	32.6048	29.9085	57.0313	68.4826	28.3027	39.2706	37.2178	33.6611	37.6873	65.8102	48.1248	32.9245	56.5352	29.6681	30.5057	19.8984	41.9381	23.0132	15.1495	48.2594	48.0514	46.6439	21.3251	39.3129	66.4862	26.2137	38.0178	22.5361	81.8397	33.9265	46.5121	52.6063	36.302
AC233702.3	0	0	0	0	0	0	0	0	0	0	0	0	0	0	0	0	0	0	0	0	0.0736	0	0	0	0	0	0	0	0	0	0	0	0	0	0	0	0	0	0	0	0	0	0	0	0	0	0	0	0
FER	2.17	3.1006	2.642	3.2013	2.4676	2.694	2.342	2.8401	1.9913	2.8926	3.0602	2.433	2.3956	2.5288	1.8491	2.0201	1.9187	2.2505	2.3246	2.3608	2.6359	2.8634	2.842	2.4476	2.3507	2.3008	2.3229	2.156	2.6144	2.7138	2.5732	2.7198	2.1516	2.2917	1.264	1.6038	3.2118	2.4469	2.3296	2.7152	2.5753	2.601	2.4769	2.2453	2.3821	2.2401	2.8399	2.3054	2.1969
DCLK2	0.6893	0.4162	0.3889	0.4596	0.7333	0.5851	0.355	0.8242	0.6177	0.725	0.4516	0.5035	0.4121	0.4431	1.0347	0.7237	0.7284	0.8397	0.6152	0.4623	0.5669	0.3582	0.5484	0.7368	0.8209	0.4089	0.5036	0.5744	0.5025	0.4789	0.3611	0.9219	0.6958	0.6354	0.294	0.3398	0.7515	0.314	0.6409	0.6008	0.3916	0.3295	0.6095	0.8401	0.5378	0.5403	1.0235	0.6724	0.6554
OR13Z1P	0	0	0	0	0	0	0	0	0	0	0	0	0	0	0	0	0	0	0	0	0	0	0	0	0	0	0	0	0	0	0	0	0	0	0	0	0	0	0	0	0	0	0	0	0	0	0	0	0
LINC00461	0	0.0181	0	0.0066	0	0	0	0.0132	0.0001	0	0	0.0154	0	0	0	0	0	0	0	0	0.0052	0	0	0	0	0	0	0	0.005	0.0048	0	0.0053	0.0126	0.0025	0	0	0.0024	0	0.0072	0	0	0.0065	0	0.0062	0.012	0	0	0	0
AC134682.1	0.0806	0.1585	0.1184	0.2277	0.1137	0.0772	0.1757	0.0865	0.2445	0.1506	0.0584	0.1077	0.0232	0.109	0.1041	0.0829	0.1379	0.1089	0.1146	0.2188	0.081	0.1069	0.1496	0.2232	0.3343	0.1578	0.1643	0.1299	0.1684	0.0527	0.0771	0.0673	0.131	0.1814	0.195	0.2617	0.1924	0.0659	0.1849	0.1024	0.246	0.0445	0.3149	0.2688	0.0385	0.1254	0.0323	0.1321	0.5176
KRT19P3	0	0	0	0	0	0	0	0	0	0	0	0	0	0	0	0	0	0	0	0	0	0	0	0	0	0	0	0	0	0	0	0	0	0	0	0	0	0	0	0	0	0	0	0	0	0	0	0	0
AC015878.1	0	0	0	0.017	0	0	0	0	0	0	0	0	0	0	0	0	0.0317	0	0	0	0	0	0	0	0	0.0257	0	0	0	0	0	0	0	0.0295	0	0	0	0	0	0	0	0	0	0	0	0	0	0	0
AC011752.1	0.0277	0	0.0922	0.0499	0	0.0021	0.0771	0	0.0455	0.1006	0.0287	0.0175	0.0279	0	0	0	0.0098	0	0	0	0	0	0	0	0	0	0	0	0	0	0.02	0	0	0.0104	0	0	0.0223	0	0.0193	0	0	0	0	0.0114	0.0173	0	0	0	0
RPL12P6	0	0	0	0.0833	0.1748	0.0403	0	0.3283	0	0	0	0.0956	0.0083	0.0604	0	0	0.0694	0	0.054	0.0583	0	0.0613	0	0	0.1766	0	0	0.0261	0	0	0.0594	0.0596	0	0.0692	0	0	0	0	0.0448	0.0302	0	0.0084	0	0.1151	0.0373	0	0	0	0
LINC00443	0	0	0	0	0	0	0	0	0	0	0	0	0	0	0	0	0	0	0	0	0	0	0	0	0	0	0	0	0	0	0	0	0	0	0	0.0144	0	0	0	0	0	0	0	0	0	0.0126	0	0	0
RPSAP36	1.3648	1.5769	2.5201	2.906	2.932	4.2332	3.2126	5.2214	3.9613	4.0299	3.0767	3.3132	4.498	1.8823	3.7123	2.3153	2.9005	3.1891	1.0456	1.8722	0.9568	1.2717	2.7072	2.5117	2.6889	2.177	2.5624	1.9805	1.1204	1.5277	1.7664	4.9641	1.5417	4.2729	1.2757	1.6113	2.4806	3.0353	2.9295	2.9406	1.9265	2.6732	4.6302	3.1381	1.6686	2.2212	3.4421	1.9356	2.9613
AC008813.1	0	0	0	0	0	0	0	0	0	0	0	0	0	0	0	0	0	0	0	0	0	0	0	0	0	0	0	0	0	0	0	0	0	0	0	0	0	0	0	0	0	0	0	0.039	0	0	0	0	0
CXXC1	17.986	15.0163	15.6304	14.0332	14.0848	15.8263	15.3125	14.1318	15.9455	14.385	13.9316	13.3279	17.316	15.2954	22.1938	20.639	18.5198	15.788	14.1464	12	14.8437	15.1914	15.828	15.5753	14.4458	13.5885	16.108	17.0213	15.2266	16.1144	14.3133	16.4971	14.258	14.9068	20.0577	11.1823	16.4751	14.7971	18.4417	14.2367	15.4121	18.2182	15.1801	16.2473	16.5184	15.3285	16.0274	18.2799	13.3202
RNU6-47P	0	0	0	0	0	0	0	0	0	0	0	0	0	0	0	0	0	0	0	0	0	0	0	0	0	0	0	0	0	0	0	0	0	0	0.1165	0	0	0	0	0	0	0	0	0	0	0	0	0	0
COL26A1	0.6461	0	0.3488	0.0343	0	0	0	0.5436	0.4102	0	0.4318	0.6086	0.5818	0.0095	1.1026	2.2762	0	0	2.0156	0.3285	0	0.509	0	0.0098	0.7557	1.1557	0.6411	0.033	0.9374	0.9359	0.5882	0.6236	0.9822	0.0109	0.157	0.4518	1.2878	0.6397	2.5588	0.6435	0.1449	2.2134	0.0199	1.6722	2.6366	0.9575	1.0962	1.8359	1.3573
ZNF727	1.3237	0.881	1.5966	1.6768	0.3145	0.1693	0.1788	0.4943	1.9816	2.3242	0.6754	1.416	0.6588	0.1349	0.3896	0.2156	0.4468	0.2397	0.8108	0.1539	0.2689	0.2153	0.5265	0.0441	0.5854	0.4313	0.5291	0.2795	0.1549	0.3083	0.3018	0.1654	0.2238	0.2976	0.1859	0.0412	0.7342	0.1527	0.925	0.2972	0.1177	0.5243	0.7466	0.4425	0.9596	0.702	0.3541	0.3347	0.0149
MIR4527	0	0	0	0	0	0	0	0	0	0	0	0	0	0	0	0	0	0	0	0	0	0	0	0	0	0	0	0	0	0	0	0	0	0	0	0	0	0	0	0	0	0	0	0	0	0	0	0	0
LINC02608	0	0.1128	0	0.0792	0	0	0	0.1896	0.0634	0.0172	0	0	0.388	0.1024	0.366	0.0235	0.0874	0.0151	0.23	0	0.0544	0.1311	0	0.1869	0.0287	0	0.0428	0.0509	0	0	0.0291	0.0521	0	0.0887	0.0114	0.0662	0.0506	0	0	0	0	0	0	0	0	0	0	0	0.0453
LINC00566	0	0	0	0	0	0	0	0.0167	0	0	0	0	0	0	0	0	0.0094	0	0	0	0	0	0	0	0	0	0	0	0	0	0	0	0	0	0	0	0	0	0	0	0	0	0	0	0	0	0	0	0
RPL34P27	0.0596	0	0	0	0	0	0	0	0	0	0	0	0	0.0293	0	0	0	0	0	0	0	0	0.0726	0	0.0281	0	0	0	0	0	0	0	0	0	0	0.0328	0	0	0	0	0	0	0	0	0	0	0	0	0.1044
ACTR3BP4	0	0	0	0	0	0.0645	0.1494	0	0.0655	0.0345	0	0	0.02	0	0	0	0.0066	0.0309	0	0	0	0	0	0.0071	0.0647	0.0262	0	0.0628	0.0123	0	0.0119	0.0442	0	0	0	0	0	0.0273	0.0359	0	0.0282	0.0643	0.0337	0.0708	0	0.0475	0.0251	0	0
AL391832.3	1.4433	2.3021	1.6051	2.4454	8.7812	2.1331	6.9744	1.9103	2.5811	1.8892	2.2298	1.525	2.3799	17.6987	5.4413	11.6857	12.0411	7.9	15.7093	23.8761	25.2717	17.5018	6.7491	9.7824	10.5423	22.3497	7.0319	13.394	24.6874	7.6118	7.094	3.839	12.8291	12.6031	16.8365	22.727	8.2476	20.0612	10.1385	13.8661	31.3995	2.7439	15.5769	4.9024	22.5708	6.434	9.4266	27.5884	32.0362
AC007906.1	0.3721	1.177	1.2714	1.3572	0.99	1.8099	0.6905	0.9447	1.0951	0.8761	1.6151	1.8274	0.6143	0.5379	0.7848	0.5733	0.7185	0.7786	0.3065	0.5092	0.3405	0.4244	0.387	0.6194	0.3452	0.5521	0.3672	0.3317	0.5376	0.3836	0.1507	0.951	0.3646	0.5812	0.7936	0.3585	0.2521	0.538	0.9271	0.6641	0.3114	1.1076	0.2663	0.8181	1.1255	0.3404	0.8798	0.627	0.3286
RN7SL543P	0	0	0.0702	0.0954	0	0	0	0.1428	0	0	0	0.1282	0	0	0	0	0.2012	0	0	0.0489	0	0	0	0	0	0	0	0	0	0	0	0	0	0	0	0	0	0	0	0	0	0	0	0	0	0	0	0	0
RPSAP19	1.7284	0.1677	1.9009	2.6351	1.1317	1.635	0.7571	1.6269	0.1385	2.7736	3.466	1.1613	0.2304	0.2203	1.2298	0.1992	3.0257	0.1447	3.9392	1.2266	0.0988	1.4388	0.2236	4.8068	0.2847	1.982	0.2847	0.1855	0.2527	1.4212	0.1624	2.812	0.1977	3.4956	0.2771	1.9538	2.9582	0.1933	2.3375	1.3552	1.0045	2.6045	0.9875	1.4082	1.6952	0.3424	1.7452	2.7733	1.4471
AL157823.2	0	0.0195	0.0312	0.0194	0	0	0	0.0634	0	0	0	0	0	0.0351	0.1002	0	0	0.0762	0	0	0.0009	0.0229	0	0	0	0	0.0928	0	0	0.0222	0.01	0.072	0	0	0.0361	0	0	0	0	0.0919	0	0.0598	0	0	0	0.0572	0	0.0178	0
RBBP9	4.1136	4.7674	2.898	3.0315	2.9042	3.3412	2.6526	2.6224	3.4098	2.8878	2.5346	3.0499	2.8982	2.8325	2.7657	2.0738	1.7043	2.0849	3.0951	3.0393	3.3197	2.9829	2.5284	2.9816	2.4691	2.7647	3.1299	2.888	2.8055	3.2177	2.7777	2.4181	2.5416	1.9552	1.3189	2.5402	2.857	2.0803	1.9159	2.5068	2.5913	2.6874	2.2456	2.9347	2.2573	2.6761	2.375	2.6824	1.9942
ITSN2	17.92	18.976	19.0067	22.2933	23.5936	19.5538	18.7134	19.5601	20.7733	19.887	21.278	22.4964	20.2777	15.7595	18.4793	12.6073	12.8924	13.5414	13.9529	16.3501	14.9978	17.6872	15.3047	13.8108	11.6396	17.169	14.2739	14.264	13.2469	14.4836	12.2965	13.9189	13.5652	12.3865	18.8029	16.337	14.7014	16.6826	14.4288	15.3051	16.1918	13.0503	18.4448	17.994	16.4065	15.3125	14.6748	14.1847	14.8878
CCL26	0	0	0	0	0	0	0	0	0	0	0	0	0.0278	0.0273	0	0.14	0	0.0363	0	0.1029	0.0874	0	0.0955	0.0446	0	0.0693	0	0.0735	0	0.042	0.0278	0.023	0.0834	0	0	0	0	0	0.0632	0.0773	0.1631	0	0	0	0.1134	0.0307	0.1504	0	0
ZNF853	2.2694	1.5542	1.2886	1.5156	1.1632	1.8723	1.6607	1.2041	2.9307	1.782	1.4177	1.0164	0.9234	0.4823	0.7697	1.0598	0.8959	0.6253	0.8607	0.4916	0.4632	0.464	0.461	1.3053	0.7291	0.7415	0.5189	0.681	0.6031	0.5067	0.5701	1.1686	0.7931	0.8318	0.578	0.74	0.8146	0.3231	1.0829	0.7799	0.2639	0.9439	0.6356	2.1264	0.7301	1.1233	0.8523	0.6319	0.4954
SLC15A1	0	0	0	0	0	0	0	0	0	0	0	0	0	0	0	0	0	0	0	0.0047	0	0	0	0	0	0	0	0	0	0	0	0	0	0	0	0	0	0	0	0	0	0	0	0	0	0	0	0	0.0109
AMPD3	14.3737	15.6596	20.9124	20.3971	30.9767	17.0867	15.8731	17.6672	10.4092	15.4174	25.4706	27.3491	29.795	5.4991	27.9983	10.4791	12.9834	13.0926	12.3047	8.1811	6.5981	8.3026	6.8706	9.5679	8.8618	8.1886	10.843	7.5376	8.7116	7.2137	5.7739	8.7289	8.8152	10.0296	13.6832	13.778	7.1663	13.4268	14.5065	10.5332	8.0212	14.248	11.6294	8.6705	10.5729	7.2409	11.4475	9.4327	9.3955
AC004801.1	0	0	0	0	0	0	0	0	0	0	0	0	0	0	0	0	0	0	0	0	0	0	0	0	0	0	0	0	0	0	0	0	0.1658	0	0	0	0	0	0	0	0	0	0	0	0	0	0	0	0
DIAPH1-AS1	0.0242	0	0	0.0411	0.0088	0.0324	0	0.0379	0	0.0037	0.0304	0	0.0316	0	0.0109	0	0.014	0	0.0126	0	0.0062	0	0	0	0.0118	0	0.0075	0	0.0123	0	0	0	0	0.0056	0	0.0271	0.0122	0.0064	0.036	0.0121	0	0	0.0169	0	0.015	0.0238	0	0	0
RNU4-86P	0	0	0	0	0	0	0	0	0	0	0.1482	0	0	0	0	0	0	0.0009	0	0	0	0	0	0	0	0	0	0.003	0	0	0	0	0	0	0	0	0	0	0	0	0	0	0	0	0	0	0	0	0
BIN2P2	0	0	0	0	0	0	0	0	0	0	0	0	0	0	0	0	0	0	0	0	0	0	0	0	0	0.0031	0	0	0	0	0	0	0.0119	0	0	0	0	0	0	0	0	0	0	0	0	0	0.0239	0	0
AC087276.3	0	0	0.0162	0	0	0	0	0	0	0	0	0	0	0.0113	0	0	0.0007	0	0	0	0	0	0.0265	0.0167	0	0	0.0394	0	0	0	0	0.0099	0	0.0107	0	0	0.0194	0	0	0.0094	0	0.061	0	0.0012	0.0144	0	0	0.0199	0.012
RN7SL518P	0	0	0	0	0	0	0	0	0	0	0	0	0	0	0	0	0	0	0	0	0	0	0	0	0	0	0	0	0	0	0	0	0	0	0	0	0	0	0	0	0	0	0	0	0	0	0	0	0
GSTA8P	0	0	0	0	0	0	0	0	0	0	0	0	0	0	0	0	0	0	0	0	0	0	0	0	0	0	0	0	0.024	0	0	0.0194	0	0	0	0	0	0	0	0	0	0	0	0	0	0	0	0	0
TXNP7	0	0	0	0	0	0	0	0	0	0	0	0	0	0	0	0	0	0	0	0	0	0	0	0	0	0	0	0	0	0	0	0	0	0	0	0	0	0	0	0	0	0	0	0	0	0	0	0	0
OAZ3	0.0497	0.0533	0.0911	0.0233	0.05	0.0813	0.032	0.0078	0.0281	0.0395	0.0555	0.0547	0.0451	0.0208	0.0621	0.0409	0.0589	0.0443	0.1084	0.0902	0.078	0.0699	0.0379	0.0142	0.0691	0.0862	0.0975	0.0509	0.1021	0.0409	0.0552	0.0779	0.0786	0.0952	0.0347	0.0385	0.0486	0.0608	0.041	0.0415	0.0565	0.1137	0.1029	0.0439	0.0256	0.0253	0.0609	0.0643	0.0856
MIR4777	0.1515	0	0	0	0	0.2216	0	0.0469	0	0	0.2728	0.3127	0.0706	0	0	0	0	0	0	0.1486	0	0.3084	0.0741	0	0	0	0	0.1286	0	0	0	0.3038	0	0.0561	0	0.2738	0	0	0	0	0.7265	0	0.0171	0	0.1274	0.3279	0	0	0.0106
ITSN1	1.3277	1.9684	2.1342	1.4206	1.2533	1.9625	1.7066	1.6719	1.1161	2.3218	1.6855	1.8304	1.8291	1.458	1.1665	2.7195	1.7615	2.4092	1.1596	1.3741	1.4033	1.4653	2.1294	1.451	1.4521	2.1409	2.0277	1.8314	1.6897	2.155	2.0204	2.5152	1.6855	2.1481	1.2533	1.3435	2.0808	2.424	1.4333	2.4426	2.1603	1.5806	2.0338	0.8569	1.636	1.8895	1.7645	1.7402	1.6521
PLSCR5-AS1	0	0	0	0	0	0	0	0	0	0	0	0	0	0	0	0	0	0	0	0	0	0	0	0	0	0	0	0	0	0	0	0	0	0	0	0	0	0	0	0	0	0	0	0	0	0	0	0	0
METTL7B	0.4818	0.6629	0.2764	0.5991	0.615	0.306	0.4627	0.6336	0.1083	0.3994	0.9311	0.1422	0.4163	0.3196	0.5159	0.3365	0.4496	0.7152	0.8092	0.8196	0.5428	0.9367	1.533	0.6853	0.8934	0.9041	2.5672	2.0745	0.437	0.4811	0.6114	0.3952	0.6041	0.6411	0.8814	0.2565	0.8416	0.4061	0.1185	0.2995	0.4427	0.425	0.2999	0.3724	0.3235	0.588	0.7662	0.4788	1.4094
AL035071.1	7.177	7.6708	7.8634	8.4767	6.7594	9.1229	7.9599	10.2697	8.1654	8.0368	6.3126	8.8511	7.4437	5.8285	7.22	5.2379	6.4413	6.5537	6.8305	5.4689	5.5148	7.0398	5.8998	6.7261	6.1761	6.16	5.9716	7.8288	5.0868	4.486	6.7341	7.3892	6.1965	7.7253	3.9854	6.5584	6.8547	6.8627	6.4029	6.5245	7.2688	5.4245	7.0567	6.7176	6.2172	5.9571	6.8095	5.5356	3.958
ID1	0.719	0.2171	0.4226	0.1149	1.436	0.4489	1.9256	1.9765	0.5255	0.7044	0.1783	0.5441	0.5244	3.0495	1.3371	2.6455	3.5865	2.5014	7.7525	7.39	12.0256	2.3508	3.9064	1.7478	5.5934	4.5648	1.8839	16.1696	13.933	3.2533	2.9261	1.5038	3.5194	5.3722	8.0897	9.0698	1.5205	2.5441	5.8465	2.1628	1.9484	1.9046	2.8737	2.0781	7.9253	3.3673	1.2223	7.2103	7.2838
AL391987.1	0	0	0	0	0	0	0	0	0	0	0	0	0	0	0	0	0	0	0	0	0	0	0	0	0	0	0	0	0	0	0	0	0	0	0	0	0	0	0	0	0	0	0	0	0	0	0	0	0
MFSD12	12.1894	12.0579	10.471	10.1801	9.044	10.6082	9.4728	7.6288	11.3711	10.728	10.6087	9.6309	10.5064	10.1627	7.2577	15.9231	11.6481	9.7857	9.2423	9.9217	7.8002	8.9872	7.4228	9.3061	10.5026	10.6965	8.39	9.1613	10.5775	11.1366	7.944	7.8407	9.7569	8.041	18.072	13.5857	11.5567	13.0958	11.7869	9.3432	12.3727	9.1609	12.1865	11.3676	12.4765	8.7541	9.2413	9.5522	8.1238
AC109445.1	0	0	0	0	0	0	0	0	0	0	0	0	0	0	0	0	0	0	0	0	0	0	0	0	0	0	0	0	0	0	0	0	0	0	0	0	0	0	0	0	0	0	0	0	0	0	0	0	0
AL356361.2	0	0	0	0	0	0	0	0	0	0	0	0	0	0	0	0	0	0	0	0	0.0697	0	0	0	0	0	0	0	0	0	0	0	0	0	0	0	0	0	0	0	0	0	0	0	0	0	0	0	0
OVOL2	0.6796	0.7483	0.5306	0.567	0.5483	0.8365	0.6071	0.7252	0.5415	0.7254	0.5338	0.7342	0.9274	0.7686	0.9398	0.8535	0.795	0.8299	0.7208	0.6293	0.8374	0.5741	0.6669	0.8033	0.8488	0.638	0.8697	0.7214	0.6212	0.699	0.8314	0.8796	0.9352	0.7638	0.4823	0.5574	0.9368	0.7545	1.0629	0.772	0.8083	1.0168	0.6783	0.6695	0.7348	0.8252	0.815	0.8358	0.6305
GALNT18	0.018	0.0148	0	0.0112	0	0.0111	0.0236	0.0117	0.0562	0.0575	0.0544	0.0822	0.016	0.0437	0	0.0705	0.0527	0.0053	0.0215	0	0.017	0.0592	0.043	0.0218	0.0472	0.0538	0.0642	0.0179	0.0422	0.094	0.0479	0.1126	0.0428	0.0379	0.0089	0.0185	0.0573	0	0.0306	0.0542	0.0436	0.0221	0.0347	0.0132	0.0244	0.0326	0.0553	0.0185	0.01
NLRP2B	0	0	0.0131	0.0127	0	0	0.0145	0	0.0383	0.0269	0	0.0149	0	0	0	0	0	0	0	0	0.0145	0	0	0	0	0	0.0014	0	0	0	0	0	0	0.0108	0.0101	0	0	0	0.0209	0	0	0.0188	0	0.012	0	0.0555	0.0195	0	0
NDUFB4P3	0	0	0	0	0	0	0	0	0	0	0	0	0	0	0	0	0	0	0	0	0	0	0	0	0	0	0	0	0	0	0	0	0	0	0	0	0	0	0	0	0	0	0	0	0	0	0	0	0
AL031667.2	2.0828	1.9473	3.4425	4.4074	3.127	3.1285	2.5063	4.3331	4.0115	3.5029	3.7822	1.8826	3.4546	1.2629	2.5813	2.0446	1.6116	2.2096	0.7854	0.9987	0.9896	1.6843	1.7602	1.7736	1.46	1.2416	1.0611	1.0185	1.0858	1.0026	1.1466	2.2059	1.1326	2.3911	1.4456	0.8243	1.3544	1.2556	2.3726	0.7079	1.2949	2.2096	2.1208	2.5007	1.7385	1.2614	1.4523	1.7738	1.6515
AC005912.1	30.2535	32.8546	93.7849	55.9425	24.9453	47.2612	44.153	51.155	52.261	50.2249	67.0994	47.1346	33.9186	23.1248	20.7143	25.4839	25.1039	24.6651	13.2186	16.5446	20.9333	21.2451	24.0272	41.7047	27.6561	28.6944	12.872	24.0965	28.3435	21.1862	27.9227	32.6927	25.846	29.8675	22.0729	21.342	18.3735	15.0383	28.6695	19.4544	18.3558	34.0093	14.1395	36.4244	17.4248	29.4882	25.2565	24.0916	28.2737
AC090282.1	0	0	0	0	0	0	0	0.0268	0	0	0	0	0.0858	0	0	0	0	0	0	0	0	0	0	0	0	0	0	0	0	0	0	0.0092	0	0	0	0	0.0259	0	0	0	0	0	0.0042	0	0	0	0	0	0
AC079915.1	0.3145	0.4085	0.867	0.8505	1.2337	0.7357	0.7573	1.2996	0.6268	0.868	1.22	1.1605	1.0541	0.486	1.2241	0.5065	0.6715	0.8355	0.4222	0.5186	0.1744	0.5201	0.3136	0.5629	0.5252	0.4387	0.7118	0.4354	0.4236	0.4495	0.3836	0.6307	0.3847	0.6946	1.3937	0.8228	0.6801	0.7499	0.7698	0.6623	0.618	0.7308	0.9975	0.8048	0.7813	0.3441	0.4128	0.4641	0.9169
OR4A44P	0	0	0	0	0	0	0	0	0	0	0	0	0	0	0	0	0	0	0	0	0	0	0	0	0	0	0	0	0	0	0	0	0	0	0	0	0	0	0	0	0	0	0	0	0	0	0	0	0
MTND2P16	0.08	0.174	0.1604	0.3626	0.3734	0.393	0.2561	0.3331	0.0255	0.1772	0.3809	0.0894	0.7575	0	0.0937	0.239	0.0359	0.0455	0.0782	0	0.0178	0.0384	0	0.0423	0.0367	0.0612	0.0971	0.0326	0	0.0371	0.1806	0.1219	0.1944	0	0.1753	0.0017	0.0946	0	0	0.1129	0	0.0814	0	0.1482	0	0.1428	0.0781	0.1177	0.023
ZNF696	2.1932	2.734	2.2214	2.6731	1.3587	2.1212	1.3852	1.5874	3.0904	2.1494	1.6574	1.9779	2.2529	0.8902	1.5262	1.4594	2.1525	1.2163	1.5073	0.8742	0.987	0.7798	1.2262	2.0805	1.9089	1.2322	1.2556	0.5413	1.6047	1.1311	1.0684	1.9648	1.8513	1.6535	0.8137	0.9973	1.6422	1.2566	2.5026	1.9793	1.1075	3.2484	1.2223	1.9542	0.8402	1.4371	2.0258	1.748	0.7596
RPL36AP40	0	0	0	0	0	0	0	0	0	0	0	0	0	0	0	0	0	0	0	0	0	0	0	0	0	0	0	0	0	0	0.0403	0	0	0	0	0	0	0	0	0	0	0	0	0	0	0.0196	0	0	0
CEP162	3.0059	3.9975	4.0973	4.4021	3.045	3.7614	2.8519	2.7595	3.1856	3.8111	4.6448	3.7091	3.9208	2.2667	3.2685	2.1599	2.6197	3.0067	2.923	2.2687	3.0823	3.1391	3.013	3.1733	2.873	2.6185	3.2292	2.2928	2.8519	3.0845	2.9048	3.3408	3.1329	3.2828	1.3135	2.2386	3.6592	2.8304	3.3097	3.3795	3.4643	3.7169	2.8721	2.871	2.707	3.0128	3.5487	3.456	2.7297
NHLH2	0	0	0	0	0	0	0	0	0	0	0	0	0	0	0	0.0044	0	0	0	0	0	0	0.0039	0	0	0	0	0	0	0.0039	0	0	0	0.0046	0	0	0	0	0.0059	0	0	0	0	0	0.0049	0	0.0041	0	0
C6orf132	0.0221	0.024	0.0243	0.0089	0.0095	0.0351	0.0203	0.0186	0.0238	0.0345	0.0256	0.0347	0.0343	0.0088	0.0473	0.0096	0.0021	0	0.0137	0.0042	0.009	0.0045	0.0086	0.009	0.0321	0.019	0.0045	0.0076	0.0067	0.0065	0.0152	0.0095	0.0272	0.0101	0.0095	0.0098	0.0265	0.0273	0.0065	0.0285	0	0.0117	0.0122	0.036	0.0081	0.0108	0.041	0.0114	0.0266
ZP1	0.0553	0.0806	0.0342	0.0332	0.0179	0.0362	0.0064	0.0387	0.0466	0	0.054	0.0159	0	0	0	0.0135	0	0.006	0	0.006	0.0011	0.0139	0.0243	0.0127	0	0.0134	0.0127	0.0107	0.0189	0.0172	0.0122	0	0.0255	0.0155	0.0266	0.0207	0	0.0275	0.0493	0.0226	0.036	0.0493	0.0344	0.0314	0.0412	0.0485	0.0128	0.045	0.0377
AC105935.1	0.1626	0.254	0.2372	0.1132	0.1021	0.1632	0.1627	0.0536	0.6433	0.0725	0.2497	0.4765	0.1351	0.0425	0.1209	0.0715	0.1126	0.0963	0.1	0.0683	0.0726	0.1337	0.0644	0.1031	0.0318	0.1947	0.1056	0.0565	0.0499	0.0483	0.0645	0.0705	0.1687	0.0062	0.0825	0.1269	0.2587	0.0184	0.1569	0.0322	0.1143	0.2665	0.091	0.1659	0.0054	0.0801	0.2371	0.0831	0.0396
AC009090.1	0.9333	0.943	1.0625	1.5517	0.7678	1.2329	0.922	0.683	1.7075	1.2511	0.5316	0.7445	1.8165	0.4743	0.8493	0.7583	0.8362	1.7393	1.2308	0.6998	0.2272	0.635	0.3911	0.566	0.7767	1.077	0.5569	0.4235	0.1762	0.8479	0.7555	0.4773	0.6231	0.5264	0.7514	1.2629	0.7754	1.317	0.77	0.9376	0.8276	0.7197	1.2017	0.5075	0.9145	1.0771	0.6783	0.9077	0.5593
AC006023.1	0.1912	1.1455	0.1582	0.8532	0.5227	0.7953	1.0868	0.7744	0.4386	0.5064	0.4091	0.7246	0.4356	0.4082	0.2051	0.0588	0.833	0.1667	0.6071	0.2062	0.1364	0.5967	0.2236	0.4644	0.4241	0.1557	0.1718	0.6181	0	0.1866	0.1805	0.5969	0.559	0.1032	0.0246	0.1607	0.4304	0.8419	0.693	0.2027	0.4466	0.509	0.3237	0.3548	0.3399	0.3888	0.0724	0.9559	0.2163
RPL21P93	0.0301	0.0358	0	0.1626	0.0437	0.0403	0.1786	0.0852	0.0409	0.0863	0.3082	0.1763	0.0393	0.0604	0.0939	0	0.0283	0.0773	0	0.0292	0	0.0308	0.0893	0.093	0.0294	0	0.0312	0	0	0.0298	0.0597	0.0652	0.0312	0.1385	0.0325	0.0675	0.1214	0	0.1344	0.0531	0.135	0	0	0.1147	0.0373	0.0296	0	0.063	0.1829
GOLGA6L4	0.0025	0.0088	0.0198	0.0367	0.0466	0.0623	0.0115	0.0349	0.0571	0.0106	0.1048	0.0275	0.0194	0	0.0087	0	0.0057	0.0716	0.0129	0.0024	0.0163	0.0128	0	0.0102	0.0193	0	0.0332	0.0236	0.0151	0.0076	0.0195	0.0107	0.0152	0.037	0.0427	0.0166	0	0.0112	0	0.0025	0.026	0.0918	0.0035	0.0063	0.0306	0.0049	0	0.0052	0.018
RPL21P31	0	0.215	0.2275	0.1907	0.0058	0.4288	0.2239	0.1579	0.2063	0.5709	0.6408	0.2707	0.0944	0	0.0651	0.0794	0.0532	0.0835	0	0.035	0.0212	0	0	0.1413	0	0	0.0748	0.0129	0.0369	0.0714	0.0358	0.0782	0.1123	0	0	0	0	0.1257	0	0.0174	0	0	0.2994	0.1809	0.2385	0	0.0466	0	0
AC099788.1	0	0	0	0	0	0	0	0	0	0	0	0	0	0	0	0	0	0	0	0	0	0	0	0	0	0	0.0435	0	0	0	0	0	0	0	0	0	0	0	0	0	0	0	0	0	0	0	0	0	0
DMGDH	0.0939	0.0866	0.0546	0.0742	0.0661	0.0721	0.0865	0.1502	0.1402	0.0684	0.0548	0.0512	0.0747	0.0327	0.0404	0.0689	0.0609	0.0903	0.0297	0.057	0.0372	0.0785	0.0972	0.0741	0.0602	0.0716	0.0524	0.0337	0.0309	0.0363	0.0307	0.1034	0.0869	0.1419	0.0524	0.0241	0.0782	0.0046	0.0866	0.1002	0.0525	0.0891	0.0455	0.0466	0.0237	0.0451	0.1185	0.0504	0.1076
USP33	14.68	17.4517	14.3273	17.3604	17.1815	17.0597	17.0263	14.6222	15.1446	15.3541	15.358	17.109	16.3505	12.5097	16.6675	10.3846	13.1099	13.807	14.82	13.1583	13.9421	13.6414	13.2799	15.3035	12.1853	12.0177	13.9825	10.7992	12.4484	12.7808	12.7826	15.6094	13.1551	15.587	9.461	10.8398	16.2821	14.4534	14.0716	15.5989	11.7634	15.5648	14.7191	15.2994	13.7764	14.9822	16.0498	13.8872	11.6846
HADHAP2	0.0196	0	0.0091	0	0.038	0	0	0.0093	0.0089	0.0094	0.0096	0.0208	0.0086	0.0066	0	0.0072	0.0532	0.0168	0.0479	0.0316	0.0405	0.0403	0.0001	0.0135	0	0.0071	0.0204	0.0057	0.0134	0	0.0195	0.0142	0.0068	0.0377	0.0071	0.0371	0.0331	0.0223	0.0098	0	0.0077	0	0	0	0.0163	0.0129	0	0.0272	0.0159
AL157832.2	0	0	0	0	0	0	0	0	0	0	0	0	0	0	0	0	0	0	0	0	0	0	0	0	0	0	0	0	0	0	0	0.0476	0	0	0	0	0	0	0	0	0	0	0	0	0	0	0	0	0
KIF5A	0.3576	0.5649	0.3247	0.5008	0.128	0.5014	0.29	0.3711	0.3966	0.4227	0.2954	0.3042	0.5542	0.06	0.36	0.5116	1.5109	1.0311	1.0132	0.1612	0.2977	0.1738	0.4916	1.0164	0.7632	0.2755	0.4798	0.2173	0.8353	0.4627	0.3147	0.7804	0.6038	1.0809	0.2165	0.4857	1.3787	0.5923	1.7787	0.8038	0.3893	1.6634	0.428	0.3814	0.3599	0.7578	0.9679	0.846	0.5589
RNU6-1223P	3.8493	3.0248	1.3367	2.1549	2.8982	3.0498	1.9655	3.9537	4.3823	3.3235	4.3153	2.8444	1.7483	0.5713	2.3206	2.4013	4.636	3.385	0.6628	0.9929	1.4292	1.3044	1.4831	3.0524	2.8006	1.6742	2.5109	1.8807	1.1716	1.7857	1.126	6.9525	4.1404	3.8416	1.1633	2.0426	3.7778	2.9487	3.8581	2.3127	2.4234	4.1718	3.6571	4.9451	2.7265	2.5451	4.7326	3.2662	2.8466
HMBOX1-IT1	0.5063	0.4787	1.9851	1.9959	0.9514	1.7321	1.2076	1.7307	1.1278	2.1921	2.1691	1.1323	1.9875	0.4278	0.694	0.5863	0.2408	0.6396	1.1968	0.6827	0.2918	0.55	0.6102	0.4923	0.7802	0.6206	0.3161	0.6132	0.3595	0.328	0.2908	0.5046	0.1204	0.3861	0.2964	0.636	0.4716	0.7384	0.6505	0.6251	0.5468	0.8047	0.9378	0.7053	0.3537	0.4254	0.6782	0.5498	0.4352
AL391869.1	0	0	0	0	0	0	0	0	0	0	0	0	0	0	0	0	0	0	0	0	0	0	0	0	0	0	0	0	0	0	0	0	0	0	0	0	0	0	0	0	0	0	0	0	0	0	0	0	0
EIF2B3	5.6784	5.4226	5.6912	5.2315	4.8306	7.7988	4.745	5.6301	6.173	6.3973	5.7058	5.9777	6.1248	4.7648	4.4791	6.6114	6.7445	6.0553	7.2534	5.1524	7.0784	4.939	5.5478	7.6906	6.649	5.0745	6.2939	4.2937	6.0814	5.4274	5.6869	8.2438	6.7798	7.4036	2.7519	4.1543	7.9383	5.9395	8.473	6.0464	4.9851	9.9396	6.3283	5.8975	4.7969	6.7872	6.4966	5.514	4.538
CDC25A	4.8049	4.879	4.4362	3.2321	5.7161	8.0053	5.3001	6.4746	2.779	5.5873	4.4901	5.2494	7.076	2.8189	7.3212	6.8244	9.8351	9.6891	8.3057	2.7084	5.7991	2.7286	4.8368	10.6879	11.6032	4.9761	6.6975	4.0859	6.0347	3.8694	4.8315	12.116	6.8644	12.7757	4.2722	4.9758	9.0773	8.1755	12.4929	7.3183	3.7221	13.9916	5.9383	5.7545	4.5846	8.3651	9.236	7.0753	7.4326
HTR5BP	0.0105	0.0157	0.0038	0	0	0.0122	0.0034	0	0.0473	0.0063	0	0	0	0.0135	0	0	0.0229	0	0	0.0041	0	0	0.0172	0.0024	0	0.0143	0	0	0	0	0	0	0.0065	0	0	0	0	0	0.0196	0	0	0.0077	0.0262	0.0043	0	0.0108	0	0	0.0047
HMGB1P12	0	0	0	0	0	0	0	0	0	0	0	0	0	0	0	0	0	0	0	0	0	0	0	0	0	0	0	0	0	0	0	0	0	0	0	0	0	0	0	0	0	0	0	0	0	0	0	0	0
AC008158.1	0	0	0	0	0	0	0	0	0	0	0	0	0	0	0	0	0	0	0	0	0	0	0	0	0	0	0	0	0	0	0	0	0	0	0	0	0	0	0	0	0	0	0	0	0	0	0	0	0
AC010587.2	0	0	0	0	0	0	0	0	0	0	0	0	0	0	0	0	0	0	0	0	0	0	0	0	0	0	0	0	0	0	0	0	0	0	0	0	0	0	0	0	0	0	0	0	0	0	0	0	0
KRT8P26	0.0117	0.2741	0.0521	0.2063	0.8079	0.2671	0.8505	2.3386	0.069	0.0673	0.1476	0.3728	0.4476	0	0.2118	0.176	0.2158	0.2035	0.2194	0.1444	0.0832	0.0681	0.0232	0.1326	0.0121	0.2044	0.073	0.0306	0.0939	0.0963	0.0466	0.0752	0.2628	0.1081	0.529	0.0264	0.1421	0.0941	0.1638	0.1726	0.11	0.1568	0.0657	0.1946	0.0582	0.0694	0.1566	0.086	0.1972
MIR4512	2.1104	1.8886	1.9895	2.0586	0.992	2.1703	0.9623	0.9281	5.6198	4.4414	0.3104	1.7277	1.7379	0.3692	2.0498	0.6333	1.9067	1.3298	1.086	1.2977	0.8178	1.3298	0.4926	2.1907	2.2635	0.9146	0.6589	0.5814	0.4751	0.2483	0.4381	1.2223	0.7686	0.3874	0.8645	0.841	1.256	0.9466	1.6481	1.6419	0.4832	2.0886	1.0042	2.558	2.5443	1.0065	1.1281	0.3664	1.9401
AC133550.1	0.103	0	0.2215	0.2104	0.17	0.069	0	0.3529	0.2627	0	0	0.0223	0.1531	0.4935	0.0253	0.1995	0	0	0.0391	0	0	0.0754	0.0197	0.2472	0	0.1923	0	0.0478	0	0	0.1254	0.2345	0.1177	0.1347	0	0.1958	0	0.1155	0	0	0	0.1516	0.2439	0.2209	0.074	0.1476	0	0.1212	0.5465
OR10G6	0	0	0	0	0	0	0	0	0	0	0	0	0	0	0	0	0	0	0	0	0	0	0	0	0	0	0	0	0	0	0	0	0	0	0	0	0	0	0	0	0	0	0	0	0	0	0	0	0
RNA5SP417	0	0	0	0	0	0	0	0	0	0	0	0	0	0	0	0	0	0	0	0	0	0	0	0	0	0	0	0	0	0	0	0	0	0	0	0	0	0	0	0	0	0	0	0	0	0	0	0	0
SKA1	3.2141	4.2434	3.4947	2.7897	5.3277	5.7051	4.0278	5.2423	1.8614	4.2842	3.8652	3.9888	6.157	2.6557	9.6323	4.9592	8.6049	9.1698	8.454	4.1852	6.6761	4.4342	5.7838	8.8422	10.0571	5.2064	6.8308	3.9817	6.2494	4.3404	5.5544	10.2304	6.0092	10.1403	4.6302	5.8833	7.8572	7.6718	9.5877	7.4617	4.4562	10.5965	4.8543	3.2932	4.797	7.0417	7.7581	6.6304	6.4323
PDE2A-AS2	1.2396	0.8365	0.5942	0.4732	0.2298	0.8121	0.8134	0.3641	0.5338	1.0763	0.5283	0.9301	0.1189	1.3258	0.6215	0.8581	1.0574	0.776	0.4141	1.1593	1.2824	0.6771	0.3921	0.2743	1.1338	0.8218	0.7905	1.5606	0.7417	0.8455	1.1827	0.7588	0.3631	1.0837	0.7125	0.5107	0.4233	0.5066	0.919	0.7944	0.9191	0.6805	0.6337	0.7852	0.6007	0.6837	0.5552	0.3388	1.4462
AL391361.1	0	0	0	0	0	0	0	0	0	0	0	0	0	0	0	0	0	0	0	0	0	0	0	0	0	0	0	0	0	0	0	0	0	0	0	0	0	0	0	0	0	0	0	0	0	0	0	0	0
SNORD114-29	0	0	0	0	0	0	0	0	0	0	0	0	0	0	0	0	0	0	0	0	0	0	0	0	0	0	0	0	0	0	0	0	0	0	0.2337	0	0	0	0	0	0	0	0	0	0	0	0.098	0	0
CTDSPL	2.6785	2.4668	3.3452	3.0181	4.4185	3.8113	3.8482	4.4929	1.9333	3.3209	3.6188	3.2848	5.1364	4.9376	4.0815	5.1904	7.2895	4.4593	4.5378	4.2999	5.1711	5.935	3.621	4.9528	4.5316	3.3184	4.7118	3.7281	4.0097	5.3331	5.7212	7.1781	6.8332	4.5074	2.4066	5.3349	7.4838	5.0225	5.4019	7.2149	6.3312	6.2082	5.5095	2.4913	4.6438	3.9907	8.1729	5.7844	2.6168
AC136777.1	0	0	0	0	0	0	0	0	0	0	0	0	0	0	0	0	0	0	0	0	0	0	0	0	0.025	0	0	0	0	0	0	0.0541	0	0	0	0	0	0	0	0	0	0	0	0	0	0	0	0	0
NDST2	28.2718	22.8107	28.6441	25.4695	30.881	26.3647	23.7553	25.0676	25.4838	24.6715	25.3579	25.85	32.2944	23.7666	29.9087	27.9857	25.0787	23.0354	24.293	20.4568	15.733	20.9077	22.2268	21.1853	19.0855	22.3428	21.9023	27.5236	20.479	22.5698	17.9757	18.6541	18.1357	17.9752	25.7794	18.5512	22.7335	23.3542	27.5066	18.8413	22.4206	20.9961	26.674	24.3247	27.932	20.8183	21.2367	20.6571	26.1365
OR5AN1	0.0289	0.0172	0	0.0346	0	0.0193	0	0	0	0.0414	0.0846	0	0.0378	0.0145	0.0521	0	0.0965	0.0111	0	0.1091	0.0555	0.0621	0	0	0	0	0.0449	0.0125	0	0	0	0	0	0	0	0.115	0	0.0811	0.0215	0.058	0	0.0386	0	0.0724	0.0895	0.0569	0	0.0907	0
LRRK2	18.7059	24.1765	17.4284	22.0499	22.8538	16.951	24.8045	16.7806	17.2956	25.358	22.4708	17.2773	29.812	45.5765	29.3438	23.6388	24.0425	28.0638	26.8549	49.9669	31.5665	43.5621	42.7613	17.7113	21.4639	32.7086	41.8338	43.4625	32.642	56.8209	36.6696	16.3819	26.4297	20.3709	13.7743	20.8224	27.7639	39.5423	15.7656	33.3255	52.6765	10.4101	27.7363	16.1106	38.1233	30.6328	21.8067	30.4325	29.3681
AC114973.1	0	0	0	0	0	0	0	0	0	0	0	0	0	0	0	0	0	0	0	0	0	0	0	0	0	0	0	0	0	0	0	0	0	0	0	0	0	0	0	0	0	0	0	0	0	0	0	0	0
ITGAD	0.1266	0.5434	0.3049	0.387	0.3249	0.8623	0.2625	0.3013	0.4891	0.9212	0.6209	0.5498	0.4586	0.4752	0.3037	0.2925	0.5432	0.2875	0.3237	0.3381	0.1568	0.2793	0.4899	0.9867	1.2724	0.3366	0.3601	0.684	0.4687	0.2984	1.288	0.8192	0.865	0.5627	0.3085	0.9011	0.3343	0.7128	0.339	0.3536	0.2946	0.4494	0.4103	1.7967	1.0056	0.4035	0.5133	0.3879	1.0902
GTF3C2-AS1	0.0095	0	0	0	0	0.0254	0.0091	0	0.0081	0.0065	0.0279	0	0	0	0	0	0	0	0	0	0	0	0.002	0	0.0054	0	0	0.0071	0	0	0.0094	0.002	0	0	0	0	0	0	0	0	0.016	0	0	0	0.0118	0	0	0	0
MIR1184-2	0	0	0	0	0	0	0	0	0	0	0	0	0	0	0	0	0	0	0	0	0	0	0	0	0	0	0	0	0	0	0	0	0	0	0	0	0	0	0	0	0	0	0	0	0	0	0	0	0
GLIS3	0.1603	0.0898	0.4524	0.1666	0.1894	0.2923	0.268	0.0891	0.584	0.2016	0.2504	0.1218	0.1	0.0823	0.0185	0.1004	0.1223	0.0567	0.1022	0.0554	0.085	0.085	0.1227	0.0343	0.1229	0.1053	0.0994	0.1163	0.1002	0.1541	0.0777	0.1254	0.0733	0.1427	0.1303	0.1028	0.1243	0.146	0.0603	0.1261	0.0965	0.163	0.0683	0.1139	0.1344	0.1743	0.1124	0.0715	0.2601
MIR5706	0.4924	2.081	1.188	3.0341	2.2742	2.3773	0.604	1.1743	2.344	2.4462	3.5764	2.1538	3.0835	0.1824	2.2398	0.9719	0.5386	0.154	0.1035	0.2396	0.1524	0.8144	0.6445	0.2797	0.4086	0.5706	0.5993	0.2749	0.2009	0.1464	0.4811	0.432	0.4835	0.0776	0.2004	0.2018	0.8009	0.1593	1.2713	0.3063	0.8578	0.7901	1.1709	0.7164	0.2855	0	1.1911	0.8171	0.4372
MIR4711	0	0	0	0	0	0	0	0	0	0	0	0	0	0	0	0	0	0	0	0	0	0	0	0	0	0	0	0	0	0	0	0	0	0	0	0	0	0	0	0	0	0	0	0	0	0	0	0	0
SLIT2	0	0.0073	0.0064	0.0083	0.0163	0.0062	0	0.0219	0.0012	0.0089	0.0045	0.0147	0.0161	0.1534	0.039	0.0857	0.0781	0.0337	0.0063	0.0583	0.0677	0.235	0.1171	0.0816	0.0896	0.037	0.0445	0.0536	0.0968	0.1516	0.1011	0.1275	0.0656	0.3611	0.0431	0.0916	0.157	0.0737	0.0196	0.1442	0.1047	0.0103	0.0821	0.0389	0.0857	0.0304	0.2568	0.0489	0.1583
AC243772.1	0	0	0	0	0	0	0	0.1045	0	0	0	0	0	0	0	0	0	0	0	0	0	0	0	0	0.0531	0	0	0	0	0	0	0	0	0	0.0921	0.0095	0.0744	0	0.0643	0	0	0	0.031	0	0	0	0	0	0.0897
RN7SKP155	0	0	0	0	0	0	0	0	0	0	0	0	0	0	0	0	0	0	0	0	0	0	0	0	0	0	0	0	0	0	0	0	0	0	0	0	0	0	0	0	0	0	0	0	0	0	0	0	0
RNU6-196P	0.7796	2.6265	1.3927	3.6497	5.1905	1.9368	3.5625	3.1611	1.202	2.1923	2.3502	3.1206	3.2173	1.4605	5.1349	0.3387	0.9661	2.2683	3.0092	2.5152	1.604	1.2278	1.8985	1.35	1.6234	1.1321	1.3761	1.6942	0.3605	0.8325	1.0125	2.0731	1.3458	1.7066	1.1382	1.9099	1.2315	1.8419	3.0579	1.3585	2.0651	1.3105	1.5609	1.0588	1.8448	1.0223	1.8656	1.0943	1.2753
KRBOX1	0.1447	0.1043	0.0836	0.1005	0.1481	0.183	0.093	0.1838	0.0953	0.0894	0.0872	0.0746	0.1824	0.1105	0.1097	0.1801	0.1743	0.0681	0.1567	0.1084	0.1168	0.0921	0.1133	0.0887	0.0846	0.1226	0.1113	0.0927	0.0634	0.1325	0.0886	0.2311	0.0787	0.0766	0.0372	0.0714	0.1175	0.0947	0.1465	0.0891	0.0891	0.1152	0.1341	0.1031	0.0958	0.0929	0.125	0.1592	0.1538
EMP1	4.3399	1.9027	1.6222	2.8922	7.9956	2.8585	13.8575	6.1887	1.5181	3.0938	2.1234	1.992	3.7326	7.8321	2.8071	19.0192	16.0479	6.9362	11.256	16.1968	13.4632	10.9695	15.8075	6.2693	18.7877	11.8267	7.3301	22.8137	9.3697	8.1435	7.0156	8.0542	10.8423	18.5505	29.306	33.3974	9.9211	13.6019	5.8881	7.5068	18.9928	2.3224	11.0527	7.0686	25.1303	7.2182	6.9507	4.654	17.7204
VWC2L	0	0	0	0	0.0042	0	0	0	0	0	0	0	0	0.0058	0	0	0	0	0.006	0	0	0	0	0	0	0	0.0059	0	0	0	0	0	0	0	0	0	0	0	0	0	0	0	0	0	0	0	0	0.006	0
LPXN	29.46	33.2254	25.6358	31.8124	20.3123	25.1778	23.5094	17.0002	33.9843	28.786	22.2125	26.6631	17.9222	26.1023	16.295	20.6874	15.021	14.5873	16.9044	24.0328	18.0843	28.4991	22.3185	21.2872	14.7637	19.3374	19.4333	18.7545	18.1372	22.0465	19.9368	15.8465	16.2005	13.8361	6.8433	15.816	21.6077	18.4845	14.882	18.4116	21.7262	17.6162	22.8147	26.9685	22.6454	19.4828	18.382	15.3866	19.0539
RNU6-833P	0	0	0	0	0	0	0	0	0	0	0	0	0	0	0	0	0	0	0	0	0	0	0	0	0	0	0.0696	0	0.0916	0	0	0	0	0	0	0	0.2147	0	0	0	0	0	0.0548	0	0	0	0	0	0
QRSL1P2	0	0	0	0	0	0	0	0	0	0	0.0455	0	0.0203	0	0	0	0	0	0.0065	0	0.032	0	0	0	0	0	0	0	0	0	0	0	0	0	0	0.0349	0	0.0705	0.0463	0.0156	0	0	0	0	0	0	0	0	0
TSPAN15	0.3193	0.645	0.4115	0.4939	0.3228	0.2057	0.6468	0.4054	1.1509	0.5387	0.532	0.6972	0.3134	0.6596	0.4976	0.6585	0.6612	0.3564	0.1961	0.2463	0.3498	0.6553	0.4328	0.7679	0.8426	0.4098	0.7146	0.5048	0.4996	1.0094	1.0667	1.5297	0.8483	0.924	0.4867	0.85	1.1613	0.5384	0.3437	1.2958	0.6232	0.5561	0.2949	0.4386	0.5125	0.4503	1.3403	1.2156	0.4679
LINC02052	0	0	0	0	0	0	0	0	0	0	0	0.0086	0	0	0.0138	0.0122	0	0	0	0	0	0	0	0	0	0	0	0	0	0	0	0	0	0	0	0	0	0	0.0083	0	0	0	0	0	0	0	0	0	0
MTND5P33	0.0413	0.0246	0.183	0.0582	0	0	0.016	0.0292	0.0152	0.0296	0.0302	0.0873	0	0	0	0.0045	0.0475	0	0.0216	0	0	0.1155	0	0	0	0.0013	0	0.0179	0	0	0.041	0	0.0214	0	0.0447	0	0.0033	0.0234	0	0	0	0.0276	0.0578	0.0264	0	0.0407	0.0215	0	0.1004
TPRG1	0.2925	0.3189	0.3044	0.6112	0.139	0.3807	0.3185	0.2323	0.5142	0.6672	0.3923	0.694	0.3344	0.0638	0.0529	0.3027	0.1808	0.1512	0.1565	0.1423	0.0958	0.195	0.2249	0.0618	0.103	0.1132	0.1404	0.0525	0.1088	0.1625	0.1858	0.1254	0.1179	0.1419	0.1248	0.2192	0.1725	0.1513	0.2632	0.2544	0.2674	0.1887	0.2586	0.4141	0.1949	0.1441	0.1752	0.1132	0.1371
MYO5BP2	0	0	0	0	0	0	0	0	0	0	0	0	0	0	0	0	0	0	0	0	0	0	0	0	0	0	0	0	0	0	0	0	0	0	0	0	0	0	0	0	0	0	0	0	0	0	0	0	0
WDR90	4.5834	4.0323	3.4847	3.787	4.9227	6.7121	4.3859	6.9746	3.1679	5.1539	3.4222	4.5077	6.8262	3.1285	6.512	7.3208	9.263	5.5145	6.0447	3.4704	3.4693	2.7591	3.9673	6.2518	6.7495	3.7015	6.481	2.6296	4.2772	4.0546	3.0091	8.677	5.4088	7.478	3.5451	4.2514	7.2229	6.4971	7.6475	5.3619	4.3202	9.1328	6.8435	6.5434	3.7615	6.4824	6.803	5.46	4.3422
AL390066.1	0	0	0	0	0.1632	0	0	0	0	0	0	0	0	0	0	0	0	0	0	0	0	0	0	0	0	0	0	0	0	0	0	0	0	0	0	0	0	0	0	0	0	0	0	0	0	0	0	0	0
AC090692.1	0	0	0	0	0	0	0	0	0	0	0	0	0	0	0	0	0	0	0	0	0	0	0	0	0	0	0	0	0.0169	0	0.0112	0	0	0	0	0	0	0	0	0	0	0	0	0	0	0	0	0	0
SOCS2	2.9773	3.0287	2.1562	2.5854	2.1273	3.5265	1.9614	2.2374	3.0832	2.7706	2.7041	2.5756	2.3085	2.2389	3.3075	2.9024	3.2654	2.6916	4.2666	1.8116	3.0064	1.7049	2.1063	4.1844	3.2374	1.5444	2.976	2.5887	1.7858	1.3332	1.7742	5.1448	3.3853	3.5677	1.6081	1.7535	2.4139	2.1902	3.6104	3.5467	1.3588	4.0791	2.7956	3.6389	2.7219	2.9202	3.3541	3.0271	2.5491
AC078991.1	0	0	0	0	0	0	0	0	0	0	0	0	0	0	0	0	0	0	0	0	0	0	0	0	0	0	0	0	0	0	0	0	0	0	0	0	0	0	0	0	0	0	0	0	0	0	0	0	0
WDR61	3.6241	3.6161	3.4673	3.1472	3.2311	3.3548	2.7096	2.9115	3.0807	3.5085	3.3172	3.1027	3.827	2.6358	2.7256	2.9003	3.0725	3.2859	3.9591	2.4599	3.6771	3.2409	3.8242	3.685	2.9836	2.611	3.5795	2.9336	3.2461	2.5126	3.6221	3.9151	3.3138	3.0489	1.4747	2.1548	3.5066	3.2146	3.7734	3.135	2.6363	4.1733	2.6991	3.1229	2.7399	3.2853	3.0549	3.1735	2.3376
ADAL	1.8805	1.9627	1.3764	1.4698	1.5283	2.1221	1.3532	1.2888	1.4502	1.7884	1.4932	1.323	1.8987	0.8715	2.144	1.7868	2.7666	2.5114	2.202	1.1754	1.4677	1.01	1.6905	2.4928	2.1331	1.4978	1.6828	0.8481	1.8006	1.4373	1.3651	2.8398	2.1866	2.6418	1.0192	1.3937	2.5848	1.9292	3.0347	2.4549	1.4296	3.0813	1.7585	1.9187	1.3497	2.3847	2.5156	2.2369	1.6965
PCGEM1	0	0	0	0	0	0	0	0	0	0	0	0	0	0	0	0	0	0	0	0	0	0	0	0	0	0	0	0	0	0	0	0	0	0	0	0	0	0	0	0	0	0	0	0	0	0	0	0	0
AC139365.1	0	0	0	0	0	0	0	0	0	0	0	0	0	0	0	0	0	0	0	0	0	0	0	0	0	0	0	0	0	0	0	0	0	0	0	0	0	0	0	0	0	0	0	0	0	0	0	0	0
AC092638.2	0	0	0	0	0	0	0	0	0	0	0	0	0	0	0	0	0	0	0	0	0	0	0	0	0	0	0	0	0	0	0	0	0	0	0	0	0	0	0	0	0	0	0	0	0	0	0	0	0
DRG1P1	1.0421	0.5458	1.0345	1.5692	0.5888	1.758	3.1831	7.7739	3.1949	1.6607	0.5222	0.7824	1.0624	0.258	0.9245	0.2425	0.4525	0.4428	0.4426	0.2871	0.1375	0.3923	0.1536	0.7275	0.2284	0.3952	0.1119	0.1885	0.1571	0.2226	0.3253	1.0002	0.1883	0.4931	0.0701	0.1456	0.2299	0.2067	0.3113	0.1171	0.0922	0.82	0.3805	1.2902	0.7127	0.2684	0.5682	0.2526	0.2801
PCDHGB3	0.7464	0.468	0.5721	0.6712	0.3476	0.7015	0.2282	0.3088	1.1829	0.5868	0.5558	1.0217	0.4877	1.6966	0.7263	1.4686	1.6769	0.6717	0.6952	0.5334	0.4666	0.8412	0.9226	0.8424	0.7592	0.4874	0.6993	0.7789	0.6245	1.1088	1.0423	0.5631	1.3716	1.1151	0.2434	0.6485	1.1553	0.7025	1.5837	1.3866	0.9353	0.9054	1.064	0.8936	1.0107	1.1356	1.3122	0.7375	0.8539
H3P45	0	0	0	0	0	0	0	0	0	0	0	0	0	0	0	0	0	0	0	0	0	0	0	0	0	0	0	0	0	0	0	0	0	0	0	0	0	0	0	0	0	0	0	0	0	0	0	0	0
MUC22	0	0	0	0	0	0	0	0	0	0	0	0	0	0	0.009	0	0	0	0	0	0	0	0	0	0	0	0	0	0	0	0	0	0	0	0	0.0037	0	0	0	0	0	0	0	0	0	0	0	0	0
AC127070.1	0.2021	0.217	0.267	0.073	0.1525	0.1894	0.1674	0	0.1722	0.1769	0.2192	0.1557	0.1712	0.1117	0	0.1695	0	0.0371	0.1681	0.6448	0.6093	0.1246	0	0.198	0.4659	0.1113	0.1677	0.2385	0.2618	0.1068	0.1542	0.2775	0.1934	0	0.2253	0.421	0.1838	0.2143	0.6719	0.0715	0.0316	0.1287	0.3885	0.6072	0.264	0.0521	0.0374	0.3912	0.2035
EYS	0.013	0.0196	0.0055	0.0095	0.0175	0.0066	0.0071	0.0119	0.0006	0.0154	0.009	0.0109	0.0166	0.0221	0.0079	0.0052	0.0112	0.0072	0.0087	0.0545	0.0108	0.0277	0.0222	0.0151	0.0097	0.023	0.02	0.0243	0.0104	0.0049	0.009	0.1717	0.0079	0.005	0.0074	0.2388	0.4005	0.0102	0.0052	0.0143	0.4254	0.0023	0.0125	0.0073	0.0109	0.003	0.0021	0.0021	0.0155
ANXA2P2	8.9851	9.8884	5.8702	6.2279	6.4456	5.1763	5.3726	6.6693	4.7456	6.9195	5.2048	4.7598	5.7433	13.0998	3.3628	8.7888	5.0261	5.0543	7.7077	14.5792	15.6574	16.1238	13.6859	8.3169	12.3194	11.4119	13.088	14.3439	13.7169	15.2512	16.2329	3.4806	6.6995	5.0801	11.374	8.5764	8.8358	8.8178	1.8558	7.6076	10.5436	4.4738	4.5268	4.9574	9.1855	7.1219	6.4161	8.6393	9.0256
NPM1P24	0.0838	0.1796	0.1051	0.0453	0.184	0.1795	0.052	0.0474	0.0456	0.1442	0.0736	0.0799	0.1067	0.0673	0.0302	0.0184	0.0972	0.1703	0.1399	0.2112	0.0647	0.0686	0.1624	0.1478	0.1566	0.0729	0.1161	0.1165	0.1027	0.1492	0.0997	0.1423	0.0348	0.1734	0.1196	0.1693	0.0789	0.038	0.1444	0.1345	0.0966	0.2461	0.1406	0.0214	0.0607	0.1777	0.1362	0.1752	0.0609
OR7E161P	0	0	0	0	0	0	0	0	0	0	0	0	0	0	0	0	0	0	0	0	0	0	0	0	0	0.0335	0	0	0	0	0	0	0	0	0	0	0.0163	0	0	0	0	0	0	0	0	0	0	0	0
SUGT1	10.8616	14.0907	13.8727	14.1299	11.3469	12.9988	10.2758	11.2405	10.2416	13.8024	14.2864	12.4192	13.2133	9.878	9.0568	9.624	10.1292	10.0638	13.1415	9.8792	13.2839	12.1562	11.5503	13.2971	11.2171	10.8555	11.0799	8.5237	9.8218	11.1402	12.0604	13.9155	12.1451	12.0123	6.5128	7.7592	14.0942	10.8737	10.9149	11.5979	9.0939	16.2018	9.5594	11.2235	10.5669	12.4445	12.9913	11.3881	9.1726
PMFBP1	0.4557	0.3583	1.1112	0.7526	1.3556	0.9826	0.6604	1.2534	0.7269	0.7663	1.1229	0.7904	1.1741	0.4867	1.3404	0.5528	0.7629	0.6012	0.4736	0.5394	0.6135	0.5215	0.6667	0.7187	0.7014	0.5222	0.6351	0.7034	0.6699	0.6466	0.5264	0.9976	0.5921	0.6638	0.5113	0.4584	0.5425	0.4537	0.8943	0.5396	0.5054	0.7221	0.4909	1.0302	0.5483	0.5338	0.7561	0.5176	0.7593
AC090213.1	0	0	0	0	0	0	0	0	0	0	0	0	0	0	0	0	0	0	0	0	0	0	0	0	0	0	0	0	0	0	0	0	0	0	0	0	0	0	0	0	0	0	0	0	0	0	0	0	0
HSPE1P6	0.1513	0.1202	0	0.0682	0	0.0675	0	0	0	0	0	0	0	0	0	0	0	0	0	0.0489	0.1039	0	0	0	0	0	0	0	0	0.0499	0	0	0.1569	0	0	0	0	0	0.0751	0.0506	0.1182	0	0	0	0	0.0497	0	0	0
RNF11	21.6166	25.2729	16.5802	16.77	22.1564	20.2308	30.0101	17.7078	16.1603	16.5302	16.2941	20.007	16.5993	31.6594	17.2823	26.0536	26.6275	24.4471	25.9324	29.9703	30.3054	32.3134	29.6423	23.1913	28.6386	29.0708	30.8845	34.0062	26.9058	30.3309	34.9692	24.4368	33.3559	27.6203	48.3775	48.2032	28.0074	34.5647	21.8293	36.7831	38.2057	15.9114	26.8368	19.1664	31.1494	26.16	22.5304	32.8794	28.2169
AC104806.1	0.1009	0.2601	0.1404	0.1002	0.222	0.1655	0.0336	0.2142	0.1373	0.1447	0.2953	0.1603	0	0.0506	0	0.2657	0.0585	0.0181	0.2626	0	0.2079	0.7778	0.2749	0.0598	0.156	0.0527	0	0.1227	0.0747	0.0499	0.3002	0.147	0.1757	0.0581	0.1636	0	0.0733	0.0572	0.0751	0.3037	0.107	0.202	0.1192	0	0.4427	0.0994	0.0525	0.143	0.0613
AC022616.8	0	0	0	0	0	0	0	0	0	0	0	0	0	0	0	0	0	0	0	0	0	0	0	0	0	0	0	0	0	0	0	0	0	0	0	0	0	0	0	0	0	0	0	0	0	0	0	0	0
AC021106.2	0	0	0	0	0	0	0	0	0	0	0	0	0	0	0	0	0	0	0	0	0	0	0	0	0	0	0	0	0	0	0	0	0	0	0	0	0	0	0	0	0	0	0	0	0	0	0	0	0
TRIM60P18	1.3595	2.7944	2.8875	2.965	3.1643	2.5996	1.4872	1.7751	2.4649	1.4941	2.4146	2.1893	2.0864	0.5222	2.3579	0.8362	1.012	1.0003	0.6163	0.5071	0.6299	0.7726	1.2106	1.536	0.4714	0.5993	1.0275	0.979	0.2882	0.9625	0.6081	1.4876	1.1225	0.8799	1.2114	1.1593	1.412	0.7052	1.5335	1.1814	0.8205	1.2311	0.9463	1.7739	0.6919	0.8278	0.8402	1.1276	1.0013
DCAF1	12.8841	12.3261	12.9769	12.6287	10.941	13.8426	10.1907	12.8099	15.0505	13.256	11.9591	12.6703	12.941	7.3514	11.4435	11.8014	11.3862	11.5095	12.2318	7.2336	8.1401	8.2904	9.006	11.7437	11.2681	8.7762	9.5966	7.5155	9.3634	8.1489	7.5488	13.8855	9.9869	12.8734	8.0889	8.182	12.3522	10.2618	13.4755	9.6858	8.4037	15.1478	11.1516	12.8785	9.606	10.4744	12.0216	10.171	10.1479
IGHV1OR16-4	0.3675	0.1095	0.2557	0.1242	0.1335	0.1231	0	0.1301	0.125	0	0	0.146	0	0	0	0.1011	0.7461	0.3543	0	0.1782	0.0947	0.3762	0.2727	0.284	0.0899	0.2	0.2856	0.3992	0.1878	0.2728	0.8206	0.3982	0.0953	2.5389	0.3974	0.1032	0.0927	0.2085	0.1368	1.0145	0.2154	0.6136	1.0285	0.1172	0.2278	0.634	0.4784	0.6732	0.4471
AC112496.1	1.3135	1.5786	2.6034	2.2762	0.7822	1.9387	0.9163	0.7098	1.557	1.6256	1.4497	2.0085	2.4335	3.4966	2.8579	2.0565	2.9682	3.2988	2.4627	2.9236	1.0208	3.0061	3.4499	0.8867	0.9557	2.9763	3.4773	7.5708	1.4109	1.1074	1.6163	2.0257	2.3663	1.3159	2.1409	2.7938	1.4315	2.6806	3.4685	3.2868	5.3103	1.0905	2.8066	1.3431	3.2728	1.5254	1.4752	1.7926	2.0996
RNU6-239P	0	0	0	0	0	0	0	0	0	0	0	0	0	0	0	0	0	0	0	0	0	0	0	0	0	0	0	0	0	0	0	0	0	0	0	0	0	0	0	0	0	0	0	0	0	0	0	0	0
AL592429.1	0.9109	0.9375	0.6933	1.7696	2.5863	1.0209	1.316	0.8239	1.6074	0.6943	1.0668	0.6099	0.8421	1.6267	1.9531	2.2104	0.9199	1.4895	2.7013	5.8183	4.034	2.5635	1.8166	3.4122	1.3607	3.6811	2.2497	1.9443	4.8491	2.7997	1.5206	0.7294	2.1996	0.8535	3.2762	1.7145	1.6952	3.2551	0.6446	1.5243	2.199	1.2939	1.9399	0.625	1.312	1.4415	1.9509	5.5934	1.3002
NPRL3	8.6946	7.3751	8.268	7.9182	5.5506	9.7755	7.0424	6.4907	9.5173	9.6052	7.3801	7.879	7.923	4.4954	7.6969	11.6686	11.6122	10.0242	9.9428	4.604	5.6419	3.6478	6.3743	10.5514	11.0528	7.0002	9.4799	4.9423	7.2741	6.2374	7.3	14.4719	8.6682	13.0416	4.7518	7.2834	10.0641	9.9267	13.0015	8.6852	6.88	14.2428	8.2394	7.5106	6.6151	8.456	12.3433	7.4283	6.0237
KRT8P41	0	0	0	0	0	0	0	0	0	0	0	0	0	0	0	0	0	0	0	0	0	0	0	0	0	0	0	0	0	0	0	0	0	0	0	0	0	0	0	0	0	0	0	0	0	0	0	0	0
TCF4-AS1	0	0	0	0	0	0	0	0	0.0062	0	0	0	0	0	0	0	0	0	0	0	0	0	0	0	0	0	0	0.0043	0	0	0	0	0	0	0.0409	0	0	0	0	0	0	0	0	0	0	0	0	0	0
DHFRP3	0	0	0	0	0	0	0	0	0	0	0	0	0	0	0	0	0	0	0	0	0	0	0	0	0	0	0	0	0	0	0	0	0	0	0	0	0	0	0	0	0	0	0	0	0	0	0	0	0
AC107021.1	0	0	0	0	0	0	0	0	0	0	0	0	0	0	0	0	0	0	0	0	0	0	0	0	0	0	0	0	0	0	0	0	0	0	0	0	0	0	0	0	0	0	0	0	0	0	0	0	0
RPL23AP56	0	0	0	0	0	0	0	0	0	0	0	0	0	0	0	0	0	0	0	0	0	0	0	0	0	0	0	0	0	0	0	0	0	0	0	0	0	0	0	0	0	0	0	0	0	0	0	0	0
AL162582.1	0	0	0	0	0	0	0.0065	0	0	0	0	0	0	0	0	0.0353	0	0	0	0	0	0	0	0	0	0	0	0	0	0.0317	0	0	0	0.0369	0	0	0	0	0	0	0	0	0	0	0	0	0.0063	0	0
AC007613.1	0.2473	0.202	0.2591	0.1325	0.2785	0.1594	0.3128	0.1989	0.4666	0.2912	0.3038	0.3936	0.3169	0.7656	0.3	0.3976	0.4036	0.4843	0.6551	1.4684	1.0417	0.8105	0.3509	0.5819	0.5574	0.5824	0.2629	0.8237	1.0222	0.5759	0.3935	0.2624	0.3636	0.6327	1.2052	0.9826	0.3912	0.8214	0.4638	0.6257	0.8662	0.2234	0.6203	0.4131	0.6535	0.3714	0.336	0.9112	1.4266
PGAM4	0.357	0.3509	0.1242	0.2172	0.3242	0.275	0.3876	0.3033	0.1822	0.2175	0.1045	0.0993	0.2452	0.2779	0.1288	0.3927	0.2381	0.4243	0.2701	0.502	0.5519	0.4294	0.3176	0.2851	0.4368	0.408	0.4531	0.5041	0.374	0.424	0.2657	0.2901	0.1296	0.2363	0.222	0.4811	0.3152	0.3341	0.0532	0.2598	0.2615	0.1669	0.1998	0.1366	0.2877	0.3343	0.3253	0.1588	0.228
SPRN	0.0092	0	0	0	0.0133	0	0.0071	0	0	0	0	0.0146	0	0	0	0	0.0213	0	0.0383	0.0026	0	0	0	0.0376	0	0	0	0.008	0.0094	0	0	0	0	0	0	0	0	0.0052	0	0.0092	0	0	0	0	0.0114	0	0.0095	0	0
STPG1	0.6167	0.6589	0.6567	0.7275	0.2775	0.5732	0.4482	0.5136	0.6559	0.6124	0.5305	0.4676	0.6876	0.2591	0.5315	0.728	0.7284	0.6556	0.4922	0.3366	0.4878	0.3183	0.4748	0.8703	0.6495	0.421	0.5325	0.3971	0.5977	0.4181	0.5067	0.9671	0.6954	0.8763	0.4368	0.3476	0.7635	0.6036	0.9546	0.6175	0.3334	0.8641	0.3919	0.4996	0.5586	0.6471	0.9312	0.5963	0.4718
AC241644.2	0	0	0	0	0	0	0	0	0	0	0	0	0	0	0	0	0	0	0	0	0	0	0	0	0	0	0	0	0	0	0	0	0	0	0	0	0	0	0	0	0	0	0	0	0	0	0	0	0
RNA5SP466	0.8889	0.8938	0.8433	0.6992	0.7556	0.9492	0.3871	1.0603	2.8819	1.265	1.2911	1.4786	0.9724	1.0821	0.6907	0.5872	1.279	0.7628	1.0406	1.2426	0	1.5059	1.173	0.9646	0.3081	1.182	0.3692	0.7218	0.7243	0.5778	0.8146	0.9135	0.666	0.455	1.828	0.9983	0.3624	0.9675	1.6789	0.2185	0.9751	1.1465	1.3873	0.4865	0.4522	0.857	1.1393	0.6691	0.9986
AC027373.1	1.4831	2.4392	3.8078	4.5078	3.7869	1.8461	12.7013	24.1116	6.0678	2.4657	4.9269	2.8267	2.8362	1.0089	2.5784	2.011	2.9289	1.602	1.3984	6.2164	5.4079	1.8995	1.1771	1.2269	2.7433	1.1416	0.7262	1.4626	1.5796	2.738	1.2861	2.3672	2.0522	2.7136	1.3551	3.6245	1.0332	1.1819	3.1795	1.391	1.1945	1.2582	0.9433	1.3462	1.2865	0.7887	1.6408	1.6121	1.5182
RN7SKP30	0.7834	1.6032	3.2574	1.4013	1.5736	1.638	1.3012	1.6476	2.9543	2.6736	2.8614	1.8555	2.4527	1.0839	1.7373	0.2959	0.6882	0.8408	0.8718	0.28	0.6437	0.7798	0.614	0.98	0.3375	0.4066	0.8803	0.4535	0.5005	1.0473	1.1378	1.1038	0.6423	0.5839	0.6279	0.6804	0.6357	0.7839	0.7673	0.7602	1.351	1.5092	0.5289	1.5123	0.9502	1.4387	1.9942	0.7392	0.5673
KRTAP13-6P	0	0	0	0	0	0	0	0	0	0	0	0	0	0	0	0	0	0	0	0	0	0	0	0	0	0	0	0	0	0	0	0	0	0	0	0	0	0	0	0	0	0	0	0	0	0	0	0	0
ZNF571-AS1	0.2163	0.2698	0.5949	0.2864	0.3086	0.3667	0.3103	0.4157	0.3971	0.2778	0.408	0.4896	0.4218	0.3322	0.4474	0.2452	0.3821	0.3902	0.5104	0.1595	0.2612	0.214	0.2385	0.425	0.2077	0.267	0.243	0.2465	0.3766	0.1208	0.2725	0.7678	0.2998	0.4254	0.1118	0.2552	0.3224	0.2222	0.6938	0.2719	0.1587	0.4429	0.2966	0.4762	0.3174	0.2217	0.3857	0.1793	0.2501
NAP1L3	1.812	1.8962	0.8905	1.6793	0.7586	1.4316	0.6833	1.3223	0.7171	1.4762	1.1908	0.8954	0.8389	0.4899	0.5529	0.8094	0.7703	0.7072	1.1073	0.4583	0.3919	0.6076	0.657	0.8479	0.558	0.4442	0.6442	0.3452	0.3594	0.4372	0.7701	0.7992	1.0038	0.57	0.5757	0.7009	1.3056	0.6701	1.3496	0.8884	0.3923	1.5962	0.5793	0.9988	1.0074	1.4054	1.1285	0.9438	0.4539
NOXA1	5.801	4.6517	3.9371	3.9288	2.579	3.2043	2.0916	3.9455	6.5199	3.9423	3.8023	3.435	3.1745	5.9445	2.0687	2.9883	2.8233	2.4653	1.932	4.0025	2.617	2.6402	2.4107	3.8311	2.474	2.64	3.5064	3.0959	3.0828	3.0287	3.0123	3.1205	2.9831	2.3684	2.0227	2.332	3.545	2.0396	3.8364	2.9512	4.3544	1.9399	3.8138	4.1305	4.9265	1.9683	4.3935	2.6925	2.7803
CNN2	53.9784	61.1574	58.4059	44.0925	33.6317	38.0301	43.3755	30.1165	60.2769	43.912	42.7808	39.5562	32.5551	40.5443	38.1323	45.1445	40.8218	31.7086	29.6096	38.897	42.9215	38.1373	33.0306	40.7683	33.393	42.6325	26.821	38.1906	30.4672	34.4383	33.531	26.2481	34.2013	34.4459	27.5527	35.5421	27.0753	32.7959	26.1965	30.8985	46.5567	32.8339	36.563	48.0383	36.595	32.7318	33.6613	32.0654	38.492
AL139294.1	0.0293	0	0	0	0	0.0282	0	0.0928	0	0	0	0.0005	0	0	0	0	0.0747	0	0	0	0	0	0	0	0.0275	0.0347	0	0	0.0167	0	0	0.0054	0	0	0.0288	0	0.059	0	0	0.0273	0	0	0	0	0.0062	0	0	0	0
CABP5	0.0839	0.0571	0.1332	0.0648	0.1045	0.1926	0.3717	0.1018	0.2589	0.2454	0.0351	0.0762	0	1.043	0	0.6111	0.5515	0.2772	0.1344	0.337	0.5556	2.3531	0.6578	0.1851	0.3673	0.7295	0.59	0.5454	0.7965	0.5517	1.2506	0.8047	0.9434	0.0589	0.2165	1.1355	0.4733	0.9051	0.4282	1.7183	3.0503	0	1.9207	0.0306	0.5574	0.3882	0.284	0.8628	0.2915
HMHB1	0.087	0.1213	0.1889	0.059	0.2471	0.1761	0	0.1706	0.181	0.8839	0.455	0.1419	0.0372	0.002	0.1408	0	0	0.1002	0	0.1135	0.2134	0	0.0552	0.1202	0.0382	0.0662	0	0.042	0	0	0	0.2455	0.1618	0.1343	0	0.0438	0.0787	0	0.1324	0.0783	0	0.0521	0.1091	0.5468	0.0271	0.0769	0.2843	0.1633	0.0949
IGKV1D-43	1.2939	0.2012	0.3589	0.218	0.3682	0.0377	0.262	0.9164	0.1885	0.0404	0.3709	0	1.0308	0.4761	0.2454	0	2.1225	0.1389	0.0294	0.0273	0.1355	1.2099	0.8077	0.6092	0.1653	0.4266	0.0292	0	0.3741	0.0836	0.5579	0.1818	3.3103	2.1379	0.1218	0	0.1136	0.1827	0.0838	0.2569	0.0762	0.0376	1.4082	0.1059	0.1298	0.182	3.3621	0.4714	0
HTR2B	0	0	0	0.018	0.0097	0.0715	0.0207	0	0.0545	0.0452	0.0195	0.1798	0.0261	0.0134	0.0241	0	0	0.0086	0	0.0122	0.0069	0	0.0198	0	0.0131	0	0	0	0	0	0.0132	0	0.0039	0	0.0288	0	0	0	0	0	0.0216	0	0.0352	0	0	0	0	0.0279	0
AL109921.1	0	0	0.1555	0	0	0.1497	0	0	0.0532	0	0	0	0	0	0	0	0	0.1436	0	0.3262	0	0	0.1028	0	0	0	0	0	0	0	0	0	0.0104	0	0	0	0	0	0.1182	0	0	0	0	0	0	0	0.2688	0	0
LINC02017	0	0	0	0	0	0	0	0	0	0	0	0	0	0	0	0	0	0	0	0	0	0	0	0	0	0	0	0	0	0	0.0292	0	0	0	0	0	0	0	0	0	0	0	0	0	0	0	0	0	0
RN7SL804P	0.0238	0.5021	0.0458	0.0684	0	0.0237	0.157	0.0716	0.4021	0.0675	0	0	0	0.0508	0	0	0.1174	0.2022	0	0	0.0313	0	0.0581	0	0.2461	0	0	0	0	0.0956	0	0.0894	0.0126	0	0	0.0568	0.0291	0.2394	0	0	0	0.1764	0.3341	0.1962	0	0.0698	0	0.135	0.1231
AC079325.1	0.0769	0.0708	0	0	0.0033	0.0335	0.0529	0.1049	0.0174	0	0.4746	0.1625	0.1308	0.0351	0.0315	0.1107	0.0584	0.104	0.01	0.2205	0	0.0306	0.0517	0.0283	0.0724	0.019	0.0704	0.2594	0	0.1458	0	0	0.1173	0	0.0408	0.0638	0.0353	0.1556	0.0383	0.0103	0.0195	0.0063	0.0352	0.0542	0.2069	0.0308	0	0.0234	0.0121
SSR1P1	0	0	0	0	0	0	0	0	0	0	0	0	0	0	0	0	0	0	0	0	0	0	0	0	0	0	0	0	0	0	0	0	0	0	0	0	0	0	0	0	0	0	0	0	0	0	0	0	0
GUCY2F	0.0077	0	0	0.0054	0.0117	0	0.0066	0.0196	0.011	0	0	0	0	0.0081	0.0218	0.0046	0.0187	0	0	0.0154	0	0.0239	0	0	0	0.0088	0.0251	0.007	0	0.002	0	0	0.0052	0.012	0.0131	0.0112	0	0.0088	0	0.0081	0	0.008	0.0523	0.0309	0.02	0.0198	0	0.0042	0.0135
AC008406.2	0	0	0	0	0	0.0272	0.0266	0	0	0.0795	0.155	0	0.0737	0	0.0874	0.0619	0.0013	0	0.114	0	0.058	0.0885	0	0	0	0.1054	0.2333	0	0	0	0.0003	0.0973	0.1168	0	0.0609	0.0699	0.0037	0	0	0.0206	0	0	0	0.0718	0	0	0.0211	0.018	0.1397
SPATA42	0	0.0293	0	0	0	0	0	0	0	0	0.0361	0	0	0	0	0	0	0	0.0257	0	0.0508	0	0	0	0	0	0	0	0	0.0068	0	0	0	0	0	0	0	0.002	0.0715	0	0	0.0987	0	0.0302	0.0611	0	0	0.0204	0
ZNF417	6.16	7.6564	7.7105	7.8606	6.3667	7.2874	5.3837	4.6407	7.191	7.8957	7.3104	7.6861	10.1311	4.5216	10.525	5.2055	7.8662	6.7625	5.9833	3.6416	3.8901	4.3364	4.7921	5.998	5.2281	4.7959	4.982	4.5278	5.3359	4.7676	4.257	7.0248	4.5193	6.7953	5.1228	6.0361	6.1801	6.5606	8.9326	4.7673	5.1894	7.5043	5.5966	7.5376	6.2314	5.6824	6.5115	5.7486	4.5451
AC046144.1	0	0	0	0	0	0	0	0	0	0	0	0	0	0	0	0	0	0	0	0	0	0	0	0	0	0	0	0	0	0	0	0	0	0	0	0	0	0	0	0	0	0	0	0	0	0	0	0	0
ELK1P1	0	0	0	0	0	0	0	0	0	0	0	0	0	0	0	0	0	0	0	0	0	0	0	0	0	0	0	0	0	0	0	0	0	0	0	0	0	0	0	0	0	0	0	0	0	0	0	0	0
ALKBH5	43.1045	40.2381	31.6325	29.9122	31.574	35.5974	34.5207	34.5105	34.5934	33.0733	26.9781	30.7993	28.9801	33.7736	27.6588	39.0489	35.7711	36.0557	42.7742	36.2028	41.4269	35.144	32.3832	46.4799	46.0282	38.4009	34.0021	34.2321	43.225	34.9402	34.0985	38.7405	35.903	41.0247	28.7626	36.0548	40.7511	34.9211	37.835	34.2365	30.1032	44.1463	32.9393	43.2306	35.6932	40.222	41.8019	38.1062	34.6455
MRPL11	5.0191	4.4205	4.0712	3.3532	2.8598	4.3351	3.4024	3.2927	3.6016	4.1307	3.4481	3.2218	4.6833	4.0971	3.2626	5.5048	5.4341	4.8621	6.0934	4.8569	6.2521	3.7398	4.4427	6.4413	5.6487	4.8542	4.8494	4.6392	5.3038	5.1356	6.2951	5.594	5.2709	4.4497	3.3281	3.8427	5.5889	4.1183	5.6765	4.7012	4.1166	6.9316	4.3646	4.9343	5.0699	5.3975	4.9607	5.1086	3.9131
RN7SL334P	2.237	2.6952	3.0921	3.5873	1.9521	3.2129	2.0204	2.3414	4.8469	3.0844	4.3252	4.9472	2.4886	0.7318	2.271	0.7376	0.719	2.049	1.6102	0.3685	0.4239	0.8648	1.741	1.0941	0.6498	0.5943	1.3275	1.6845	0.8248	1.3168	0.7747	1.7964	0.4799	1.0211	1.4286	0.9144	1.3459	0.9795	1.1118	1.8892	0.262	1.3494	1.2878	1.981	0.8509	1.1981	0.7169	0.9037	0.4058
MIR4770	0	0	0	0	0	0	0	0	0	0	0	0	0	0	0	0	0	0	0	0	0	0	0	0	0	0	0	0	0	0	0	0	0	0	0	0	0	0	0	0	0	0	0	0	0	0	0	0	0
ARL4AP3	0	0	0	0	0	0	0	0	0	0	0	0	0	0	0	0	0	0	0	0	0	0	0	0	0	0	0	0	0	0	0	0	0	0	0	0	0	0	0	0	0	0	0	0	0	0	0	0	0
AC009495.3	1.7305	3.1243	2.7925	3.558	4.6889	2.0698	2.4091	2.7867	2.8468	1.5873	4.3115	4.1329	5.5251	1.4425	5.4565	1.5232	0.8457	1.2628	2.0024	1.2262	0.8934	1.0821	1.7159	1.6818	0.6631	1.9379	1.7056	2.2688	1.0366	1.2639	0.8644	1.0105	1.4653	0.6944	1.6849	1.4637	1.2888	1.7108	1.9457	1.3278	1.5519	0.9529	0.9757	0.9535	1.38	1.041	0.8961	1.8901	1.2264
AC008808.2	0	0	0	0	0	0	0	0	0	0	0	0	0	0	0	0	0	0	0	0	0	0	0	0	0	0	0	0	0	0	0	0	0	0	0	0	0	0	0	0	0	0	0	0	0	0	0	0	0
KIRREL3-AS1	0.0095	0	0.0356	0	0.0743	0	0	0	0	0	0	0.0727	0	0.0257	0	0.0562	0	0	0	0.0042	0	0	0	0.0324	0.1391	0	0	0	0.0522	0	0.0058	0.0396	0.0085	0	0	0.1102	0.0774	0	0	0	0	0	0.1058	0	0	0	0	0	0.0395
LINC02644	0	0	0	0	0	0	0	0	0	0	0	0	0	0	0	0	0	0	0	0	0	0	0	0	0	0	0	0	0	0	0	0	0	0	0	0	0	0	0	0	0	0	0	0	0	0	0	0	0
AC008453.1	0.3105	0	0.1491	0.0767	0.0855	0.0472	0.1093	0.2141	0.1127	0.5808	0.1512	0.0358	0.2324	0.4668	0.4648	0.0678	0.072	0.2812	0.0809	0.0683	0.1384	0.0361	0.1046	0.0363	0	0.2045	0.1022	0.0306	0	0.0973	0.0717	0.1806	0.1287	0.1627	0.064	0.0455	0.4053	0.1407	0.1506	0.2522	0	0.2236	0.0015	0.2248	0.218	0.2112	0.2671	0.3142	0.1389
AC127024.1	0	0	0	0	0	0.0883	0	0.1522	0	0.1028	0.1049	0	0	0	0	0	0.0067	0.07	0	0.0003	0	0	0.2127	0	0	0	0	0	0	0	0	0	0	0	0	0	0	0	0	0	0	0	0	0	0	0	0	0.0375	0.0436
AC009120.3	0.0689	0.1336	0.8764	0.1894	0.3988	0.3766	0.9024	0.5254	0.3318	0.608	0.3299	0.3549	0.8506	0.1407	0.4431	0.3863	0.3444	0.3396	0.2121	0.0818	0.1098	0	0.1248	0.1622	0.4415	0.3458	0.1488	0.118	0.1886	0.3898	0.146	0.366	0.4133	0.4907	0.1986	0.2282	0.291	0.4041	0.1409	0.1222	0.2847	0.2074	0.3558	0.1966	0.4666	0.4141	0.1231	0.1222	0.2131
ZNRF2P2	1.122	1.2177	2.5725	1.3585	4.4853	2.2538	2.0518	2.7754	1.8528	2.3879	3.326	2.2664	3.3702	1.4713	3.1002	3.5875	2.5417	2.7014	3.3537	1.989	2.635	1.8671	1.9309	3.0756	2.2946	1.837	1.6511	1.1161	3.1984	1.7674	1.7139	2.2876	2.0142	2.6992	1.179	1.5039	1.977	1.7053	3.3133	2.3921	0.8801	5.546	1.9606	2.7776	1.1983	2.0072	2.7496	2.4953	2.1728
AL031663.2	0	0	0	0	0	0	0	0	0	0	0	0	0	0	0	0	0	0	0	0	0.0526	0	0	0	0	0	0	0	0	0	0	0	0	0	0	0	0	0	0	0	0	0	0	0	0	0	0	0	0
AC025459.1	0	0	0.1323	0	0	0	0	0	0	0	0	0.1526	0	0	0	0	0	0	0	0	0	0	0	0	0	0	0	0	0.0981	0	0	0	0	0.1105	0	0.1078	0	0	0	0	0	0	0.1343	0.1225	0	0	0	0	0.1203
CCT4	40.5691	42.7547	23.5968	28.2515	28.8356	39.7272	24.432	30.8191	25.259	35.7285	27.1938	29.386	34.028	27.5154	33.6231	38.7845	40.0065	45.7229	58.9648	36.2643	45.8342	30.957	32.499	48.4014	44.768	34.2626	41.1375	32.4716	38.9471	33.0576	34.9927	49.8386	37.7916	42.0263	22.2102	27.4837	46.2097	34.447	46.9089	36.6221	26.1339	58.5964	32.704	35.3635	36.5486	45.7618	45.7783	42.9426	28.6893
SYAP1	10.9846	8.6748	11.1629	12.6889	12.589	13.7337	19.3704	12.7872	13.1954	8.9501	9.1433	11.003	11.4563	28.173	19.5508	16.9296	20.7826	22.5852	19.9855	19.5029	24.3491	24.7658	28.014	11.9924	21.9131	24.9953	21.8227	46.726	17.9762	20.7186	20.2093	18.6043	16.6976	17.1913	26.2611	23.4404	14.227	18.9148	15.7421	19.2792	22.7052	10.7794	18.0992	17.3125	15.9268	18.2901	11.6024	19.263	19.067
RNA5SP341	0	0	0	0	0	0	0	0	0	0	0	0	0	0	0	0	0	0	0	0	0	0	0	0	0	0	0	0	0	0	0	0	0	0.1474	0	0	0	0	0	0	0	0	0	0	0	0	0	0	0.2009
MIR3160-1	0.1075	0	0.1349	0	0	0	0	0.0025	0.0384	0.0379	0.0335	0	0	0	0.0382	0	0	0.0113	0	0	0	0	0.2493	0	0	0	0	0	0	0	0	0	0	0	0	0.0059	0	0	0	0	0	0	0	0.0427	0	0	0	0	0
AC103993.1	0	0	0	0	0	0	0	0	0	0	0	0	0	0	0	0	0	0	0	0	0	0	0	0	0	0	0	0	0	0	0	0	0	0	0	0	0	0	0	0	0	0	0	0	0	0	0	0	0
RNA5SP149	0	0	0	0	0	0	0	0	0	0	0.2383	0	0	0	0	0	0	0	0	0	0	0	0	0	0	0	0	0	0	0	0	0	0	0	0	0	0	0	0	0	0	0	0	0	0	0	0	0	0
AC021146.6	0	0	0	0	0	0	0	0	0	0	0	0	0	0	0	0	0	0	0	0	0	0	0	0	0	0	0	0	0	0	0	0	0	0	0	0	0	0	0	0	0	0	0	0	0	0	0	0	0
MSRB2	3.6422	2.8956	2.3403	2.6393	2.203	2.5788	2.0031	2.1602	1.7411	2.4657	2.1842	1.8973	3.0635	3.3526	2.1646	2.993	2.5924	2.7262	4.2691	3.7485	4.5813	3.7603	3.6675	3.9621	4.0476	2.8006	3.9604	2.7453	3.4057	3.8421	3.5315	2.2702	2.8328	2.5412	1.9214	2.0935	3.7842	2.7399	2.5641	3.2312	3.638	3.2878	1.7336	2.7626	3.3929	2.6212	3.2406	3.198	2.9142
ABCF2P1	0	0	0.0223	0	0	0	0	0	0.0218	0	0	0	0	0.0081	0	0	0.0279	0.0103	0	0	0	0	0	0	0.0157	0.0175	0	0	0	0	0	0.0261	0	0	0	0.009	0	0	0	0	0	0	0	0	0.0099	0	0	0	0
TIMM23B	2.0692	2.1894	3.5467	3.287	2.3321	2.6749	3.01	3.3492	3.2789	2.9914	2.5084	3.6419	3.3518	1.7808	2.291	2.4477	2.4096	2.8104	2.5491	1.3823	1.7405	1.4078	2.0849	2.4133	2.856	2.1466	2.3975	1.5031	1.7872	1.5012	1.9814	2.9071	2.0127	2.9202	1.8191	2.2122	2.0956	1.869	3.3171	2.099	1.5428	2.8904	2.2482	2.8767	1.9141	2.135	2.3904	1.86	1.9239
RNA5SP285	0	0	0	0	0	0	0	0.0053	0	0	0	0	0	0.0468	0	0	0	0	0	0	0	0	0	0.0246	0	0	0	0	0.0515	0	0	0	0	0	0	0	0	0	0.0825	0	0	0	0	0	0	0	0	0	0
DDI2	14.7025	16.9629	15.7579	16.3708	12.5633	20.0053	14.7076	13.7295	13.9415	17.5356	14.7765	17.8224	15.7634	9.9176	18.0666	19.5717	23.8878	23.3491	22.1667	12.9847	15.6622	10.0948	15.844	24.5329	20.2732	15.2778	19.2848	12.0947	19.4632	14.6756	14.5315	26.4893	18.331	29.933	14.9588	19.8816	25.058	19.9466	31.3318	21.5904	13.121	31.9559	18.0036	16.5984	16.3694	20.0445	29.5739	21.0145	16.1107
RNU6-214P	0	0	0	0	0	0	0	0	0	0	0	0	0	0	0	0	0	0	0	0	0	0	0	0	0	0	0	0	0	0	0	0	0	0	0	0	0	0	0	0	0	0	0	0	0	0	0	0	0
CISD1	1.7757	2.4366	1.7319	1.687	1.1372	1.2865	1.5598	1.0504	1.421	1.5547	1.3022	1.379	1.3547	1.3493	1.7744	1.1019	1.0814	1.6082	1.4914	1.2137	1.6618	1.584	1.6399	2.0409	1.0547	1.6055	1.7254	0.7688	0.9141	1.1744	1.6619	1.4144	1.9041	1.1256	0.6442	0.9817	1.658	1.1506	1.38	1.2979	1.4145	1.9404	1.4067	1.0748	1.1219	1.4163	1.5595	1.7219	1.0128
HERC5	4.1767	5.4395	3.9106	4.4571	11.5318	4.0688	24.6515	4.4067	4.0232	4.9881	11.7152	3.9612	4.0279	3.8581	3.4988	2.2439	2.356	4.6684	5.5451	4.8152	5.2784	4.7133	7.8565	6.7746	4.8173	6.7857	3.9654	3.6787	4.7806	5.5679	3.9367	3.5848	3.4888	3.2506	6.5714	2.9833	3.6192	2.6805	2.4789	3.4253	2.8093	3.9199	3.05	5.5248	3.7917	3.7681	3.9637	3.7292	4.2429
CYP4F3	25.5049	16.0669	41.4376	35.5921	99.889	31.0564	43.6521	51.7955	9.3644	26.855	52.4669	42.6588	78.0283	14.1333	105.2465	19.0399	29.603	24.5781	31.9491	22.6134	21.849	14.0204	14.71	19.3797	7.4555	17.8624	20.2582	24.3131	7.2103	6.8385	8.672	16.3845	19.7156	12.5963	14.903	27.0533	3.6794	30.004	26.4493	15.3742	18.579	18.7887	19.1105	16.5019	11.8314	10.2769	11.2319	17.8429	17.6868
KIF26B	0.1015	0.1301	0.156	0.1301	0.154	0.1038	0.1221	0.2104	0.1137	0.2054	0.1234	0.1348	0.0866	0.1484	0.0522	0.0729	0.0933	0.1042	0.282	0.1853	0.316	0.2431	0.19	0.1887	0.2236	0.1582	0.3057	0.2256	0.2311	0.161	0.2383	0.0866	0.0867	0.1424	0.0696	0.0916	0.1954	0.0991	0.1047	0.0734	0.1686	0.112	0.1584	0.0954	0.1687	0.1662	0.3023	0.2059	0.1497
AC005586.2	0.224	0.1072	0.4681	0.321	0.1521	0.0065	0.232	0.3344	0.573	0.0572	0.1834	0.2559	0.2163	0	0.226	0.0394	0.0289	0.046	0.144	0.043	0	0.0366	0	0.1178	0.0701	0.1139	0.0185	0.0925	0.1646	0.0708	0.0355	0.0603	0.2042	0.1601	0	0.0402	0.0903	0.1033	0.0799	0.1437	0.0839	0.1434	0	0.496	0.0222	0.143	0.1491	0.0749	0.0716
RNA5SP481	0	0	0	0	0	0	0	0	0	0	0	0	0	0	0	0	0	0	0	0	0	0	0	0	0	0	0	0	0	0	0	0	0	0	0	0	0	0	0	0	0	0	0	0	0	0	0	0	0
AC100843.1	0.2129	0	0.096	0.3195	0	0	0.2938	0.5343	0.3517	0.179	0	0.063	0	0.059	0	0.1244	0.2845	0.0321	0	0	0	0	0	0	0.0359	0	0	0	0	0.141	0	0.35	0.0487	0.4936	0.2493	0.2556	0.1481	0.2265	0.1378	0	0	0.0412	0.1459	0	0.1657	0	0	0.1491	0.134
RPL6P9	0.0174	0.0222	0.0243	0.0134	0	0.0269	0.036	0	0	0.05	0	0.0554	0	0.0117	0	0.0061	0.0123	0.0181	0	0.0336	0.0359	0	0.0276	0.0359	0	0.0759	0	0.0957	0	0.069	0	0	0.0284	0.1004	0.089	0	0.0422	0	0.0517	0.0457	0.0049	0	0.0722	0	0.0649	0.0497	0	0.1248	0.0212
MCM8	7.2825	7.9158	8.7104	7.332	10.1072	11.1206	6.5715	8.1591	5.032	9.4879	9.8666	9.0034	11.4274	5.7183	13.3486	9.7664	14.3285	17.9176	15.1629	8.175	10.3809	7.5142	10.9925	13.4937	12.6464	8.3662	11.0652	8.8689	9.711	7.2691	8.1919	17.1067	10.7076	14.2082	9.9536	6.9809	11.969	10.5953	15.9749	11.6359	6.7178	16.3864	8.9511	8.1667	9.0151	12.5399	12.8299	12.227	10.1973
IRAK3	19.847	28.9898	23.3711	31.4149	44.8648	37.9698	33.9874	47.408	15.9537	30.3667	34.5781	42.5389	57.6987	62.7204	81.3317	23.9903	31.4206	49.6025	30.3657	28.1501	44.9254	56.1434	64.5917	22.2697	32.7953	31.7186	59.4618	100.8	34.959	52.1126	56.6336	34.6038	18.2252	28.6631	50.7098	19.6076	33.2227	38.4186	24.8399	36.2534	32.6159	19.6139	32.1438	28.7986	25.0172	39.1976	24.5827	28.747	26.6825
AC108078.1	0	0	0	0	0	0	0	0	0	0	0	0	0	0	0	0	0	0	0	0	0	0	0	0	0	0	0	0	0	0	0	0	0	0	0	0	0	0	0	0	0	0	0	0	0	0	0	0	0
AC084819.1	0.024	0	0.1834	0.191	0.1329	0.0946	0	0.1	0	0.1013	0.0517	0	0	0	0	0	0	0.0908	0	0	0	0	0	0	0	0	0.0908	0.0307	0	0	0	0	0	0	0	0	0.0118	0	0.051	0	0.0828	0	0	0	0	0	0.0132	0	0
Z93022.1	0.3588	0.3945	0.3499	0.5963	0.6448	0.3252	0.1226	0.3133	0.6165	0.5785	0.4069	0.6628	0.6829	0.7332	0.477	0.3762	0.6029	0.6697	0.3869	1.2657	0.8053	1.1793	0.534	0.4597	0.3302	0.7888	0.4704	0.3717	0.5524	0.7828	0.8258	0.383	0.5998	0.2382	0.1146	0.5966	0.7372	0.7722	0.531	0.5889	1.184	0.3564	0.796	0.3306	0.6399	0.3678	0.5275	0.4691	0.1825
MIR525	0	0	0	0	0	0	0	0	0	0	0	0	0	0	0	0	0	0	0	0	0	0	0	0	0	0	0	0	0	0	0	0	0	0	0	0	0	0	0	0	0	0	0	0	0	0	0	0	0
SLAMF9	0.0589	0.0309	0.046	0.1186	0.0941	0.2244	0.0814	0.0367	0.0735	0.0297	0.019	0.0541	0.0805	0.726	0.0713	0.5005	0.2015	0.2358	0.1197	0.4298	0.4714	0.138	0.1189	0.2168	0.3622	0.4923	0.1412	0.4482	0.3007	0.2185	0.1248	0.1531	0.1759	0.3164	0.5115	0.5098	0.2118	0.2087	0.2533	0.1146	0.0736	0.1303	0.432	0.1132	0.3012	0.1849	0.1021	0.1311	0.5571
NFASC	0.0509	0.0339	0.0573	0.0291	0.1557	0.0349	0.0299	0.0412	0.0148	0.0354	0.0803	0.0994	0.0857	0.0283	0.0812	0.0228	0.0565	0.0104	0.0399	0.0478	0.0465	0.0516	0.021	0.0381	0.0606	0.0221	0.0428	0.0938	0.0142	0.0223	0.0326	0.0245	0.0257	0.0306	0.0257	0.0418	0.05	0.0448	0.0678	0.0435	0.034	0.0287	0.1046	0.0373	0.0162	0.0342	0.0632	0.03	0.0327
SH3GL1P2	0.3766	0.9501	2.0449	0	0	0	1.7284	1.8797	0.7806	1.0568	1.1649	0.8086	1.1852	0.8386	0	0.4931	1.6515	0.5431	0	0	0	0	0.8229	0.5607	0.4822	0.7981	0.7028	0	0.4902	0.6434	0	1.1932	0.2373	0	0.9506	1.0919	0.572	0.4097	1.9698	0.4278	0	1.8518	0.7203	1.1111	0.3142	0.0692	0.4324	0.7688	0.3617
MIR548Y	0	0	0	0	0.1978	0	0	0	0	0	0	0	0	0	0	0	0	0	0	0	0	0	0	0	0	0	0	0	0	0	0	0	0	0	0	0	0	0	0	0	0	0	0	0	0	0	0	0	0
TOR1A	11.2883	12.2281	9.0113	9.9347	11.0027	9.5932	10.7978	8.6901	8.8911	9.3389	8.5265	9.8771	11.8127	9.9547	10.9551	9.6264	8.4375	9.8303	12.4154	9.5836	11.9458	12.8046	11.1214	10.9546	10.2411	9.3628	11.8518	11.5534	12.2702	12.666	10.9091	9.6589	8.9329	9.3791	8.051	7.1312	10.8026	10.1756	8.6297	7.7955	8.4742	11.5373	8.0496	11.0922	9.545	9.4495	9.1239	9.4281	7.8
AP000943.1	0.0381	0.0353	0.0796	0.1237	0.0828	0.0065	0.046	0.2064	0.1331	0.1107	0.3218	0.0618	0.0782	0.0222	0.0759	0.0622	0.0615	0.0241	0.0922	0.0873	0.0479	0.0405	0.1309	0.0728	0.0352	0.0456	0.0198	0.028	0.0303	0.055	0	0.0258	0.0655	0.0659	0.1199	0	0.1511	0.0613	0.1178	0.0674	0.0266	0.0907	0.214	0.1148	0.0522	0.0672	0.0438	0.0335	0
ADH7	0	0	0	0	0	0	0	0	0	0	0	0	0	0	0	0	0	0	0	0	0	0	0	0	0	0	0	0	0	0	0	0	0	0	0	0	0	0.0083	0	0	0	0	0	0	0	0	0	0	0
RNU6-101P	1.9758	3.8278	2.2526	4.2533	5.357	3.5166	5.4119	3.032	6.2147	4.8251	4.6906	6.8468	4.1089	1.9683	4.254	1.1911	1.9847	3.1148	2.0695	1.2136	0.9157	1.7967	1.8009	2.0894	2.1495	2.853	1.5591	1.2125	0.8125	2.5083	1.4976	1.8411	1.2308	1.6978	5.6763	2.1931	2.4236	2.2136	3.0646	1.4382	1.4176	2.3023	5.5027	3.8558	2.7854	2	2.0799	0.9948	1.4294
MIR4771-2	0.0101	0.0072	0.2929	0.4295	0	0.8974	0	0.4384	0.2892	0.2119	0.0741	0.7043	0.0715	0.065	0.42	0	0.0775	0.3147	0.2513	0	0.1898	0	0.2303	0.1919	0.1208	0.3437	0	0	0	0	0.1506	0.5241	0.0315	0.0676	0	0	0.3104	0.3857	0	0.1524	0.1162	0.5379	0.5069	0.7048	0	0	0.0759	0.0699	0.1896
TNNT2	0.0014	0	0.0012	0	0	0.0055	0	0	0.0024	0	0	0	0	0	0	0	0.0048	0.0016	0	0.004	0	0	0	0	0	0.0022	0	0	0.0003	0	0	0	0	0.0047	0	0	0.002	0	0	0	0	0.0055	0	0.0005	0	0	0	0	0.02
C19orf38	19.261	19.3551	17.5293	15.5729	17.9412	12.9387	11.7941	17.3435	9.9057	18.5091	17.3084	13.0952	18.9506	32.7731	12.2259	24.7194	18.1144	18.3247	19.5926	37.922	35.6843	38.656	28.8583	19.5194	22.9304	28.0701	24.8903	31.353	38.6047	42.0988	37.2126	8.0415	18.7645	11.141	22.6416	20.7164	20.9947	22.778	7.2943	19.9838	33.1315	8.7181	15.6135	9.2981	22.9739	19.5595	19.27	23.3263	24.7593
RBM26-AS1	0.7288	0.8801	0.6487	0.9044	0.2943	0.6449	0.2185	0.3936	1.0327	0.6832	0.6586	0.3506	0.5579	0.2036	0.9567	0.3536	0.7206	0.48	0.4441	0.3079	0.5162	0.2255	0.4535	0.586	0.369	0.4502	0.2118	0.3038	1.1504	0.2906	0.3037	0.5951	0.2219	0.3882	0.1707	0.3189	0.3002	0.2549	0.8468	0.8387	0.4911	0.7458	0.2419	0.6737	0.1074	0.3382	0.501	0.4307	0.3561
AMOTL2	0.04	0.0929	0.0348	0.0326	0.0073	0.0598	0.043	0.1418	0.0068	0.0503	0.033	0.0265	0.1235	0.6873	0.0271	1.0261	1.0568	0.1662	0.1328	0.73	0.2895	0.9333	0.6436	0.3656	0.8387	0.2396	0.3784	0.224	0.8899	2.2401	0.637	0.5687	0.5306	1.3036	0.0704	0.5937	1.5754	0.5094	0.2397	2.013	1.8173	0.1136	0.4792	0.1786	0.8607	0.3272	1.9061	0.6316	0.2845
GRK1	0	0	0	0.0159	0.0104	0.0111	0.0703	0.0914	0	0.0354	0	0.0442	0	0.0297	0.0754	0.0459	0.0513	0.0268	0.0145	0.0338	0.0141	0.0142	0.0138	0.0381	0.0647	0.0311	0	0.006	0.0289	0.0138	0	0.0423	0.0233	0.0781	0.015	0	0.0448	0	0.0207	0.0246	0.0006	0.0012	0.0249	0.0352	0	0.0044	0.0351	0.0501	0.021
UBQLN4P2	0	0	0	0	0.0067	0	0	0	0	0	0	0	0	0	0	0	0	0	0	0	0	0	0	0	0	0.016	0	0	0	0	0	0	0	0	0	0	0	0	0	0	0	0	0	0	0	0	0	0	0
ISCA1P2	0	0	0	0	0	0	0	0	0	0	0	0	0	0	0	0	0	0	0	0	0	0	0	0	0	0	0	0	0	0	0	0	0	0	0	0	0	0	0	0	0	0.0964	0	0	0	0	0	0	0
AL161638.2	0	0	0	0	0	0	0	0	0	0	0	0	0	0	0	0	0	0	0	0	0	0	0	0	0	0	0	0	0	0	0	0	0	0	0	0	0	0	0	0	0	0	0	0	0	0	0	0	0
AL353751.1	0	0	0	0.0191	0	0	0	0	0	0	0	0	0	0	0	0	0	0	0	0	0	0	0	0	0	0	0	0	0	0	0	0	0	0	0	0	0	0	0	0	0	0	0	0	0	0	0	0	0
RN7SL37P	0.6978	0.4259	0.4572	0.6126	0.2961	0.936	1.2315	1.3023	1.1702	0.4022	0.4565	0.9871	1.2976	0.4187	0.3544	0.6076	0.3549	0.4184	0.4843	0.1862	0.4863	0.4307	0.2881	0.7079	0.3792	0.2822	0.2315	0.4629	0.2008	0.1672	0.6203	0.7837	0.2256	0.7123	1.1528	0.2134	0.7868	0.4662	0.7949	0.4165	0.5346	0.6617	0.6919	0.3032	0.1272	0.5445	0.5834	0.4353	0.4444
AC005726.3	0	0	0.0469	0.2398	0	0.0411	0.0647	0	0	0	0	0.0799	0.0657	0	0.1814	0.0901	0	0	0	0.0585	0	0	0.0234	0	0	0.1773	0	0	0	0	0	0	0	0	0	0	0	0	0	0	0	0	0	0	0	0	0.1047	0	0
ZNF57	1.0819	1.6231	1.2881	1.1771	1.1567	1.2116	1.0357	0.8595	0.9706	1.2753	1.2445	0.8331	1.197	0.5363	0.5935	0.9691	0.9246	0.8005	1.0353	0.6407	0.9513	0.4694	0.7596	1.0906	1.0168	0.6133	0.974	0.6983	0.6742	0.8297	0.9962	1.5295	0.5564	1.2071	0.8235	0.5707	1.1695	0.6673	1.0341	0.5381	0.5796	1.2011	0.4929	1.2706	1.1981	1.1828	1.249	0.8502	0.7022
TDP1	6.8216	6.2148	6.1945	6.6016	6.8888	7.5396	3.8142	6.2548	7.095	6.6776	6.1111	6.4175	6.5223	4.8554	7.182	4.9835	5.9157	6.1729	6.2986	4.1045	6.3503	4.7729	5.6066	7.026	6.3358	5.2906	5.4611	5.0837	5.18	4.449	4.8153	7.8874	5.8627	5.9083	4.8991	4.3319	5.8005	4.6747	6.4955	5.8091	4.1764	7.0285	5.3601	6.8275	4.9151	5.3679	6.247	5.1178	4.9791
LINC02123	0	0	0	0	0	0	0	0	0	0	0	0	0	0	0	0	0	0	0	0	0	0	0	0	0	0	0	0	0	0	0	0	0	0	0.0732	0	0	0	0	0	0	0	0	0	0	0	0	0	0
GOLGA2P1	0	0	0	0	0	0	0	0	0	0	0.0151	0	0	0	0	0.0057	0	0	0	0	0	0	0	0	0	0	0	0	0	0	0	0	0	0	0	0	0	0	0	0	0	0	0	0	0	0	0	0	0
UBA6-AS1	1.5079	2.1001	1.5282	2.5179	1.244	1.5977	1.0702	1.0941	2.2358	1.555	1.7263	1.512	1.1974	0.6392	1.0758	0.8159	0.7275	0.6785	0.7565	0.6912	0.63	0.534	0.6219	1.1729	0.5874	0.6519	0.6616	0.5556	0.6824	0.5246	0.5576	1.0387	0.7583	0.6991	0.4543	0.5488	1.0198	0.5892	0.8605	0.7593	0.5571	1.36	0.8944	1.3903	0.7526	0.9146	1.0386	0.7484	0.5713
RNU6-1151P	0	0	0	0	0	0	0	0	0	0	0	0	0	0	0	0	0	0	0	0	0	0	0	0	0	0	0	0	0	0	0	0	0	0	0	0	0	0	0	0	0	0	0	0	0	0	0	0	0
MTND3P13	0	0	0	0	0	0	0.1253	0.0321	0	0	0	0.0694	0.0863	0	0.0788	0	0	0	0	0	0	0	0	0.1237	0	0	0	0	0	0	0	0	0	0	0	0	0.0159	0	0	0	0.0512	0	0	0	0	0	0	0	0.1036
DCTN1	11.5856	11.6715	10.4173	10.8574	9.3281	11.3503	9.8535	9.5144	13.8126	11.5899	10.6447	9.4295	9.8336	8.8248	8.484	11.4392	8.5106	7.8974	9.3872	8.7239	8.6638	9.8271	8.2036	10.5138	8.7568	8.9665	8.7849	8.3	10.165	9.5254	8.4684	9.1947	7.8983	7.8282	5.3159	7.0284	10.1991	7.3088	7.5256	8.1185	7.6018	10.8514	7.813	12.4896	8.3208	8.8247	9.541	8.2643	7.1382
TEF	2.0818	1.7144	1.0947	1.4264	0.9543	1.2626	1.06	1.1493	2.5998	1.5113	1.0495	1.3908	1.0057	1.4776	1.1794	0.9806	1.1029	0.8735	0.9966	0.7151	0.7698	1.4619	0.6115	1.3068	0.9306	0.8609	0.943	0.6407	1.0522	1.1684	0.9093	0.9499	0.7056	0.9157	0.2942	0.557	2.1653	0.9781	1.0919	1.0169	0.64	1.1984	0.936	2.0527	1.1421	1.0239	1.2357	0.8544	0.734
UGT2B24P	0	0	0	0	0	0	0	0	0	0	0	0	0	0	0	0	0	0	0	0	0	0	0	0	0	0	0	0	0	0	0	0	0	0	0	0	0	0	0	0	0	0	0	0	0	0	0	0	0
MIR4422HG	0.0075	0.0022	0.1437	0	0	0.0868	0.154	0.1037	0.1891	0.0471	0.1007	0.094	0.0147	0	0.0424	0	0.0112	0.0446	0	0.0364	0.0968	0.0115	0	0.1047	0	0.1012	0	0.0204	0.0086	0	0	0.0509	0.1013	0.0965	0.0213	0	0.0282	0	0.028	0.0167	0	0.1082	0	0.0599	0.0172	0.1094	0.0486	0.0246	0
AL359839.1	0	0	0	0	0	0	0	0	0	0	0	0	0	0	0	0	0	0	0	0	0	0	0	0	0	0	0	0	0	0	0	0	0	0	0	0	0	0	0	0	0	0	0	0	0	0	0	0	0
SMARCAD1	10.1661	12.5041	7.3976	10.9087	8.2802	11.0263	6.7309	8.0425	8.3342	10.7398	8.8083	9.4582	9.4097	6.7171	8.4758	7.4834	11.3225	10.0685	12.5401	6.1896	8.6033	7.7157	8.9082	12.0415	9.5579	7.2471	10.0545	6.792	7.9836	7.212	8.318	12.6099	9.4861	11.7717	5.2956	6.6446	13.9073	8.4714	13.2347	11.2596	6.945	15.9868	9.8239	10.1981	9.1795	11.1982	12.4242	10.4999	6.3251
AC004835.1	0	0	0	0	0	0	0	0	0	0	0	0	0	0	0	0	0	0	0	0	0	0	0	0	0	0	0	0	0	0	0.0102	0	0	0	0	0	0	0	0	0	0	0	0	0	0	0	0.0161	0	0
AP003065.1	0.163	0	0.2213	0.1594	0.2446	0	0	0.0769	0.1605	0.0551	0.1087	0	0.1734	0	0.3946	0.1472	0	0.1277	0.0484	0.2571	0.1366	0.0814	0	0.1311	0.1829	0.2885	0.1373	0.6772	0	0	0	0	0.0385	0	0.1491	0.3617	0	0.5759	0.6395	0	0	0	0	0.1031	0.1643	0	0.1284	0	0.1338
SMG9	7.7362	9.4459	7.821	7.4763	6.0369	7.3959	4.992	6.5463	8.8168	8.0332	8.212	7.7355	8.0563	5.0888	5.4994	7.5675	6.6474	5.3459	6.0184	6.1138	5.7721	5.8726	5.5151	6.8047	6.6736	5.6408	5.838	4.7331	6.0739	6.1715	5.7862	7.0331	6.7011	5.6685	3.7391	5.1262	7.2975	6.9824	7.6819	6.1954	6.7983	9.7361	6.4587	5.9007	5.6724	5.9183	6.8801	6.8584	5.9929
KCNB1	0.0082	0	0	0.0055	0	0	0	0	0	0	0.006	0	0.0054	0.0966	0	0.0158	0.0997	0.0053	0.0043	0.026	0.0084	0.0419	0.0283	0.0122	0.032	0.0108	0.0127	0.0285	0.0837	0.2916	0.0569	0.0665	0.0455	0.0754	0	0.0094	0.0869	0.0093	0.0061	0.0842	0.1055	0	0.0286	0.0157	0.0006	0.0383	0.1697	0.0321	0.01
ELP2	9.5589	10.0318	9.0728	12.3852	9.253	10.7996	9.9135	11.5394	11.9502	10.9505	8.0643	10.3009	9.5128	5.1131	8.0072	6.8471	7.2758	8.2519	9.7192	5.4891	5.7751	5.6429	7.4304	8.8086	6.4779	6.6015	6.0884	5.2899	5.7744	5.1462	5.4265	10.1982	6.6501	7.7858	6.5233	6.2126	8.4044	6.5129	8.7465	6.9398	4.7881	10.7515	7.8052	11.5657	7.8289	9.2425	8.4678	6.8987	6.5073
VPS37C	6.7533	6.4198	8.5816	8.6374	9.8778	8.3326	7.5796	8.3489	6.2262	8.8404	8.8901	9.2177	13.6839	10.1249	9.9855	11.6555	10.2156	10.3492	9.0885	9.2747	6.6332	10.4715	9.823	7.4125	10.2358	8.1373	9.8461	9.4712	8.891	10.0092	9.565	8.838	8.0964	7.3177	5.2016	8.1053	9.5465	10.9818	9.4658	7.8632	12.4616	7.7466	10.1205	6.9197	10.8431	6.4792	9.3324	7.8425	6.8233
RBMXP2	0.4488	0.5194	0.3569	0.3467	0.3756	0.4638	0.2188	0.3626	0.4942	0.3311	0.5068	0.4075	0.3019	0.4765	0.5553	0.5355	0.5504	0.5932	0.5487	0.4477	0.7663	0.4986	0.2918	0.5417	0.7275	0.3663	0.2524	0.3677	0.5767	0.4568	0.3307	0.5709	0.6015	0.5546	0.3049	0.4464	0.5818	0.3491	0.5345	0.4118	0.2705	0.6501	0.2871	0.6922	0.5245	0.4676	0.5761	0.5692	0.2652
PPA1	20.6737	26.9611	12.2004	16.8244	22.1836	19.7543	14.7796	20.591	13.4437	22.6646	17.0235	12.2921	19.0442	24.7611	16.9092	23.5924	19.9808	26.2117	36.8319	28.077	31.0438	24.4137	25.8976	34.1763	26.2112	26.2898	25.0363	18.6949	29.9342	16.1058	22.9294	27.383	25.1422	23.1055	23.3286	19.9254	30.6675	23.3597	24.9594	28.9014	22.5593	34.0018	20.8419	17.0987	24.0353	28.6709	21.0192	26.0335	19.5179
AL049648.1	0	0	0	0	0.0895	0	0	0	0	0	0	0	0	0	0	0	0	0	0	0	0	0.0299	0	0	0	0	0	0	0	0	0	0	0	0	0	0	0	0	0	0	0	0	0	0	0	0	0	0	0
AC008074.1	0	0	0	0	0.0573	0	0.2166	0	0.1425	0	0	0	0.0726	0.0543	0.184	0	0	0	0.0718	0.0393	0.0637	0.224	0	0	0	0.1231	0	0.1119	0	0.0688	0.1154	0.1396	0.0902	0	0	0.0784	0	0.1984	0	0.0701	0.0818	0	0.1607	0.2409	0.1731	0.096	0.0494	0	0.0968
ADARB2	0.8548	0.0188	0.0849	0.7191	0.1496	0.0687	0.0163	0.0821	0.4609	0.0113	0.5042	0.0199	0.2751	0.0079	0.1519	0.281	0.3543	0.0246	0.3896	0.0255	0.2016	0.4379	0.0312	0.3095	0.1522	0.1536	0.2798	0.3344	0.0734	0.1571	0.0254	0.2974	0.0413	0.2609	0.1175	0.0177	0.0342	0.5137	0.0342	0.2833	0	0.295	0	0.0693	0.013	0.0062	0.106	0.2443	0
PGBD4P8	0	0	0	0	0	0	0	0	0	0	0	0	0	0	0	0	0	0	0	0	0	0	0	0	0	0	0	0	0	0	0	0	0	0	0	0	0	0	0	0	0	0	0	0	0	0	0	0	0
AC027018.1	0	0	0	0	0.0616	0	0.0986	0	0	0	0	0	0	0	0.0765	0	0	0.0348	0	0	0	0	0	0	0	0	0	0	0	0.0419	0.042	0	0	0	0.0073	0	0	0	0	0	0.0496	0	0	0	0	0	0	0	0.0515
COX4I1	24.7461	18.8095	21.4644	15.5302	22.3589	20.2618	18.4051	17.8471	16.2794	17.4306	16.0794	14.3562	22.1479	23.8043	21.7794	22.9366	23.7699	21.2045	21.4597	22.2734	28.0544	22.1511	23.8484	25.0677	23.2182	25.7376	18.7355	22.8313	25.3808	24.9697	26.5186	21.295	23.813	19.8988	25.52	25.1083	21.119	21.3104	20.7913	19.7205	22.1264	22.083	21.0018	26.1174	20.65	24.1156	21.7867	24.8543	21.706
OFD1P2Y	0	0	0	0	0	0	0	0	0	0	0	0	0	0	0	0	0	0	0	0	0	0	0	0	0	0	0	0	0	0	0	0	0	0	0	0	0	0	0	0	0	0	0	0	0	0	0	0	0
PSMA3P	0.0946	0	0.0491	0.1692	0	0.0634	0.0914	0.2345	0	0	0.0738	0.126	0.0152	0.0359	0	0.052	0	0	0.0247	0	0.0244	0.0969	0	0	0	0.0845	0	0	0	0	0	0	0.0491	0.0817	0	0	0	0	0	0	0	0.0038	0.0331	0	0.1564	0.0933	0	0	0
NR2F6	3.3938	2.3636	1.8004	2.1945	2.194	3.6045	1.286	2.9732	2.5809	2.1995	1.9364	1.7882	2.6575	1.9989	3.3212	3.9835	4.0869	3.109	3.8081	2.9105	3.5256	1.894	1.9777	4.5889	4.0462	2.9555	2.3646	1.868	3.1292	2.069	2.0016	5.7225	2.841	4.3634	1.4793	2.3216	3.9849	2.5889	3.6822	3.1788	2.7118	5.5432	3.244	4.0708	3.065	3.1671	4.1864	3.5633	2.1816
SFT2D1	8.4518	9.7155	8.6549	12.0591	15.8589	9.3585	11.7732	6.3864	8.2089	10.0621	8.2839	10.4964	15.4603	13.1087	12.3738	10.1174	12.5782	11.2514	12.5941	10.723	10.4683	9.538	9.1614	9.5743	8.3523	6.2686	12.292	10.8542	8.6921	11.6036	10.356	9.4633	10.2766	8.1685	5.8641	10.46	9.6117	13.263	13.0688	11.0274	12.6333	9.8115	10.4003	12.4497	9.8795	9.6328	10.8663	12.0338	7.4786
AC012254.1	1.446	1.2	1.6674	2.6125	1.0403	1.8457	1.1719	1.4282	2.7241	1.4607	2.3635	1.4981	1.347	0.2715	0.9567	0.3393	0.9738	0.9508	0.2094	0.4495	0.1088	0.3181	0.8661	0.9067	0.2499	0.7597	0.1559	0.093	0.496	0.169	0.1954	0.4414	0.1002	0.6992	0.1547	0.2615	0.312	0.2506	0.5442	0.911	0.9837	0.6611	1.1934	1.5016	0.701	0.3956	0.5427	0.3268	0.3644
AC023389.3	1.6051	2.2593	6.5281	7.7035	7.6915	6.5467	3.1618	6.4433	5.8992	5.6651	6.2567	8.9713	8.5551	1.5452	9.2358	1.5267	2.4699	2.9327	1.8008	1.3984	1.1787	2.0615	1.4223	2.4833	1.3828	1.6851	2.2095	1.2464	1.1921	1.3979	1.1113	3.7301	1.3925	2.3492	0.9634	1.0208	2.4488	2.6801	3.9357	2.0487	2.0508	4.6417	2.2844	2.7368	2.3705	1.631	2.8401	1.8168	1.5832
STAT6	54.1719	58.5943	44.6999	48.3656	38.2023	41.2763	40.096	32.101	55.2886	45.5828	42.5146	39.1922	38.91	48.8666	31.6778	44.1844	30.4623	30.4173	32.7544	44.7764	39.2412	45.9124	40.0371	34.7103	32.5367	44.0567	38.8187	43.8817	42.0298	46.8228	36.9591	29.0924	33.206	28.1117	15.1893	32.5134	44.5833	38.7354	28.4172	36.063	50.2759	31.1905	40.5922	37.9387	40.2112	33.4093	37.3415	34.5415	38.6717
AC012409.1	0	0	0	0	0	0	0	0	0	0	0	0	0	0	0	0	0	0	0	0	0	0	0	0	0	0	0	0	0	0	0	0	0	0	0	0	0	0	0	0	0	0	0	0	0	0	0	0	0
AJ239321.1	0	0	0	0	0	0	0	0	0	0	0	0	0	0	0	0	0	0	0	0	0	0	0	0	0	0	0	0	0	0	0	0	0	0	0	0	0	0	0	0	0	0	0	0	0	0	0	0	0
AC010878.1	0.0286	0.0341	0.0478	0.1353	0.0416	0.0766	0	0	0	0.1026	0.0838	0.1375	0.0881	0.0184	0	0	0.0436	0	0.1194	0.0277	0	0.0293	0.0283	0	0.014	0	0	0.0497	0	0.0283	0.0852	0	0	0	0	0.0188	0.0577	0	0	0.0144	0.0335	0	0.0735	0	0.0355	0	0	0	0.0522
AC068134.2	0	0	0	0	0.0344	0	0	0.0736	0	0	0	0	0	0	0	0.0518	0	0.0525	0.0163	0	0.0536	0.0532	0	0	0	0	0.1078	0.0163	0	0	0	0	0	0	0	0	0	0	0.0492	0	0	0	0	0.0663	0	0	0	0	0.0633
ROCR	0	0	0	0	0	0	0	0	0	0.0796	0	0	0	0	0	0	0	0	0	0	0	0	0	0	0	0	0	0	0	0	0	0	0	0	0	0	0	0	0	0	0	0	0	0	0	0	0	0	0
ASS1P2	0.5751	0.6768	1.1205	0.8318	1.0426	0.9158	0.7219	1.1047	0.8878	1.03	0.993	1.2548	1.2027	0.2829	0.4837	0.6869	0.3471	0.4671	0.2428	0.4731	0.2776	0.6298	0.2656	0.437	0.2877	0.2865	0.2057	0.1064	0.3139	0.48	0.3282	0.4364	0.2159	0.3822	0.1022	0.0825	0.767	0.5001	0.8571	0.3196	0.337	0.7463	0.6633	0.9791	0.5976	0.4656	0.5968	0.4055	0.2513
AL139135.2	0	0	0	0	0	0	0	0	0	0	0	0	0	0	0	0	0	0	0	0	0	0	0	0	0	0	0	0	0	0	0	0	0	0	0	0	0	0	0	0	0	0	0	0	0	0	0	0	0
CFL2	4.6535	3.3685	2.8785	3.5971	3.9544	3.1403	4.0888	2.1021	3.3587	2.7626	2.0815	2.2624	3.2747	2.7016	3.0193	2.0879	3.8941	3.6751	4.4191	3.1396	3.3086	2.0171	3.5817	3.5441	4.6874	4.3932	3.0549	2.62	3.0012	2.6961	3.7716	3.4458	5.3678	4.718	5.191	5.5834	3.8446	3.3286	4.2064	3.0094	2.5086	4.1393	4.3779	4.2982	4.8967	5.5634	5.7598	3.8414	4.3869
PPARD	7.6563	6.6115	9.9473	8.9994	5.1342	6.8101	5.7725	5.1862	10.5568	7.0391	7.1747	6.2756	5.8167	5.4315	4.073	7.9807	5.8624	5.3483	5.1264	5.7883	3.4922	4.3069	4.6179	4.5421	5.0032	5.887	4.2607	7.6191	5.2588	3.9725	3.3912	4.9802	4.9984	4.7444	9.5365	7.776	4.8653	5.3516	5.2221	4.7269	6.6716	4.3629	7.3293	6.7105	6.4463	4.7323	4.6525	4.828	7.3162
AC113208.4	0	0	0	0	0	0	0	0	0	0	0	0	0	0	0	0	0	0	0	0	0.0236	0	0	0	0	0	0	0	0	0	0	0	0	0	0	0	0	0	0	0	0	0	0	0	0	0	0	0	0
CEACAMP7	0	0	0	0	0	0	0	0	0	0	0	0	0	0	0	0	0	0	0	0	0	0	0	0	0	0	0	0	0	0	0	0	0	0	0	0	0	0	0	0	0	0	0	0	0	0	0	0	0
AC093259.1	0.0998	0	0.3925	0.5864	0.1008	0	0.0805	0.1159	0.1359	0.2148	0.2192	0.1142	0.2612	0	0	0	0	0.0642	0	0	0	0	0	0.0514	0	0	0	0	0	0	0	0.0541	0	0	0	0	0.0126	0	0	0	0	0.1334	0	0.2089	0	0	0	0	0
TMEM35A	0	0	0	0	0	0	0	0	0	0.0167	0	0	0	0.0585	0	0.0128	0.0135	0.0149	0	0.0056	0.012	0.0298	0.0519	0	0.0798	0	0.0241	0.0506	0.0416	0.1153	0.0347	0	0.0121	0	0.0126	0.0196	0.0822	0.0132	0	0.1693	0.0478	0	0.0163	0	0.0289	0	0.0849	0.0122	0.0142
HMGN1P17	0	0	0	0.2059	0	0	0	0	0.0691	0	0.0743	0	0	0	0	0	0	0	0	0	0	0	0	0	0	0	0	0	0	0	0	0	0	0	0	0	0	0	0	0	0	0	0	0	0	0.1001	0	0	0
MIR503	0	0.0628	0	0	0	0	0.3141	0	0	0	0	0	0.3312	0	0.6433	0.1833	0.1444	0	0	0	0	0	0.0668	0.2065	0	0	0	0.1613	0.5347	0	0	0.0434	0	0	0.2441	0	0.1703	0.1125	0	0.0106	0.3065	0	0.4575	0.0242	0	0	0	0	0.0616
FAM117A	20.688	19.0651	23.7819	18.2088	11.0165	21.3798	17.4284	16.7823	21.4687	20.5764	15.4985	20.2806	19.1725	7.6819	15.6675	19.7993	22.5672	23.0408	17.53	9.1706	9.7301	8.0154	13.8743	21.1328	22.6035	14.4541	17.4096	7.2343	15.1734	12.9208	14.1004	25.9491	16.3985	28.5688	7.0871	13.0504	22.1433	15.3845	28.4873	20.1092	12.0044	29.3663	13.8895	14.4626	11.824	17.8737	25.1905	17.9125	15.8923
RNA5SP397	0	0	0	0	0	0	0	0	0	0.1675	0	0	0	0	0	0	0	0	0	0	0	0	0	0	0	0	0	0	0	0	0	0	0	0	0	0	0	0	0	0	0	0	0	0	0	0	0	0	0
NAIP	2.1899	3.4632	2.9542	2.5391	2.6797	1.6539	1.414	2.5954	1.0632	2.455	4.8344	1.5199	2.9377	3.2326	2.9207	4.6306	1.8504	2.0788	2.7089	4.4645	2.9863	5.45	3.5666	2.2721	3.4647	1.7908	4.3174	4.2859	4.3903	4.867	3.6741	0.8809	1.9589	2.15	0.6584	1.3966	2.8256	3.134	1.1096	2.1851	4.4394	1.5489	3.0635	1.171	2.9045	3.1554	2.5808	2.2303	3.4598
LRP11	1.6999	2.0276	1.4815	1.5222	1.1374	1.5991	1.1659	1.5577	0.906	1.5455	1.3559	1.8998	1.8276	0.9045	2.6629	1.7511	2.8833	2.4727	4.3368	1.2897	2.6096	1.4349	2.3593	3.0872	3.1976	1.702	2.3724	1.8237	3.2993	2.0158	1.7646	2.9723	2.8269	4.4952	1.508	1.9845	2.8945	2.5668	4.8939	2.7633	1.5732	4.2317	2.0958	1.9894	2.2313	2.535	4.1024	2.9657	1.445
LINC02740	0	0	0	0	0	0	0	0	0	0	0	0	0	0.0098	0	0	0	0	0	0	0	0	0	0	0	0	0	0	0	0	0	0	0	0	0	0	0	0	0	0	0	0	0	0	0	0	0	0	0
DOCK1	1.0401	1.5053	0.9495	1.1434	1.3056	1.1229	0.632	1.4563	0.4933	0.9691	1.3674	1.0485	1.1507	2.0196	2.1636	1.5638	1.5502	1.0636	1.557	0.9479	0.9167	1.2277	1.6094	2.0313	1.4007	0.7226	1.1397	1.0877	1.3003	1.4184	1.1012	1.6799	1.2699	2.0159	0.5382	0.8546	1.984	0.9459	1.632	1.4741	1.2893	1.7015	1.526	1.723	1.8463	1.0907	1.6984	1.3047	1.5271
AC009652.1	0.0164	0.0132	0.0466	0.075	0.3261	0.0375	0.2165	0.0327	0	0.0839	0.0369	0.0929	0.3931	0.0056	0.1385	0.1574	0.292	0.0297	0.047	0	0.0374	0.0237	0.0393	0.0714	0.045	0.0189	0.1406	0.0339	0.0236	0.067	0.0982	0.4219	0.0777	0.198	0.0882	0.0519	0.0874	0.1049	0.1597	0.1631	0.0068	0.1966	0.194	0	0.1178	0.0975	0.1485	0.1142	0.009
IGKV1D-37	0	0	0	0	0	0	0	0	0	0	0	0	0	0	0	0	0	0.0431	0	0	0	0	0	0	0	0	0	0	0	0	0	0	0	0	0	0	0	0	0	0	0	0	0	0	0	0	0	0.0431	0
BRD4	21.5224	20.5335	27.3039	21.5267	19.1096	23.1099	21.6525	24.4827	24.5323	22.8375	24.2576	23.2988	21.2172	17.8394	20.7707	23.372	22.405	20.7197	21.2014	18.3514	19.392	19.4879	19.7349	22.8575	21.7219	18.8039	19.6521	19.1124	20.9779	19.8122	18.7207	25.418	19.0771	22.4269	17.5246	18.3242	20.1694	18.3273	22.3177	18.7887	19.2078	23.67	18.9219	23.6756	17.2002	19.2439	21.7714	18.2186	19.1308
AC104108.2	0	0	0	0	0	0	0	0	0	0	0	0	0	0	0	0	0	0	0	0	0	0	0	0	0	0	0	0	0	0	0	0.241	0	0	0.0955	0	0	0	0	0	0	0	0	0	0	0	0	0	0
[truncated: 47,896 more rows]
[truncated: 308 more columns]
