# Supplementary material for: Comprehensive Analysis of N6-Methyladenosine-Related Long Noncoding RNA Prognosis of Acute Myeloid Leukemia and Immune Cell Infiltration
Source: Front Genet. 2022 May 4;13:888173. doi: 10.3389/fgene.2022.888173 (PMC9115802; doi:10.3389/fgene.2022.888173)
Supplement: Supplementary file 9 [file DataSheet5.ZIP]

Archive with 9 entries (8 files):
- Figure 7 Raw data and code/
- Figure 7 Raw data and code/FerrLnc19.ROC.R
- Figure 7 Raw data and code/allRisk.txt
- Figure 7 Raw data and code/clinical.txt
- Figure 7 Raw data and code/m6aLnc28.ROC.R
- Figure 7 Raw data and code/m6aLnc29.riskPlot.R
- Figure 7 Raw data and code/m6aLnc29.riskPlot1.R
- Figure 7 Raw data and code/║╧▓ó.txt
- Figure 7 Raw data and code/║╧▓ó1.txt
