# Supplementary material for: Comprehensive Analysis of N6-Methyladenosine-Related Long Noncoding RNA Prognosis of Acute Myeloid Leukemia and Immune Cell Infiltration
Source: Front Genet. 2022 May 4;13:888173. doi: 10.3389/fgene.2022.888173 (PMC9115802; doi:10.3389/fgene.2022.888173)
Supplement: Supplementary file 9 [file DataSheet5.ZIP › Figure 7 Raw data and code/clinical.txt]

id	FAB	Age	Ethnicity	Gender	Race
TCGA-AB-2812	2	25	0	1	0
TCGA-AB-2850	2	72	0	1	0
TCGA-AB-2979	1	30	0	1	1
TCGA-AB-2834	4	33	0	0	1
TCGA-AB-2803	3	61	0	1	1
TCGA-AB-2851	5	66	0	1	1
TCGA-AB-2871	1	51	0	0	0
TCGA-AB-2816	4	57	0	1	1
TCGA-AB-2862	3	33	0	1	0
TCGA-AB-2820	0	76	0	0	1
TCGA-AB-2878	2	47	0	1	1
TCGA-AB-2969	5	55	0	0	1
TCGA-AB-2827	2	33	0	0	1
TCGA-AB-2946	2	41	0	0	1
TCGA-AB-2853	1	51	0	0	1
TCGA-AB-2836	4	35	0	0	1
TCGA-AB-2995	2	63	0	0	1
TCGA-AB-2863	1	63	0	0	1
TCGA-AB-2854	4	51	0	1	1
TCGA-AB-2802	4	50	0	0	1
TCGA-AB-2825	5	31	0	1	1
TCGA-AB-2983	0	45	0	0	1
TCGA-AB-2982	3	29	0	1	0
TCGA-AB-2837	5	66	0	1	1
TCGA-AB-2998	3	68	0	1	1
TCGA-AB-2993	4	57	0	1	1
TCGA-AB-2829	6	50	0	0	0
TCGA-AB-2804	3	30	0	0	1
TCGA-AB-2817	2	64	0	0	1
TCGA-AB-3005	5	45	0	0	1
TCGA-AB-2860	7	60	0	1	1
TCGA-AB-2973	4	68	0	1	1
TCGA-AB-2900	1	70	0	0	0
TCGA-AB-2877	1	60	0	1	1
TCGA-AB-2875	2	43	0	0	1
TCGA-AB-2972	2	82	0	1	1
TCGA-AB-2898	1	69	0	1	1
TCGA-AB-2913	0	61	0	0	1
TCGA-AB-2932	5	62	0	0	1
TCGA-AB-3006	1	61	0	0	1
TCGA-AB-2858	2	75	0	1	1
TCGA-AB-2986	2	31	0	1	1
TCGA-AB-2818	2	62	0	1	0
TCGA-AB-2883	5	60	0	0	1
TCGA-AB-2921	4	56	0	1	1
TCGA-AB-2919	1	54	0	1	1
TCGA-AB-2963	1	56	0	0	1
TCGA-AB-2821	1	64	0	0	1
TCGA-AB-2992	1	32	0	1	1
TCGA-AB-2967	4	58	0	0	1
TCGA-AB-2872	3	42	0	0	0
TCGA-AB-2809	3	64	0	1	1
TCGA-AB-2888	4	57	0	0	1
TCGA-AB-2906	3	59	0	0	1
TCGA-AB-2822	0	65	0	0	1
TCGA-AB-2945	4	65	0	1	1
TCGA-AB-3011	1	21	0	1	1
TCGA-AB-2988	1	67	0	1	1
TCGA-AB-2916	4	48	1	1	1
TCGA-AB-2966	2	57	0	1	1
TCGA-AB-2806	1	46	0	0	1
TCGA-AB-3009	4	23	0	0	0
TCGA-AB-2859	2	40	0	0	0
TCGA-AB-2933	4	58	0	0	1
TCGA-AB-2959	0	71	0	0	1
TCGA-AB-2943	1	70	0	1	1
TCGA-AB-2929	0	71	0	1	1
TCGA-AB-2890	0	69	0	0	1
TCGA-AB-3001	3	31	0	1	1
TCGA-AB-2981	5	35	0	1	1
TCGA-AB-2999	3	62	0	0	1
TCGA-AB-2964	1	58	0	1	1
TCGA-AB-2885	0	71	0	0	1
TCGA-AB-2944	0	48	0	0	1
TCGA-AB-2911	4	51	0	1	0
TCGA-AB-2886	2	26	0	0	1
TCGA-AB-3008	1	22	0	0	1
TCGA-AB-2923	4	78	0	0	1
TCGA-AB-2976	1	53	0	0	1
TCGA-AB-2815	4	49	0	0	1
TCGA-AB-2914	2	22	0	1	1
TCGA-AB-2838	2	67	0	0	1
TCGA-AB-2839	2	51	0	1	1
TCGA-AB-2881	1	48	0	1	1
TCGA-AB-2813	4	78	0	0	1
TCGA-AB-2947	4	52	0	0	1
TCGA-AB-2918	1	47	0	1	1
TCGA-AB-2832	5	60	0	1	1
TCGA-AB-2848	4	62	0	0	1
TCGA-AB-2928	1	43	0	1	0
TCGA-AB-2811	4	81	0	0	1
TCGA-AB-3007	3	35	0	0	1
TCGA-AB-3002	2	68	0	0	1
TCGA-AB-2887	1	60	0	1	1
TCGA-AB-2924	4	59	0	0	1
TCGA-AB-2970	4	34	0	1	1
TCGA-AB-2975	2	54	0	0	0
TCGA-AB-2978	2	61	0	1	1
TCGA-AB-3000	2	25	0	0	1
TCGA-AB-2840	3	74	0	0	1
TCGA-AB-2904	0	65	0	0	1
TCGA-AB-2876	2	45	0	1	1
TCGA-AB-2857	6	54	0	0	1
TCGA-AB-2847	1	53	0	0	1
TCGA-AB-2937	1	36	0	1	1
TCGA-AB-2955	2	56	0	1	1
TCGA-AB-2826	4	64	0	1	1
TCGA-AB-2846	4	57	0	1	1
TCGA-AB-2996	2	74	0	0	1
TCGA-AB-2855	1	18	0	0	1
TCGA-AB-2808	2	23	0	0	1
TCGA-AB-2952	1	60	0	1	1
TCGA-AB-2922	0	83	0	0	1
TCGA-AB-2894	5	50	0	1	1
TCGA-AB-2980	3	50	0	0	1
TCGA-AB-2997	3	25	0	1	1
TCGA-AB-2939	1	72	0	0	1
TCGA-AB-2915	2	73	0	1	1
TCGA-AB-2899	4	76	0	1	1
TCGA-AB-2895	1	41	0	1	1
TCGA-AB-2889	4	55	0	0	1
TCGA-AB-2949	0	58	0	0	1
TCGA-AB-2810	2	76	0	1	0
TCGA-AB-2891	1	42	0	0	0
TCGA-AB-2864	1	54	1	1	1
TCGA-AB-2938	7	76	0	0	1
TCGA-AB-2942	4	67	0	1	1
TCGA-AB-2868	7	77	0	0	1
TCGA-AB-2856	4	63	0	0	1
TCGA-AB-2874	2	59	0	0	1
TCGA-AB-2841	3	51	0	1	1
TCGA-AB-2948	4	67	0	0	1
TCGA-AB-2805	0	77	0	0	1
TCGA-AB-2835	5	48	0	0	1
TCGA-AB-2884	1	44	0	1	1
TCGA-AB-2950	2	34	0	1	1
TCGA-AB-2842	4	65	0	0	1
TCGA-AB-2910	5	61	0	1	1
TCGA-AB-2985	5	81	0	1	1
TCGA-AB-2865	1	75	0	0	1
TCGA-AB-2845	2	37	0	1	1
TCGA-AB-2991	3	40	0	1	1
TCGA-AB-2870	1	76	0	0	1
TCGA-AB-2824	5	45	0	0	1
TCGA-AB-2912	4	63	0	0	1
TCGA-AB-2903	1	76	0	1	1
TCGA-AB-2968	4	79	0	0	1
TCGA-AB-2987	5	75	0	1	1
TCGA-AB-2867	2	66	0	1	1
TCGA-AB-2926	1	57	0	1	1
TCGA-AB-2907	0	69	0	0	1
TCGA-AB-2931	2	75	0	0	1
TCGA-AB-2814	0	39	0	1	1
TCGA-AB-2861	5	76	0	0	1
TCGA-AB-2828	4	55	0	0	1
TCGA-AB-2956	5	61	0	0	1
TCGA-AB-2940	2	35	0	0	1
TCGA-AB-2936	0	61	0	1	1
TCGA-AB-2901	2	27	0	0	0
TCGA-AB-2879	1	68	0	1	1
TCGA-AB-2869	2	64	0	1	0
TCGA-AB-2833	4	77	0	0	1
TCGA-AB-2866	1	67	0	0	1
TCGA-AB-2905	3	48	1	0	1
TCGA-AB-2974	5	67	0	1	1
TCGA-AB-2880	1	24	0	0	1
TCGA-AB-2954	4	55	0	1	1
TCGA-AB-2823	3	61	0	1	1
TCGA-AB-2990	1	51	0	0	1
TCGA-AB-2882	2	73	0	1	1
TCGA-AB-2849	0	39	0	0	1
TCGA-AB-2965	4	60	0	0	1
TCGA-AB-2819	2	52	0	1	1
TCGA-AB-2917	0	41	0	1	1
TCGA-AB-2897	3	50	0	1	1
TCGA-AB-2873	5	51	0	1	1
TCGA-AB-2971	4	76	0	1	1
TCGA-AB-2893	5	45	0	0	1
TCGA-AB-2925	5	57	0	0	1
TCGA-AB-2843	6	77	0	0	1
TCGA-AB-3012	3	53	0	0	1
TCGA-AB-2908	2	81	0	0	1
TCGA-AB-2934	1	65	0	0	1
TCGA-AB-2927	1	88	0	1	1
TCGA-AB-2844	2	63	0	0	1
TCGA-AB-2984	1	38	0	0	1
TCGA-AB-2935	4	66	0	0	1
TCGA-AB-2989	2	29	0	0	1
TCGA-AB-2920	2	44	0	0	1
TCGA-AB-2831	0	59	0	0	1
TCGA-AB-2957	4	31	0	0	1
TCGA-AB-2896	5	21	0	1	1
TCGA-AB-2930	2	63	0	1	1
TCGA-AB-2994	3	25	0	0	1
TCGA-AB-2807	1	68	0	1	1
TCGA-AB-2830	4	64	0	1	1
TCGA-AB-2977	2	71	0	1	1
TCGA-AB-2892	4	42	0	1	1
