# Supplementary material for: Comprehensive Analysis of N6-Methyladenosine-Related Long Noncoding RNA Prognosis of Acute Myeloid Leukemia and Immune Cell Infiltration
Source: Front Genet. 2022 May 4;13:888173. doi: 10.3389/fgene.2022.888173 (PMC9115802; doi:10.3389/fgene.2022.888173)
Supplement: Supplementary file 9 [file DataSheet5.ZIP › Figure 7 Raw data and code/║╧▓ó.txt]

id	futime	fustat	LINC00852	AL157392.3	AC127459.1	AC106820.3	AC092757.2	AC124248.1	AC145207.5	DNAAF4-CCPG1	AC023908.3	riskScore	risk
TCGA-AB-2984	3.169863014	0	3.124612801	1.098331165	0	1.811381302	0	3.058736076	3.834500538	0.012993153	0.268288189	1.206156476	low
TCGA-AB-2841	3.838356164	1	3.071192047	1.602855183	0	1.382200596	0	1.29540015	1.492316959	0.008331137	0.355143588	1.227418943	low
TCGA-AB-2812	1.002739726	1	3.375053642	1.949683092	0	0.939198517	0	2.378729155	2.6403244	0.010372432	0.2445714	1.228964769	low
TCGA-AB-2897	0.665753425	0	3.674046996	2.558810318	0	1.704645463	0	2.294230779	2.067393802	0	0.135050363	1.233595104	low
TCGA-AB-2924	0.246575342	0	2.775494394	1.999960475	0	1.318231747	0	2.458202606	1.517761143	0.008849733	0.353895329	1.238920447	low
TCGA-AB-2931	0	1	2.63536138	2.072620376	0	1.314432109	0	2.452173129	1.926569562	0.025089248	0.535204877	1.28265059	low
TCGA-AB-2938	0.832876712	1	2.400916023	1.772306781	0	1.523339063	0.066298332	2.039167883	2.014772979	0	0.303892021	1.343026376	low
TCGA-AB-2939	1.246575342	0	2.940346646	2.103145885	0	1.559932412	0.066260515	1.719927483	2.274431067	0.009322832	0.413564049	1.402449057	low
TCGA-AB-2890	0	1	3.845420681	2.286326434	0	0.556727478	0.082798899	3.325154372	1.894774961	0	0.135105727	1.410874515	low
TCGA-AB-2811	0.665753425	1	2.187209616	0.482754742	0	0.621239337	0.167026938	1.599018422	0.815941585	0	0.062983098	1.439738515	low
TCGA-AB-3012	5.169863014	0	3.160313431	2.078071378	0	1.771724272	0.134486483	1.884509655	1.931021135	0	0.085277002	1.477474482	low
TCGA-AB-2936	0.161643836	0	2.840538029	2.358809602	0	1.737830543	0.071083528	2.488662029	1.712266668	0	0.72292035	1.515610746	low
TCGA-AB-2896	0.58630137	1	3.133056418	2.463045494	0	1.01022618	0.081103442	3.171990866	1.748947181	0	0.612194844	1.525920777	low
TCGA-AB-2937	0.589041096	1	2.968632073	0.887315952	0	1.707139955	0.161417548	2.720801414	2.509468805	0	0.229167324	1.536309579	low
TCGA-AB-2826	2.002739726	1	2.890621064	1.618341371	0	1.443721051	0.141105319	2.588699943	3.273463137	0	0.316697523	1.539185584	low
TCGA-AB-2823	0	1	3.711862906	2.169695217	0	1.562929897	0.121093904	1.649400246	2.013581358	0.017320176	0.418476219	1.567580794	low
TCGA-AB-2911	3.249315068	0	3.835191507	1.992677772	0	2.172497542	0.095930314	3.615804355	1.6884645	0	0.612103079	1.578814781	low
TCGA-AB-2979	1.838356164	0	3.074091889	1.62792418	0	1.511352112	0.163598944	1.050634355	1.635357185	0	0.321300112	1.590981081	low
TCGA-AB-2917	3.331506849	0	3.709526132	2.256327052	0	2.485100954	0.151768857	1.261468237	3.267063701	0	0.258079127	1.601723131	low
TCGA-AB-2999	4.753424658	0	3.505995749	2.430106501	0	1.390823656	0.127627408	1.827333191	2.31416584	0	0.51838323	1.620225106	low
TCGA-AB-2932	0	0	3.642577451	1.526310387	0	0.706726382	0.162119797	2.843968332	2.117789338	0	0.337474725	1.62412041	low
TCGA-AB-2908	0.084931507	1	2.979907501	1.812238408	0	1.279153956	0.181729781	2.346738949	2.331819318	0	0.23465616	1.626448428	low
TCGA-AB-2844	0.334246575	1	3.169076859	2.133298338	0	1.609323053	0.136129221	2.724494375	2.550348052	0.009812504	0.528045561	1.627438414	low
TCGA-AB-2859	0.832876712	1	2.915046201	2.058766167	0	1.15971533	0.14169683	2.875322828	1.341713697	0.010232383	0.5362856	1.62889267	low
TCGA-AB-3000	3.421917808	0	3.448386519	1.996745193	0	1.570710646	0.141416341	2.19145805	2.169985922	0.010211194	0.535354535	1.644053498	low
TCGA-AB-2877	1.747945205	0	3.68807176	2.348248993	0	1.933782957	0.160831996	2.716102128	3.039650504	0	0.287469642	1.648653721	low
TCGA-AB-3008	2.252054795	1	3.642981929	2.037648686	0	1.796163004	0.190295061	0.602211134	2.514591633	0.027789502	0.159843456	1.650401005	low
TCGA-AB-2959	1.339726027	1	3.887328707	2.324400841	0	2.377388099	0.174240178	2.08207473	2.51381373	0	0.180582395	1.652541854	low
TCGA-AB-2849	6.082191781	0	2.729360012	2.764320942	0	2.268603018	0.145925024	1.00404706	2.33832632	0	0.571892664	1.665325032	low
TCGA-AB-2820	0	1	4.092304796	2.83440086	0	0.644340862	0.190609111	1.000605789	2.258123178	0	0.102130946	1.686754684	low
TCGA-AB-2818	0.830136986	1	3.501201039	2.404514011	0	1.027968534	0.070571798	2.807246887	2.084756166	0.009942256	1.176448975	1.687524313	low
TCGA-AB-2842	0	1	2.811538271	1.744810591	0	1.954915496	0.219128451	3.290090324	1.864823734	0	0.117949322	1.689236972	low
TCGA-AB-2847	1.665753425	1	3.012924195	2.061003518	0	2.19151669	0.196524321	3.164484544	2.063588067	0.009648133	0.241111635	1.691985113	low
TCGA-AB-2828	6.257534247	0	3.157623316	1.732625067	0	2.275738229	0.198549067	2.497363217	2.303048093	0	0.280434431	1.696040061	low
TCGA-AB-2910	0	1	3.277104273	1.758514557	0	2.215107136	0.211110091	1.163908987	2.676435959	0	0.297665029	1.731432399	low
TCGA-AB-2858	1.580821918	1	3.200169179	1.687357995	0	1.239956125	0.202553264	2.760322675	2.282704872	0.009964304	0.460238439	1.766892796	low
TCGA-AB-2869	0.665753425	0	3.163298026	2.317452698	0	1.568244537	0.153235478	3.901093145	2.204827988	0	0.783819019	1.779374473	low
TCGA-AB-2918	0	1	2.454846	1.517855344	0	0.510326958	0.235649398	2.892608363	2.231356415	0	0.35215082	1.780332119	low
TCGA-AB-2963	4.498630137	1	2.796014632	1.516983764	0	2.065072621	0.217902889	2.370683571	2.705312385	0.008088742	0.474584894	1.789865869	low
TCGA-AB-2878	1	1	3.007980308	1.689160851	0	2.136831691	0.245268202	2.238920471	2.434701296	0.018322117	0.206632876	1.791825464	low
TCGA-AB-2808	7.838356164	0	3.51515531	1.906416122	0	1.424259996	0.253386989	1.835851936	2.531277938	0.028375912	0.070196225	1.794658064	low
TCGA-AB-3011	5.164383562	0	4.296192336	2.447365792	0	2.141729357	0.198644184	3.561779463	2.978389527	0.014614096	0.298663246	1.798807665	low
TCGA-AB-2856	0.410958904	1	2.837070139	1.203480424	0	0.456726588	0.247148964	1.867146707	2.710579472	0	0.357764652	1.808396854	low
TCGA-AB-2930	0	1	3.390388878	2.024750642	0	1.807375963	0.164287491	2.389990636	2.14274182	0.007978657	0.829246521	1.810110016	low
TCGA-AB-2982	0.410958904	0	3.85519477	2.183409554	0	1.5055821	0.22008502	1.84599986	1.918799779	0	0.309942446	1.8111847	low
TCGA-AB-2882	1	1	3.590558165	2.585842105	0	1.617646087	0.181699944	2.930201058	1.671654385	0	0.586791403	1.815810377	low
TCGA-AB-2975	0	1	3.57821337	2.051782673	0	1.318594219	0.159813095	2.880434214	2.713077319	0.023125383	0.850464151	1.818299313	low
TCGA-AB-2990	1.252054795	0	2.941974807	1.70609571	0	2.388027073	0.246548222	2.717135329	3.028329564	0	0.334953106	1.845914571	low
TCGA-AB-2919	0.167123288	0	3.621228513	2.54191032	0	2.106085397	0.06792487	2.8067046	2.381236837	0.00956177	1.605519214	1.846827251	low
TCGA-AB-2916	2.416438356	0	3.445747061	1.999754372	0	1.332570164	0.251535368	2.700132506	1.725826894	0	0.228319769	1.854196839	low
TCGA-AB-2853	0.243835616	1	3.205879261	1.40984663	0	1.331943911	0.230243583	2.476056299	2.154092381	0.00858295	0.535391018	1.859236707	low
TCGA-AB-2822	2.665753425	1	3.728312976	2.224151764	0	1.15208451	0.205798475	3.358223652	2.55118716	0	0.532001941	1.859473864	low
TCGA-AB-2914	2.169863014	0	3.38444458	1.817198455	0	2.013365699	0.25155139	1.432793859	2.656513144	0	0.307354156	1.862696931	low
TCGA-AB-2835	4.583561644	0	2.968076564	1.120316325	0	0.968603077	0.280179706	2.316921692	2.249063825	0.008505991	0.214505163	1.863063934	low
TCGA-AB-2895	0.419178082	1	3.739362613	2.674794676	0	1.32676938	0.088234668	3.818528602	1.885278255	0	1.455540484	1.871441378	low
TCGA-AB-2806	2.589041096	1	3.341989566	2.286181033	0	0.929748949	0.216807292	1.953291922	2.085283694	0.008045062	0.581972295	1.880551063	low
TCGA-AB-2866	0.419178082	1	3.612530158	1.756302481	0	1.178604857	0.27658983	2.295713138	2.530007285	0	0.164440989	1.898798364	low
TCGA-AB-2814	2.169863014	1	3.840398967	2.641382547	0	1.59214427	0.203699923	1.541174367	2.317537024	0	0.741651767	1.942416864	low
TCGA-AB-2913	3.331506849	0	3.162579724	2.49775936	0	1.980213488	0.244563771	3.031260123	2.028962398	0.012202504	0.49504264	1.952435269	low
TCGA-AB-2886	0.495890411	0	2.955313973	1.99143074	0	1.250324148	0.253609678	2.654407918	2.224692173	0	0.545124952	1.955504496	low
TCGA-AB-2875	0.580821918	0	2.888518212	1.891244686	0	1.301201339	0.255012364	2.015953367	2.084047511	0.009587194	0.577288469	1.957073589	low
TCGA-AB-2874	1.084931507	0	3.565510539	1.944810005	0	0.544947056	0.298987838	2.726918913	2.12305003	0	0.11599158	1.959381922	low
TCGA-AB-2872	1.747945205	0	3.821797906	2.805142323	0	2.320808484	0.284437514	1.39508601	2.42548991	0.01080192	0.21221153	2.005390784	low
TCGA-AB-2920	1.002739726	1	2.959832485	1.814178193	0	0.847711842	0.296265017	2.220741533	2.35043596	0	0.453534927	2.042117627	low
TCGA-AB-2839	1.331506849	1	3.765550306	2.069844031	0	1.332314973	0.29162784	2.877642066	2.561682655	0.011102378	0.35528176	2.053735742	low
TCGA-AB-2946	0	0	3.163757812	1.994788769	0	1.251871637	0.311128318	1.95614175	1.447234616	0.028454913	0.356141631	2.071302934	low
TCGA-AB-2876	3.339726027	0	3.11960618	1.805823803	0	1.240364774	0.323479914	2.543113561	2.314572647	0	0.273651016	2.073415142	low
TCGA-AB-2976	2.506849315	1	2.739864649	2.468014075	0	2.044220341	0.277209721	3.438385144	2.392320015	0	0.712070722	2.12978334	low
TCGA-AB-2943	0	1	2.709468247	2.341691479	0	1.674917619	0.289053026	1.42045439	1.777955833	0	0.702007632	2.131549477	low
TCGA-AB-2880	0	1	3.605867119	1.93238255	0	0.692160251	0.351426865	1.951023966	2.361849539	0	0.126551495	2.132192252	low
TCGA-AB-2956	0.501369863	1	3.351834842	1.929619411	0	1.269282299	0.355398726	2.00204535	2.073321922	0	0.158418193	2.148426688	low
TCGA-AB-2846	3.84109589	1	3.167040758	1.52274522	0	1.384736035	0.365940773	1.606835622	2.226431054	0	0.163448721	2.149250834	low
TCGA-AB-2921	0	1	2.901658932	1.825541484	0	1.066351125	0.282970252	2.824776535	2.129458653	0.021402194	0.819916124	2.154039393	low
TCGA-AB-2845	0.832876712	1	3.627774186	1.964775414	0	0.820214467	0.335632487	1.958694187	2.244925914	0.008661452	0.347182836	2.174592669	low
TCGA-AB-3007	4.331506849	0	3.624727062	2.643298073	0	1.967364607	0.325994648	2.012216674	2.089208452	0	0.325170857	2.177983877	low
TCGA-AB-2996	4.331506849	0	2.867722739	2.487566696	0	1.865741844	0.34200228	2.820851287	1.682500283	0	0.328428065	2.192727984	high
TCGA-AB-2900	0.504109589	1	2.650896008	1.653146309	0	1.242310809	0.362357288	2.360721659	2.082249089	0.011319544	0.334559372	2.197230116	high
TCGA-AB-2898	1.076712329	0	3.308229354	2.795883662	0	2.365788285	0.251743874	3.420390712	1.983575613	0.01259125	0.963871234	2.199996439	high
TCGA-AB-2952	0.084931507	1	2.114672511	1.703501247	0	1.373923452	0.347396986	1.920915451	1.591414766	0	0.557135362	2.207827939	high
TCGA-AB-2870	0.419178082	1	3.036472325	1.91326217	0	1.284792312	0.322221057	1.645196613	2.253477439	0.009926042	0.652490859	2.221629016	high
TCGA-AB-2843	0.589041096	1	3.257032942	1.997978767	0	2.224760212	0.398190153	2.210585669	1.902343325	0	0.114421345	2.289640661	high
TCGA-AB-2861	0	1	2.909682079	2.244314725	0	1.274637606	0.394170345	0.992372484	2.09178886	0.010383245	0.257991207	2.315593712	high
TCGA-AB-2871	0.419178082	0	3.079960002	2.326343954	0	1.318792505	0.30373815	3.018486196	1.505379841	0.023130647	0.989738823	2.349899018	high
TCGA-AB-2815	2.252054795	1	3.229507765	1.55815303	0	3.154765361	0.395647455	2.627934081	2.564406206	0	0.314375549	2.353286986	high
TCGA-AB-2940	0	1	3.783518571	2.051666203	0	2.056995366	0.402180974	1.008987492	2.518509785	0	0.236473391	2.381355629	high
TCGA-AB-2948	1.589041096	1	2.769639298	2.120184892	0	1.905062062	0.392915768	2.442639393	2.039969201	0	0.44114813	2.401125319	high
TCGA-AB-2928	0	1	3.178284081	2.447143886	0	0.941765	0.254008757	2.567068828	2.344258399	0	1.545833698	2.426560204	high
TCGA-AB-2915	0	1	3.030728798	1.720423345	0	0.736766549	0.406088432	3.003645836	1.59825826	0	0.409287594	2.426721997	high
TCGA-AB-2991	5.002739726	0	3.709601755	2.48178501	0	1.51300624	0.431720249	1.501302138	2.217256602	0	0.068070063	2.444004195	high
TCGA-AB-2881	1.076712329	0	3.605356088	1.954722373	0	0.934630156	0.415148915	1.700511568	2.225358588	0	0.295841587	2.445093011	high
TCGA-AB-2901	0.161643836	0	3.028365418	2.487451427	0	1.503527974	0.41021142	1.73569053	2.386916402	0	0.335604842	2.44883331	high
TCGA-AB-2998	0.084931507	1	2.991564392	2.278822357	0	2.293709538	0.432646182	1.224850398	2.204156412	0.009907733	0.284454835	2.495075237	high
TCGA-AB-2819	6.838356164	0	2.897884128	1.089690871	0	1.423362623	0.480898119	1.684775427	2.740990268	0	0.076957244	2.502091883	high
TCGA-AB-2863	0.084931507	1	2.373300601	1.468534581	0	1.130183408	0.479998114	2.198902625	2.500370451	0	0.173210006	2.543828076	high
TCGA-AB-2893	0.580821918	1	3.077284865	1.092584209	0	1.422210702	0.47532447	2.372501485	3.069658815	0	0.186268136	2.555603235	high
TCGA-AB-2988	0.082191781	1	3.155170683	2.215066914	0	1.46963808	0.35326578	2.966302874	1.83997092	0	1.018612605	2.559255188	high
TCGA-AB-2955	1.339726027	1	3.840820121	2.653243918	0	0.579197857	0.389384609	1.561446057	2.263809088	0.089643492	0.644510188	2.574445233	high
TCGA-AB-2987	0.504109589	1	2.655048352	1.595643094	0	0.65971864	0.501376915	0.408363041	2.095397051	0	0.075816235	2.582976838	high
TCGA-AB-2888	0.915068493	0	3.454765254	1.856326915	0	0.944151583	0.456872674	1.685368965	1.82384975	0.008214493	0.270702852	2.586001787	high
TCGA-AB-2862	3.917808219	0	3.809772932	2.289489535	0	2.383802178	0.453358404	2.166181791	2.26461574	0.036278401	0.386058423	2.704348962	high
TCGA-AB-2994	4.926027397	0	3.69309221	2.557213904	0	1.463034914	0.451317306	1.84901364	2.052976519	0.012130779	0.439439989	2.724672211	high
TCGA-AB-3001	4.331506849	0	3.905896487	2.222473374	0	1.794095003	0.502562995	1.741376695	2.057076154	0	0.199639592	2.813994431	high
TCGA-AB-2934	0.076712329	0	3.298897361	2.22255624	0	1.211766637	0.422133964	3.149828726	1.508510104	0	0.916646805	2.816949235	high
TCGA-AB-2977	0.084931507	1	3.048895762	1.419997931	0	0	0.565603346	2.785651134	1.921031069	0	0.262358754	3.024094335	high
TCGA-AB-2865	0.167123288	1	3.364129001	1.621888071	0	1.334368316	0.562834338	2.556761578	1.577698364	0	0.215474157	3.028787685	high
TCGA-AB-2894	0.495890411	1	3.091364692	2.604760338	0	2.441237919	0.505361349	3.061484967	2.288632372	0.051252281	0.575495631	3.041648904	high
TCGA-AB-2986	0.580821918	1	2.012314332	1.202898659	0	0.631008017	0.54477674	4.039309234	2.662883098	0	0.585337787	3.042832889	high
TCGA-AB-2971	2.169863014	1	3.634338605	2.761686579	0	1.701639579	0.535593045	2.524248501	2.313574855	0.012723657	0.263178825	3.044242649	high
TCGA-AB-2973	1.668493151	1	3.694336363	2.157414325	0	1.704003989	0.517034898	2.961033743	1.894350809	0	0.546456672	3.082385524	high
TCGA-AB-2821	2.252054795	1	3.28228141	2.144589482	0	1.46136955	0.580088888	1.580949592	2.224405632	0	0.242199104	3.15685006	high
TCGA-AB-2981	1.334246575	0	3.291342659	1.711409025	0	0.613346318	0.583439174	2.337684684	1.622098317	0	0.302141854	3.179210475	high
TCGA-AB-2966	2.339726027	1	3.177015092	2.748412017	0	0.974148313	0.509368533	1.162358701	2.223141995	0.035668291	0.810636887	3.183006948	high
TCGA-AB-2851	0.663013699	1	3.231504773	1.947559817	0	0.783994183	0.587898586	3.091731894	1.769865903	0.009976401	0.261307233	3.207468621	high
TCGA-AB-2867	0.504109589	1	3.486412115	1.534243066	0	0.542496361	0.599638435	1.924114913	2.594747676	0	0.25135766	3.226596875	high
TCGA-AB-2830	0.753424658	1	2.85981945	2.278664241	0	2.052822795	0.566009355	2.447543947	2.091891471	0	0.518526052	3.254817486	high
TCGA-AB-2836	1.419178082	1	3.08826532	1.810539158	0	1.698540129	0.587863993	2.744783877	1.962293127	0	0.449693446	3.305473657	high
TCGA-AB-2883	2	0	3.861401152	2.304444453	0	2.744233191	0.566827152	1.847275713	2.432270224	0	0.557125044	3.367443814	high
TCGA-AB-2929	0.336986301	1	4.410226035	2.365285574	0	0.720567243	0.491905255	2.668593971	1.876979628	0	1.159922237	3.408690555	high
TCGA-AB-2891	0	1	3.043149576	1.755061351	0	1.233279998	0.64604909	0.439131693	1.920830512	0	0.219451342	3.416419001	high
TCGA-AB-2817	0.747945205	1	3.359932159	2.398934057	0	1.344640758	0.599324342	2.884828686	1.759341321	0.025397149	0.41613129	3.424156654	high
TCGA-AB-2889	0.832876712	0	2.622018164	1.800265067	0	1.207250649	0.614666002	1.90205958	2.125085682	0.009578245	0.596120399	3.491978298	high
TCGA-AB-2950	0.838356164	0	3.738046301	1.896518552	0	1.623154789	0.634164514	1.647832893	2.113814844	0	0.381114214	3.562596579	high
TCGA-AB-2834	0.671232877	1	3.121330311	1.890477709	0	3.486481657	0.640556556	2.495839319	3.280741564	0	0.361779586	3.564335132	high
TCGA-AB-2941	0	1	2.023717836	1.736218986	0	1.570413368	0.635827969	1.799940202	1.360961662	0	0.647477315	3.588001929	high
TCGA-AB-2810	0.084931507	1	3.108684827	1.305149445	0	1.29730059	0.686594717	3.076850423	3.021566106	0	0.192123089	3.645557097	high
TCGA-AB-2857	0.838356164	1	3.084239969	2.111951381	0	1.455347975	0.674465402	1.600929136	2.517048173	0	0.245770615	3.662906158	high
TCGA-AB-2942	1.756164384	0	3.340335996	1.631307464	0	1.339861841	0.646092406	1.427678012	2.650753577	0.011198592	0.566744182	3.697720624	high
TCGA-AB-2980	1.915068493	0	3.133850828	2.238569157	0	2.740807062	0.672821135	1.44747579	2.410080847	0	0.329266704	3.739694357	high
TCGA-AB-2965	0.917808219	1	2.957898434	1.787686389	0	1.787478372	0.707746462	2.774071382	2.480223001	0	0.141909572	3.768476854	high
TCGA-AB-2899	1.838356164	1	3.150441681	2.31708082	0	2.811162073	0.665137181	2.898406239	2.380908226	0	0.610966187	3.946070147	high
TCGA-AB-2884	2.002739726	1	3.281554036	2.053214974	0	1.568754656	0.714864421	2.559224287	2.313368741	0	0.442231704	4.102189109	high
TCGA-AB-2935	0.167123288	1	3.108112562	1.8527434	0	1.627609181	0.704146591	2.019607522	1.306031281	0	0.617044344	4.11674944	high
TCGA-AB-2825	0.580821918	1	3.788596123	2.276169788	0	1.025283984	0.76846927	2.273309667	1.824372052	0.010728557	0.344599505	4.461703741	high
TCGA-AB-2995	4.249315068	0	2.288657775	2.34567846	0	1.514505142	0.773089785	2.59055926	1.725354845	0	0.569400622	4.543625564	high
TCGA-AB-2925	0.665753425	1	2.982654377	1.640290946	0	1.85535945	0.913999042	2.256805811	2.282720512	0	0.085742417	5.181368066	high
TCGA-AB-2805	1.580821918	1	3.321695719	2.133173229	0	1.295209257	0.827972819	2.641903209	2.253019067	0	0.700636477	5.205630133	high
TCGA-AB-2933	0.334246575	1	3.347403935	2.015802069	0	1.671832963	0.875460724	2.249379396	2.837652978	0	0.361592594	5.241700458	high
TCGA-AB-2992	4.673972603	1	3.742070697	2.723876211	0	2.53247655	0.807647621	3.347605222	2.05202683	0.011440908	0.879210698	5.396636795	high
TCGA-AB-2813	0.084931507	1	2.913216926	1.63148594	0	2.076602564	0.91977158	2.382067109	1.699933776	0	0.370200497	5.525735142	high
TCGA-AB-2949	1.915068493	0	3.336055191	2.10821306	0	0.627324105	0.955649193	2.46076881	2.274982479	0	0.320073445	5.926694178	high
TCGA-AB-2873	0.747945205	0	3.205099416	2.089764867	0	0.745895653	0.967435214	2.568247232	1.830038999	0	0.30047577	5.997883091	high
TCGA-AB-2885	0.58630137	1	2.693116016	2.176075829	0	1.417635777	0.990328269	2.926518815	2.085948671	0	0.442222837	6.357902959	high
TCGA-AB-2912	0.750684932	1	3.001063015	2.422592566	0	3.079334205	1.116670741	1.403930742	2.263883468	0	0.237395553	7.579934916	high
TCGA-AB-2892	2.583561644	0	3.210196987	1.630979936	0	1.957405308	1.244947838	2.362385828	2.418477934	0	0.25525858	9.242335739	high
TCGA-AB-2970	0.835616438	1	3.121418975	2.16505951	0	2.566164875	1.233045916	2.434395559	2.284160508	0	0.28742602	9.254194051	high
TCGA-AB-2944	0	1	3.286954915	2.059025497	0	0.510663176	1.37750073	2.670978225	1.348524273	0	0.262082521	11.61354995	high
TCGA-AB-2927	0.246575342	1	3.388024018	2.128990889	0	1.614524801	1.689061896	2.196659935	1.99688133	0	0.355493675	19.74544631	high
TCGA-AB-2983	0.917808219	1	3.376576336	2.359135944	0	1.880216486	1.759940677	2.594465734	2.378351931	0.010755024	0.383247886	22.48920935	high
TCGA-AB-2840	0.076712329	1	3.29288118	2.568107836	0	2.904620591	1.80327751	2.212292215	2.908399946	0	0.833720367	26.49740793	high
TCGA-AB-3002	3.920547945	1	2.807458826	1.350391901	0	1.251637749	2.158592181	2.398807684	2.61139719	0	0.051009648	38.52136767	high
TCGA-AB-3009	1.580821918	1	3.782538588	2.909237948	0	1.708171318	2.177698056	1.738387764	2.216686896	0.024401224	0.269653603	44.31302418	high
