# Supplementary material for: Comprehensive Analysis of N6-Methyladenosine-Related Long Noncoding RNA Prognosis of Acute Myeloid Leukemia and Immune Cell Infiltration
Source: Front Genet. 2022 May 4;13:888173. doi: 10.3389/fgene.2022.888173 (PMC9115802; doi:10.3389/fgene.2022.888173)
Supplement: Supplementary file 10 [file DataSheet7.ZIP]

Archive with 4 entries (3 files):
- supply metrial Raw data and code/lncRNA.txt
- supply metrial Raw data and code/m6aGeneExp.txt
- supply metrial Raw data and code/m6aLnc09.cor.R
- supply metrial Raw data and code/
