# Supplementary material for: Comprehensive Analysis of N6-Methyladenosine-Related Long Noncoding RNA Prognosis of Acute Myeloid Leukemia and Immune Cell Infiltration
Source: Front Genet. 2022 May 4;13:888173. doi: 10.3389/fgene.2022.888173 (PMC9115802; doi:10.3389/fgene.2022.888173)
Supplement: Supplementary file 10 [file DataSheet7.ZIP › supply metrial Raw data and code/lncRNA.txt]

id	TARGET-00-BM3897-14A-01R	TARGET-00-BM3969-14A-01R	TARGET-00-BM4203-14A-01R	TARGET-00-BM4404-14A-01R	TARGET-00-BM4473-14A-01R	TARGET-00-BM4508-14A-01R	TARGET-00-BM4616-14A-01R	TARGET-00-BM4641-14A-01R	TARGET-00-BM5682-14A-01R	TARGET-00-BM5751-14A-01R	TARGET-00-BM5756-14A-01R	TARGET-00-BM5759-14A-01R	TARGET-00-BM5776-14A-01R	TARGET-00-RO02176-14A-01R	TARGET-00-RO02177-14A-01R	TARGET-00-RO02191-14A-01R	TARGET-00-RO02201-14A-01R	TARGET-00-RO02205-14A-01R	TARGET-00-RO02208-14A-01R	TARGET-00-RO02209-14A-01R	TARGET-00-RO02210-14A-01R	TARGET-00-RO02211-14A-01R	TARGET-00-RO02213-14A-01R	TARGET-00-RO02214-14A-01R	TARGET-00-RO02216-14A-01R	TARGET-00-RO02224-14A-01R	TARGET-00-RO02239-14A-01R	TARGET-00-RO02240-14A-01R	TARGET-00-RO02249-14A-01R	TARGET-00-RO02265-14A-01R	TARGET-00-RO02280-14A-01R	TARGET-00-RO02297-14A-01R	TARGET-00-RO02327-14A-01R	TARGET-00-RO02356-14A-01R	TARGET-00-RO02361-14A-01R	TARGET-00-RO02379-14A-01R	TARGET-00-RO02380-14A-01R	TARGET-00-RO02391-14A-01R	TARGET-00-RO02395-14A-01R	TARGET-00-RO02401-14A-01R	TARGET-00-RO02417-14A-01R	TARGET-00-RO02431-14A-01R	TARGET-00-RO02434-14A-01R	TARGET-00-RO02441-14A-01R	TARGET-00-RO02447-14A-01R	TARGET-00-RO02462-14A-01R	TARGET-00-RO02466-14A-01R	TARGET-00-RO02485-14A-01R	TARGET-00-RO02496-14A-01R
AC007405.2	0.096	0.0817	0.1353	0.1759	0	0.1096	0.072	0.0528	0.1242	0.1391	0.0325	0.0705	0.1637	0.0073	0.1457	0.4176	0.2702	0.057	0.0246	0.0209	0.0181	0	0.0453	0.0762	0.0434	0.1937	0.2055	0.0276	0.0453	0.1197	0.0147	0.2618	0	0.114	0	0.0673	0.0385	0.2434	0.055	0.0371	0.0001	0.0197	0.0886	0	0	0.1353	0.0505	0.1599	0.0719
AC007255.1	0.1337	0.1394	0.2938	0.0226	0.1214	0.1567	0.0384	0.3493	0.1702	0.1436	0.0245	0.226	0.1662	0.0504	0.1131	0.3598	0.3775	0.1334	0.1394	0.113	0.155	0.1897	0.0756	0.4761	0.116	0.0257	0.2807	0.0616	0.1879	0.1449	0.1028	0.36	0.7691	0.1709	0.2211	0.1682	0.0976	0.0569	0.2835	0.2624	0.1565	0.1034	0.2336	0.3753	0.3306	0.1587	0	0.1575	0.1494
AC090987.1	0	0	0	0	0	0	0	0	0	0	0	0	0	0	0	0	0	0	0	0	0	0	0	0	0	0	0	0	0	0	0	0	0	0	0	0	0	0	0	0	0	0	0	0	0	0	0	0	0
FP700111.1	0	0	0	0	0	0	0	0.0195	0	0	0	0	0	0.024	0	0	0	0.001	0.0072	0	0.0103	0.0141	0.0068	0	0.0135	0.0225	0.0143	0	0	0	0.0021	0.0149	0	0.0317	0.0223	0.0077	0	0	0	0.0207	0.0081	0	0.0193	0	0	0	0	0.0144	0
LINC01784	0	0	0	0	0	0	0	0	0	0	0	0	0	0	0	0	0	0	0	0	0	0	0	0	0	0	0	0	0	0	0	0	0	0	0	0	0	0	0	0	0	0	0	0	0	0	0	0	0
ATG10-IT1	1.0416	0.6082	1.7038	2.3957	0.8334	1.7846	0.5767	0.8792	1.6846	2.8253	1.2425	1.1538	2.5423	0.5902	2.1582	1.1477	0.9661	0.9786	0.5389	0.5317	0.2925	0.4923	0.7056	0.2494	0.472	0.5272	0.303	0.1646	0.2128	0.539	0.5261	0.8726	0.2628	0.9259	1.0216	0.3468	0.7115	0.7148	1.0318	0.4948	0.48	0.6769	1.1467	1.0047	0.9704	0.8127	0.441	0.422	0.2245
LINC00484	0.0144	0	0.0134	0.0649	0.2094	0.0219	0.1183	0.0408	0.1046	0.0069	0.0422	0.0153	0.0126	1.1548	0.1127	0.7819	0.5167	0.3186	0.2607	1.2643	1.2043	0.8469	0.4132	0.2408	1.4119	1.1944	0.3075	0.7697	1.5189	0.421	0.305	0.2948	0.4055	0.8617	1.445	0.6627	0.281	0.3688	0.4961	1.0446	1.1626	0.1026	0.8199	0.049	1.0659	0.4066	0.3601	1.0676	1.963
LINC01191	0.905	0.766	2.0909	3.6181	0.9615	1.1448	2.3229	7.0932	2.6208	1.5966	1.3994	1.4322	2.0763	0.3757	2.4474	0.6962	0.7335	0.759	0.4065	0.398	0.3802	0.4437	0.3666	0.8029	0.1381	0.4551	0.6205	0.686	0.2345	0.2199	0.3282	0.5335	0.2402	0.5377	0.1123	0.2286	0.111	0.7358	0.4595	0.2743	0.4926	0.9577	1.2432	0.8178	0.7126	0.2496	0.442	0.2294	0.8023
AC007406.2	0.0116	0.0184	0.143	0.3832	0.2747	0.1356	0.5449	0.7272	0.3902	0.369	0.1225	0.0194	0.039	0.1911	0.2198	0	0.1727	0	0.0152	0.0448	0.2565	0.1234	0.0345	0.0466	0.035	0.0768	0.1135	0.1545	0	0.0728	0.0615	0.1507	0.0466	0.1059	0.2296	0	0	0	0.0944	0.0738	0	0.029	0	0.1781	0	0.039	0.0623	0.0935	0.0569
AC004771.3	0.1299	0.3	0.5703	0.3848	0.0459	0.4262	0.049	0.0926	0.2834	0.1636	0.3233	0.1546	0.0562	0.1142	0.1773	0.1446	0.1583	0.0406	0.0834	0.3861	0	0.1294	0.0888	0.3409	0.0721	0.0829	0.1309	0.0568	0.0323	0.0766	0.1204	0.1866	0.0803	0.1299	0.0659	0.0238	0.0201	0.1072	0.0772	0.0301	0.0604	0.1992	0.1008	0.0762	0.1547	0.1361	0.1648	0.169	0.2502
AC100788.1	0.0526	0.1184	0.3529	0.0855	0.0887	0	0	0.0045	0.2297	0.0455	0.0919	0.1511	0.062	0.0821	0.0286	0	0.0735	0	0.0498	0.0632	0.0635	0	0.0314	0.0073	0	0.0775	0.0164	0.0481	0	0.0522	0	0	0	0	0.0317	0.0356	0	0	0.0472	0.045	0.1107	0.0722	0	0.0673	0.0393	0.0326	0.1708	0.0664	0
LINC01448	0	0	0	0	0	0	0	0	0	0	0	0	0	0	0	0	0	0	0	0	0	0	0	0	0	0	0	0	0	0	0	0	0	0	0	0	0	0	0	0	0	0	0	0	0	0	0	0	0
AC006116.6	1.2493	1.641	1.2766	3.0939	1.043	2.0123	1.0185	1.9256	1.7513	1.5567	1.7732	2.2262	2.1745	0.8973	1.1139	0.3937	0.8333	1.0564	1.1419	0.7711	0.4768	0.7632	0.5588	0.8992	0.7416	0.7982	1.0536	0.4491	0.5693	0.5483	0.8622	1.3344	0.7425	0.6931	0.3801	1.4452	1.2865	0.9835	1.116	1.2685	0.9356	1.3852	1.2202	0.921	0.6418	0.882	1.0085	0.8424	1.066
AP001439.1	0	0	0	0	0	0	0	0	0	0	0	0	0	0	0	0	0.0288	0	0	0.0137	0	0	0	0	0	0	0	0	0	0	0	0	0	0	0	0	0	0	0	0	0	0	0	0.0975	0	0.1506	0	0	0
LINC01649	0	0	0	0	0	0	0	0.0152	0	0	0	0	0	0	0	0	0	0	0	0	0	0	0	0	0	0	0	0	0	0.0212	0.0208	0	0	0	0	0	0	0	0	0	0	0	0	0	0	0.0211	0	0	0
RNASEH1-AS1	1.0186	2.0893	0.9035	0.7239	0.7154	1.2102	0.6884	1.0204	1.4139	1.0463	1.1656	0.8881	0.7069	0.6274	0.7414	0.641	0.7104	0.9305	1.4892	1.0796	0.9663	0.8103	1.1742	1.1887	1.0565	1.1562	0.738	1.1913	1.0314	0.7661	0.7221	1.0047	1.2251	0.8447	0.6056	0.7933	0.9441	0.8174	1.0902	0.7248	0.6218	1.5159	0.8953	1.0838	0.7463	0.9407	0.6565	1.0156	0.8803
AL139824.1	0.0169	0	0	0	0	0	0	0	0	0	0	0	0	0	0	0	0	0.0829	0	0.0311	0	0	0	0	0.0971	0.0605	0.0134	0	0	0	0.0161	0	0	0.0225	0	0	0	0	0	0.0143	0	0	0.0389	0	0	0	0	0	0
AC087286.4	3.9419	4.2339	9.9719	11.5138	12.7142	11.8287	15.4404	19.1987	10.6885	10.3092	9.8725	12.5899	11.011	16.0157	17.8237	9.3065	11.2438	16.2942	6.4182	10.5049	10.5566	14.195	10.6215	4.2875	7.4048	8.413	8.3464	10.5642	5.0366	10.909	11.2476	14.7128	5.473	11.3016	13.3189	7.2233	7.7224	9.7431	9.6389	10.0224	9.3535	5.5051	14.4599	11.9373	8.087	8.9794	5.2541	6.7282	10.8163
AL160270.1	0	0	0	0	0	0.1221	0.0368	0	0	0	0	0	0	0	0	0	0	0.0305	0	0	0	0	0	0	0	0	0	0	0	0	0	0	0	0	0	0.0099	0	0	0	0	0	0	0.0332	0	0	0	0	0	0
AC245427.1	0	0	0	0.2083	0.0334	0.2039	0.1166	0.0484	0.0837	0.1399	0	0	0	0	0	0	0.0252	0	0	0.0295	0	0.0127	0	0.0461	0	0	0	0.0346	0	0	0	0	0	0.0379	0	0	0.0458	0	0	0.0094	0	0	0	0	0	0	0	0	0
AC244502.1	0.4931	0.5379	0.1542	0.7185	0.2987	0.2861	0.3092	0.42	0.5191	0.4058	0.4718	0.2736	0.3039	0.1205	0.4218	0.2013	0.2193	0.0926	0.3895	0.2843	0.2021	0.1564	0.1168	0.287	0.0959	0.1807	0.1978	0.1279	0.1817	0.1529	0.1124	0.1188	0.2653	0.2065	0.0837	0.0873	0.1583	0.1003	0.316	0.1053	0.1015	0.5126	0.2963	0.4166	0.3056	0.2347	0.2286	0.2453	0.1389
LINC02405	0	0	0	0	0	0	0	0	0	0	0	0	0	0.0415	0	0	0	0	0	0	0	0	0	0	0	0	0	0	0	0	0	0	0	0	0	0	0	0.0117	0	0	0	0	0	0	0	0	0	0.0217	0
AL158835.1	0	0	0	0	0	0	0	0.0003	0	0	0	0	0	0.0093	0	0	0	0	0	0	0	0	0.0183	0	0.009	0	0	0	0	0	0	0	0	0	0	0	0	0	0	0.0015	0	0	0	0	0	0	0	0	0
DLGAP2-AS1	0	0	0	0	0	0	0	0	0	0	0	0	0	0	0	0	0	0	0	0	0	0	0	0	0	0	0	0	0	0	0	0	0	0	0	0	0	0	0	0	0	0	0	0	0	0	0	0	0
AL161757.5	0	0	0	0	0	0	0	0	0	0	0	0	0	0	0	0	0	0	0	0	0	0	0	0	0	0	0	0	0	0	0	0	0	0	0	0	0	0	0	0	0	0.0273	0	0	0	0	0	0.0214	0
AC024587.2	0	0	0	0	0	0	0	0	0	0	0	0	0	0	0	0	0	0	0	0	0.0181	0	0	0	0	0	0	0	0	0	0	0	0	0	0	0	0	0	0	0	0	0	0	0	0	0	0	0	0
AC073592.1	0	0	0	0	0	0	0	0	0	0	0	0	0.0093	0.0235	0	0	0.0136	0	0	0.0026	0	0	0	0	0	0	0	0	0	0	0	0	0	0	0	0	0	0	0	0	0	0	0	0	0	0	0	0.0099	0
AC009145.2	0.1426	0.3673	0.6612	0.2551	0.1391	0.7556	0.3974	0.6367	0.5693	0.8211	0.5496	0.4009	1.0368	0.0144	0.5369	0.1241	0.3249	0.4391	0.4457	0.015	0.0409	0.3542	0.3427	0.165	0.1446	0.3204	0	0.3269	0.2505	0.1223	0.6433	0.1958	0.3094	0.3453	0.4	0.2338	0.2024	0.3245	0.1893	0.1822	0.3561	0.2971	0.8338	0.7333	0.3945	0.0454	0.424	0.1846	0.3938
AC091832.1	0	0	0	0	0	0	0	0	0	0	0	0	0	0	0	0	0	0	0	0	0	0	0	0	0	0	0	0	0	0	0	0	0	0	0	0	0	0	0	0	0	0	0	0	0	0	0	0	0
AC061975.4	0	0	0.018	0	0	0	0	0.1366	0	0	0	0	0	0	0	0	0	0	0	0	0	0	0	0	0.0378	0	0	0	0	0	0	0	0	0	0	0	0	0	0	0	0.0679	0	0	0	0	0	0	0	0
AC084116.2	0	0	0	0	0	0	0	0	0	0	0	0	0	0	0	0	0	0	0	0	0	0	0	0	0	0	0	0	0	0	0	0	0	0	0	0	0	0	0	0	0	0	0	0	0	0	0	0	0
AC098848.1	0	0	0	0	0	0	0	0	0	0.0758	0	0	0	0.0531	0	0	0	0	0	0	0	0	0.1045	0	0	0	0	0	0	0	0	0.0572	0	0	0	0	0	0	0	0.0191	0	0.1281	0.0739	0	0	0	0	0.1106	0
ZNF337-AS1	0.9158	1.2044	1.1706	1.6868	0.946	1.6735	0.959	1.0201	1.9491	1.4666	1.2391	1.9996	1.7288	0.3912	1.4645	0.9618	1.88	1.1314	0.6707	0.2935	0.3765	0.2575	0.8347	0.914	0.8385	0.5478	1.0556	0.5763	0.6692	0.4437	0.6538	1.8233	1.226	1.8523	0.4167	0.7216	1.2828	1.0614	1.6641	1.2728	0.7582	1.8138	1.4459	1.0163	0.7437	0.851	1.3626	1.0355	0.6291
KIRREL3-AS3	0	0	0	0	0	0	0	0	0	0	0	0	0	0	0	0	0	0	0	0	0	0	0	0	0	0	0	0	0	0	0	0	0	0	0	0	0	0	0	0	0	0	0	0	0	0	0	0	0
AC022710.1	0	0	0	0	0	0	0	0	0	0	0	0	0	0	0	0	0	0	0	0	0.0087	0	0	0	0	0	0	0	0	0	0	0	0	0	0	0	0	0	0	0	0	0	0	0	0	0	0	0	0
AL133215.1	1.5612	1.1066	1.1652	1.2259	0.2781	1.2325	0.2873	0.4173	1.6568	1.0596	1.7213	0.6597	1.2323	0.245	0.7705	0.1835	0.3277	0.5172	0.3688	0	0.1855	0.3106	0.3054	0.6963	0.0742	0.1416	0.2237	0.2222	0.1902	0.3281	0.1734	0.6106	0.2089	0.1639	0.1837	0.0713	0.2629	0.237	0.2582	0.3415	0.1396	0.7972	0.4412	0.6217	0.2758	0.1593	0.3206	0.1815	0.3431
LINC02609	0.0089	0	0.068	0.0023	0.0534	0.0822	0.1563	0.2343	0	0.0169	0.026	0.0282	0.0414	0.0251	0.0241	0.0087	0.1081	0.0448	0.0347	0.0345	0	0.0136	0.0088	0.0306	0.0679	0.0097	0.0092	0.0371	0.0199	0.022	0.022	0.0385	0.0553	0.1092	0.0433	0.0298	0.0524	0.0403	0.0331	0.0633	0.0257	0.0111	0.044	0.0371	0.0596	0	0.0278	0.0698	0.0432
AC013733.2	0	0	0	0	0	0	0	0	0	0	0	0	0	0	0	0	0	0	0	0	0	0	0	0	0	0	0	0	0	0	0	0	0	0	0	0	0	0	0	0	0	0	0	0	0	0	0	0	0
AL355490.3	0.1134	0.1566	0	0.1389	0.1998	0.2456	0.4527	0.2867	0.3917	0.2583	0.1116	0.4308	0.5309	0.4526	0.544	0.2047	0.0815	0.2431	0.4412	1.009	0.3752	0.3368	0.0717	0.2267	0.5299	0.9103	0.1699	0.527	0.4299	0.4476	0.0542	0.0003	0.2843	0.3678	1.4088	0.48	0.0276	0.3742	0.1836	0.0845	0.7571	0	0.0004	0.061	0.3592	0.1078	0.1389	0.7022	0.9332
AC096719.1	0.015	0	0	0	0	0	0	0	0	0.0227	0.0232	0.0014	0	0	0.0571	0	0	0	0	0	0.0163	0	0	0	0	0	0.0082	0	0	0	0	0	0.0194	0	0.017	0	0	0	0	0	0	0	0	0	0.0318	0	0	0	0
AC144548.1	26.2943	33.1331	28.1723	24.2274	28.7675	29.5846	21.5383	22.2655	23.3869	29.3878	27.9404	26.6491	30.0237	24.1166	23.5512	24.4951	24.9246	26.4838	28.9186	28.0911	34.0785	29.9356	30.4111	29.8138	26.7482	25.928	29.3314	27.8194	28.1848	27.3343	32.7212	29.1346	23.7395	26.0033	20.0144	21.7036	27.4239	23.6251	24.3791	26.3807	23.5931	28.3417	20.2543	23.4804	26.579	28.4607	27.0111	27.2608	22.9873
TRIM31-AS1	0	0	0.0103	0	0	0	0.0423	0.0093	0	0	0	0	0	0.02	0	0.0705	0.1104	0	0	0	0	0	0	0	0	0	0	0.0161	0.0558	0	0.0097	0	0	0	0.0319	0	0	0.0115	0	0.0548	0	0	0	0	0	0.0269	0.0241	0	0
AC136475.2	3.5673	2.392	1.5733	1.9315	0.8883	1.0967	3.6757	1.287	4.2382	1.0894	1.6863	1.1802	1.3355	0.8829	1.6519	0.3463	0.5726	1.4136	0.7532	0.4798	0.4315	0.691	1.0973	1.2327	0.4667	1.088	1.157	0.7679	0.7545	0.177	1.0627	1.7638	0.6463	0.7341	2.1199	0.9547	0.4626	0.2098	1.1294	0.6048	0.2745	1.4227	1.1402	2.2131	0.9147	0.8797	0.8227	0.9601	0.5526
AC027544.2	2.2425	1.3694	4.6925	4.8134	10.6433	4.5244	7.4521	5.7179	3.7853	4.221	4.5269	5.4911	7.1356	4.3678	7.6226	2.9675	6.1806	5.7364	5.9362	4.1679	3.4546	3.9123	2.7445	4.3614	2.7677	3.1547	2.369	4.3224	2.6337	2.6653	2.8777	4.8155	5.8667	4.7854	4.2692	7.7967	3.2273	7.4834	3.587	3.9459	5.4189	4.4349	5.5431	6.1204	5.3787	2.7388	3.5181	4.0131	5.5692
LINC02663	0	0	0	0	0	0	0	0	0	0	0	0	0	0	0	0	0	0	0	0	0	0	0	0	0	0	0	0	0	0	0	0	0	0	0	0	0	0	0	0	0	0	0	0	0	0	0	0	0
AC138907.2	0	0	0	0	0	0	0	0	0	0	0	0	0	0	0	0	0	0	0	0	0	0	0	0	0	0	0	0	0	0	0	0	0	0	0	0	0	0	0	0	0	0	0	0	0	0	0	0	0
AC007179.1	0	0	0	0	0	0	0	0	0	0	0	0	0	0	0	0	0	0	0	0	0	0	0	0	0	0	0	0	0	0	0	0	0	0	0	0	0	0	0	0	0	0	0	0	0	0	0	0	0
ZBTB20-AS2	0	0	0	0	0.0585	0	0	0	0	0	0	0	0	0	0	0	0	0	0.0235	0	0	0	0	0	0	0	0	0	0	0	0.0435	0	0	0	0	0	0	0	0	0	0	0	0	0	0	0	0	0	0
AC026954.3	0	0	0	0	0	0	0.1104	0	0	0	0	0	0.0377	0	0	0	0.0318	0	0	0	0	0	0	0	0	0	0	0	0	0	0	0	0	0	0	0	0	0	0	0	0	0	0	0.0449	0	0	0	0	0.0463
AL139348.1	0	0	0	0	0	0	0	0	0	0	0	0	0	0	0	0	0	0	0	0	0	0	0	0	0	0	0	0	0	0	0	0	0	0	0	0	0	0	0	0	0	0	0	0	0	0	0	0	0
PCAT19	0.0086	0.0051	0.012	0.0933	0	0	0	0.0061	0	0	0.0126	0	0.0243	0.026	0	0.0275	0.02	0	0.027	0.0167	0.0445	0.0397	0.2333	0.0133	0.0169	0.0163	0.0759	0.0412	0.0617	0.0905	0.0556	0.0405	0	0.0892	0.0186	0.0536	0.0488	0.0098	0.0128	0.0902	0.0433	0.023	0.0362	0	0.0267	0.017	0.0404	0.0215	0.042
AC087439.1	0	0	0	0	0	0	0	0	0	0	0	0	0	0.0026	0.0679	0	0.0886	0	0	0	0	0	0	0	0	0	0	0	0	0	0	0	0	0.081	0	0	0	0	0	0	0.0441	0	0	0	0	0	0	0	0
AL133351.1	0	0	0	0	0	0	0	0	0	0	0	0	0	0	0	0	0	0	0	0	0	0	0	0	0	0	0	0	0	0	0	0	0	0	0	0	0	0	0	0	0	0	0	0	0	0	0	0	0
AC068643.1	0.0256	0.0076	0.1043	0.0736	0.1116	0	0	0.0514	0.0393	0.0521	0.0659	0.0288	0	0	0.1268	0	0.0303	0	0.0078	0	0	0	0	0.0374	0.0041	0.0176	0	0.0689	0	0	0	0.0407	0.1695	0	0	0	0	0	0.0235	0	0	0.0032	0.0508	0.0463	0	0	0	0	0
PRICKLE2-DT	0	0	0	0	0	0	0	0	0	0	0	0	0	0	0	0	0.0446	0	0	0	0	0	0	0	0	0	0	0	0	0	0	0	0	0	0	0	0	0	0	0	0	0	0	0	0	0	0	0	0
CASC19	0	0	0	0	0	0.1093	0.0152	0	0	0	0	0	0	0	0	0	0	0	0	0	0	0	0	0	0	0	0	0	0	0	0	0	0	0	0	0.0917	0	0	0	0	0	0	0	0.0661	0	0	0	0	0
AC009148.1	0.1588	0.3437	0.1718	0.0948	0.1697	0.1341	0.0715	0.0394	0.2431	0.1043	0.13	0.0795	0.2183	0.056	0.1606	0.0527	0.069	0.1712	0.1161	0.0647	0.0459	0.0683	0.0383	0.0711	0.0544	0.1332	0.0864	0.0642	0.1359	0.0605	0.0221	0.1627	0.0925	0.1242	0.1022	0.0625	0.1058	0.1325	0.1076	0.1284	0.0912	0.0501	0.0883	0.1435	0.1585	0.0693	0.0978	0.1178	0.0676
PPM1K-DT	0.0619	0.0591	0.0152	0.0376	0.048	0.0758	0.0979	0.0676	0.0842	0.0427	0.0712	0.0886	0.0421	0.0276	0.0163	0.0312	0.0378	0.0602	0.0241	0.0257	0.0452	0.0178	0.0365	0.0977	0.0189	0.0745	0.0363	0.0299	0.0578	0.0298	0.009	0.0568	0.0376	0.0518	0.0818	0.0438	0	0	0.0557	0.0338	0.0318	0.0218	0.1027	0.0411	0.0068	0.0636	0.0293	0.0211	0.0805
AC008869.1	0	0	0	0	0	0	0	0	0	0	0	0	0	0	0	0	0	0	0	0.0329	0	0	0	0	0	0	0	0	0	0	0	0	0	0	0	0	0	0	0	0	0	0	0	0	0	0	0	0	0
AC114939.1	2.2888	1.8999	2.1463	3.3321	1.7677	2.1077	0.8573	1.9188	2.5363	2.4223	2.0798	1.9655	2.7854	1.176	3.2321	0.3817	1.2791	1.6525	0.9488	0.8389	0.2739	0.9731	0.7388	0.9335	0.4229	0.6841	1.0218	1.8829	0.4625	1.0643	0.495	1.4471	0.8888	1.0722	0.4597	0.8377	0.9428	1.186	1.7838	1.357	1.0363	1.1317	1.0714	1.5473	1.6662	0.5	1.4755	0.4748	1.2434
AC012181.2	16.5038	13.9241	15.9123	16.7557	19.3673	18.6795	17.6853	59.5414	19.1382	16.3514	18.228	17.8132	24.7131	38.8605	30.5681	19.0456	21.8608	28.8503	23.7078	27.859	22.8483	23.3831	20.2667	18.1633	18.6262	32.5044	25.5591	25.5594	21.0891	29.6307	22.9133	26.2791	21.3963	22.6349	20.8747	30.9128	23.2546	21.0537	24.6506	32.9396	18.6379	17.5789	33.1311	21.4568	20.1938	28.6246	24.9874	23.0207	19.7677
AC005481.1	0.11	0.0729	0.0724	0.0351	0.0303	0.0348	0.0269	0.0326	0.0347	0.0124	0.1078	0.0521	0.0546	0.0305	0.0389	0.0834	0.1138	0.0263	0.0575	0.0546	0.0438	0.0177	0.0328	0.0536	0.0534	0.0283	0.026	0.0363	0.0491	0.0515	0.0473	0.047	0.0539	0.0078	0.0385	0.0681	0.0437	0.0533	0.0965	0.0609	0.0037	0.081	0.0121	0.0604	0.0368	0.1471	0.0691	0.0802	0.0072
C11orf72	0	0.0098	0	0	0.0046	0	0	0.0032	0	0	0.0241	0	0	0.0062	0	0.0203	0	0.0158	0.0193	0.0024	0	0	0.0039	0	0.012	0	0	0	0	0	0	0.0178	0	0.0142	0.0133	0.0193	0.0061	0	0	0.0062	0.0072	0	0	0	0.0076	0.0121	0.0128	0.0193	0
AC009365.1	0	0	0	0	0	0	0	0	0	0	0	0	0.016	0	0	0	0	0	0	0	0	0	0	0	0	0	0	0	0	0	0	0	0	0	0	0	0	0	0	0	0	0	0	0	0	0	0	0	0
PRKAR2A-AS1	0.3746	0.3779	0.3352	0.3128	0.2702	0.2334	0.258	0.2056	0.4317	0.34	0.2071	0.2975	0.423	0.1805	0.2319	0.3154	0.2521	0.2484	0.3042	0.2998	0.3112	0.3086	0.1815	0.1291	0.263	0.2659	0.2416	0.1831	0.2067	0.1814	0.277	0.1201	0.2264	0.2824	0.1225	0.1928	0.258	0.3097	0.3592	0.3454	0.2419	0.2142	0.342	0.2854	0.1671	0.2111	0.3072	0.3049	0.2615
AC064874.1	0	0	0	0	0	0	0.0387	0.011	0	0	0	0	0	0	0	0	0	0	0	0	0	0	0	0	0	0	0	0	0	0	0	0	0	0	0	0	0	0	0	0	0	0	0	0	0	0	0	0	0
AP001062.2	0.1333	0.1742	0.86	0.5978	0.2947	0.1817	0.2652	1.0469	0.918	0.252	0.3435	0.4853	0.1049	0.3079	0.5895	0.2581	1.1259	0.3819	0.3606	0.5592	0.762	0.8196	0.2893	1.2103	0.4859	0.4621	0.0965	0.3679	0.2833	0.3536	0.3195	0.5277	0.1615	0.3639	0.1377	0.6238	0.2618	0.202	0.3108	0.2935	0.2667	0.3575	0.5544	0.3009	0.8261	0.3441	0.431	0.2222	0.5982
AC007384.1	5.6087	3.6444	12.6764	5.5484	7.3898	5.019	5.3018	5.9491	8.1625	7.198	7.296	4.7481	5.7413	9.298	9.2957	7.7008	5.9031	6.431	6.5761	11.7614	9.6423	5.905	14.5441	4.6358	6.5597	10.6534	5.4255	10.9525	5.4126	4.4092	4.924	9.1409	6.2853	6.495	7.3691	9.689	3.7794	5.1121	6.6679	9.675	10.0146	4.0967	8.1026	7.8576	6.4241	6.0513	5.8497	6.9074	8.7836
AC022364.1	0.3113	0.4532	0.5993	0.4364	0.1555	0.616	0.778	0.3825	1.0031	0.7729	0.5601	0.5781	0.4603	0.3332	0.2033	0.3023	0.5417	0.2633	0.2978	0.7026	0.2458	0.1186	0.4058	0.686	0.4021	0.4406	0.4218	0.2951	0.2223	0.2597	0.227	0.6052	0.5516	0.6228	0.4622	0.3066	0.5719	0.3336	0.4793	0.4473	0.2829	0.5638	0.4063	0.5276	0.3108	0.4437	0.4586	0.3867	0.7911
AL050403.1	0	0	0	0	0	0	0	0	0	0	0	0	0	0	0	0	0	0	0	0	0	0	0	0	0	0	0	0	0	0	0	0	0	0	0	0	0	0	0	0	0	0	0	0	0	0	0	0	0
AC016933.1	0	0	0	0	0	0	0	0	0	0	0	0	0	0	0	0	0	0	0	0	0	0	0	0	0	0	0	0	0	0	0	0	0	0	0	0	0	0	0	0	0	0	0	0	0	0	0	0	0
AC022087.1	0	0.0292	0	0.0662	0	0	0	0	0	0	0	0	0	0	0	0	0	0	0	0	0.0063	0	0	0.0179	0	0	0	0	0	0	0	0	0	0	0	0	0	0	0	0	0	0	0.0342	0	0	0	0	0	0
AC021016.1	3.8746	3.4975	3.2897	4.9715	6.0655	3.1865	10.7713	11.5823	4.6215	4.4329	3.4813	4.2857	5.1241	1.9701	6.7964	2.9901	2.977	3.2171	2.9756	3.0971	1.9417	2.1883	1.7709	2.7634	2.4475	2.5038	2.3345	4.0455	3.3219	2.7334	2.1862	2.7644	3.1468	3.2721	2.0176	2.2076	2.915	3.5774	2.6472	2.0005	3.097	2.1091	2.5441	3.1866	3.1649	2.2905	2.4662	2.6858	3.3281
LINC00400	0	0	0	0	0	0	0	0	0	0	0	0	0	0	0	0	0	0	0	0	0	0	0	0	0	0	0	0	0	0	0	0	0	0.0218	0	0	0	0	0	0	0	0	0	0	0	0	0	0	0
LINC02191	0	0	0	0	0	0	0	0	0	0	0	0	0	0	0	0	0	0	0	0	0	0	0	0	0	0	0	0	0	0	0	0	0	0	0	0	0	0	0	0	0	0	0	0	0	0	0	0	0
LINC02069	0	0	0.0161	0	0	0	0	0	0	0	0	0	0	0.0116	0	0	0	0	0.0121	0.0112	0.0119	0	0	0	0.0113	0	0	0	0	0.0114	0	0	0	0.0109	0	0.026	0	0	0	0.0129	0	0	0	0	0.0573	0	0	0.0114	0
AC008250.1	0	0	0	0	0	0	0	0	0	0	0	0	0	0	0	0	0	0	0	0	0	0	0	0	0	0	0	0	0	0	0	0	0	0	0	0	0	0	0	0	0	0	0	0	0	0	0	0	0
BX284613.2	0.2453	0	0.3635	0.1065	0.1771	0.0702	0.1134	0.1344	0.1765	0.1645	0.4648	0.0357	0.1901	0.2037	0.147	0.061	0.2033	0.077	0.096	0.2176	0.0633	0.2922	0.5334	0.3744	0.0586	0.1614	0.0785	0.2522	0.0306	0.2478	0.1798	0.4453	0.507	0.069	0	0.1645	0.3859	0.3738	0.6205	0.4498	0	0.12	0.2096	0.4799	0.371	0.274	0.3902	0.416	0
AC090912.1	0.2704	0.1966	0.3426	0.3555	0.2413	0.2094	0.0815	0.2262	0.1788	0.4296	0.1273	0.1065	0.2874	0.2626	0.4092	0.0841	0.1829	0.2522	0.2185	0.1246	0.234	0.0562	0.2488	0.4465	0.1633	0.3813	0.2994	0.1463	0.25	0.1038	0.2537	0.306	0.1068	0.3267	0.108	0.4285	0.198	0.2548	0.4793	0.2207	0.2562	0.5267	0.168	0.3616	0.0674	0.1554	0.2471	0.3685	0.2301
AC008592.1	0.0529	0	0	0	0	0	0	0	0.0463	0	0.0516	0.112	0.0922	0.1593	0.0623	0.0388	0	0	0.0943	0.0104	0.2308	0.0548	0.0872	0	0.069	0.0581	0.0365	0	0.0555	0.0469	0.0273	0.0949	0.1259	0.1947	0.2523	0.0285	0	0.0682	0	0.1203	0.065	0	0.0525	0	0.0653	0.1047	0.2016	0.0738	0.3761
EPHA1-AS1	2.1767	2.1478	2.0703	2.4195	0.6925	2.1539	0.674	1.6079	1.1292	1.0057	1.5728	1.4439	1.0324	0.7955	0.4114	0.4062	0.4685	0.3392	0.4355	0.8671	0.2352	1.5794	0.9529	0.6685	0.6006	0.86	0.3243	0.767	0.734	0.9255	1.217	0.295	0.4779	0.602	0.551	0.2382	0.7833	1.0678	0.5402	0.2063	0.815	0.4568	0.8212	0.7913	0.2287	0.3296	0.4588	0.1552	0.7482
AC133961.1	0.001	0.1405	0.0274	0.0797	0	0	0	0.1391	0.1605	0.0282	0.0296	0	0	0.079	0	0	0	0	0	0.0259	0.0405	0.0402	0.0484	0	0	0	0.0645	0.0272	0	0	0.0195	0	0.0815	0	0	0	0.0101	0.1612	0	0.012	0.0691	0	0	0.0715	0	0.1106	0.0813	0	0
CPEB2-DT	0.1546	0.2163	0.2318	0.1777	0.2638	0.2304	0.2567	0.3429	0.1436	0.2408	0.4238	0.1924	0.2771	0.1581	0.3038	0.0857	0.0756	0.1378	0.1409	0.1951	0.1311	0.1499	0.0968	0.1652	0.1593	0.1562	0.137	0.1168	0.2422	0.1305	0.0431	0.1065	0.1328	0.1648	0.1794	0.1514	0.1032	0.1338	0.1421	0.119	0.2689	0.1445	0.1364	0.2092	0.1109	0.1082	0.139	0.2349	0.2165
AC105935.2	0	0	0	0	0	0	0	0	0	0	0	0	0	0	0	0	0	0	0	0	0	0	0	0	0	0	0	0	0	0	0	0	0	0	0	0	0	0	0	0	0	0	0	0	0	0	0	0	0
AC010746.2	0.0663	0.0426	0.0461	0.2078	0	0.154	0.165	0.1877	0.0902	0.1098	0.1048	0.2085	0.2683	0.0363	0.4634	0.1768	0.4075	0	0.0636	0.2314	0.2059	0.0339	0.0656	0	0.1793	0.0054	0.0508	0.0101	0.0627	0	0	0.2326	0.0931	0	0.1931	0.1321	0	0.1342	0.0829	0.0705	0.0388	0.0443	0	0	0	0.0578	0	0.104	0.2922
AL445250.1	0	0	0	0	0	0	0	0	0	0.0714	0	0	0	0	0	0	0	0	0	0.0483	0	0	0	0	0	0	0	0	0	0	0	0	0	0	0	0	0	0	0	0	0	0	0	0.0463	0.0019	0	0	0	0
AC127496.6	0	0	0	0	0	0	0	0	0	0	0	0	0	0	0	0	0	0	0	0	0	0	0	0	0	0	0	0	0	0	0	0	0	0	0	0	0	0	0	0	0	0	0	0.0412	0	0	0	0	0
AC027601.2	0.0964	0.0634	0.076	0.1027	0.0965	0.0796	0.0773	0.0947	0.0637	0.1109	0.0389	0.1213	0.0407	0.1241	0.024	0.0951	0.0501	0.0214	0.0139	0.145	0.0802	0.0356	0.0691	0.0308	0.0455	0.0676	0.0531	0.052	0.0272	0.0237	0.0685	0.0396	0.0837	0.0879	0.0219	0.0411	0.1202	0.0754	0.1413	0.0635	0.0582	0.0577	0.2092	0.1354	0.119	0.1016	0.1038	0.0487	0.0829
NGF-AS1	0	0	0	0	0	0	0	0	0	0	0	0	0	0	0	0	0	0	0	0	0	0	0	0	0	0	0	0	0	0	0	0	0	0	0	0	0	0	0	0	0	0	0	0	0	0	0	0	0
HECW1-IT1	0	0.0291	0	0.0234	0.0118	0.0218	0	0.0338	0	0.0234	0.055	0	0.0472	0	0	0.0104	0	0	0	0	0	0	0.0064	0.0168	0.0159	0	0	0.0215	0	0	0	0.0208	0	0	0	0	0	0	0	0	0	0	0	0.1013	0	0	0.0437	0	0.0079
AC007406.4	0	0	0	0	0	0	0	0	0	0	0	0	0	0	0	0	0	0	0	0	0	0	0	0	0	0	0	0	0	0	0	0.0234	0	0	0	0	0	0	0	0	0	0	0	0	0	0	0	0	0
LINC02624	0	0	0	0	0	0	0	0	0	0	0	0	0	0	0	0	0	0	0	0	0	0	0	0	0	0	0	0	0	0	0	0	0	0	0	0	0	0	0	0	0	0	0	0	0	0	0	0	0
AL512274.1	0	0.0353	0	0	0	0	0	0.0105	0	0.0212	0	0.0235	0.0291	0	0	0.0163	0	0	0	0	0	0	0	0.0058	0	0	0	0	0	0.0143	0	0.0161	0	0.0171	0	0	0	0.0189	0	0	0.0087	0.0198	0	0	0	0	0	0	0.027
AC113331.1	0	0	0	0	0	0	0	0	0	0	0	0	0	0	0	0	0	0	0	0	0	0	0	0	0	0	0	0	0	0	0	0	0	0	0	0	0.0348	0	0	0	0	0	0	0	0	0	0	0	0
AC040970.1	1.504	1.6913	2.0215	0.9513	4.7557	2.4375	3.1824	2.3292	2.288	2.9433	2.8939	2.6506	4.4103	4.9209	5.1383	1.66	3.2955	2.635	3.4559	5.7554	9.7489	4.5657	3.6914	3.5017	4.445	4.5801	3.6237	4.775	7.1147	4.7885	3.6736	3.2099	3.8346	3.1048	5.8612	4.0766	2.8149	3.8374	3.3253	4.191	3.3882	1.5437	4.2121	3.0804	3.0321	2.8147	2.2214	5.4801	9.5793
LINC00352	0	0	0	0	0	0.0727	0	0	0.0369	0	0	0	0	0	0	0	0	0	0	0	0	0	0	0	0	0	0	0	0	0	0	0	0	0	0	0	0	0	0	0	0	0	0	0	0	0	0	0	0
AC093459.1	0	0	0.1381	0	0	0	0	0	0	0	0	0	0	0	0	0	0	0	0	0	0	0	0	0	0	0	0.031	0	0	0	0	0	0	0	0	0	0	0	0	0	0	0	0	0	0	0	0	0	0
AL117341.1	0	0	0	0	0	0.0538	0	0	0	0	0	0	0	0	0	0	0	0	0	0	0	0	0	0	0	0	0	0.0698	0	0	0	0	0	0	0.0551	0.0473	0	0	0	0	0	0	0	0	0	0.1001	0	0	0
AL034550.1	0.0721	0.183	0.3558	0.5256	0.1289	0.1994	0.6396	2.2591	0.3465	0.4011	0.1496	0.1798	0.5286	0.0153	0.0924	0.0789	0.0261	0.0148	0.0829	0.0654	0	0	0.1351	0.0659	0.1021	0.0331	0.0386	0.0764	0	0.0203	0	0.2023	0.0781	0.0407	0.0094	0.1308	0.1531	0.0675	0.0124	0.0059	0.0048	0.0576	0.1396	0.2114	0.064	0.0226	0.0343	0.0636	0.037
AP000696.1	0	0	0	0	0	0	0	0	0.036	0	0	0	0	0	0	0	0	0	0	0	0	0	0	0	0	0	0	0	0	0	0	0	0	0	0	0	0	0	0	0	0	0	0	0	0	0	0	0	0
AC136618.1	0	0	0	0	0	0	0	0	0	0	0	0	0	0	0	0	0	0	0	0	0	0	0	0	0	0	0	0	0	0	0	0	0	0	0	0	0	0	0	0	0	0	0	0	0	0	0	0	0
PRR26	0	0	0	0	0	0	0	0	0	0	0	0	0	0.0348	0	0.009	0	0	0	0	0.002	0.015	0.0242	0.0252	0.016	0	0.0085	0.007	0.0292	0.0081	0.0081	0.0088	0.0085	0.028	0	0.0092	0.0456	0	0	0.0287	0.0048	0	0	0	0.0101	0.008	0	0	0.0099
WASIR1	0.032	0.0318	0	0	0	0	0	0	0	0	0.0832	0	0.0132	0.0143	0	0.0467	0.033	0	0	0	0	0	0.0091	0.0586	0	0	0	0.0247	0.0145	0	0	0	0	0	0	0.0957	0	0	0.1208	0.0285	0.0167	0	0	0	0	0	0	0.0297	0
AC090735.1	0	0	0	0	0	0	0	0	0	0	0	0	0	0	0	0	0	0	0	0	0	0	0	0	0	0	0	0	0	0	0.0171	0	0	0	0	0	0	0	0	0	0	0	0	0	0	0	0	0	0
AC092667.1	0.0231	0.0276	0.0322	0.0313	0	0.0078	0	0.0082	0.0315	0.0498	0.0509	0	0.0152	0.0349	0.0418	0.0382	0.0269	0.0176	0.0363	0.0955	0.0239	0	0	0.0477	0.0794	0.0126	0.036	0.0201	0.0362	0.0115	0.023	0.0125	0	0.0533	0	0.026	0.0117	0.0131	0	0.0291	0.0407	0.0155	0.0162	0.0443	0.0144	0.0114	0.0181	0	0.0704
LINC00845	0	0	0	0	0	0	0	0	0	0	0	0	0	0	0	0	0	0	0	0	0	0	0	0	0	0	0	0	0	0	0	0	0	0	0	0	0	0	0	0	0	0	0.0574	0	0	0	0	0	0
AL450998.2	2.5663	2.693	2.0149	2.3161	2.1602	2.3185	2.1486	1.7812	2.7444	2.3042	1.5957	2.3007	2.6667	2.0818	1.8604	2.2855	1.9604	1.7969	2.7359	3.0146	2.3001	2.358	1.8564	2.2197	2.4367	1.9718	2.1565	2.4936	2.5699	1.7301	1.4963	1.9256	2.1039	2.4233	1.6373	1.3832	2.3176	2.1074	2.1191	2.1971	2.0753	1.7177	2.1636	2.7295	2.4711	1.5152	2.496	2.3888	2.3852
AC003984.1	0	0	0	0	0	0	0	0	0	0	0	0	0	0	0	0	0	0	0	0	0	0	0	0	0	0	0	0	0	0	0	0	0	0	0	0	0	0	0	0	0	0	0	0	0	0	0	0	0
AC005330.1	0	0	0	0	0	0.0262	0	0.0599	0	0	0.0175	0	0.0156	0	0	0	0.0176	0	0	0	0	0	0.0236	0	0	0	0	0	0	0.0472	0	0.0213	0	0.0181	0	0	0	0	0	0	0.0279	0	0.0666	0	0.0067	0	0.0248	0	0
AL160314.2	0.0375	0.1824	0.0944	0.1645	0.0153	0.0892	0.0818	0.0771	0.0827	0.0179	0.0708	0.1209	0.0427	0.0885	0.0753	0.0239	0.0455	0.0666	0.0421	0.0143	0.061	0.0749	0.0323	0.016	0.0514	0.0757	0.0225	0.0049	0	0.0347	0.0829	0.0849	0.0135	0.0634	0.0118	0.0231	0	0.0534	0.2038	0.0435	0.0509	0.1038	0.0608	0.0139	0.0155	0.0202	0.0845	0.0569	0.0401
AL080316.1	0	0	0	0	0	0	0	0	0	0	0	0	0	0	0	0	0	0	0	0	0	0	0	0	0	0	0	0	0	0	0	0	0	0	0	0	0	0	0	0	0	0	0	0	0	0	0	0	0
AC025244.1	0	0	0	0	0	0	0	0	0	0	0	0	0	0	0	0	0	0	0	0	0	0	0	0	0	0	0	0	0.0144	0	0	0	0	0	0	0	0	0	0	0	0	0	0	0	0	0	0	0	0
AC044810.2	0	0	0	0	0	0	0	0	0.0071	0.0299	0	0	0	0	0	0	0	0	0	0	0	0	0	0	0	0	0	0.002	0	0	0	0	0	0	0	0	0	0.0018	0	0	0	0	0	0	0	0	0	0	0
AC090821.2	0	0	0	0	0	0	0	0	0	0	0	0	0	0	0	0	0	0	0	0	0	0	0	0	0	0	0	0	0	0	0	0	0	0	0	0	0	0	0	0	0	0	0	0	0	0	0	0	0
AC025434.1	0	0	0.0865	0.0339	0	0	0	0.0438	0	0.0686	0	0.0667	0	0	0	0.0269	0	0	0	0	0	0	0	0	0	0	0.0449	0	0.0483	0.0606	0	0	0.0311	0.0375	0	0	0	0	0.0659	0	0	0	0.1257	0	0.1098	0.0321	0.0108	0.0286	0.0487
LINC01949	0	0.0343	0	0.0627	0.0225	0.0829	0.048	0	0.021	0.0465	0.0453	0.0384	0.0202	0	0.014	0.017	0.0179	0	0	0	0.008	0	0	0.0319	0	0.0084	0	0.0134	0	0	0.0154	0.0503	0	0	0.0335	0.0056	0	0.0176	0.023	0	0	0	0	0	0.0207	0.0458	0	0	0
AP003174.1	0	0	0	0	0	0	0	0	0	0	0	0	0	0	0	0	0	0	0	0	0	0	0	0	0	0	0	0	0	0	0	0	0	0	0	0	0	0	0	0	0	0	0	0	0	0	0	0	0
AC022405.1	0.2783	0.5474	1.385	0.9071	0.962	0.6473	1.3051	1.2087	0.3097	1.107	1.2445	1.7476	1.2303	0.2096	1.8724	0.4658	0.9832	0.9773	0.5162	0.3454	0.4268	0.4409	0.7857	1.4452	1.1784	0.6708	1.0792	0.4295	0.6648	0.5779	0.8557	1.24	1.2692	2.0795	1.3744	1.4528	1.3966	1.4593	1.5063	1.2955	0.6303	1.5882	1.1014	0.6638	1.2408	1.5566	1.098	1.0645	0.5804
AL157756.1	0.0682	0.1049	0.073	0.0883	0.0927	0.1504	0.0373	0.0762	0.1714	0.1711	0.0733	0.0693	0.1128	0.0808	0.1202	0.0808	0.0915	0.1025	0.1683	0.0755	0.1179	0.0732	0.0901	0.0975	0.0633	0.0686	0.0881	0.1085	0.1182	0.0709	0.1182	0.1078	0.0934	0.1561	0.1244	0.0983	0.1134	0.091	0.052	0.102	0.1442	0.0831	0.1345	0.1784	0.1324	0.0878	0.1454	0.0749	0.0312
AC114689.3	0	0	0	0	0	0	0	0	0	0	0.0073	0	0	0	0	0	0	0	0	0	0	0	0	0	0	0	0	0	0	0	0	0	0	0	0	0	0	0	0	0	0	0	0	0	0	0	0	0.0052	0
AP005131.5	0	0	0.0837	0	0.0616	0	0	0.0852	0	0.0703	0.1501	0	0	0	0	0	0	0	0	0	0.0756	0.0197	0	0	0	0	0	0.0421	0	0	0	0.0114	0	0	0	0	0	0.0341	0.0896	0	0.061	0	0	0	0	0	0	0	0
AC010136.1	0	0	0	0	0	0	0	0	0	0	0	0	0	0	0	0	0	0	0	0	0	0	0	0	0	0	0	0	0.027	0	0.0785	0	0	0	0	0	0	0	0	0.0553	0	0	0	0	0	0	0	0	0
AL772363.1	0	0	0	0	0	0	0	0	0	0	0	0	0	0	0	0	0	0	0	0	0	0	0	0	0	0	0	0	0	0	0	0	0	0	0	0	0	0	0	0	0	0	0	0	0	0	0	0	0
AL451069.3	0.2042	0.1503	0.1695	0.0999	0.3652	0.282	0	0.1256	0.0805	0.2258	0.3469	0.2516	0.1903	0.1372	0	0.065	0.1357	0.107	0.0617	0.1417	0.0952	0.0914	0.0696	0.2023	0.1881	0.0785	0.2451	0.2302	0.1065	0.219	0.1021	0.1392	0.0613	0.2051	0.032	0.034	0.092	0.0503	0.1541	0.089	0.126	0.1793	0.1241	0.2329	0.3065	0.152	0.1232	0.0935	0.1027
AC235097.1	0	0	0	0	0	0	0	0	0	0	0	0	0	0	0	0	0	0	0	0	0.0453	0	0	0	0	0	0	0	0	0	0	0	0	0.0149	0	0	0	0	0	0	0	0	0	0	0	0	0	0	0
AL031687.1	0	0	0	0	0	0	0	0	0	0	0	0	0	0	0	0	0	0	0	0	0	0	0	0	0	0	0	0	0	0	0	0	0	0	0	0	0	0	0	0	0	0	0	0	0	0	0	0	0
AC092542.1	0	0.1005	0	0	0	0	0.0111	0.043	0	0	0.1309	0.0503	0.0552	0.0424	0	0.0394	0	0.0542	0.0075	0	0.087	0.0522	0.043	0	0.0413	0.0445	0.0232	0	0.031	0.0397	0.1922	0.2034	0.1553	0.0661	0.0456	0.1928	0	0.2072	0.0245	0.058	0.1755	0	0.1653	0	0.1062	0.0553	0.0795	0.0631	0
AC015908.2	0.0433	0.0763	0	0.0063	0.1139	0	0.06	0	0	0	0.0068	0	0.0253	0.0194	0.0698	0	0	0	0.0446	0	0	0	0.0766	0	0.0023	0.0421	0	0	0	0	0.0384	0.0101	0.0401	0.0107	0	0	0.039	0	0	0	0	0	0	0.0269	0.0089	0	0.0274	0.003	0.0942
AL731569.1	0.3072	0.2031	0.4616	0.2749	0	0.4652	0.3772	0.4277	0.5493	0.4089	0.0464	0.3302	0.6018	0.117	0.1223	0.4214	0.5707	0.3601	0.221	0.4244	0.3229	0.0715	0.4431	0.2503	0.2134	0.373	0.5017	0.2502	0.5621	0.2261	0.3557	0.2907	0.2795	0.6996	0.2086	0.293	0.357	0.2682	0.6115	0.3818	0.211	0.82	0.3282	0.3652	0.3142	0.2186	0.3015	0.678	0.4462
FIGNL2-DT	0	0.0418	0.0722	0	0.1014	0	0	0	0.0749	0.2742	0.0493	0	0.0115	0.08	0	0	0	0	0	0.102	0	0.0833	0.0167	0.0361	0	0.0382	0.0727	0	0.0731	0.0837	0	0	0	0	0.0542	0	0.0103	0	0.0423	0	0.0197	0	0	0	0	0	0.042	0	0.1724
A2ML1-AS2	0	0	0	0	0.0468	0	0	0	0	0	0	0	0	0.0779	0	0	0	0	0.0765	0	0	0	0	0	0	0	0	0	0.0793	0	0	0	0.1235	0.0447	0.0604	0	0	0	0	0	0.0291	0	0	0	0	0	0	0	0
AC107882.1	0	0	0	0	0	0	0	0	0	0	0.0418	0	0	0	0	0	0	0	0	0	0	0	0	0	0	0.0684	0	0	0	0	0	0	0	0	0	0	0	0	0	0	0	0	0	0.0304	0	0	0	0	0
AL391095.2	0.689	1.1892	0.7897	1.695	0.7628	0.9155	1.8908	1.8772	1.4737	0.7625	0.8734	1.2132	2.1982	0.3282	1.1281	0.4797	0.5396	0.8283	0.5693	0.5084	0.5665	0.5354	0.4583	0.4014	0.5812	0.2353	0.5024	0.3919	0.3947	0.6801	0.3268	0.8437	0.403	0.9648	0.2496	0.2952	0.6149	0.5002	0.7137	0.3412	0.1643	0.6922	0.7609	0.6414	0.4355	0.7005	1.0095	0.1726	0.585
AC068254.1	0.2558	0.0174	0.0531	0.2536	0.087	0.4772	0.4141	0.0918	0.1435	0.1365	0	0.1912	0.1217	0	0.1679	0.0682	0	0	0	0	0	0.0682	0	0	0	0	0	0	0	0	0	0.0682	0	0	0	0	0	0	0	0	0	0	0.0126	0.1903	0	0	0	0	0.0754
AL109615.2	0	0	0.0149	0	0.0406	0	0.1011	0	0.0157	0	0.0295	0.0189	0	1.4015	0.0336	0.6738	0.4414	0.194	0.5578	1.0344	1.3157	0.5275	0.2288	0.1469	0.7226	0.856	0.1483	0.3665	0.9353	0.1903	0.3819	0.1018	0.5003	0.9449	1.9621	0.5041	0.4472	0.6893	0.5304	0.7423	1.85	0.112	0.9017	0.1996	1.0366	0.445	0.3077	1.3701	2.3516
AC018552.3	0	0	0	0	0	0	0	0	0	0	0.1305	0	0	0	0	0	0	0	0	0.0261	0.0366	0	0	0	0	0	0	0	0	0	0	0	0.0559	0	0	0.0039	0	0.0306	0	0	0	0	0	0	0	0	0	0.0282	0.0115
AC005954.2	0	0.0257	0.0315	0	0	0	0	0	0	0	0.0457	0	0.0328	0	0	0	0	0	0	0	0	0	0	0	0	0	0	0	0	0	0	0	0	0	0	0	0	0	0	0	0	0	0	0	0	0	0	0	0
AF121898.1	0	0	0	0	0	0	0	0	0	0	0	0.0135	0	0	0	0	0	0	0	0	0	0	0	0	0	0	0	0	0	0	0	0	0	0	0	0	0	0	0	0	0	0	0.0119	0	0	0	0	0.0089	0
AC026787.1	0	0	0	0	0	0	0	0	0	0	0	0	0	0	0	0	0	0	0	0	0	0	0	0	0	0	0	0	0	0	0	0	0	0	0	0	0	0	0	0	0	0	0	0	0	0	0	0	0
TRDN-AS1	0	0	0	0	0	0	0	0	0	0	0	0	0	0	0	0	0	0	0	0	0	0	0	0	0	0	0	0	0	0	0	0	0	0	0	0	0	0	0	0	0	0	0	0	0	0	0	0	0
TGFB3-AS1	0.056	0.0668	0.101	0.5246	0.075	0.1754	0.1634	0.6307	0.259	0.4322	0.2393	0.2737	0.2027	0.0394	0.0932	0.1386	0.0599	0.0866	0.0539	0	0.0532	0.1916	0.0197	0.2866	0.067	0.1124	0	0.0296	0.0792	0.0815	0	0.1455	0.0686	0.0996	0.1321	0	0.2379	0.0059	0.0642	0.0946	0.1316	0.3218	0.1572	0.1436	0.096	0.0601	0.3194	0	0.0851
AC109597.2	0	0	0	0.0815	0	0	0	0	0	0	0	0	0	0	0	0.0766	0.1258	0	0	0	0	0	0.2276	0	0.0316	0.0352	0	0.0281	0	0.0593	0	0.035	0	0	0	0.0363	0.0326	0	0	0.0649	0.0757	0	0	0.0412	0.02	0	0	0.0338	0
AL359851.1	0.018	0.0001	0.0083	0.0081	0	0	0.0186	0	0	0.0086	0	0	0	0	0	0	0	0	0	0	0	0	0.0059	0	0	0	0	0	0	0.0059	0	0	0	0	0	0	0.006	0	0	0.006	0	0	0.0084	0	0	0	0	0	0
AC010634.1	0	0	0	0	0	0	0	0	0	0	0	0	0	0	0	0	0	0	0	0	0	0	0	0	0	0	0	0	0	0	0	0	0	0	0	0	0	0	0	0	0	0	0	0	0	0	0	0	0
LINC02133	0.0242	0.0059	0.0608	0.0725	0.1317	0.0106	0.1157	0.2307	0.0954	0.0349	0.0378	0.0639	0.0327	0.0231	0.0901	0.0405	0.0169	0.0196	0.0532	0.0477	0.0243	0.0492	0.004	0.0541	0.0371	0.042	0.0119	0	0.0639	0.0397	0.0136	0.0837	0.0261	0.1139	0.0905	0	0.0673	0.0162	0.0148	0.0058	0.0409	0.022	0.0741	0.1161	0.0103	0.0244	0.0631	0.0414	0.0801
AL157394.1	1.5504	2.3539	1.6441	2.3379	1.3002	0.8298	2.0517	1.9492	1.5035	1.4616	2.4103	2.0332	3.2109	0.5613	2.7876	1.1732	1.3025	1.5661	0.6518	0.5818	0.7388	0.5731	1.4516	0.9617	0.8384	0.5092	1.3423	0.9374	0.9419	1.3224	0.7609	1.0033	0.6423	0.9725	1.2611	1.1679	0.6717	1.4071	1.0395	0.9142	0.7062	0.7705	1.2715	0.6938	1.0869	1.8834	0.9797	0.9094	0.4781
AC073111.1	0	0	0	0	0	0	0	0	0	0.0496	0	0	0	0	0	0	0	0.0454	0	0	0	0	0	0	0.0098	0	0.1094	0	0	0	0.0152	0.0375	0	0	0	0.0801	0	0	0	0.1432	0	0	0	0.0332	0	0	0	0.112	0
AC025030.2	0	0	0	0	0	0	0	0	0	0	0	0	0	0	0	0	0	0	0	0	0	0	0	0	0	0	0	0	0	0	0	0	0	0	0	0	0	0	0	0	0	0	0	0	0	0	0	0	0
AC008443.5	0.5211	0.8962	0.274	0.5015	0.2096	0.2712	0.0956	0.8325	0.237	0.2595	0.646	0.5656	0.329	0.0746	0.4805	0.2034	0.3936	0.3913	0.5072	0.451	0.5945	0.0681	0.2637	0.3598	0.3825	0.2573	0.3266	0.1652	0.4684	0.2827	0.3043	0.3219	0.3334	0.2225	0.1056	0.1706	0.5547	0.2377	0.4915	0.2004	0.5182	0.3939	0.3674	0.3125	0.217	0.1218	0.1694	0.3706	0.5169
BX546450.1	0.1243	0	0	0	0	0	0.0964	0	0	0	0.0914	0	0	0	0	0	0	0	0	0	0	0	0	0	0	0	0	0	0	0	0	0	0.0177	0	0	0	0	0	0	0	0	0	0	0	0	0	0	0	0
AL645465.1	6.3199	8.8047	6.766	8.8155	8.4542	6.5885	6.139	6.9646	5.9595	6.2263	8.8924	8.4564	10.0419	5.8675	9.3724	3.4804	4.89	5.3318	7.2015	5.0551	6.0718	6.6763	7.262	5.4703	3.9375	4.6783	6.5233	6.9276	5.1446	5.2416	6.4578	5.49	4.548	4.6478	3.863	4.1895	5.3117	5.0949	5.2253	5.4566	5.0576	6.0246	5.0031	6.175	4.9901	6.326	4.5785	5.72	3.874
DIAPH3-AS1	0	0.011	0	0	0	0	0	0	0	0	0	0	0	0	0	0	0	0.0402	0	0	0	0	0.0241	0	0	0.0073	0	0	0	0	0	0	0	0	0	0	0	0.0263	0	0	0	0	0	0	0	0.0251	0	0	0
RAD21-AS1	0.0328	0.0352	0.0617	0.06	0.043	0.0522	0.0164	0	0	0.0212	0.0433	0.0822	0.029	0.0805	0.0534	0.0325	0.0706	0.0745	0.0848	0.2847	0.2209	0.1059	0.0439	0.0457	0.0976	0.0786	0.084	0.1042	0.068	0.0732	0.0451	0.0875	0.018	0.0613	0.0249	0.0599	0.1139	0.0839	0.055	0.1029	0.0779	0.0884	0.0414	0.0995	0.0183	0.0656	0.0308	0.0462	0.1709
AL158154.2	0	0	0	0	0	0	0	0	0	0	0	0	0	0	0	0	0	0	0	0	0	0	0	0	0	0	0	0	0	0	0	0	0	0	0	0	0	0	0	0	0	0	0	0	0	0	0	0	0
AC134312.6	0.0334	0	0	0	0	0.0452	0	0	0	0	0.0494	0	0	0.061	0.0749	0.0048	0	0	0.0243	0	0	0	0.0694	0	0.0647	0.0323	0.0699	0.0531	0	0.0297	0.0519	0.0439	0	0.0777	0.073	0.0758	0	0	0.0904	0.0295	0.0174	0	0	0	0	0.0665	0.0186	0	0
AC107909.2	0	0	0	0	0	0	0	0	0	0	0	0	0	0	0	0	0	0	0	0	0	0	0	0	0	0	0	0	0	0	0	0	0	0	0	0	0	0	0.0452	0	0	0	0	0	0	0	0	0	0
AL355773.1	0.0558	0	0.054	0.049	0.0507	0.1119	0.0951	0.1733	0.1425	0.1465	0.0974	0.0871	0.0905	0.0324	0.1501	0	0	0	0.0283	0.0269	0	0.0631	0.0646	0	0.0463	0.0707	0	0.0371	0	0.031	0.0324	0.1057	0	0	0	0.0304	0	0.0622	0.0666	0.058	0	0.0248	0	0	0.0437	0	0	0	0.0655
ADNP-AS1	0.4242	0.3431	0.4792	0.3681	0.554	0.4296	0.4236	0.2065	0.4301	0.3842	0.2468	0.7069	0.2518	0.2188	0.3156	0.1693	0.2041	0.1009	0.353	0.3278	0.0809	0.1203	0.3318	0.34	0.1538	0.1174	0.1671	0.101	0.3466	0.2076	0.2837	0.286	0.3761	0.7606	0.0569	0.3602	0.2906	0.2165	0.1918	0.149	0.1163	0.3403	0.4246	0.5194	0.2925	0.3311	0.2377	0.465	0.0882
AC078785.1	0.3262	0.3668	0.1698	0.4725	0.3339	0.4325	0.2143	0.2931	0.4161	0.5202	0.368	0.323	0.3398	0.1181	0.1945	0.0905	0.0433	0.1115	0.0312	0.1013	0.0759	0.1178	0.124	0.234	0.0578	0.1053	0.0853	0.0608	0.0868	0.098	0.1034	0.2131	0.1879	0.0689	0.0485	0.1103	0.2135	0.0598	0.0668	0.1568	0.0431	0.2942	0.3032	0.5177	0.1235	0.1917	0.2649	0.0799	0.0864
LINC01258	0	0	0.0202	0.0288	0	0.0113	0	0.0073	0	0.0221	0.0213	0	0.0066	0	0	0	0	0	0	0	0	0	0	0	0	0.0028	0	0	0	0	0	0	0	0.007	0	0.0039	0.0073	0	0	0	0	0.0051	0.0288	0.0186	0	0.0287	0	0	0.0348
AC090371.1	0	0	0	0	0	0.0201	0	0	0	0	0	0	0	0	0	0	0	0	0	0	0	0	0	0	0	0	0	0	0	0	0	0	0	0	0	0	0	0	0	0	0	0	0	0	0	0	0	0	0
C2CD4D-AS1	3.8608	2.8454	2.3742	5.4076	1.5582	2.5014	3.5757	2.1638	7.0843	3.7092	3.0642	5.4277	1.2317	0.8418	1.4084	1.3293	1.0634	0.5847	0.8992	0.6444	0.6052	0.7662	1.164	0.4413	0.8343	0.9044	0.9739	0.6936	0.4002	0.4745	0.6553	0.98	1.4328	1.4984	0.5553	0.9121	0.9219	0.3254	1.611	0.7864	0.4246	2.3865	1.8334	3.0054	1.4122	1.852	1.5928	0.6471	0.8004
AC127024.5	2.5182	3.9209	5.1903	6.0887	3.6841	6.8875	1.3701	4.8439	3.7394	6.9964	7.0975	8.155	5.4907	2.3658	4.1984	2.8229	4.0209	2.2685	3.1006	2.11	1.6811	2.9102	3.16	3.4383	2.1458	1.6264	4.1228	1.8881	1.9711	1.6756	2.2051	3.9239	3.0473	4.0085	1.5148	1.0511	4.7152	2.0553	3.5439	2.5096	2.9879	6.9997	3.9683	4.0111	2.4603	2.6186	4.9297	2.714	2.7962
VSTM2A-OT1	0	0	0	0	0	0	0	0	0	0	0	0	0	0	0	0	0	0	0	0	0	0	0	0	0	0	0	0	0	0	0	0	0	0	0	0	0	0	0	0	0	0	0	0	0	0	0	0	0
AC129807.1	0	0	0	0	0	0	0	0	0	0	0	0	0	0	0	0	0	0	0	0	0	0	0	0	0	0	0	0	0	0	0	0	0	0	0	0	0	0	0.0377	0	0	0	0	0	0	0	0	0	0.0308
AC009185.1	0.3474	0.1698	0.3688	0.2089	0.386	0.2389	0.0645	0.1632	0.2472	0.4115	0.4929	0.0805	0.2815	0.1072	0.3866	0.0758	0.1249	0.1815	0.0961	0.1931	0.2413	0.0399	0.0956	0.2627	0.0959	0.1011	0.109	0.123	0.1976	0.0566	0.1209	0.1815	0.1105	0.2122	0.3547	0.2321	0.113	0.0619	0.0703	0.0899	0.0855	0.0404	0.2643	0.1919	0.1576	0.0998	0.184	0.2793	0.3264
AP000897.1	0.0557	0.1881	0.1087	0.131	0.081	0.0498	0.3175	0.0263	0.1769	0.1065	0.1075	0.059	0.1215	0.088	0	0.0613	0.0319	0.0477	0.0388	0	0	0.0437	0.0367	0.0478	0.0727	0	0.0385	0.0323	0.019	0.0368	0.0829	0.1474	0	0.1699	0.078	0	0.0187	0	0.0277	0.125	0.0831	0.0248	0.1098	0.1208	0.2146	0.0549	0.0623	0	0.0226
AP000355.1	0.5944	0.2011	0.8754	0.4694	5.8918	1.0278	1.8482	1.2719	0.2909	0.657	1.6914	1.2093	1.4336	0.2645	4.3135	1.1696	1.2162	0.8762	1.2064	1.0533	0.292	0.9641	0.2133	1.2317	0.3689	0.9578	0.512	0.7041	1.1395	0.7698	0.1759	0.9182	1.19	0.8061	1.2143	2.6365	0.2456	2.2076	1.44	0.2455	0.8761	0.478	1.0552	1.4519	0.8805	0.525	0.3961	0.5199	1.3087
AL020993.1	0	0	0	0	0	0	0.2221	0.7376	0.0686	0	0	0	0	0.0506	0	0	0	0	0	0.3888	0	0	0	0	0.0099	0.0763	0	0	0	0	0	0	0	0	0	0	0	0	0	0	0	0	0	0	0	0	0	0	0.1785
AC004540.1	0.1456	0.1831	0.0679	0.154	0.107	0.1164	0.0727	0.2522	0.114	0.107	0.1644	0.1825	0.2542	0.2668	0.0693	0.1885	0.2441	0.138	0.1069	0.1303	0.1328	0.2743	0.133	0.2006	0.1486	0.1224	0.2195	0.0939	0.1968	0.1339	0.192	0.1621	0.1497	0.1682	0.1476	0.1605	0.1162	0.1801	0.1764	0.2709	0.1617	0.2234	0.212	0.0998	0.1371	0.1403	0.2076	0.2412	0.149
AC092490.2	0.0614	0.0366	0	0	0	0	0	0	0	0	0.0449	0.0488	0.0803	0	0	0.0672	0	0	0	0	0.1265	0.0628	0	0.0949	0	0.0307	0.0954	0	0	0.0607	0	0	0	0	0.1264	0	0.031	0	0.0457	0.0308	0	0	0	0.0391	0.1142	0	0.1275	0	0.0721
AC023158.1	0	0	0	0	0	0	0	0	0	0	0	0	0	0	0	0	0	0	0	0	0	0	0	0	0	0	0	0	0	0	0	0	0	0	0	0	0	0	0	0	0	0	0	0	0	0	0	0	0
LINC00967	0	0	0	0	0	0	0	0	0	0	0	0	0	0	0	0	0	0	0	0	0	0.0153	0.0148	0	0	0	0	0	0	0	0.0001	0	0	0.0086	0	0.0168	0	0	0	0	0	0	0.0314	0	0	0	0.0311	0	0
LINC01318	0	0	0	0	0.0423	0	0.0591	0	0	0	0	0	0	0	0	0	0	0	0	0	0.0494	0	0	0	0	0	0	0	0	0	0	0	0	0	0	0	0	0	0	0	0	0	0.0772	0	0	0	0	0	0
AL451042.1	0	0.018	0	0	0	0	0	0	0	0.0632	0	0.0437	0.0162	0.0534	0.1217	0.1417	0	0	0.0359	0	0	0.0282	0.0338	0	0.0078	0	0	0.0648	0	0.0373	0	0	0	0	0	0.0362	0.0275	0	0	0.0276	0	0	0.077	0	0	0.0801	0.002	0	0
AC011477.3	2.7384	2.1939	2.4118	3.75	1.6277	2.106	1.2126	1.5373	4.4122	2.0716	2.9647	1.7101	1.6485	1.0538	1.2976	1.3019	0.8995	1.4892	1.7393	0.6163	1.2652	0.7141	1.263	1.7442	1.0706	1.2702	0.802	1.1881	1.2752	1.3568	1.1274	1.7636	0.9925	1.7557	1.6145	1.0542	1.5136	0.724	1.3034	1.0032	1.4378	1.8469	1.6888	2.4943	1.1087	1.668	1.1086	1.5477	1.2851
AC125616.1	0	0	0	0	0	0	0	0	0	0	0	0	0	0	0	0	0	0	0	0	0	0	0	0	0	0	0	0	0	0	0	0	0	0	0	0	0	0	0	0	0	0	0	0	0	0	0	0	0
AC025038.1	0	0	0	0	0	0	0	0	0	0	0	0	0	0	0	0	0	0	0	0	0	0	0	0	0	0	0	0	0	0	0	0	0	0	0	0	0	0	0	0	0	0	0	0	0	0	0	0	0
LINC02370	0	0	0	0	0	0	0	0	0.0274	0	0.0122	0	0	0	0.0207	0.0001	0	0	0	0	0	0	0	0.0172	0	0	0.0346	0	0	0	0	0.0207	0	0	0	0.0026	0	0.0163	0	0	0	0	0	0.0291	0.012	0	0	0.0175	0
AC120498.2	0.1203	0.167	0.2444	0	0.0935	0.087	0.0187	0.3245	0.0819	0	0	0.1386	0.0071	0	0	0.0662	0.0698	0.1013	0.1224	0	0.2231	0	0.1166	0	0.0077	0.1362	0.0417	0	0.0449	0.0125	0.0078	0	0	0	0.0657	0	0.1147	0	0	0	0	0	0.0842	0.0361	0.0746	0	0	0	0.2846
AL122017.1	0.1942	0.2225	0.4487	0.213	1.1272	0.2746	1.1304	0.76	0.1815	0.2197	0.4259	0.1817	0.694	0.3542	0.7327	0.2087	0.3758	0.5387	0.2985	0.2099	0.1942	0.2272	0.4164	0.1484	0.1598	0.2381	0.1129	0.3406	0.2892	0.1047	0.1322	0.242	0.297	0.1448	0.1747	0.2245	0.2624	0.372	0.2926	0.2094	0.3847	0.1148	0.5175	0.2098	0.0709	0.1433	0.3288	0.2369	0.2946
AL513123.1	0	0	0	0	0	0	0	0	0	0	0	0	0	0	0	0	0	0	0	0	0	0	0	0	0	0	0	0	0	0	0	0	0	0	0	0	0	0	0	0	0	0	0	0	0	0	0	0	0
AC008569.1	0.7322	0.4503	0.9503	0.6853	0.9715	0.4084	0.8296	0.4956	0.7466	0.2532	1.0753	0.9623	1.1235	0.6207	0.4193	0.436	0.6288	0.5163	0.2897	0.9158	0.4281	0.4599	0.7344	0.8519	0.7678	0.3979	0.2512	0.4896	0.8061	0.6752	0.4311	1.0972	1.0091	0.9415	0.7693	1.3743	0.4006	0.7929	0.6266	0.2261	1.0217	0.758	0.247	0.8453	0.2012	0.5009	1.0001	0.7962	1.0584
AC009060.1	0	0	0	0	0.0196	0	0.0093	0	0	0.0086	0.0176	0	0	0.006	0	0.0269	0	0	0	0	0.0067	0.0123	0	0.0186	0.0176	0.0065	0.0152	0.0209	0	0.0059	0.0088	0.0195	0.0312	0.0299	0.0112	0.0135	0.0181	0.0427	0	0.0121	0.0141	0.0161	0	0.0108	0	0.0237	0.0013	0	0.0115
AC079328.2	0.0433	0	0	0	0	0	0	0	0.0227	0	0	0	0	0	0	0	0	0	0	0	0	0	0	0	0	0.0064	0	0	0	0.0191	0	0.047	0	0	0	0	0	0	0	0	0	0	0	0	0	0	0	0	0
AC141273.1	0	0	0	0	0	0	0	0	0	0	0	0	0	0	0	0	0	0	0	0	0	0	0	0	0	0	0	0	0	0	0	0	0	0	0	0	0	0	0	0	0	0	0	0	0	0	0	0	0
AL589946.1	0	0	0	0	0	0	0	0	0	0	0	0	0	0	0	0	0	0	0	0	0	0	0	0	0	0	0	0	0	0	0	0	0	0	0	0	0	0	0	0	0	0	0	0	0	0	0	0	0
AC079329.1	0	0	0	0	0	0	0	0	0	0	0	0	0	0	0	0	0	0	0	0	0	0.0307	0	0	0.088	0	0	0	0	0	0	0	0.1243	0	0.1296	0	0	0	0.0326	0	0	0	0.0264	0	0.1593	0	0	0	0
AC090630.1	0.06	0.143	0.0418	0.2357	0.2342	0.0575	0.0172	0.6064	0.0817	0.6681	0.1472	0.2742	0.6094	0.2797	0.2903	0.1241	0	0.1277	0	0.0582	0.0619	0.2067	0.1036	0.1237	0.0696	0.0653	0.0933	0.291	0.0503	0.1001	0.2213	0.2927	0	0	0.0841	0.2713	0.0303	0	0	0	0.1632	0	0	0	0.2918	0.1183	0.0625	0	0.3403
ANKRD44-AS1	1.8147	1.0224	1.0064	2.0872	0.3669	1.8761	0.292	0.8534	2.9405	1.2648	1.8518	0.9703	0.4474	0	1.0549	0	0.1126	0.2132	0.2693	0.0319	0	0.0337	0.1954	0.5234	0.01	0	0.0617	0.1976	0.0683	0.1303	0.195	0.6052	0.1984	0.141	0.1321	0.0739	0	0	0.4902	0.182	0.0771	0.5029	0.0921	1.2193	0.1632	0.0649	0.2643	0.2756	0.1121
AC126323.3	0	0	0	0.0488	0	0	0	0	0.0047	0	0	0	0	0	0	0	0	0	0	0	0	0	0	0	0	0	0	0	0	0	0	0	0	0	0	0	0.0268	0	0	0	0	0	0	0	0	0	0	0	0
AC012063.1	0.563	0.5487	0.4684	0.5842	0.2965	0.5869	0.339	0.3504	0.8007	0.3543	0.6896	0.6324	0.6719	0.3381	0.5085	0.2252	0.4314	0.4118	0.5333	0.3404	0.4229	0.2794	0.2152	0.4872	0.2482	0.2839	0.3181	0.2918	0.2195	0.1642	0.2461	0.3812	0.3681	0.44	0.2793	0.2004	0.41	0.2066	0.4366	0.3567	0.2924	0.3277	0.4998	0.3863	0.3643	0.3721	0.3789	0.3807	0.3035
AL109924.1	0	0	0	0	0	0	0	0	0	0	0	0	0	0	0	0	0	0	0	0	0	0	0	0	0	0	0	0	0	0	0	0	0	0	0	0	0	0	0	0	0	0	0	0	0	0	0	0	0
MIR122HG	0	0	0	0	0	0	0	0	0	0	0	0	0	0	0	0	0	0	0	0	0	0	0	0	0	0	0	0	0	0	0	0	0	0	0	0	0	0	0	0	0	0	0	0	0	0	0	0	0
AC002306.1	0.0311	0	0	0	0	0	0	0	0	0.0223	0.0114	0.0123	0	0	0	0	0	0	0.0162	0.0075	0.048	0.0109	0	0	0	0	0	0	0.0238	0.0138	0.0308	0	0.0161	0.0179	0.0504	0	0.0157	0	0	0.0156	0	0	0	0	0	0	0	0.0163	0.0188
AC004147.1	0	0	0	0	0	0	0.0754	0	0	0	0	0	0	0	0	0	0	0	0	0	0	0	0	0	0	0	0	0	0	0	0	0	0	0	0	0	0	0	0	0.0176	0	0	0	0	0	0	0	0	0
AC069366.2	1.6102	1.8495	2.3382	2.6379	2.5159	2.4433	3.4481	2.6626	2.9389	2.913	3.0975	2.0522	3.2283	3.6836	5.8621	1.4297	3.0429	3.3894	2.8905	4.9216	3.8726	4.0355	4.3321	1.1998	2.0181	3.3864	2.7499	2.4075	3.4728	2.6014	2.0654	2.3793	1.462	3.6571	3.293	3.0526	1.9901	3.5343	3.471	4.2161	3.8956	2.4101	5.8747	2.8093	5.3597	2.834	3.4821	4.1605	5.9827
AC099518.4	0.0405	0.0164	0.059	0	0	0.036	0.0334	0.0975	0.089	0.0309	0.0315	0.1354	0.0892	0.0127	0	0.0843	0	0	0.0231	0.0682	0.1266	0.0883	0.0883	0.1639	0.1304	0.0543	0	0.1255	0.0231	0.046	0.0794	0.0308	0.0346	0.0743	0	0.0921	0.0955	0.0642	0.0151	0.0475	0.0678	0.0736	0.0051	0.0387	0.0211	0.1203	0	0.0946	0.1233
AC090515.5	0.0103	0.0397	0	0	0.0967	0.0892	0.0351	1.0023	0	0.0807	0.0356	0.0862	0	0	0.3189	0.127	0.4046	0.2087	0.0486	0.2579	0.1533	0	0.0606	0.1211	0.1919	0.0362	0	0.0732	0.0337	0.1255	0.0571	0.0819	0	0.0816	0.072	0.0508	0.0433	0.0751	0.1289	0	0.2367	0.0658	0.2198	0.1414	0.1746	0.2024	0.2606	0.1613	0.1247
AC007376.2	0	0	0.0216	0	0.0012	0.0033	0.0482	0.1964	0.1249	0.0497	0	0	0.0076	0.6417	0.2217	0.5198	0.1483	0.334	0.2643	0.1875	0.1855	0.0906	0.0977	0.3612	0.3423	0.3402	0.0641	0.1752	0.9355	0.0557	0.2598	0.2647	0.2566	0.2979	0.3134	0.5333	0.3652	0.6447	0.1731	0.1484	0.8304	0.2137	1.0769	0.5547	0.8745	0.2589	0.2128	0.4041	1.2641
LINC02448	0	0	0	0	0	0	0	0	0	0	0	0	0	0	0	0	0	0	0	0	0	0	0	0	0	0	0	0	0	0	0	0	0	0	0	0	0	0	0	0	0	0	0	0	0	0	0	0	0
LINC02235	0	0.0793	0	0.0869	0.0467	0	0	0	0	0.0535	0.0941	0	0	0	0.116	0	0	0.0826	0	0	0	0	0.0318	0	0	0.035	0	0	0.093	0	0	0	0	0.074	0	0	0	0	0.1436	0.0245	0	0	0.0899	0	0.0797	0.1267	0	0.0629	0
L3MBTL4-AS1	0.0293	0.0175	0.0405	0	0	0	0	0.0072	0.0199	0.042	0	0	0.0096	0	0	0	0.034	0	0	0.0426	0	0	0.029	0	0.0143	0.016	0.0304	0	0	0	0	0	0.0152	0	0.0158	0	0.0296	0.0083	0.0436	0.0147	0.0172	0	0.041	0.018	0	0.0289	0.0153	0.0613	0
AC009365.3	0	0	0	0	0	0	0	0	0	0	0	0	0	0	0	0	0	0	0	0.0323	0	0	0	0	0	0	0	0	0.1019	0	0	0	0	0	0	0	0	0	0	0	0	0	0	0.0694	0	0.0197	0	0	0.0051
LINC01290	0	0	0.3027	0	0.1903	0.04	0	0.0845	0.084	0	0.0262	0	0	0	0.0393	0.1217	0	0	0	0	0	0.0305	0.0269	0	0.146	0	0.0615	0.0664	0	0	0	0.1031	0.048	0.2284	0.0106	0.0335	0.0939	0.0677	0.0626	0.0671	0	0.0418	0.0618	0.2436	0	0	0.0829	0.005	0
EWSAT1	0.021	0.0537	0.0351	0.0776	0.0305	0.0113	0.0261	0.0172	0.0514	0.0663	0.0062	0.0253	0.0665	0.1517	0.0076	0.0561	0.0244	0.0216	0.0351	0	0.0173	0.0516	0.0083	0.0476	0.0208	0.0685	0.0131	0.0248	0.0122	0.0166	0.05	0.0007	0.0332	0.029	0.0091	0.0378	0.0631	0.0334	0.0626	0.0169	0	0.0379	0.0294	0.0444	0.0413	0.0579	0.0939	0.0704	0.0204
AL035420.1	0	0.0868	0	0	0.0142	0.1025	0	0.0046	0.059	0.0311	0	0	0.0601	0.0122	0.0598	0.0474	0.0181	0	0	0.0809	0.0223	0.0666	0.0127	0	0.0019	0.0484	0	0.0723	0	0.0105	0.0215	0.042	0.0944	0.0749	0.0703	0	0.0816	0	0.0478	0	0.1209	0	0.0015	0.1662	0.0508	0.0214	0.0235	0.0011	0.0519
AL358334.3	0	0	0	0	0.0407	0	0	0	0	0	0.1213	0.1317	0.0421	0	0	0	0.064	0	0	0	0	0	0	0	0	0	0	0	0	0	0.0556	0	0	0	0	0	0	0	0	0	0.0095	0	0.0392	0	0	0	0.0458	0.0293	0
AC002064.3	0	0	0	0	0	0	0	0	0	0	0	0	0	0	0	0	0.0198	0	0	0	0	0	0	0	0.0081	0	0	0	0	0	0	0	0	0	0	0	0.0361	0	0	0	0	0	0	0	0	0	0	0	0
MIR2117HG	0	0	0	0	0	0	0	0	0	0	0	0	0	0	0.0016	0	0	0	0	0	0	0	0	0	0	0	0	0	0	0.0199	0	0	0.0307	0	0	0	0	0	0	0	0	0	0	0	0	0	0	0	0
LINC02025	0	0	0	0	0	0	0	0	0	0	0	0	0	0	0	0	0	0	0	0	0	0	0	0	0	0	0	0	0	0	0	0	0	0	0	0	0	0	0	0	0	0	0	0	0	0	0	0	0
AC010608.1	0	0	0	0	0	0	0	0	0	0	0	0	0	0	0	0	0	0	0	0	0	0	0	0	0	0	0	0	0	0	0	0	0	0	0	0	0	0	0	0	0	0	0	0	0	0	0	0	0
AC025154.1	0	0	0	0	0.0777	0	0	0.0057	0	0	0.0392	0	0	0	0	0	0	0	0	0	0	0	0	0	0	0	0	0	0	0	0	0	0	0	0	0	0	0.0367	0	0	0	0	0	0	0	0	0	0	0
AL157912.1	0	0	0	0	0	0.1464	0	0.0387	0.2976	0	0	0	0	0	0	0	0.0935	0.0573	0	0.0265	0	0	0.0811	0.1408	0	0.0297	0	0	0	0.0073	0	0	0	0.0315	0.0296	0	0	0	0	0	0.0026	0.073	0	0.0324	0	0.0315	0	0	0
AC093074.1	0	0.0385	0	0	0	0	0	0	0	0	0	0	0.0687	0.0271	0	0	0.125	0	0	0	0	0	0	0	0	0	0	0	0	0	0.0267	0	0	0	0	0	0	0	0	0	0	0	0	0	0.0244	0	0	0	0.0655
AC023043.1	0	0	0	0	0	0	0	0	0	0	0.108	0	0	0	0.0888	0	0	0	0	0	0	0	0	0	0	0	0.051	0.0427	0	0	0	0	0	0	0	0	0	0	0.0732	0	0	0	0	0.0627	0	0	0.1024	0	0
LINC01905	0	0	0	0	0	0	0	0	0	0	0	0	0	0	0	0	0.0278	0	0	0	0	0	0	0	0	0	0	0	0	0	0	0	0	0	0	0	0	0	0	0	0	0	0	0	0	0	0	0	0
BCAR3-AS1	0.1609	0.1108	0.3541	0.2934	0.4574	0.4813	0.3514	1.1433	0.3016	0.2941	0.2899	0.3961	0.4171	0.2821	0.4101	0.2038	0.3016	0.1332	0.2935	0.2955	0.0634	0.2361	0.1671	0.3308	0.2296	0.2746	0.1659	0.1614	0.2401	0.2807	0.3361	0.1635	0.1297	0.2351	0.0768	0.1319	0.3885	0.2491	0.2872	0.1413	0.1266	0.248	0.5213	0.523	0.2502	0.2302	0.2301	0.2732	0.2705
LINC01910	0	0	0	0.0077	0	0	0	0	0	0	0	0	0	0	0	0	0	0	0	0	0	0	0	0	0.0111	0	0	0	0	0	0	0	0	0	0	0	0	0	0	0	0	0	0	0	0	0	0	0	0.0138
PROSER2-AS1	0.0229	0.0065	0.0029	0	0.0863	0	0	0.0557	0.0244	0.0262	0.0535	0.0146	0.0388	0.0473	0.0331	0.0251	0.0053	0.0097	0.0383	0.0264	0	0.0422	0.0336	0.048	0.0181	0.0249	0.0405	0.0365	0.0094	0.0181	0.0634	0.049	0.0095	0.0402	0.0234	0.0358	0.073	0.0104	0.0409	0.038	0.0107	0.0673	0.0207	0.0236	0.0066	0.0271	0.0542	0.0096	0.0261
AC053527.2	0.5501	0.6877	1.0236	0.3665	0.3676	0.7852	0.2777	0.2795	0.7799	0.7326	0.9996	0.5722	0.6175	0.2213	0.7623	0.2282	0.2681	0.6151	0.4698	0.3104	0.1025	0.339	0.4075	0.3274	0.4787	0.2144	0.2304	0.5754	0.2809	0.2439	0.381	0.7611	0.2438	0.2396	0.4925	0.1633	0.3556	0.1478	0.3389	0.1837	0.3331	0.5738	0.8091	0.5054	0.3803	0.3278	0.5858	0.3581	0.1678
AL161719.1	0	0	0	0	0	0.1042	0	0	0	0	0.139	0	0.0056	0	0	0	0	0	0	0	0	0	0	0	0	0	0	0	0	0	0	0	0	0	0.0299	0	0	0	0	0	0.0242	0	0	0	0	0	0	0	0
AC239800.2	0.279	0.7322	0.3875	1.3548	0.3831	0.8812	0.2503	0.3249	0.8092	0.7584	0.3901	0.6993	0.3292	0.0604	0.1259	0.0614	0.0972	0.0773	0.18	0.1083	0.0719	0.1484	0.1674	0.2589	0.0743	0.081	0.1012	0.1561	0.1074	0.1358	0.0921	0.0605	0.11	0.1872	0.0755	0.0735	0.0568	0.1602	0.3257	0.154	0.0633	0.0746	0.2431	0.3917	0.0921	0.0743	0.0337	0.0584	0.1358
AC099344.2	0.0203	0	0	0	0	0	0	0	0	0	0	0.076	0.0141	0	0	0	0	0	0.0499	0	0	0.049	0.0845	0	0	0	0.0149	0	0	0	0.0126	0.0518	0	0.0275	0.0517	0	0	0	0	0	0	0	0	0.0424	0	0	0.0117	0	0.0509
AC021491.3	0	0	0	0	0	0	0	0	0	0	0	0	0	0	0	0	0	0	0	0	0	0	0	0	0	0	0	0	0	0	0	0	0	0	0	0	0	0	0	0	0	0	0	0	0	0	0.02	0	0.125
AC027601.3	0	0	0	0	0.0062	0	0	0	0	0	0	0	0.0487	0	0	0	0.0382	0	0	0.0361	0	0	0	0	0	0	0.0193	0	0	0	0.0369	0	0	0	0	0	0	0.0422	0	0	0	0	0	0	0	0	0	0	0
LINC01470	0	0	0	0	0	0	0.0062	0.0053	0	0	0	0	0	0	0.0079	0	0	0	0.0039	0	0	0.0045	0	0	0	0	0	0	0	0	0	0	0	0	0.0048	0.0049	0	0.0044	0	0	0	0	0	0	0	0	0	0	0
AC025539.1	0.0335	0.0843	0.2456	0.1512	0.3554	0.1172	0.1345	0.4629	0.2603	0.2429	0.4886	0.4836	0.1555	0.226	0.1491	0.076	0.1465	0.0766	0.1068	0.2282	0.0808	0.0749	0.1648	0.1292	0.0438	0.2315	0.0999	0.0535	0.1145	0.0601	0.1072	0.352	0.093	0.0875	0.0242	0.0251	0.2314	0.1099	0.0539	0.2131	0.0741	0.0845	0.7292	0.181	0.1545	0.0326	0.0388	0.0429	0.0664
AL391335.1	1.8092	1.8117	6.3283	3.0465	2.7872	3.1184	2.2439	2.5491	2.729	2.7384	4.7554	3.589	4.1285	2.0261	4.5985	1.6735	2.3967	1.8679	1.7012	2.6509	1.9488	2.3074	2.3494	1.7467	2.1462	2.6194	2.2564	1.3945	2.782	2.856	2.5634	1.4631	1.5456	1.2238	1.3765	2.3513	1.027	1.2245	1.4795	2.1947	2.1127	2.0149	2.1903	2.6379	1.6747	1.6233	1.3884	2.2092	2.0088
AC023442.2	0	0	0	0	0	0	0	0	0	0	0	0	0	0	0	0	0	0	0	0	0	0	0	0	0	0	0	0	0	0	0	0	0	0	0	0	0	0	0	0	0	0	0	0	0	0	0	0	0
AC136285.1	0	0	0	0	0	0	0	0	0	0	0	0	0	0	0	0	0	0	0	0	0	0	0	0	0	0	0	0	0	0	0	0	0	0	0	0	0	0	0	0	0	0	0	0	0	0	0	0	0
AC009119.1	0.2452	0.3007	0.1325	0.1748	0.2108	0.3353	0.1374	0.1808	0.2562	0.2481	0.1878	0.2138	0.2328	0.2815	0.0808	0.1541	0.1915	0.1369	0.1058	0.5248	0.2203	0.4109	0.2954	0.1601	0.2565	0.2347	0.1611	0.1636	0.2745	0.266	0.1358	0.1708	0.1128	0.2183	0.1482	0.1926	0.2938	0.2418	0.0177	0.2319	0.2804	0.0624	0.2348	0.15	0.3351	0.3252	0.2458	0.2241	0.3619
LINC02615	0.7872	0.6265	1.3936	1.1001	0.618	1.5026	0.8818	1.2337	1.4237	1.2048	0.9395	1.356	1.4368	0.3567	1.0629	1.0036	1.1629	0.8368	0.5579	0.2486	0.3466	0.3051	0.6333	0.8414	0.8037	0.6828	0.8604	0.3899	0.5128	0.5215	0.6468	1.2618	1.1258	1.6898	0.7861	0.8494	1.127	1.224	1.3212	1.0187	0.6718	1.3039	1.0678	0.5437	1.0288	1.1323	1.1422	1.0995	0.8504
AP003032.2	0	0	0	0	0	0	0	0	0	0	0	0	0	0	0	0.0339	0	0	0	0	0	0	0	0	0.0427	0	0	0	0	0	0	0.0237	0	0	0	0	0	0	0	0	0.0274	0	0	0	0	0	0	0	0
LINC01473	1.0469	1.0611	1.6062	1.2363	1.2091	1.6551	1.2368	1.4367	1.6258	1.4414	1.7406	1.2624	1.4775	0.7193	0.9507	0.2297	0.5503	0.6037	0.5269	0.44	0.451	0.5087	0.4922	0.5094	0.2921	0.5538	0.6732	0.3286	0.4336	0.2968	0.5631	0.5574	0.8515	0.6553	0.4279	0.3874	0.7971	0.4301	0.9408	0.6733	0.4885	0.7839	0.987	1.1426	0.4995	0.5558	0.604	0.625	0.413
LINC01189	0	0	0	0	0	0	0	0	0	0	0	0	0	0	0	0	0	0	0	0	0	0	0	0	0	0	0	0	0	0	0	0	0	0	0	0	0	0	0	0	0	0.012	0	0	0	0	0	0	0
AC091163.1	0.0186	0.1475	0.0617	0.0057	0.0752	0.0415	0	0	0.1011	0	0	0	0	0.0196	0	0	0.1218	0.0608	0	0.1174	0.0255	0	0.13	0.0102	0.0322	0.1078	0.048	0.2876	0	0.1218	0.0491	0.0008	0	0.114	0.011	0.0278	0.05	0.0281	0.0251	0.0062	0	0.0331	0	0.0862	0.0328	0.0878	0.058	0.0008	0.1436
AP002358.1	0.4933	0.4569	0.417	0.4997	0.4226	0.4009	0.1907	0.1663	0.3551	0.4083	0.5039	0.3055	0.3384	0.8955	0.7699	0.5254	0.759	0.7075	0.6946	1.0874	0.8124	0.868	0.505	0.7737	0.3502	0.6165	0.2843	0.4396	0.5333	0.4324	0.2427	0.7247	0.8611	0.5478	0.1998	1.4644	0.6023	0.5947	0.5168	0.6471	0.312	0.4384	0.5221	0.3691	0.3284	0.2909	0.4721	0.6265	0.6858
LINC01522	0	0	0	0	0	0	0	0	0	0	0	0	0	0	0	0	0	0	0	0	0	0	0	0	0	0	0	0	0	0	0	0	0	0	0	0	0	0	0	0	0	0	0	0	0	0	0	0	0
LINC00620	0	0	0	0	0	0	0	0	0	0	0	0	0	0	0	0	0	0	0	0	0	0	0	0	0	0	0	0	0	0	0	0	0	0	0	0	0	0	0	0	0	0	0	0	0	0	0	0	0
AC007570.1	0.3547	0.817	0.7189	1.7011	0.3411	0.9286	0.7446	0.9745	1.3737	0.751	0.5756	0.905	1.1246	0.2115	0.7243	0.5286	0.5696	0.8248	0.486	0.1898	0.2731	0.1391	0.4246	0.5907	0.3637	0.2931	0.2172	0.3952	0.1907	0.5897	0.1964	0.6025	0.433	0.4378	1.0037	0.349	0.7049	0.4147	0.2282	0.3518	0.3665	0.9172	0.3764	0.6637	0.2772	0.2984	0.263	0.4211	0.5067
AC096576.3	0	0	0	0	0	0	0	0	0	0	0	0	0	0	0	0	0	0	0	0	0	0	0	0	0	0	0	0	0	0	0	0	0	0	0	0	0	0	0	0	0	0	0	0	0	0	0	0	0
AC113346.1	0	0	0	0	0	0	0	0	0	0	0	0	0	0	0	0	0	0	0	0	0	0	0	0	0	0	0	0	0	0	0	0	0	0	0	0	0	0	0	0	0	0	0	0	0	0	0	0	0
AC010336.1	0.0916	0.3677	0.16	0.2775	0.1286	0.2589	0.1512	0.1146	0.3569	0.2283	0.1786	0.1557	0.0708	0.0444	0.1369	0.1981	0.1068	0.1105	0.1484	0.1314	0.1277	0.0614	0.0532	0.1267	0.1973	0.1381	0.0661	0.0741	0.1416	0.0423	0.0689	0.0959	0.0446	0.1189	0.0308	0.1933	0.1148	0.1219	0.1318	0.0508	0.0471	0.2061	0.1565	0.1748	0.1371	0.0872	0.1545	0.0564	0.137
AC010731.2	0	0	0	0	0	0	0	0	0	0	0	0	0	0	0	0	0	0	0	0	0	0	0	0	0	0	0	0	0	0	0	0	0	0	0	0	0	0	0	0	0	0	0	0	0	0	0	0	0
AC023824.4	0	0	0	0	0	0	0	0	0	0	0	0	0	0	0	0	0	0	0	0	0	0	0	0	0	0	0	0	0	0	0	0	0	0	0	0	0	0	0	0	0	0	0	0	0	0	0	0	0
LINC02482	1.7727	1.8283	1.7983	0.6256	0.9783	0.9337	0.7822	1.0035	1.5128	2.1441	1.5171	0.4782	0.9894	0.5685	1.1368	1.6305	1.3142	1.1986	1.6004	1.2734	0.7245	1.1221	1.184	0.9885	0.8062	1.8617	1.3137	0.6057	0.3689	0.9184	1.3185	0.8675	0.7822	0.8209	0.5741	0.8832	0.7638	0.6325	1.0148	1.354	0.7952	1.3575	0.8144	0.6936	0.8286	1.1292	1.2491	1.3413	0.781
AC092849.1	4.3774	3.3409	4.9496	4.593	6.2452	5.7625	21.2946	43.3257	7.4693	6.827	6.2521	3.3197	6.1068	3.4783	4.5392	4.1411	4.52	4.2911	4.2023	18.4767	7.0952	6.0469	2.9728	4.0621	5.1715	5.2443	2.4141	3.339	3.867	5.8677	1.9632	4.7291	3.9376	4.2693	2.6745	4.9359	3.1098	3.6858	5.0052	2.3461	5.1468	3.4431	5.8064	5.3883	3.9816	1.8863	4.118	3.675	4.758
AC011476.3	1.0984	2.9831	3.5676	2.8246	2.1047	3.5789	3.19	0.6724	5.4895	3.1982	4.409	2.1116	2.4671	1.8367	1.1918	2.558	2.449	0.8781	1.8202	2.4988	1.0812	0.8402	1.0331	1.4142	1.9471	3.7744	1.2119	1.5691	0.2546	0.5074	0.5671	1.6138	1.5014	3.2904	6.5726	14.0228	0.3366	2.2217	6.8579	0.762	3.9495	3.5401	4.0948	3.576	7.1364	2.2123	1.7488	0.2351	1.3242
AL139241.1	2.1532	1.8509	4.3798	4.4987	3.0373	3.2071	3.3875	5.4375	4.843	3.6234	4.2139	2.9773	2.9544	0.9093	2.5552	0.689	0.738	1.1748	0.7729	1.4151	0.3001	1.1695	0.7856	1.5507	0.7068	0.4683	1.0953	0.7308	0.6595	0.6812	0.4638	1.4743	0.9235	1.0533	0.681	0.4627	0.7949	0.4988	0.9802	0.4063	0.7461	1.7566	1.4805	1.9816	0.4363	0.9095	1.1093	0.3646	0.8783
AC055855.2	0.0887	0.1888	0.5356	0.047	0.4109	0.2524	0.1858	0.1853	0	0.0705	0.3372	0.248	0.955	0.0301	0.7681	0.1384	0.139	0.3465	0.2535	0.0166	0.2	0.1027	0.2557	0.0318	0.2345	0.0652	0.0518	0.2772	0.0762	0.0166	0.0594	0.1999	0.0258	0.2497	0.183	0.0306	0.1511	0	0.2378	0.0737	0.1362	0.2052	0.2443	0.2518	0.2407	0.1981	0.2495	0.0893	0.2551
AC104393.1	0	0	0.0163	0.1691	0.0853	0.0441	0	0	0	0	0	0	0.0177	0	0	0	0	0.0642	0.1226	0	0	0	0	0	0	0	0	0.1138	0	0	0	0	0	0.0615	0	0	0	0	0.1373	0	0	0	0.0822	0	0	0	0	0	0.0886
AC091059.1	0	0	0	0	0	0	0	0	0	0.1998	0	0	0	0	0	0	0	0	0	0	0	0	0	0	0	0	0	0	0	0	0	0	0	0	0	0	0.0675	0	0	0	0	0	0	0	0	0	0	0	0
AL031770.1	0	0	0.049	0	0	0	0	0	0	0	0	0	0	0	0	0	0	0	0	0	0	0	0	0	0	0	0	0	0	0	0	0.0191	0.0365	0	0	0	0	0	0	0	0	0	0	0	0	0	0	0	0
MAFG-DT	0.3709	0.4143	0.3185	0.2701	0.0663	0.3439	0.2441	0.2963	0.2904	0.2252	0.6309	0.3093	0.3437	0.2064	0.2927	0.3641	0.4934	0.2742	0.3326	1.1224	0.4065	0.2427	0.2626	0.2332	0.284	0.2635	0.2547	0.1978	0.2011	0.2804	0.1806	0.5292	0.2827	0.4864	0.2931	0.2994	0.3401	0.3144	0.4052	0.3087	0.2408	0.629	0.156	0.2217	0.2921	0.2147	0.4065	0.3216	0.37
LINC01928	0	0	0	0	0	0	0	0	0	0	0	0	0	0	0	0	0	0	0	0	0.0242	0	0	0	0	0	0	0	0	0	0	0	0	0	0	0	0	0	0	0	0	0	0	0	0	0	0	0	0
AL353732.1	0	0	0	0	0	0	0	0	0	0	0	0	0	0	0	0	0	0	0	0	0	0	0	0	0	0	0	0	0	0	0	0	0	0	0	0	0	0	0	0	0	0	0	0	0	0	0	0	0
AC096711.2	0	0	0.0969	0.2123	0.2723	0.1171	0.1023	0.0696	0.084	0.5891	0.268	0.2899	0.328	0.0388	0.0595	0.4586	0.1244	0.0424	0.1298	0	0.0384	0.1513	0.0653	0.4202	0.061	0	0	0	0.1012	0.141	0	0.1616	0.0301	0	0.1427	0	0.1208	0.1246	0.366	0.0993	0	0.1758	0	0.1957	0.245	0.0296	0.1511	0	0
AP000777.3	0.2013	0.6589	0.0374	0.322	0.0563	0.0474	0.0175	0.1931	0.6023	0.2393	0.1107	0.0063	0.1113	0.0257	0.2526	0.1298	0	0.0392	0.0318	0.0973	0.0905	0.1286	0.0214	0.1069	0.043	0.0129	0.0632	0.264	0.0611	0.0845	0.0499	0.0043	0.1262	0.1953	0.033	0.1175	0.2262	0.2308	0.0908	0.1558	0.1183	0.0407	0.0627	0.0471	0.2144	0.067	0.0318	0.0444	0.1206
MIR4713HG	0.0681	0.0887	0.0743	0.1339	0.0547	0.0973	0.0414	0.2117	0.0363	0.265	0.0879	0	0.116	0.0268	0.0082	0.0587	0.031	0.0274	0.0557	0	0	0.0273	0	0.1263	0.0376	0	0	0.0019	0	0.0264	0.0321	0.0934	0.0277	0.1442	0	0.0093	0.0229	0.1602	0	0.0665	0	0.1095	0.0388	0.0681	0.0331	0.0263	0	0	0.1234
AC105219.2	0	0	0	0	0	0	0	0.0312	0	0	0.0569	0.007	0	0	0	0	0.0465	0	0	0	0	0	0.0202	0	0	0	0	0	0	0	0	0	0	0	0	0	0	0	0	0	0	0	0.0263	0	0	0	0	0	0.0307
AL078590.1	0	0	0.0761	0.0841	0	0	0.0926	0.0885	0.0698	0.0323	0	0.0154	0	0	0	0	0	0.0422	0	0	0.0644	0.0358	0	0	0.0514	0	0.0648	0.072	0	0.0071	0	0.0058	0	0.0288	0	0	0.0631	0	0.0061	0.0628	0	0.0313	0.2349	0.0818	0	0.0373	0	0.0602	0
AF274573.1	0	0	0	0	0	0	0	0	0	0	0	0	0	0	0	0	0	0	0	0	0	0	0	0	0	0	0	0	0	0	0	0	0	0	0	0	0.0044	0	0	0	0	0	0	0	0	0	0	0	0
AC005486.1	0	0	0.0743	0.0834	0	0.0585	0	0.0147	0	0	0	0	0	0	0	0.0465	0.0708	0.1702	0	0.1325	0	0	0	0	0.2382	0	0	0	0	0.0624	0.075	0.0361	0.0719	0	0	0	0	0.0511	0	0.1037	0	0	0.0854	0	0.1109	0	0.0238	0	0.0717
AC109471.1	0	0	0	0	0	0	0	0	0	0	0	0	0	0	0	0	0	0	0	0	0	0	0	0	0	0	0.0256	0	0	0	0	0	0	0	0	0	0	0	0	0	0	0	0	0	0	0	0	0	0
LINC02290	0	0	0	0	0	0	0	0	0	0	0	0	0	0	0	0	0	0	0	0	0	0	0	0	0	0	0	0	0	0	0	0	0	0	0	0	0	0	0	0	0	0	0	0	0	0	0	0	0
AL358473.2	0	0.0351	0	0	0	0	0	0	0	0	0.016	0	0	0	0	0	0	0	0	0	0	0	0	0	0	0.0215	0	0.0512	0	0	0	0.0118	0.0719	0	0	0.0331	0	0.0706	0	0	0	0	0	0	0.0731	0.0108	0	0	0
AC068025.2	1.9538	1.7568	4.9775	5.622	5.7524	4.8114	5.4206	4.1894	5.0085	4.1427	5.4901	4.4706	6.4378	2.2685	6.9151	2.0472	3.0653	3.863	2.2988	2.8332	2.0464	3.3787	2.2873	2.5036	2.248	2.5013	1.7424	3.3637	2.0976	2.3654	2.0896	2.7578	2.8033	3.7481	2.7775	3.7341	2.2531	3.8035	4.0712	2.2062	2.7315	1.8529	3.82	3.4647	3.3515	2.4729	1.8364	2.452	3.3796
AC004817.1	0	0	0	0	0	0	0	0	0	0	0	0	0	0	0	0	0	0	0	0	0	0	0	0	0	0	0	0.0056	0	0	0	0	0	0	0	0	0	0	0	0	0	0	0	0	0	0	0	0	0
AC139712.1	0	0	0	0	0	0	0	0	0	0	0	0	0.0135	0	0	0	0	0	0	0	0	0.024	0	0	0	0.0064	0	0.0122	0	0	0	0	0	0	0	0	0	0	0	0	0	0	0	0	0	0	0	0	0
SLC16A12-AS1	0.0184	0	0	0	0.0823	0	0	0	0	0	0	0	0.0284	0	0	0	0	0	0	0	0	0	0	0	0	0	0	0	0	0	0	0	0	0	0	0	0	0	0	0	0	0	0	0	0.0269	0	0	0	0
LINC02116	0	0	0	0	0	0	0	0	0	0	0	0	0	0	0	0	0	0	0	0.0286	0	0	0	0	0	0	0	0	0	0	0	0	0	0	0	0	0	0	0	0	0	0	0	0	0	0	0	0	0
AC112198.3	0	0	0	0	0	0	0	0	0	0	0	0	0	0	0	0	0	0	0	0	0	0	0	0	0	0	0	0	0	0	0.0674	0	0	0	0	0	0	0	0	0	0	0	0	0	0	0	0	0	0
AC091564.6	0.1201	0.0385	0.2228	0.349	0.3776	0.0203	0.2919	0.4369	0.0426	0.1704	0.0945	0.06	0	0.554	0.173	0.5308	0.2052	0.1908	0.0933	2.0822	0.5828	0.4734	0.2363	0.0333	0.387	0.1402	0.4036	0.3747	0.3956	0.3613	0.0099	0.3773	0.1342	0.7265	0.2195	0.3839	0.3325	0.1315	0.4826	0.1594	0.5791	0.2763	0.4006	0.5455	0.2693	0.1549	0.2353	0.3659	0.8905
AL450998.3	0	0	0	0	0	0	0.0068	0	0	0	0	0	0.0304	0	0	0	0	0	0	0	0	0	0	0	0.0455	0	0	0	0	0.0338	0	0	0.0046	0.0438	0	0	0	0	0	0	0	0.031	0.0049	0	0	0	0	0	0.0282
AC113608.2	0	0	0	0	0	0	0	0	0	0	0	0	0	0	0	0	0	0	0	0	0	0	0	0	0	0	0	0	0	0	0	0	0	0	0	0	0	0	0	0	0	0	0	0	0	0	0	0	0
AC079760.1	0	0	0.0794	0.2205	0	0	0	0	0	0	0.0488	0.0695	0.097	0	0	0	0	0.0495	0	0	0	0.06	0.1467	0	0	0.0702	0	0.0393	0	0	0	0	0	0.093	0.0922	0.0366	0	0	0	0.0744	0	0	0	0	0	0	0.1459	0	0
AC025265.3	0	0	0	0	0	0	0	0	0.0301	0	0	0	0	0	0	0	0	0	0	0	0	0	0	0	0	0	0	0	0	0	0	0	0	0	0	0	0	0	0	0	0	0	0	0	0	0	0	0	0
AP002387.2	4.0563	2.988	2.6019	3.2724	1.8937	2.3764	1.5536	1.6419	2.6566	3.5871	3.8213	1.8756	2.7154	2.2249	2.0015	2.5165	2.4079	2.3366	2.7805	2.4295	1.915	1.745	2.0901	1.5948	2.3393	2.362	1.7782	1.4041	2.6168	2.3246	2.4305	1.5632	3.2565	1.3825	1.5574	1.8551	1.3522	1.4164	2.5541	1.3688	1.6127	2.496	0.9159	2.3746	2.2264	2.2428	1.9256	1.9679	1.5847
AP003548.1	0	0	0	0	0	0	0	0	0	0	0	0	0	0	0	0	0	0	0	0.0465	0	0	0	0	0.0024	0	0	0	0	0	0	0	0	0	0.0105	0	0.0144	0	0	0	0	0	0	0	0	0	0	0	0.0049
DENND6A-DT	0.0683	0.0191	0.0814	0.0832	0.091	0.0759	0.0521	0.1964	0.0332	0.1109	0.0599	0.1449	0.1119	0.0707	0.0801	0.0731	0.0657	0.1166	0.1097	0.4507	0.2189	0.1408	0.0682	0.0776	0.1942	0.0527	0.068	0.0261	0.3189	0.104	0.0542	0.05	0.0898	0.301	0.2068	0.2331	0.0272	0.1204	0.0691	0.0935	0.0659	0.0411	0.1178	0.0575	0.0237	0.0855	0.016	0.2238	0.1842
AC004160.1	0.0183	0.0351	0.0227	0.026	0.0021	0.052	0.0355	0.0259	0.0346	0.0037	0.0591	0.0038	0.0423	0.045	0.0278	0.0068	0.0293	0.017	0.014	0.0034	0	0.0141	0.0342	0.0201	0.0154	0.0148	0.0136	0.0081	0.0092	0.0297	0.0182	0.0151	0.0063	0.0422	0.005	0	0.0358	0.0125	0.0205	0.0151	0.0322	0.0399	0.0223	0.0279	0.0284	0	0.0433	0	0.0111
AC130456.5	0	0	0.0131	0.0476	0	0.0566	0	0	0	0	0	0	0	0	0	0	0	0	0.091	0	0.0566	0.0382	0	0	0	0.0639	0.185	0	0	0	0.0291	0.0417	0	0	0	0.0445	0.0572	0.0333	0	0.064	0.0344	0	0	0	0	0	0	0.0562	0
AC073842.1	0.674	0.2609	0.5022	0.7097	0.4683	0.4476	0.3525	1.0572	0.174	0.4874	0.2071	0.2359	0.8233	0.1649	0.4417	0.4523	0.3155	0.5555	0.1449	0.4693	0.0343	0.0766	0.0186	0.4797	0.2713	0.2493	0.1016	0.1511	0.0179	0.1079	0.1186	0.2605	0.0986	0.7422	0.0019	0.148	0.3301	0.4133	0.002	0.2334	0.0718	0.262	0.0619	0.8195	0.0309	0.2072	0.1911	0.236	0.4075
VCAN-AS1	0.0176	0.0791	0	0.1219	0.0248	0.0451	0.0723	0.0841	0.0114	0.1227	0.0162	0	0.0885	0.2838	0.1606	0.1568	0.039	0.0386	0.38	0.0166	0.167	0.1302	0.2894	0.0505	0.0769	0.0797	0.1024	0.1076	0.2302	0.2162	0.1517	0	0.1284	0.0826	0.0028	0.1296	0.1373	0.2722	0.0725	0.1303	0.2576	0.062	0.1775	0.0364	0.0949	0.1279	0.0775	0.2032	0.1587
AL139246.4	0.3179	0.4364	0.4752	0.2785	0.3116	0.7131	0.3385	1.2274	0.3775	0.5295	0.2696	0.6663	0.3858	0.0898	0.1541	0.0885	0.147	0.1539	0.2192	0.3865	0.1937	0.142	0.1196	0.3399	0.083	0.1903	0.077	0.0899	0.0682	0.1707	0.0659	0.0947	0.2261	0.0808	0.0262	0.1797	0.1344	0.0661	0.0989	0.0398	0	0.1203	0.0265	0.1245	0.3002	0.0574	0.1784	0.0305	0.2952
PHEX-AS1	0	0	0	0	0	0	0	0	0.0428	0	0	0	0.0411	0	0	0.0173	0	0	0	0	0	0	0	0	0	0	0	0	0	0	0	0	0	0	0.0169	0	0	0	0	0.0079	0	0	0	0	0	0	0	0	0
LINC01415	0.0507	0.0388	0.0613	0.049	0.155	0.0582	0.0337	0.0308	0.0394	0.0104	0.0371	0.0748	0.0426	0.1164	0.0915	0.0636	0.0757	0.0186	0.1096	0.0562	0.0597	0.0844	0.0717	0.0709	0.0496	0.1271	0.015	0.107	0.0814	0.0538	0.0365	0.0805	0.1352	0.0667	0.0243	0.1058	0.1133	0.0164	0.0647	0.12	0.0337	0.029	0.1014	0.1506	0.2057	0.1	0.1294	0.0645	0.0709
AL500522.1	0	0	0	0	0	0	0	0	0	0	0	0	0	0	0	0	0	0	0	0	0	0	0	0	0	0	0	0	0	0	0	0	0	0	0	0	0	0	0	0	0	0	0	0	0	0	0	0	0
FOXO6-AS1	0	0	0.1381	0.0077	0.0221	0	0	0	0.1485	0	0	0.0912	0.1949	0.1527	0	0.0205	0	0	0.0666	0	0	0.0389	0	0	0	0.0534	0.115	0.0558	0	0.0512	0.0377	0.1845	0.0789	0.0875	0	0	0.2113	0	0	0	0.0784	0	0.0739	0.2599	0	0	0	0.0398	0.0518
TTLL11-IT1	0.1046	0.0836	0.3891	0.3423	0.0414	0.1571	0.4056	0.5838	0.2728	0.4772	0.2999	0.2932	0.2363	0.0572	0.2602	0.1311	0.0548	0.204	0.0273	0.0828	0	0.0938	0.1032	0.176	0.1131	0.0775	0.1445	0.0358	0.0776	0.1003	0.0972	0.2217	0.2151	0.2119	0.0135	0.011	0.2208	0.1077	0.3144	0.0829	0.1266	0.1417	0.287	0.0314	0.2046	0.0366	0.1186	0.2038	0.1157
AL513412.1	1.9727	1.4826	5.0892	6.0927	5.4446	4.6712	5.1393	5.8046	4.8863	6.293	4.9562	6.9869	4.5978	1.0964	3.4704	2.2237	1.8989	1.7264	1.6877	1.247	0.8476	1.5548	1.9549	1.7596	1.4611	2.1577	1.6206	0.9554	1.2238	1.0343	1.2424	3.1828	2.3453	2.7542	1.5358	1.0582	2.2945	2.3832	2.1065	1.6797	2.3058	2.5577	3.903	2.1571	1.8912	1.9979	2.0375	1.7923	1.8867
LINC01618	0	0.0275	0	0.0557	0	0.024	0	0	0.0367	0	0	0	0	0	0.0063	0.1008	0	0	0.0161	0	0	0	0	0	0	0	0.0427	0	0	0	0	0	0	0	0.0114	0.0146	0	0	0	0	0	0.0275	0.0245	0.0263	0	0	0	0	0.0103
GPC5-AS1	0	0.0046	0	0	0	0	0	0	0	0	0	0	0	0	0	0	0	0	0	0.0343	0	0	0	0	0	0	0	0	0	0	0	0	0	0	0	0	0	0	0	0	0	0	0	0	0	0	0	0	0
AC106874.1	0	0	0	0	0	0	0	0	0	0	0	0	0	0	0	0	0	0	0	0	0	0	0	0	0	0	0	0	0	0	0	0	0	0	0	0	0	0	0	0	0	0	0	0	0	0	0	0	0
AC103855.2	0	0	0	0	0	0	0	0	0	0	0	0	0	0	0	0	0	0	0	0	0	0	0	0	0	0	0	0	0	0	0	0	0	0	0	0	0	0	0	0	0	0	0	0	0	0	0	0	0
USP46-AS1	1.1283	1.6524	0.7677	0.8243	0.5854	1.0621	0.4595	0.6435	0.9699	0.6693	1.2611	0.7442	0.9092	0.6503	0.6099	0.672	0.7956	0.8851	0.8919	0.632	0.9283	0.704	0.9224	0.8269	0.8152	0.8195	0.8932	0.7121	1.3264	0.8173	0.6508	0.8338	0.7686	0.8024	0.3766	0.517	0.8842	0.6879	1.1271	0.8235	0.7061	0.9751	1.0342	0.8074	1.0247	1.2634	0.7643	0.9568	0.8075
AC009264.1	0	0	0	0	0	0	0	0	0	0	0	0	0	0	0	0	0	0	0	0	0.0074	0	0	0	0	0	0	0	0	0	0	0	0	0	0	0	0	0	0	0	0	0	0	0	0	0	0	0	0
LINC01795	0	0	0	0	0	0	0	0	0	0	0	0	0.0239	0	0	0	0	0	0	0	0	0	0	0	0	0	0	0	0	0	0	0	0	0	0	0	0	0	0	0	0	0	0	0	0	0	0	0	0
AC092801.1	0	0	0	0	0	0.0194	0	0	0	0	0	0	0	0	0	0	0	0	0	0	0	0	0	0	0	0	0	0	0	0	0	0	0	0	0	0	0	0.0263	0	0	0	0	0	0	0	0	0	0	0
LINC00615	0	0	0	0	0	0	0	0	0	0	0	0	0	0	0	0	0	0	0	0	0	0	0	0	0	0.0055	0	0	0	0	0	0	0	0	0	0	0	0	0	0	0	0	0	0	0	0	0	0	0
AC097494.1	0	0	0	0	0	0	0	0	0	0	0	0	0	0	0	0	0	0	0	0	0	0	0	0	0	0	0	0	0	0	0	0	0	0	0	0	0	0	0	0	0	0	0	0	0	0	0	0	0
LINC01572	0.8698	0.7626	2.1753	1.3924	1.8909	1.7003	0.9073	1.7592	0.9003	1.5334	2.2122	1.5914	2.5246	0.5744	2.2485	0.9594	1.6298	1.667	0.9373	0.6556	0.8995	0.7283	1.2442	1.2975	1.1114	0.8467	1.28	1.012	0.9425	0.7296	1.007	2.0172	1.3117	1.5942	0.7255	0.9631	1.3659	1.2495	1.274	1.5277	1.1607	1.8295	1.4195	1.0461	0.8452	1.0913	1.3484	1.1145	1.1182
AC092669.1	0	0	0	0	0	0	0	0	0	0	0	0	0	0	0	0	0	0	0	0	0	0	0	0	0	0	0	0	0	0	0	0	0.0253	0	0	0	0	0	0	0	0.0286	0	0	0	0	0	0	0	0
LINC02070	0	0	0	0	0	0	0	0	0	0	0	0	0	0	0	0	0	0	0	0	0	0	0	0	0	0	0	0	0	0	0	0	0	0	0	0	0	0	0	0	0	0	0	0	0	0	0	0	0
LINC01810	0	0	0	0	0	0	0	0	0	0	0	0	0	0	0	0	0	0	0	0	0	0	0	0	0	0	0	0	0	0	0	0	0	0	0	0	0	0	0	0	0	0	0	0	0	0	0	0	0
AC007952.4	12.8833	11.6867	18.8337	23.6192	53.0951	4.2905	77.48	162.0502	21.8365	52.863	25.552	10.6386	54.0438	30.2917	4.1557	47.2388	29.9898	23.8879	66.8131	144.7817	0.0242	37.3847	23.5427	41.9151	47.37	69.0729	17.2903	20.2286	49.1914	46.3012	54.1001	18.9521	32.3673	48.976	68.7042	33.9089	9.204	10.9907	40.2186	58.4716	63.4906	29.1132	4.316	9.5241	42.0876	35.1508	6.1646	49.5664	12.5484
EGFLAM-AS2	0	0	0	0	0	0	0	0	0	0	0	0	0	0	0	0	0	0	0	0	0	0	0	0	0	0	0	0	0	0	0	0	0	0	0	0	0	0	0	0	0	0	0	0	0	0	0	0	0
LINC02154	0	0	0	0	0	0	0	0	0	0	0	0	0	0	0	0	0	0	0.008	0.0333	0	0	0	0	0.0377	0	0	0	0	0	0	0	0	0.0221	0	0.0098	0	0	0	0	0	0	0	0	0	0	0	0	0
AC017091.1	0	0	0	0	0	0	0	0	0	0	0	0	0	0	0	0	0	0	0	0	0	0	0	0	0	0	0	0	0	0	0	0	0	0	0	0	0	0	0	0	0	0	0	0	0	0	0	0	0
TTTY2B	0	0	0	0	0	0	0	0	0	0	0	0	0	0	0	0	0	0	0	0	0	0	0	0	0	0	0	0	0	0	0	0	0	0	0	0	0	0	0	0	0	0	0	0	0	0	0	0	0
CYP4F26P	0.0118	0.0953	0.0922	0.1002	0	0.8685	0	0	0.0402	0.0804	0.0205	0	0.0183	0.0051	0.0253	0.0045	0.0241	0.018	0.1078	0	0.0144	0.0143	0.0554	0	0.0411	0	0.0701	0.0047	0.0143	0.0478	0	0.0381	0.0436	0.0703	0	0.0623	0.1296	0.1208	0.0209	0.0713	0	0.1727	0.1472	0	0.0853	0	0.0776	0.044	0.0475
LINC01848	0.0061	0.0231	0.0913	0.0547	0	0.0868	0.2704	1.6404	0.0988	0.0709	0	0.1025	0	0	0	0	0.0319	0	0.0613	0.0079	0.0119	0	0	0.0128	0.0891	0	0	0.005	0	0.0526	0	0	0	0	0	0	0.0292	0	0.0861	0	0.0434	0.0293	0.0053	0.0763	0	0	0	0	0.0267
AL360091.2	4.231	4.5075	7.5882	10.2677	15.3922	8.9754	12.6165	6.0355	6.6068	8.5447	10.227	13.0671	20.2409	2.4998	17.8571	3.0919	5.8365	5.633	5.9664	4.4007	1.5408	3.8344	2.2823	4.6251	3.5472	5.2861	2.964	2.5643	2.6059	2.8419	1.7576	3.4987	2.6076	4.2665	4.8298	4.2451	3.078	4.5732	4.5499	2.516	3.099	4.7961	4.8206	5.5747	3.5014	2.528	3.0718	4.1626	3.7243
AC093763.1	0	0	0	0	0	0	0	0	0	0	0	0	0	0	0	0	0.0052	0	0	0	0	0	0	0	0	0	0	0	0	0	0	0	0	0	0	0	0	0	0	0	0	0	0	0	0	0	0	0	0
AC024901.1	0.0411	0	0.029	0	0	0	0.0359	0	0.061	0.0781	0.0501	0	0	0	0	0.0037	0.0242	0	0.0653	0	0	0	0.02	0.043	0	0	0	0	0	0	0	0.0226	0	0	0	0	0.0556	0	0	0	0	0	0	0	0	0.0206	0.0345	0.0218	0.0322
AC018943.1	0	0	0	0	0	0	0	0	0.0421	0.0444	0	0	0	0	0	0	0	0	0	0.0465	0	0	0	0	0	0	0	0	0	0	0	0	0	0	0	0	0	0	0	0	0	0	0	0.0454	0	0	0	0	0
LINC00461	0	0.0181	0	0.0066	0	0	0	0.0132	0.0001	0	0	0.0154	0	0	0	0	0	0	0	0	0.0052	0	0	0	0	0	0	0	0.005	0.0048	0	0.0053	0.0126	0.0025	0	0	0.0024	0	0.0072	0	0	0.0065	0	0.0062	0.012	0	0	0	0
AC134682.1	0.0806	0.1585	0.1184	0.2277	0.1137	0.0772	0.1757	0.0865	0.2445	0.1506	0.0584	0.1077	0.0232	0.109	0.1041	0.0829	0.1379	0.1089	0.1146	0.2188	0.081	0.1069	0.1496	0.2232	0.3343	0.1578	0.1643	0.1299	0.1684	0.0527	0.0771	0.0673	0.131	0.1814	0.195	0.2617	0.1924	0.0659	0.1849	0.1024	0.246	0.0445	0.3149	0.2688	0.0385	0.1254	0.0323	0.1321	0.5176
AC015878.1	0	0	0	0.017	0	0	0	0	0	0	0	0	0	0	0	0	0.0317	0	0	0	0	0	0	0	0	0.0257	0	0	0	0	0	0	0	0.0295	0	0	0	0	0	0	0	0	0	0	0	0	0	0	0
AC011752.1	0.0277	0	0.0922	0.0499	0	0.0021	0.0771	0	0.0455	0.1006	0.0287	0.0175	0.0279	0	0	0	0.0098	0	0	0	0	0	0	0	0	0	0	0	0	0	0.02	0	0	0.0104	0	0	0.0223	0	0.0193	0	0	0	0	0.0114	0.0173	0	0	0	0
LINC00443	0	0	0	0	0	0	0	0	0	0	0	0	0	0	0	0	0	0	0	0	0	0	0	0	0	0	0	0	0	0	0	0	0	0	0	0.0144	0	0	0	0	0	0	0	0	0	0.0126	0	0	0
LINC02608	0	0.1128	0	0.0792	0	0	0	0.1896	0.0634	0.0172	0	0	0.388	0.1024	0.366	0.0235	0.0874	0.0151	0.23	0	0.0544	0.1311	0	0.1869	0.0287	0	0.0428	0.0509	0	0	0.0291	0.0521	0	0.0887	0.0114	0.0662	0.0506	0	0	0	0	0	0	0	0	0	0	0	0.0453
LINC00566	0	0	0	0	0	0	0	0.0167	0	0	0	0	0	0	0	0	0.0094	0	0	0	0	0	0	0	0	0	0	0	0	0	0	0	0	0	0	0	0	0	0	0	0	0	0	0	0	0	0	0	0
AL391832.3	1.4433	2.3021	1.6051	2.4454	8.7812	2.1331	6.9744	1.9103	2.5811	1.8892	2.2298	1.525	2.3799	17.6987	5.4413	11.6857	12.0411	7.9	15.7093	23.8761	25.2717	17.5018	6.7491	9.7824	10.5423	22.3497	7.0319	13.394	24.6874	7.6118	7.094	3.839	12.8291	12.6031	16.8365	22.727	8.2476	20.0612	10.1385	13.8661	31.3995	2.7439	15.5769	4.9024	22.5708	6.434	9.4266	27.5884	32.0362
AC007906.1	0.3721	1.177	1.2714	1.3572	0.99	1.8099	0.6905	0.9447	1.0951	0.8761	1.6151	1.8274	0.6143	0.5379	0.7848	0.5733	0.7185	0.7786	0.3065	0.5092	0.3405	0.4244	0.387	0.6194	0.3452	0.5521	0.3672	0.3317	0.5376	0.3836	0.1507	0.951	0.3646	0.5812	0.7936	0.3585	0.2521	0.538	0.9271	0.6641	0.3114	1.1076	0.2663	0.8181	1.1255	0.3404	0.8798	0.627	0.3286
AL157823.2	0	0.0195	0.0312	0.0194	0	0	0	0.0634	0	0	0	0	0	0.0351	0.1002	0	0	0.0762	0	0	0.0009	0.0229	0	0	0	0	0.0928	0	0	0.0222	0.01	0.072	0	0	0.0361	0	0	0	0	0.0919	0	0.0598	0	0	0	0.0572	0	0.0178	0
DIAPH1-AS1	0.0242	0	0	0.0411	0.0088	0.0324	0	0.0379	0	0.0037	0.0304	0	0.0316	0	0.0109	0	0.014	0	0.0126	0	0.0062	0	0	0	0.0118	0	0.0075	0	0.0123	0	0	0	0	0.0056	0	0.0271	0.0122	0.0064	0.036	0.0121	0	0	0.0169	0	0.015	0.0238	0	0	0
AC087276.3	0	0	0.0162	0	0	0	0	0	0	0	0	0	0	0.0113	0	0	0.0007	0	0	0	0	0	0.0265	0.0167	0	0	0.0394	0	0	0	0	0.0099	0	0.0107	0	0	0.0194	0	0	0.0094	0	0.061	0	0.0012	0.0144	0	0	0.0199	0.012
PLSCR5-AS1	0	0	0	0	0	0	0	0	0	0	0	0	0	0	0	0	0	0	0	0	0	0	0	0	0	0	0	0	0	0	0	0	0	0	0	0	0	0	0	0	0	0	0	0	0	0	0	0	0
AL035071.1	7.177	7.6708	7.8634	8.4767	6.7594	9.1229	7.9599	10.2697	8.1654	8.0368	6.3126	8.8511	7.4437	5.8285	7.22	5.2379	6.4413	6.5537	6.8305	5.4689	5.5148	7.0398	5.8998	6.7261	6.1761	6.16	5.9716	7.8288	5.0868	4.486	6.7341	7.3892	6.1965	7.7253	3.9854	6.5584	6.8547	6.8627	6.4029	6.5245	7.2688	5.4245	7.0567	6.7176	6.2172	5.9571	6.8095	5.5356	3.958
AL356361.2	0	0	0	0	0	0	0	0	0	0	0	0	0	0	0	0	0	0	0	0	0.0697	0	0	0	0	0	0	0	0	0	0	0	0	0	0	0	0	0	0	0	0	0	0	0	0	0	0	0	0
AC090282.1	0	0	0	0	0	0	0	0.0268	0	0	0	0	0.0858	0	0	0	0	0	0	0	0	0	0	0	0	0	0	0	0	0	0	0.0092	0	0	0	0	0.0259	0	0	0	0	0	0.0042	0	0	0	0	0	0
AC079915.1	0.3145	0.4085	0.867	0.8505	1.2337	0.7357	0.7573	1.2996	0.6268	0.868	1.22	1.1605	1.0541	0.486	1.2241	0.5065	0.6715	0.8355	0.4222	0.5186	0.1744	0.5201	0.3136	0.5629	0.5252	0.4387	0.7118	0.4354	0.4236	0.4495	0.3836	0.6307	0.3847	0.6946	1.3937	0.8228	0.6801	0.7499	0.7698	0.6623	0.618	0.7308	0.9975	0.8048	0.7813	0.3441	0.4128	0.4641	0.9169
AC105935.1	0.1626	0.254	0.2372	0.1132	0.1021	0.1632	0.1627	0.0536	0.6433	0.0725	0.2497	0.4765	0.1351	0.0425	0.1209	0.0715	0.1126	0.0963	0.1	0.0683	0.0726	0.1337	0.0644	0.1031	0.0318	0.1947	0.1056	0.0565	0.0499	0.0483	0.0645	0.0705	0.1687	0.0062	0.0825	0.1269	0.2587	0.0184	0.1569	0.0322	0.1143	0.2665	0.091	0.1659	0.0054	0.0801	0.2371	0.0831	0.0396
AC009090.1	0.9333	0.943	1.0625	1.5517	0.7678	1.2329	0.922	0.683	1.7075	1.2511	0.5316	0.7445	1.8165	0.4743	0.8493	0.7583	0.8362	1.7393	1.2308	0.6998	0.2272	0.635	0.3911	0.566	0.7767	1.077	0.5569	0.4235	0.1762	0.8479	0.7555	0.4773	0.6231	0.5264	0.7514	1.2629	0.7754	1.317	0.77	0.9376	0.8276	0.7197	1.2017	0.5075	0.9145	1.0771	0.6783	0.9077	0.5593
AC099788.1	0	0	0	0	0	0	0	0	0	0	0	0	0	0	0	0	0	0	0	0	0	0	0	0	0	0	0.0435	0	0	0	0	0	0	0	0	0	0	0	0	0	0	0	0	0	0	0	0	0	0
AL157832.2	0	0	0	0	0	0	0	0	0	0	0	0	0	0	0	0	0	0	0	0	0	0	0	0	0	0	0	0	0	0	0	0.0476	0	0	0	0	0	0	0	0	0	0	0	0	0	0	0	0	0
HMBOX1-IT1	0.5063	0.4787	1.9851	1.9959	0.9514	1.7321	1.2076	1.7307	1.1278	2.1921	2.1691	1.1323	1.9875	0.4278	0.694	0.5863	0.2408	0.6396	1.1968	0.6827	0.2918	0.55	0.6102	0.4923	0.7802	0.6206	0.3161	0.6132	0.3595	0.328	0.2908	0.5046	0.1204	0.3861	0.2964	0.636	0.4716	0.7384	0.6505	0.6251	0.5468	0.8047	0.9378	0.7053	0.3537	0.4254	0.6782	0.5498	0.4352
AL391869.1	0	0	0	0	0	0	0	0	0	0	0	0	0	0	0	0	0	0	0	0	0	0	0	0	0	0	0	0	0	0	0	0	0	0	0	0	0	0	0	0	0	0	0	0	0	0	0	0	0
PDE2A-AS2	1.2396	0.8365	0.5942	0.4732	0.2298	0.8121	0.8134	0.3641	0.5338	1.0763	0.5283	0.9301	0.1189	1.3258	0.6215	0.8581	1.0574	0.776	0.4141	1.1593	1.2824	0.6771	0.3921	0.2743	1.1338	0.8218	0.7905	1.5606	0.7417	0.8455	1.1827	0.7588	0.3631	1.0837	0.7125	0.5107	0.4233	0.5066	0.919	0.7944	0.9191	0.6805	0.6337	0.7852	0.6007	0.6837	0.5552	0.3388	1.4462
AC136777.1	0	0	0	0	0	0	0	0	0	0	0	0	0	0	0	0	0	0	0	0	0	0	0	0	0.025	0	0	0	0	0	0	0.0541	0	0	0	0	0	0	0	0	0	0	0	0	0	0	0	0	0
GTF3C2-AS1	0.0095	0	0	0	0	0.0254	0.0091	0	0.0081	0.0065	0.0279	0	0	0	0	0	0	0	0	0	0	0	0.002	0	0.0054	0	0	0.0071	0	0	0.0094	0.002	0	0	0	0	0	0	0	0	0.016	0	0	0	0.0118	0	0	0	0
LINC02052	0	0	0	0	0	0	0	0	0	0	0	0.0086	0	0	0.0138	0.0122	0	0	0	0	0	0	0	0	0	0	0	0	0	0	0	0	0	0	0	0	0	0	0.0083	0	0	0	0	0	0	0	0	0	0
AC090692.1	0	0	0	0	0	0	0	0	0	0	0	0	0	0	0	0	0	0	0	0	0	0	0	0	0	0	0	0	0.0169	0	0.0112	0	0	0	0	0	0	0	0	0	0	0	0	0	0	0	0	0	0
PCGEM1	0	0	0	0	0	0	0	0	0	0	0	0	0	0	0	0	0	0	0	0	0	0	0	0	0	0	0	0	0	0	0	0	0	0	0	0	0	0	0	0	0	0	0	0	0	0	0	0	0
AC127070.1	0.2021	0.217	0.267	0.073	0.1525	0.1894	0.1674	0	0.1722	0.1769	0.2192	0.1557	0.1712	0.1117	0	0.1695	0	0.0371	0.1681	0.6448	0.6093	0.1246	0	0.198	0.4659	0.1113	0.1677	0.2385	0.2618	0.1068	0.1542	0.2775	0.1934	0	0.2253	0.421	0.1838	0.2143	0.6719	0.0715	0.0316	0.1287	0.3885	0.6072	0.264	0.0521	0.0374	0.3912	0.2035
AC090213.1	0	0	0	0	0	0	0	0	0	0	0	0	0	0	0	0	0	0	0	0	0	0	0	0	0	0	0	0	0	0	0	0	0	0	0	0	0	0	0	0	0	0	0	0	0	0	0	0	0
AC112496.1	1.3135	1.5786	2.6034	2.2762	0.7822	1.9387	0.9163	0.7098	1.557	1.6256	1.4497	2.0085	2.4335	3.4966	2.8579	2.0565	2.9682	3.2988	2.4627	2.9236	1.0208	3.0061	3.4499	0.8867	0.9557	2.9763	3.4773	7.5708	1.4109	1.1074	1.6163	2.0257	2.3663	1.3159	2.1409	2.7938	1.4315	2.6806	3.4685	3.2868	5.3103	1.0905	2.8066	1.3431	3.2728	1.5254	1.4752	1.7926	2.0996
TCF4-AS1	0	0	0	0	0	0	0	0	0.0062	0	0	0	0	0	0	0	0	0	0	0	0	0	0	0	0	0	0	0.0043	0	0	0	0	0	0	0.0409	0	0	0	0	0	0	0	0	0	0	0	0	0	0
AC107021.1	0	0	0	0	0	0	0	0	0	0	0	0	0	0	0	0	0	0	0	0	0	0	0	0	0	0	0	0	0	0	0	0	0	0	0	0	0	0	0	0	0	0	0	0	0	0	0	0	0
AL162582.1	0	0	0	0	0	0	0.0065	0	0	0	0	0	0	0	0	0.0353	0	0	0	0	0	0	0	0	0	0	0	0	0	0.0317	0	0	0	0.0369	0	0	0	0	0	0	0	0	0	0	0	0	0.0063	0	0
AC007613.1	0.2473	0.202	0.2591	0.1325	0.2785	0.1594	0.3128	0.1989	0.4666	0.2912	0.3038	0.3936	0.3169	0.7656	0.3	0.3976	0.4036	0.4843	0.6551	1.4684	1.0417	0.8105	0.3509	0.5819	0.5574	0.5824	0.2629	0.8237	1.0222	0.5759	0.3935	0.2624	0.3636	0.6327	1.2052	0.9826	0.3912	0.8214	0.4638	0.6257	0.8662	0.2234	0.6203	0.4131	0.6535	0.3714	0.336	0.9112	1.4266
AC241644.2	0	0	0	0	0	0	0	0	0	0	0	0	0	0	0	0	0	0	0	0	0	0	0	0	0	0	0	0	0	0	0	0	0	0	0	0	0	0	0	0	0	0	0	0	0	0	0	0	0
AC027373.1	1.4831	2.4392	3.8078	4.5078	3.7869	1.8461	12.7013	24.1116	6.0678	2.4657	4.9269	2.8267	2.8362	1.0089	2.5784	2.011	2.9289	1.602	1.3984	6.2164	5.4079	1.8995	1.1771	1.2269	2.7433	1.1416	0.7262	1.4626	1.5796	2.738	1.2861	2.3672	2.0522	2.7136	1.3551	3.6245	1.0332	1.1819	3.1795	1.391	1.1945	1.2582	0.9433	1.3462	1.2865	0.7887	1.6408	1.6121	1.5182
ZNF571-AS1	0.2163	0.2698	0.5949	0.2864	0.3086	0.3667	0.3103	0.4157	0.3971	0.2778	0.408	0.4896	0.4218	0.3322	0.4474	0.2452	0.3821	0.3902	0.5104	0.1595	0.2612	0.214	0.2385	0.425	0.2077	0.267	0.243	0.2465	0.3766	0.1208	0.2725	0.7678	0.2998	0.4254	0.1118	0.2552	0.3224	0.2222	0.6938	0.2719	0.1587	0.4429	0.2966	0.4762	0.3174	0.2217	0.3857	0.1793	0.2501
AL139294.1	0.0293	0	0	0	0	0.0282	0	0.0928	0	0	0	0.0005	0	0	0	0	0.0747	0	0	0	0	0	0	0	0.0275	0.0347	0	0	0.0167	0	0	0.0054	0	0	0.0288	0	0.059	0	0	0.0273	0	0	0	0	0.0062	0	0	0	0
LINC02017	0	0	0	0	0	0	0	0	0	0	0	0	0	0	0	0	0	0	0	0	0	0	0	0	0	0	0	0	0	0	0.0292	0	0	0	0	0	0	0	0	0	0	0	0	0	0	0	0	0	0
AC008406.2	0	0	0	0	0	0.0272	0.0266	0	0	0.0795	0.155	0	0.0737	0	0.0874	0.0619	0.0013	0	0.114	0	0.058	0.0885	0	0	0	0.1054	0.2333	0	0	0	0.0003	0.0973	0.1168	0	0.0609	0.0699	0.0037	0	0	0.0206	0	0	0	0.0718	0	0	0.0211	0.018	0.1397
SPATA42	0	0.0293	0	0	0	0	0	0	0	0	0.0361	0	0	0	0	0	0	0	0.0257	0	0.0508	0	0	0	0	0	0	0	0	0.0068	0	0	0	0	0	0	0	0.002	0.0715	0	0	0.0987	0	0.0302	0.0611	0	0	0.0204	0
AC009495.3	1.7305	3.1243	2.7925	3.558	4.6889	2.0698	2.4091	2.7867	2.8468	1.5873	4.3115	4.1329	5.5251	1.4425	5.4565	1.5232	0.8457	1.2628	2.0024	1.2262	0.8934	1.0821	1.7159	1.6818	0.6631	1.9379	1.7056	2.2688	1.0366	1.2639	0.8644	1.0105	1.4653	0.6944	1.6849	1.4637	1.2888	1.7108	1.9457	1.3278	1.5519	0.9529	0.9757	0.9535	1.38	1.041	0.8961	1.8901	1.2264
AC008808.2	0	0	0	0	0	0	0	0	0	0	0	0	0	0	0	0	0	0	0	0	0	0	0	0	0	0	0	0	0	0	0	0	0	0	0	0	0	0	0	0	0	0	0	0	0	0	0	0	0
KIRREL3-AS1	0.0095	0	0.0356	0	0.0743	0	0	0	0	0	0	0.0727	0	0.0257	0	0.0562	0	0	0	0.0042	0	0	0	0.0324	0.1391	0	0	0	0.0522	0	0.0058	0.0396	0.0085	0	0	0.1102	0.0774	0	0	0	0	0	0.1058	0	0	0	0	0	0.0395
LINC02644	0	0	0	0	0	0	0	0	0	0	0	0	0	0	0	0	0	0	0	0	0	0	0	0	0	0	0	0	0	0	0	0	0	0	0	0	0	0	0	0	0	0	0	0	0	0	0	0	0
AC008453.1	0.3105	0	0.1491	0.0767	0.0855	0.0472	0.1093	0.2141	0.1127	0.5808	0.1512	0.0358	0.2324	0.4668	0.4648	0.0678	0.072	0.2812	0.0809	0.0683	0.1384	0.0361	0.1046	0.0363	0	0.2045	0.1022	0.0306	0	0.0973	0.0717	0.1806	0.1287	0.1627	0.064	0.0455	0.4053	0.1407	0.1506	0.2522	0	0.2236	0.0015	0.2248	0.218	0.2112	0.2671	0.3142	0.1389
AC009120.3	0.0689	0.1336	0.8764	0.1894	0.3988	0.3766	0.9024	0.5254	0.3318	0.608	0.3299	0.3549	0.8506	0.1407	0.4431	0.3863	0.3444	0.3396	0.2121	0.0818	0.1098	0	0.1248	0.1622	0.4415	0.3458	0.1488	0.118	0.1886	0.3898	0.146	0.366	0.4133	0.4907	0.1986	0.2282	0.291	0.4041	0.1409	0.1222	0.2847	0.2074	0.3558	0.1966	0.4666	0.4141	0.1231	0.1222	0.2131
AL031663.2	0	0	0	0	0	0	0	0	0	0	0	0	0	0	0	0	0	0	0	0	0.0526	0	0	0	0	0	0	0	0	0	0	0	0	0	0	0	0	0	0	0	0	0	0	0	0	0	0	0	0
AC103993.1	0	0	0	0	0	0	0	0	0	0	0	0	0	0	0	0	0	0	0	0	0	0	0	0	0	0	0	0	0	0	0	0	0	0	0	0	0	0	0	0	0	0	0	0	0	0	0	0	0
AC005586.2	0.224	0.1072	0.4681	0.321	0.1521	0.0065	0.232	0.3344	0.573	0.0572	0.1834	0.2559	0.2163	0	0.226	0.0394	0.0289	0.046	0.144	0.043	0	0.0366	0	0.1178	0.0701	0.1139	0.0185	0.0925	0.1646	0.0708	0.0355	0.0603	0.2042	0.1601	0	0.0402	0.0903	0.1033	0.0799	0.1437	0.0839	0.1434	0	0.496	0.0222	0.143	0.1491	0.0749	0.0716
AC084819.1	0.024	0	0.1834	0.191	0.1329	0.0946	0	0.1	0	0.1013	0.0517	0	0	0	0	0	0	0.0908	0	0	0	0	0	0	0	0	0.0908	0.0307	0	0	0	0	0	0	0	0	0.0118	0	0.051	0	0.0828	0	0	0	0	0	0.0132	0	0
Z93022.1	0.3588	0.3945	0.3499	0.5963	0.6448	0.3252	0.1226	0.3133	0.6165	0.5785	0.4069	0.6628	0.6829	0.7332	0.477	0.3762	0.6029	0.6697	0.3869	1.2657	0.8053	1.1793	0.534	0.4597	0.3302	0.7888	0.4704	0.3717	0.5524	0.7828	0.8258	0.383	0.5998	0.2382	0.1146	0.5966	0.7372	0.7722	0.531	0.5889	1.184	0.3564	0.796	0.3306	0.6399	0.3678	0.5275	0.4691	0.1825
AP000943.1	0.0381	0.0353	0.0796	0.1237	0.0828	0.0065	0.046	0.2064	0.1331	0.1107	0.3218	0.0618	0.0782	0.0222	0.0759	0.0622	0.0615	0.0241	0.0922	0.0873	0.0479	0.0405	0.1309	0.0728	0.0352	0.0456	0.0198	0.028	0.0303	0.055	0	0.0258	0.0655	0.0659	0.1199	0	0.1511	0.0613	0.1178	0.0674	0.0266	0.0907	0.214	0.1148	0.0522	0.0672	0.0438	0.0335	0
RBM26-AS1	0.7288	0.8801	0.6487	0.9044	0.2943	0.6449	0.2185	0.3936	1.0327	0.6832	0.6586	0.3506	0.5579	0.2036	0.9567	0.3536	0.7206	0.48	0.4441	0.3079	0.5162	0.2255	0.4535	0.586	0.369	0.4502	0.2118	0.3038	1.1504	0.2906	0.3037	0.5951	0.2219	0.3882	0.1707	0.3189	0.3002	0.2549	0.8468	0.8387	0.4911	0.7458	0.2419	0.6737	0.1074	0.3382	0.501	0.4307	0.3561
AL161638.2	0	0	0	0	0	0	0	0	0	0	0	0	0	0	0	0	0	0	0	0	0	0	0	0	0	0	0	0	0	0	0	0	0	0	0	0	0	0	0	0	0	0	0	0	0	0	0	0	0
AL353751.1	0	0	0	0.0191	0	0	0	0	0	0	0	0	0	0	0	0	0	0	0	0	0	0	0	0	0	0	0	0	0	0	0	0	0	0	0	0	0	0	0	0	0	0	0	0	0	0	0	0	0
AC005726.3	0	0	0.0469	0.2398	0	0.0411	0.0647	0	0	0	0	0.0799	0.0657	0	0.1814	0.0901	0	0	0	0.0585	0	0	0.0234	0	0	0.1773	0	0	0	0	0	0	0	0	0	0	0	0	0	0	0	0	0	0	0	0	0.1047	0	0
LINC02123	0	0	0	0	0	0	0	0	0	0	0	0	0	0	0	0	0	0	0	0	0	0	0	0	0	0	0	0	0	0	0	0	0	0	0.0732	0	0	0	0	0	0	0	0	0	0	0	0	0	0
UBA6-AS1	1.5079	2.1001	1.5282	2.5179	1.244	1.5977	1.0702	1.0941	2.2358	1.555	1.7263	1.512	1.1974	0.6392	1.0758	0.8159	0.7275	0.6785	0.7565	0.6912	0.63	0.534	0.6219	1.1729	0.5874	0.6519	0.6616	0.5556	0.6824	0.5246	0.5576	1.0387	0.7583	0.6991	0.4543	0.5488	1.0198	0.5892	0.8605	0.7593	0.5571	1.36	0.8944	1.3903	0.7526	0.9146	1.0386	0.7484	0.5713
MIR4422HG	0.0075	0.0022	0.1437	0	0	0.0868	0.154	0.1037	0.1891	0.0471	0.1007	0.094	0.0147	0	0.0424	0	0.0112	0.0446	0	0.0364	0.0968	0.0115	0	0.1047	0	0.1012	0	0.0204	0.0086	0	0	0.0509	0.1013	0.0965	0.0213	0	0.0282	0	0.028	0.0167	0	0.1082	0	0.0599	0.0172	0.1094	0.0486	0.0246	0
AC004835.1	0	0	0	0	0	0	0	0	0	0	0	0	0	0	0	0	0	0	0	0	0	0	0	0	0	0	0	0	0	0	0.0102	0	0	0	0	0	0	0	0	0	0	0	0	0	0	0	0.0161	0	0
AL049648.1	0	0	0	0	0.0895	0	0	0	0	0	0	0	0	0	0	0	0	0	0	0	0	0.0299	0	0	0	0	0	0	0	0	0	0	0	0	0	0	0	0	0	0	0	0	0	0	0	0	0	0	0
AC027018.1	0	0	0	0	0.0616	0	0.0986	0	0	0	0	0	0	0	0.0765	0	0	0.0348	0	0	0	0	0	0	0	0	0	0	0	0.0419	0.042	0	0	0	0.0073	0	0	0	0	0	0.0496	0	0	0	0	0	0	0	0.0515
AC012254.1	1.446	1.2	1.6674	2.6125	1.0403	1.8457	1.1719	1.4282	2.7241	1.4607	2.3635	1.4981	1.347	0.2715	0.9567	0.3393	0.9738	0.9508	0.2094	0.4495	0.1088	0.3181	0.8661	0.9067	0.2499	0.7597	0.1559	0.093	0.496	0.169	0.1954	0.4414	0.1002	0.6992	0.1547	0.2615	0.312	0.2506	0.5442	0.911	0.9837	0.6611	1.1934	1.5016	0.701	0.3956	0.5427	0.3268	0.3644
AC012409.1	0	0	0	0	0	0	0	0	0	0	0	0	0	0	0	0	0	0	0	0	0	0	0	0	0	0	0	0	0	0	0	0	0	0	0	0	0	0	0	0	0	0	0	0	0	0	0	0	0
AC068134.2	0	0	0	0	0.0344	0	0	0.0736	0	0	0	0	0	0	0	0.0518	0	0.0525	0.0163	0	0.0536	0.0532	0	0	0	0	0.1078	0.0163	0	0	0	0	0	0	0	0	0	0	0.0492	0	0	0	0	0.0663	0	0	0	0	0.0633
ROCR	0	0	0	0	0	0	0	0	0	0.0796	0	0	0	0	0	0	0	0	0	0	0	0	0	0	0	0	0	0	0	0	0	0	0	0	0	0	0	0	0	0	0	0	0	0	0	0	0	0	0
LINC02740	0	0	0	0	0	0	0	0	0	0	0	0	0	0.0098	0	0	0	0	0	0	0	0	0	0	0	0	0	0	0	0	0	0	0	0	0	0	0	0	0	0	0	0	0	0	0	0	0	0	0
AC009652.1	0.0164	0.0132	0.0466	0.075	0.3261	0.0375	0.2165	0.0327	0	0.0839	0.0369	0.0929	0.3931	0.0056	0.1385	0.1574	0.292	0.0297	0.047	0	0.0374	0.0237	0.0393	0.0714	0.045	0.0189	0.1406	0.0339	0.0236	0.067	0.0982	0.4219	0.0777	0.198	0.0882	0.0519	0.0874	0.1049	0.1597	0.1631	0.0068	0.1966	0.194	0	0.1178	0.0975	0.1485	0.1142	0.009
AC007463.1	0	0	0.0443	0	0.0167	0.0413	0	0.1058	0	0.054	0.1102	0	0.0165	0	0.034	0	0.0218	0	0.0393	0	0	0.077	0	0.0194	0	0	0	0.0198	0.0052	0	0	0.0275	0	0.0217	0	0	0.0241	0	0	0.0111	0	0	0.0687	0	0.0072	0	0	0	0
AC009812.3	0	0	0	0	0.0116	0	0	0	0	0	0	0	0.002	0	0	0	0	0	0	0	0	0	0.0079	0	0	0	0	0	0	0.0079	0	0	0	0	0.0086	0.0089	0	0	0	0	0	0	0	0	0	0	0	0	0
AC093904.3	0	0	0	0	0	0	0	0	0	0	0	0	0	0	0	0	0	0	0	0	0	0	0	0	0	0	0	0	0	0	0	0	0	0.0698	0	0	0	0	0	0	0	0	0	0	0	0	0	0	0
PRKAR1B-AS1	2.0875	2.8625	3.369	2.3784	1.521	1.839	2.0321	1.7406	4.1103	2.0183	1.8715	1.7525	1.49	2.5793	0.769	2.0345	2.03	2.0032	1.5121	4.1479	2.5844	2.841	1.621	1.5579	1.5254	1.5792	1.957	2.2118	1.5398	1.4974	2.299	1.3567	1.8715	1.7104	2.6445	2.2437	2.3068	2.218	2.0122	1.8625	2.79	0.8174	2.0924	2.1159	1.4894	2.0548	1.6274	2.1231	2.3006
AC008894.1	0	0	0	0	0	0	0	0	0	0	0	0	0	0	0	0	0	0	0	0	0	0	0	0.0622	0	0	0	0	0	0	0	0.0526	0	0	0	0.0775	0	0	0	0	0	0	0	0.0042	0	0	0	0	0
AC010880.1	0	0	0	0	0	0	0	0	0	0	0	0	0	0.0085	0	0	0	0	0	0	0	0	0	0.0647	0	0	0	0	0	0	0	0	0	0	0	0	0	0	0	0	0	0	0	0	0	0	0	0	0
SLC39A12-AS1	0	0	0	0	0	0	0	0	0	0	0	0	0	0	0	0	0	0	0	0	0.0158	0	0	0	0	0	0	0	0	0	0	0	0	0	0	0	0	0	0	0	0	0	0	0	0	0	0	0	0
AC138646.1	0	0	0	0	0	0	0	0	0	0	0	0	0	0	0	0	0	0	0	0	0	0	0	0	0.0201	0	0	0	0	0	0	0	0	0	0	0	0	0	0	0	0	0	0	0	0	0	0	0	0
AC021713.1	0	0	0	0.0794	0.0853	0	0	0	0	0	0.1702	0	0.0384	0	0	0	0.0341	0	0	0	0	0	0	0.0303	0.0575	0.1279	0.5732	0	0.06	0.0369	0	0	0	0	0.1308	0	0	0	0	0	0	0	0.0004	0	0	0	0	0	0
AC078850.2	0	0	0	0	0	0	0	0	0	0	0	0	0	0	0	0	0	0	0	0	0	0	0	0	0	0	0	0	0	0	0	0	0	0	0	0	0	0	0	0	0	0	0	0	0	0	0	0	0
AC022511.1	0	0	0.0438	0	0	0.067	0.0649	0.037	0	0	0	0	0.0416	0	0	0	0	0	0	0	0.0567	0	0	0	0	0	0	0.047	0	0	0	0.1404	0.0796	0	0	0	0	0	0	0	0	0.0677	0.088	0.0241	0	0	0	0	0
AC078882.1	0	0	0	0	0	0	0	0	0	0	0	0	0	0	0	0	0	0	0	0	0	0	0	0	0	0	0	0	0	0	0	0	0	0	0	0	0	0	0	0	0	0	0	0	0	0	0	0	0
AL020995.1	0	0	0	0	0	0	0	0	0	0	0	0.0011	0	0.0017	0	0	0	0	0	0.0422	0.0092	0.0067	0	0	0	0.0582	0	0	0.0364	0	0.0088	0	0	0.0205	0	0	0.009	0	0.0366	0.0178	0.0038	0	0	0	0.0442	0.0176	0	0.0373	0.0434
AC104365.2	0	0	0	0	0	0	0	0	0	0	0	0	0	0.0898	0	0	0.0259	0.0284	0	0.0288	0	0	0	0	0.0219	0.0426	0	0	0	0	0	0	0.0464	0	0	0	0	0.0743	0	0.0128	0.0851	0.0024	0.0272	0	0.0554	0.0245	0	0	0.0345
LINC02845	0	0	0	0	0	0	0	0	0	0	0	0	0	0	0	0	0	0	0	0	0	0	0	0	0	0	0	0	0	0	0	0	0	0	0	0	0	0	0	0	0	0	0	0	0	0	0	0	0
AC096536.2	0	0.0968	0	0	0.173	0	0.0808	0	0.078	0	0	0.0281	0	0	0	0	0	0	0.0544	0	0	0	0.0106	0.0099	0	0	0.1079	0	0.0897	0.09	0	0	0.027	0	0	0	0	0	0	0.0523	0	0	0.0609	0	0	0	0	0.0864	0
AC027682.2	0.9432	1.1657	1.8467	1.6274	0.3394	1.2031	0.515	1.1165	2.0407	0.9213	2.2734	1.2133	0.2822	0.12	0.7569	0.4824	0.606	0.1804	0.301	0.4534	0.2412	0.5808	0.1707	0.395	0.4969	0.0801	0.1556	0.4435	0.2428	0.2298	0.0933	0.836	0.2404	0.4377	0.3042	0.2143	0.4637	0.1335	0.2841	0.2367	0.1238	0.2983	0.5413	1.4334	0.4582	0.2671	0.3226	0	0.4343
LINC01216	0	0	0	0	0	0	0	0	0	0	0	0	0	0	0	0	0	0	0	0	0	0	0	0	0	0	0	0	0	0	0	0	0	0	0	0	0	0	0	0	0	0	0	0	0	0	0	0	0
AC093627.1	0	0	0	0	0	0.0201	0	0	0	0	0.0162	0	0	0.0396	0	0.0217	0	0	0	0.1148	0	0	0	0	0	0	0	0	0.0202	0	0	0	0	0	0	0	0	0.0224	0	0.0196	0.0462	0	0	0	0	0	0	0.0207	0
AC091885.2	0	0	0	0	0	0	0	0	0	0	0	0	0	0	0	0	0	0	0	0	0	0	0	0	0	0	0	0	0	0	0	0	0	0	0	0	0	0	0	0	0	0	0	0	0	0	0	0	0
AL355336.2	2.7172	3.1306	5.0269	5.8926	8.65	6.5858	5.6169	7.9493	4.9546	5.4149	7.6397	6.6227	7.8811	2.1573	7.8104	5.2164	5.539	5.2015	3.6788	2.6528	1.5943	2.1966	2.8308	3.4391	2.7732	2.9746	3.2054	2.233	2.5066	2.2104	1.8787	4.6511	3.8104	4.3876	6.7945	4.5085	3.3006	5.0759	4.5643	2.9182	3.0541	4.8163	4.1729	5.5522	4.4127	3.0537	3.8794	3.5193	3.7523
AC068594.1	0	0	0	0	0	0	0	0	0	0	0	0	0	0	0	0	0	0	0	0.0934	0	0	0	0	0.0022	0	0	0	0	0	0	0	0.052	0	0	0	0	0	0	0	0	0	0	0	0	0	0	0	0.0574
AC097468.1	0	0	0	0	0	0	0	0	0	0	0	0	0	0	0	0	0	0	0	0	0	0	0	0	0	0	0	0	0	0	0	0	0	0	0	0	0	0	0	0.0137	0	0	0	0	0	0	0	0	0
AC022872.1	0	0	0	0	0	0	0	0	0	0	0	0	0	0	0	0	0	0	0	0	0.0198	0	0	0	0	0	0	0	0	0	0	0	0	0	0	0	0	0	0	0	0	0	0	0	0	0	0	0	0
AC016745.1	0.0884	0	0	0	0.0857	0	0	0	0	0	0	0.2811	0.0386	0	0	0	0	0.0379	0.0308	0	0	0	0	0.0267	0	0.0321	0	0	0	0	0	0	0	0.0679	0	0	0	0	0	0	0	0	0	0.0752	0	0	0.0307	0	0
AC020659.1	2.8008	1.6229	4.081	2.2206	0.7712	1.5992	1.7879	0.6501	2.9653	1.7638	2.2709	3.3137	0.6172	0.2924	0.5136	0.7346	0.3789	0.2927	0.4713	0.5571	0.3175	0.1853	0.3017	0.5137	0.6216	0.8325	0.5699	0.3837	0.7157	0.2329	0.4146	0.5466	0.539	0.9332	0.6455	0.6975	0.5555	0.671	0.9121	0.4312	0.7135	0.4695	0.9523	2.0314	1.5249	0.6124	0.6147	0.5731	1.0043
TMEM132D-AS2	0	0	0	0	0	0	0	0	0	0	0	0	0	0	0.0112	0	0	0	0	0	0	0	0	0	0	0	0	0	0	0	0	0	0	0	0	0	0	0	0	0	0	0	0	0	0	0	0	0	0
NKX2-1-AS1	0	0	0	0	0	0	0	0	0	0	0	0	0	0	0	0	0	0	0	0	0	0	0	0	0	0	0	0	0	0	0	0	0	0	0	0	0	0	0	0	0	0	0	0	0	0	0	0	0
C9orf147	0.1865	0.2223	0.2834	0.2261	0.3933	0.2132	0.126	0.0669	0.4601	0.5254	0.3909	0.1147	0.0385	0.0248	0.1568	0.0717	0.0837	0.2423	0.1262	0.1907	0	0.0994	0.2347	0.1961	0.1687	0.1501	0.0887	0.0478	0.0847	0.0432	0.0293	0.3179	0.1987	0.111	0.1805	0.1119	0.0918	0.1175	0.1491	0.0622	0.0977	0.3144	0.1015	0.3001	0.1512	0.0571	0.0957	0.0876	0.0905
CXXC5-AS1	0.2032	0.1113	0.25	0.1179	0	0.0695	0.0403	0	0.1409	0.0488	0.076	0.12	0.2037	0.2797	0.281	0.5353	0.3141	0.3366	0.2148	0.1148	0.2311	0.335	0.1993	0.2731	0.0742	0.3252	0.0269	0.1428	0.0305	0.0732	0.128	0.0619	0.6512	0.3278	0.2827	0.3664	0.3122	0.4791	0.1434	0.3046	0.5281	0.2638	0.2168	0.3973	0.738	0.0379	0.1414	0.2638	0.3953
AL592466.1	0	0	0	0	0	0	0	0	0	0	0	0	0	0	0	0	0	0	0	0	0	0	0	0	0	0	0	0	0	0	0	0	0	0	0	0	0	0	0	0	0	0	0	0	0	0	0	0	0
AC007391.1	0	0.0039	0.0414	0	0	0	0	0	0.0922	0.0426	0.03	0.0453	0	0.054	0.0424	0.086	0	0.021	0.0747	0.0314	0.0432	0.0362	0	0.0683	0.0512	0.0725	0.1133	0.039	0.0744	0	0	0	0.053	0.0205	0	0.0217	0.1019	0	0.1416	0.0298	0.0348	0	0	0.0379	0.0085	0.0281	0	0.0211	0.171
AC005280.1	0	0	0	0.0991	0.0957	0.0047	0	0	0	0.0316	0	0.0224	0	0.0451	0	0.2318	0	0.0354	0.069	0.0536	0.0554	0.0728	0	0.0073	0.0914	0.1335	0	0.0237	0.0709	0.0852	0	0	0.0011	0.196	0.0331	0.2639	0.0007	0.0802	0.0935	0.1326	0.0013	0	0.0616	0.0981	0.1248	0.0217	0	0	0.3057
AC093579.1	0	0	0	0	0	0	0	0	0	0	0	0	0	0	0	0	0	0	0	0	0	0	0	0	0	0	0	0	0	0	0	0	0	0	0	0	0	0	0	0	0	0	0	0	0	0	0	0	0
AL136368.1	0.0026	0.0445	0.0769	0.0722	0.0977	0.1001	0.0747	0	0.6018	0.0536	0.0547	0	0.0137	0	0	0.1446	0	0.2971	0.2323	0.1597	0	0.1885	0.0624	0.2036	0.0793	0.1427	0	0.0938	0.1145	0.1652	0.0682	0.1635	0.3498	0.5603	0.2181	0.3645	0.0196	0.0847	0.203	0.0371	0.0941	0.2559	0.0852	0.3749	0.0926	0.0722	0.0657	0	0.1386
LHX5-AS1	0	0.0504	0	0	0	0	0	0	0	0	0	0	0	0	0	0	0	0	0	0	0	0	0	0	0	0	0	0	0	0	0	0	0	0	0	0	0	0	0	0	0	0	0	0	0	0	0	0	0
AC136628.4	0.0358	0.0467	0.0362	0.2301	0	0.0375	0.0638	0.113	0.003	0.0141	0.0098	0.2602	0.0861	0	0.0672	0.0958	0.1159	0.036	0.0511	0	0.1154	0	0.0579	0.0164	0.0625	0	0.0928	0.0216	0.0312	0.0319	0.0356	0.1465	0.0526	0.0271	0.0227	0.1053	0.0859	0.2287	0	0.0745	0	0.1006	0.0251	0.0061	0.0017	0.0439	0.0257	0.1644	0.0065
AL590617.2	0.8853	0.726	0.5082	0.5172	0.4704	0.4146	0.0381	0.2953	0.354	0.5119	0.4502	0.3472	0.5261	0.8491	0.3482	0.6751	0.6135	0.3674	0.5549	0.9243	0.7319	0.7389	0.7672	0.2024	0.537	0.7813	0.8499	0.821	0.4877	1.1057	0.8433	0.3384	0.5312	0.3822	0.1735	0.3811	0.6897	0.416	0.7605	0.7699	0.8432	0.2268	0.6536	0.4724	0.4489	0.6176	0.7506	0.3817	0.2976
GLCCI1-DT	0.1801	0.224	0.0734	0.0713	0.1149	0	0.0814	0	0.3815	0.3143	0.1544	0.1676	0.05	0	0	0.116	0	0.0678	0	0	0.0109	0	0.0284	0.1051	0.0317	0	0	0.1093	0.0539	0	0.0523	0.0571	0.1641	0	0	0.0438	0.0266	0.0897	0	0.0529	0	0.0704	0.1476	0.2354	0.0654	0.078	0.0206	0.0552	0.0407
LINC01095	0	0.0114	0	0	0	0.0178	0.0135	0	0	0	0.0004	0	0	0	0	0	0	0	0	0	0	0	0	0	0	0	0.0207	0	0	0	0	0	0.0069	0	0.0144	0	0	0	0	0	0	0	0	0	0	0	0	0	0
LINC02636	0.0286	0	0	0	0	0	0	0	0	0	0	0.0213	0.0153	0	0	0.0629	0	0	0	0	0	0	0	0	0	0	0	0	0	0	0	0	0	0	0	0	0	0.0224	0	0	0	0.0763	0	0	0	0	0	0	0
AC093019.2	1.8912	2.7583	2.3996	2.6017	2.3259	2.7371	1.4185	1.612	1.1025	2.5034	2.5253	2.9445	3.1089	1.6321	3.6879	1.2591	3.2925	2.2736	3.3625	1.949	1.9707	1.9796	2.6999	3.3454	1.8579	2.5291	3.127	2.1449	1.461	1.525	1.8589	4.6276	3.7084	3.7544	2.0038	1.9531	3.8561	3.5321	3.5436	3.2398	2.369	4.2673	1.8074	2.3517	3.1046	3.6233	2.8766	3.9123	2.3366
AP003396.3	0	0	0	0	0	0	0.1634	0	0	0	0	0	0	0	0	0	0	0	0	0	0	0	0	0	0	0	0	0	0	0	0	0	0	0	0	0	0	0	0	0	0	0	0	0	0	0	0	0	0
AL158834.2	0	0	0	0	0	0	0	0	0	0	0	0	0	0	0	0.0495	0	0	0.0136	0	0	0	0	0	0	0	0	0	0	0	0	0	0	0	0	0	0	0	0	0	0	0	0	0	0	0	0	0	0
AC148477.1	0	0.0259	0	0	0	0	0	0	0	0	0	0	0	0	0	0	0	0	0	0	0	0	0	0	0	0	0	0	0	0	0	0	0	0	0	0	0	0	0	0	0	0	0	0	0	0	0	0	0.0455
LINC00307	0	0	0	0	0	0	0	0	0	0	0	0	0	0	0	0	0	0	0	0.0051	0	0	0	0	0	0	0	0	0	0	0	0	0	0	0	0	0	0	0	0	0	0	0	0	0	0	0	0	0
AC108097.1	0.0278	0	0	0.0212	0.1308	0.0297	0.0435	0.1044	0.0401	0.0286	0	0.1288	0.0734	0	0.042	0.0515	0	0	0	0	0.0171	0	0	0	0	0	0	0	0.0582	0.0225	0	0	0	0.0323	0	0	0.0566	0	0	0	0.1315	0	0.102	0.0358	0	0.0553	0	0	0
AP005436.2	0.0347	0	0.0427	0.0361	0.0446	0.0349	0.0252	0.0856	0.0113	0.0656	0.0481	0.0078	0.1188	0	0	0.0324	0	0	0.0512	0.0298	0	0	0	0.0553	0.1202	0	0	0	0	0.0304	0	0	0	0	0	0	0.0926	0.1044	0	0.0123	0.0147	0.041	0.1615	0	0	0	0	0	0.0713
LINC02546	0	0	0	0	0	0	0	0	0	0	0	0	0	0	0	0	0	0	0	0	0	0	0	0	0	0	0	0	0	0	0	0	0	0	0	0	0	0	0	0	0	0	0	0	0	0	0	0	0
AC091117.2	0	0	0	0	0	0.0942	0	0	0	0	0	0	0	0	0	0	0	0	0	0	0	0.072	0.0136	0	0.0275	0	0	0	0	0	0	0	0	0	0	0	0	0	0	0.0353	0	0	0	0	0	0	0	0	0
AC090457.1	0	0	0	0	0	0	0	0	0	0	0	0	0	0	0	0	0	0	0	0	0	0	0	0	0	0	0	0	0	0	0	0	0	0	0	0	0	0	0	0	0	0	0	0	0	0	0	0	0
POTEH-AS1	0	0	0	0	0	0	0	0	0	0	0	0	0	0	0	0	0	0	0	0	0	0	0	0	0	0	0	0	0	0	0	0	0	0	0	0	0	0	0	0	0	0	0	0	0	0	0	0	0
AC138028.5	0.0494	0.07	0.1199	0.1669	0.1837	0.2988	0.0833	0.2558	0.4456	0.0385	0.1399	0.2133	0.1854	0	0	0.0213	0.0414	0	0.0132	0	0.0277	0.0275	0.0736	0.081	0	0	0.1112	0	0	0	0	0.2245	0	0.0902	0	0.0603	0.1332	0.1705	0.0799	0	0.016	0.0229	0.0376	0.2054	0.0333	0	0.0906	0.0281	0
AC078925.1	0.092	0	0	0	0	0.0353	0	0	0.0822	0	0	0	0	0.0265	0	0	0.0612	0	0	0	0	0	0.0337	0.0326	0	0	0	0.0312	0	0	0	0	0	0.0562	0	0	0	0	0	0	0	0	0	0.1302	0	0.026	0.0025	0	0
AC008770.3	2.0878	4.3327	5.0823	6.3238	3.0784	3.131	1.8807	2.5769	5.6845	3.6376	5.2582	4.4242	4.9808	0.8256	3.4516	0.9433	2.2156	1.7319	2.068	1.2466	0.6309	1.2247	1.477	1.7636	0.8946	1.1304	1.3954	0.9977	1.1242	1.44	1.2956	2.1882	1.3423	1.8039	1.2247	1.0124	0.8382	1.6627	2.1674	1.4493	1.2425	3.6074	1.7319	2.1423	1.6828	0.8678	2.5549	1.7407	1.5022
COL4A2-AS1	0.0008	0.0281	0.0428	0.0274	0	0.1349	0.3351	0.4528	0.0608	0.1671	0.0126	0.048	0.0874	0.0479	0.1556	0.2004	0.3201	0.19	0.0614	0.1073	0.0286	0.1547	0.1227	0.1415	0.0011	0.0423	0.017	0.22	0.0644	0.2855	0	0.1127	0.0101	0.1162	0.168	0.1548	0.1668	0.3131	0.1437	0.0599	0.1963	0.0845	0.1641	0.0693	0.0836	0.152	0.2264	0.0566	0.2432
LINC02741	0	0	0	0	0	0	0	0	0	0	0	0	0	0	0	0	0	0	0	0	0	0	0	0	0	0	0	0	0	0	0	0	0	0	0	0	0	0	0	0	0	0	0	0	0	0	0	0	0
LINC01301	0.0284	0.0269	0.0454	0.0164	0.0407	0.0354	0.0134	0.0445	0.0836	0.034	0.0489	0.0531	0.0439	0.0204	0.0083	0.0287	0.0477	0.0261	0.0528	0.0535	0.0174	0.0322	0.0388	0.0877	0.0535	0.0255	0.063	0.056	0.046	0.03	0.0222	0.0458	0.0302	0.0419	0.0202	0.0081	0.0551	0.0206	0.036	0.0314	0.0396	0.0956	0.0468	0.0104	0.019	0.034	0.0613	0.0424	0.0532
AC005480.1	0.1201	0.2595	0.3005	0.2436	0.1989	0.242	0.1392	0.2416	0.3475	0.3173	0.2307	0.2095	0.1596	0.0895	0.0454	0.101	0.071	0.0625	0.1079	0.1488	0.0541	0.1818	0.1105	0.0686	0.0957	0.1681	0.0866	0.0682	0.0965	0.0957	0.0716	0.1566	0.029	0.1021	0.0409	0.0532	0.0916	0.0775	0.1059	0.1723	0.1188	0.1504	0.1212	0.0795	0.0691	0.1204	0.0685	0.0786	0.1686
AC073365.1	0	0	0	0	0	0	0	0	0	0	0	0	0	0	0	0	0	0	0	0	0	0	0	0	0	0	0	0	0	0	0	0.0143	0	0	0	0	0	0	0	0	0	0	0	0	0	0	0	0	0.0157
LINC02141	0	0	0	0	0	0	0	0	0	0	0	0	0	0	0	0	0	0	0	0	0	0	0	0	0	0	0	0	0	0	0	0	0	0	0	0	0	0	0	0	0	0	0	0.0058	0	0	0	0	0
AP000532.2	0	0	0	0	0	0	0	0	0	0	0	0	0	0	0	0	0	0	0	0	0	0	0	0	0	0	0	0	0	0	0	0	0	0	0	0	0	0	0	0	0	0	0	0	0	0	0	0	0
LINC02408	0	0.0078	0	0	0	0	0	0	0	0	0	0	0	0	0	0	0.0152	0	0	0	0	0	0	0	0	0	0	0	0	0	0	0	0	0	0	0	0	0	0	0	0	0	0	0	0	0	0	0	0
AC010982.2	0	0	0	0	0	0	0	0	0	0	0	0	0	0	0	0	0	0	0	0	0	0	0	0	0	0	0	0	0	0	0	0	0	0	0	0	0	0	0	0	0	0	0	0	0	0	0	0	0
ZFPM2-AS1	0	0	0	0	0.0099	0	0	0	0	0	0	0	0	0	0	0.0445	0.0057	0	0	0.0138	0.0086	0	0.0287	0.006	0.0388	0.0012	0	0.0064	0.0011	0.0425	0.0499	0.003	0	0.014	0	0.0012	0.029	0	0.015	0.0148	0.026	0	0.036	0.0063	0.0231	0.0218	0.0021	0.0155	0
AC108463.2	0	0.0433	0.0708	0.0491	0.3428	0.0492	0.115	0.3588	0	0.1189	0.0532	0.3229	0.0385	0.0365	0.0794	0.0816	0.008	0.0079	0	0.0039	0	0.122	0.036	0.0049	0.0626	0	0	0.0957	0.0372	0	0	0.0705	0.1075	0.1276	0.0413	0	0	0	0.0801	0.0963	0.1035	0	0.1572	0.096	0.2055	0	0.0662	0.0255	0.1181
AC079070.1	0	0.0183	0.0334	0.0365	0	0.0712	0	0	0	0	0	0	0	0	0	0	0	0	0	0.0228	0	0	0	0.0275	0	0	0	0	0	0	0	0.0585	0	0	0.0584	0	0	0.0144	0	0	0	0	0	0	0	0	0	0	0
TET2-AS1	0.104	0.1891	0.0388	0.1195	0.0158	0.0773	0	0.0399	0	0	0.1225	0.0461	0.0938	0.016	0.0166	0.0156	0.0324	0	0.1394	0.0663	0.0187	0.054	0.0086	0	0	0	0.0459	0.0826	0	0	0.0684	0.0553	0.0952	0.0215	0.1511	0.0987	0.0537	0.0541	0.0253	0.112	0.2092	0	0.0878	0.2565	0.0692	0.1353	0.0787	0.0873	0.0556
AC073525.1	0.0094	0.0058	0.0131	0.0254	0	0.0126	0	0	0	0.0135	0.0275	0.0391	0.0123	0	0	0	0	0	0	0	0	0	0	0	0	0	0	0	0	0	0	0	0.0097	0	0	0	0	0.0107	0	0	0	0.0063	0	0	0	0.0035	0	0	0
NOL4L-DT	0.0276	0.0226	0.0229	0.0237	0.0039	0.0235	0.0107	0	0.0116	0.046	0.0143	0	0	0.0156	0	0.0037	0	0	0	0	0	0	0	0.0013	0	0.016	0.0035	0	0	0.0075	0	0	0	0	0	0	0	0.0104	0	0	0	0.0154	0	0	0.0007	0	0	0	0
AC015969.1	0	0	0	0	0	0.0283	0	0.0449	0	0	0.031	0	0	0.1062	0	0.0349	0.2209	0.0952	0	0.1535	0.109	0.2598	0.0837	0.0327	0.1241	0.1083	0.1092	0.0551	0.1405	0.0561	0.2784	0.2406	0.1646	0.0974	0.0458	0.0713	0.1174	0.1439	0.0473	0.2334	0.2227	0.1695	0	0.0271	0.0409	0.0417	0.3069	0.1062	0.0643
LINC02030	0	0	0	0	0	0	0	0	0	0	0	0	0	0	0	0	0	0	0	0	0	0	0	0	0	0	0	0	0	0	0	0	0	0	0	0	0	0	0	0	0	0	0	0	0	0	0	0	0
OIP5-AS1	20.906	27.272	14.1845	20.5655	18.7717	20.6775	11.5702	16.8831	18.9384	19.875	17.6763	17.9878	18.0296	16.8076	24.7019	15.7766	19.9643	23.1321	22.6033	12.3715	14.5437	13.872	19.6522	30.0778	17.9082	15.2367	21.6551	21.7069	19.8081	16.2744	15.6394	30.0879	20.3554	19.0173	6.6179	14.3658	23.475	19.4396	27.6782	24.1151	12.7865	27.3742	18.6477	22.0107	21.7428	22.8885	24.2581	23.4195	10.8935
AC083836.1	0.0141	0	0.0748	0.0503	0.0329	0	0.0109	0.0499	0.0392	0.0569	0.0516	0.0599	0.0277	0.0142	0.0106	0	0.0164	0.0032	0.0294	0	0.0255	0.0273	0.0172	0.0008	0.0023	0.0466	0	0.0191	0	0.0065	0	0.0147	0.0146	0.0081	0.033	0.0367	0.0142	0.016	0	0.0452	0	0.0411	0.0197	0.018	0.0175	0.0263	0.0229	0.0443	0
AC114284.1	0	0	0	0	0	0	0	0	0	0.0386	0	0	0	0	0	0	0	0	0	0	0	0	0	0	0	0	0	0	0	0	0	0	0.0227	0	0	0	0	0.0153	0	0	0.0158	0	0	0	0	0	0	0	0
AP000977.1	1.7949	1.7521	2.7336	3.6599	0.5696	2.0145	0.5901	0.5417	4.2591	2.5946	2.2274	1.4259	1.2185	0.1769	0.8895	0.289	0.2883	0.3596	0.5359	0.2644	0.1745	0.1318	0.2487	0.4524	0.1764	0.3458	0.2725	0.3804	0.2815	0.1682	0.1786	0.53	0.3863	0.2005	0.0835	0.4997	0.2207	0.1493	0.3902	0.2657	0.2814	0.447	0.4984	1.1003	0.4224	0.3404	0.2089	0.1031	0.617
FRGCA	0	0	0.0874	0	0	0	0.1101	0.1005	0	0.0748	0	0	0.0464	0	0	0.1561	0	0.1222	0	0	0	0	0	0	0	0	0.0368	0.0925	0.0682	0	0	0.0385	0	0.0409	0	0	0	0	0	0	0.0665	0	0	0	0	0	0.037	0.0743	0.1204
EPB41L4A-AS1	7.2183	5.7221	5.6771	5.2359	4.5914	5.5715	4.8274	4.1464	4.5732	5.3755	5.0615	4.3916	6.5575	3.9812	4.6545	4.853	5.5731	4.9891	5.023	3.7357	3.437	3.3029	3.9645	6.5257	5.8333	4.8961	3.4233	4.3284	4.3636	4.3452	4.4534	6.1102	5.533	5.2341	5.9876	5.2228	5.9588	4.846	6.0651	4.5723	4.1094	6.2186	5.261	6.1157	4.6563	6.1282	5.5122	4.5611	4.1946
AC079385.1	0.0337	0	0.0852	0.0416	0.0245	0.094	0.0331	0.0238	0.0634	0	0.0293	0.0907	0	0	0	0	0	0	0	0	0	0	0	0	0.0203	0	0	0	0	0	0	0.0182	0	0	0	0	0	0	0	0	0.0197	0.0294	0	0	0	0.0173	0	0	0
AATBC	3.9259	7.7942	4.6192	4.6131	2.5114	2.9539	2.3087	2.6979	4.9019	7.5078	6.0802	4.0825	6.0163	6.97	1.1862	3.9945	2.0055	3.0688	1.8039	7.4366	3.6626	6.4848	3.2156	1.9454	2.0584	4.362	3.7083	1.5947	6.3214	6.6852	4.7296	1.6278	2.926	1.441	0.8358	2.3213	5.3229	4.6119	2.8322	4.5794	7.1116	2.0797	4.8397	2.3121	3.1485	2.3769	4.4514	3.972	3.5337
AC093390.1	0	0	0	0	0	0	0	0	0	0	0	0	0	0.0088	0	0	0.0123	0	0	0.0064	0	0.0045	0	0	0	0.0096	0	0.0076	0	0	0	0.0022	0	0	0	0	0	0	0.0262	0	0	0	0	0	0	0.0043	0	0	0.0107
MIS18A-AS1	0.0111	0	0.0108	0	0.1791	0	0.1109	0	0	0.1332	0.0011	0	0	0	0.1406	0.0446	0.0452	0.0501	0.0463	0.3522	0.0401	0	0.0777	0.0201	0.2194	0.1393	0.0807	0.056	0.3838	0.1272	0.0578	0	0.0697	0.1361	0.1449	0.18	0.0582	0.0884	0.0566	0.0391	0.0632	0.0554	0	0.1491	0.0483	0.0228	0	0.0711	0.1751
AL021153.1	0	0	0	0	0	0	0	0	0	0	0	0	0	0	0	0	0	0	0	0	0	0	0	0	0	0	0	0	0	0	0	0	0	0	0	0	0	0	0	0	0	0	0	0	0	0	0	0	0
AC019064.1	0	0	0	0	0	0	0	0	0	0	0	0	0	0	0	0	0	0	0	0	0	0	0	0	0	0	0	0	0	0	0	0	0	0	0	0	0	0	0	0	0	0	0	0	0	0	0	0	0
AP002840.1	0.1815	0.0875	0.1062	0.0406	0	0.0693	0.0887	0	0.3143	0.1365	0	0.1562	0	0	0	0.0314	0.0318	0.0367	0	0.0521	0	0.0219	0.0563	0	0.0635	0.005	0	0.0268	0	0	0.0122	0.0173	0	0	0	0	0.0496	0	0.0498	0	0	0.0351	0.0364	0.0175	0.0198	0.118	0.0241	0	0.138
TNKS2-AS1	0.1425	0.3123	0.0383	0.1343	0.1124	0.1442	0.2213	0.1115	0.2346	0.0948	0.3748	0.3393	0.277	0.0935	0.2798	0.0433	0.6317	0.3844	0.2274	0.3571	0.1969	0.055	0.3191	0.2578	0.1658	0.7744	0.0968	0.1059	0.3227	0.0446	0.3197	0.152	0.3495	0.3063	0.1752	0.1326	0.2351	0.3242	0.2916	0.2649	0.092	0.4182	0.1313	0.2982	0.0969	0.1831	0.2254	0.131	0.0984
LINC02569	0.2916	0.2038	0.3157	0.3673	0.4327	0.2407	0.1168	0.2223	0.5212	0.5884	0.4068	0.2	0	0.4763	0.437	0.3329	0.4498	0.1852	0.2647	0.691	0.4355	0.3523	0.156	0.2829	0.3871	0.249	0.2319	0.1803	0.2531	0.2527	0.3353	0.3072	0.3894	0.1712	0.1886	0.5089	0.3509	0.4678	0.3103	0.9982	0.4267	0.209	0.4016	0.3087	0.1746	0.3537	0.1598	0.4327	0.2687
FAM27C	0	0	0.0111	0.0183	0	0.0181	0	0	0.0368	0	0.0176	0	0	0	0	0.0149	0	0	0.0261	0	0	0.0138	0	0.0241	0	0	0	0	0	0	0	0	0	0	0	0	0.0136	0	0	0	0	0	0	0.0543	0	0	0	0	0.0136
AC034154.1	0	0.0123	0.144	0.0494	0.0283	0	0	0.0628	0.05	0.1138	0.0362	0.0417	0.0679	0	0	0	0	0	0.003	0	0	0	0	0	0.0381	0.0078	0	0.0194	0	0	0	0	0.0018	0.0161	0	0	0.065	0	0.0718	0	0	0	0	0	0	0	0	0	0
LINC02137	0.0199	0	0.0492	0.0533	0.12	0.0064	0.0544	0.0927	0.023	0.0155	0.0915	0.0134	0.0958	0.0085	0	0.0371	0.0098	0	0.0528	0.0218	0.0174	0.0335	0.0106	0.0863	0.0429	0.0092	0.0338	0.0833	0.0348	0.0505	0.0131	0.1221	0.035	0.1142	0.116	0.0465	0.0312	0.0454	0.0129	0.0582	0.0296	0.0338	0.0589	0.0808	0.0022	0.0589	0.0162	0.0177	0.0103
LINC00266-1	0.1411	0.0373	0.1175	0	0.0773	0.154	0.0071	0.1146	0.181	0.0341	0.111	0.2092	0.1508	0.0771	0.0504	0.0229	0.0411	0.1533	0.1056	0.0032	0.0055	0.0191	0.0103	0.0146	0.0131	0.0319	0.067	0.073	0.0514	0.0195	0	0.0529	0.0216	0.0133	0.0451	0.1248	0.0298	0.0236	0.109	0.0476	0.0819	0.0355	0.0934	0.1743	0.0248	0	0.0697	0.0472	0.0478
AC073864.1	0	0	0	0	0	0	0	0	0	0	0	0	0	0	0	0	0	0	0	0	0	0	0	0	0	0	0	0	0	0	0	0	0	0	0	0	0	0	0	0	0	0	0	0	0	0	0	0	0
INO80-AS1	0	0	0	0	0	0	0	0	0	0	0	0	0	0.026	0	0	0	0	0	0.0204	0	0	0.0156	0	0	0	0	0	0	0	0	0	0	0	0.0148	0	0	0	0	0	0	0	0.1092	0.0191	0	0.0639	0	0	0
BCL2L1-AS1	1.1176	1.8831	1.62	1.6607	0.4719	1.584	0.4074	0.6866	2.0944	0.9942	1.8243	0.6484	1.0933	0.4311	0.508	0.044	0.295	0.422	0.5349	0.0388	0.1234	0.2939	0.2492	0.475	0.1176	0.2267	0.2535	0.231	0.2272	0.044	0.1446	0.1683	0.0831	0.603	0.0204	0.1349	0.44	0.2635	0.2409	0.2231	0.1877	1.2323	0.3362	0.683	0.2368	0.4421	0.2381	0.2427	0.1948
LAMA5-AS1	0	0	0	0.0457	0	0	0	0	0	0	0	0	0	0	0	0	0	0	0	0	0.0186	0	0	0	0	0.0221	0	0	0	0.0356	0	0	0	0.04	0	0	0	0.0205	0	0.0182	0	0.0242	0.0281	0	0	0	0	0	0
AC023202.1	0.2821	0.0956	0.3095	0.1629	0.1325	0.132	0	0	0.3541	0.1387	0.238	0.2729	0.0798	0	0.055	0.0654	0.1221	0.0392	0.1544	0.1269	0.2562	0	0.057	0.0946	0.1015	0.1982	0.097	0	0	0	0.0605	0.1543	0.1139	0.2388	0.0874	0.2312	0.1099	0.055	0.0622	0.1816	0.1712	0.0167	0.1669	0.1374	0.0768	0.1332	0.1807	0.0958	0
AL592043.1	0	0	0	0	0	0	0	0	0	0	0	0	0	0	0	0	0	0	0	0	0	0	0	0	0	0	0	0	0	0	0	0	0	0	0	0	0	0	0	0	0	0	0	0	0	0	0	0	0
AC005307.1	0.0191	0.0568	0.0531	0.1373	0.0822	0.0501	0	0.0933	0.026	0.0239	0.0279	0.0606	0.0105	0.1392	0.1549	0.0515	0.0664	0.0245	0.1293	0.0145	0	0.0391	0.0373	0.0393	0.056	0.0274	0.0198	0.0332	0.0098	0	0.0379	0.031	0.0297	0.0328	0	0	0.2579	0.0862	0.3948	0.0383	0	0.0764	0.1672	0.1217	0.1183	0.0816	0	0.0599	0.1025
SLC7A11-AS1	0	0	0	0	0	0	0	0.0042	0	0	0	0	0	0	0	0.0053	0	0	0.0051	0.0001	0	0	0	0	0	0	0.0025	0	0	0	0	0	0.005	0	0	0.0027	0.0049	0	0	0	0	0	0.0068	0.0029	0.006	0	0	0	0
LINC02086	0	0.1252	0.1175	0.2742	0	0.1815	0.27	0.1079	0.1983	0.0111	0.1859	0.062	0.0222	0.017	0.0611	0.0186	0.0196	0.0653	0.0177	0.0082	0.0349	0	0.0168	0.0523	0.0793	0.0877	0.0175	0	0.0173	0	0.0168	0.165	0	0.0585	0.0451	0.095	0	0	0.0756	0.0217	0	0.0045	0.0711	0.4025	0.1049	0.0167	0.0353	0.0266	0
LBX2-AS1	0.7583	0.7627	0.978	1.3332	0.5046	0.6137	1.3712	1.4153	2.7173	1.7127	0.6952	1.0935	0.6048	0.9863	0.5292	0.8443	0.5137	1.0565	0.8287	2.2742	1.1758	1.2048	0.7605	0.6514	0.6076	0.7763	0.9479	0.8463	0.9678	1.3507	1.0257	0.5363	0.4671	0.5271	0.9827	0.8218	1.1668	0.8959	0.4378	1.079	0.9434	0.692	0.876	1.0672	0.9082	0.7986	0.7737	0.9285	1.1237
AP005482.3	0.0483	0.046	0.0558	0.162	0	0.0136	0	0	0.4872	0.2827	0.0481	0.0253	0	0	0	0	0	0.0192	0.0262	0	0	0	0	0	0	0.0205	0.012	0	0	0	0	0.1712	0	0	0	0	0	0	0	0	0	0.1129	0	0.0616	0	0	0	0	0
AP005380.1	0.0821	0.1165	0	0.074	0.1591	0.0701	0	0	0.1699	0	0.0802	0.087	0	0	0	0	0	0	0.05	0	0.0324	0	0	0	0	0	0	0	0	0	0	0	0	0	0	0	0.0553	0	0	0	0	0.0048	0	0	0	0	0	0	0
ALMS1-IT1	1.2724	1.8348	2.5389	3.3364	4.61	3.2005	3.9381	3.9032	2.229	3.011	2.3752	2.7669	4.471	1.0848	2.6936	1.3966	2.0644	1.985	2.1659	0.9286	1.149	1.0447	1.8228	2.161	1.8845	1.3408	1.9941	1.3344	1.6091	1.0801	1.2532	2.0428	1.9152	3.1002	1.9442	2.1296	1.6675	2.4529	2.0054	1.3956	1.591	2.0013	2.2024	2.4476	1.5049	1.6617	1.3123	1.6047	2.0567
FRMPD3-AS1	0	0	0	0	0.0452	0	0	0	0	0	0	0	0	0	0	0.0097	0	0	0.0209	0	0	0	0	0	0	0	0	0	0	0	0	0	0	0	0	0	0	0	0	0	0	0	0	0	0	0	0	0	0
AC008060.3	0	0	0	0	0	0	0	0	0	0	0	0	0	0	0	0	0	0	0	0	0.0289	0	0	0	0	0	0	0	0	0	0	0	0	0	0	0	0	0	0	0	0	0	0	0	0	0	0	0	0
LINC02799	0.0455	0	0.0128	0.0496	0.0896	0.0492	0.0108	0	0.0844	0.0421	0	0	0	0	0	0	0	0	0	0	0	0	0	0	0	0	0	0	0	0	0	0	0.0377	0	0	0.0825	0.037	0	0	0.0265	0	0	0	0	0	0	0	0	0
LINC01509	0	0	0.0464	0.0451	0	0	0	0.068	0	0.0191	0	0	0.0436	0.0697	0	0.0363	0	0	0	0	0.0361	0.0382	0.033	0.0467	0	0	0.046	0	0.0682	0	0.0834	0.0651	0	0	0	0.0169	0.0555	0.0378	0.0815	0	0.0391	0	0	0	0	0	0	0.0349	0.0406
AC087664.2	0	0	0	0	0	0	0	0	0	0	0	0	0	0	0	0	0	0	0	0	0	0	0	0	0	0	0	0	0	0	0	0	0	0	0	0	0	0	0	0	0	0	0	0	0	0	0	0	0
UNC5B-AS1	0.0445	0.1061	0.1025	0	0	0	0.069	0	0.0606	0	0	0	0	0	0	0	0	0	0	0	0	0	0	0	0	0	0	0	0.0455	0	0	0	0.0462	0	0	0	0	0	0	0	0	0	0.0623	0	0	0	0	0	0
AC067930.4	0.0213	0.2356	0.0226	0.0792	0.2397	0	0.2915	0.2827	0.1369	0.0366	0.2791	0.2303	0.1909	0.2638	0.4984	0.2114	0.1138	0.0527	0.2133	0.279	0.2605	0.1971	0.047	0.051	0.1636	0.051	0.0861	0.1741	0.1436	0.1103	0.0587	0.0847	0.1224	0.1483	0.0998	0.1507	0.0473	0.3883	0.0036	0.0538	0.2602	0.0612	0.1352	0.1249	0.1787	0.0549	0.0443	0.2335	0.3046
AL022326.1	0.0168	0	0	0	0.0763	0	0.0073	0	0	0	0	0	0	0.0071	0	0.0371	0.0684	0.0217	0	0	0.0521	0.0172	0	0.0174	0.0412	0.0667	0	0.0439	0	0.0186	0	0	0.0175	0.0388	0.0364	0.0568	0	0	0	0.0011	0	0	0.0589	0.0033	0.0208	0.0668	0	0.0236	0.1991
AC092718.5	0	0	0.0566	0.057	0.2132	0.0978	0.0631	0.1588	0.2365	0.0725	0.2148	0	0.185	0.0588	0.2447	0.0075	0.0079	0	0	0	0	0	0.041	0.1041	0.2245	0.1707	0	0	0.1371	0.049	0.0792	0	0.0262	0.0582	0.0776	0.0885	0.1019	0.0009	0.0756	0.0507	0.0648	0.1224	0.0654	0.0786	0	0.1033	0	0.1615	0.1229
AC011840.4	0	0	0	0	0	0	0	0	0	0	0	0	0	0	0	0	0	0	0	0	0	0	0	0	0	0	0	0	0	0	0	0	0	0	0	0	0	0	0	0	0	0	0	0	0	0	0	0	0
AP006437.1	0	0	0	0	0	0	0	0	0	0	0	0	0	0	0	0	0	0	0	0	0.0148	0	0	0	0	0	0	0	0	0	0	0	0	0	0	0	0	0	0	0	0	0	0	0	0	0	0	0	0
AL355303.1	0	0.0024	0.0061	0.0595	0.0611	0	0	0.0624	0	0	0.0645	0	0.0576	0	0	0	0.0838	0	0.046	0.0425	0.2222	0.0225	0.0436	0.0227	0.0351	0.1235	0	0.0766	0.1126	0.082	0.0219	0	0	0.0507	0	0	0	0.1607	0	0	0.0003	0	0	0.0281	0	0	0	0	0.224
RRN3P2	7.7301	8.2438	12.8561	13.2054	19.3309	13.2984	13.7869	9.9798	12.2436	13.4527	13.734	17.5656	18.8905	9.7377	14.7839	8.8814	7.9642	10.1581	8.789	11.4677	8.8895	9.149	7.2145	6.2041	7.7248	8.8611	8.0635	6.9996	9.533	7.9609	6.7999	8.5163	7.1968	7.4339	10.8429	7.1686	9.0197	12.14	12.8389	10.2883	7.1524	8.5633	12.7482	11.7147	8.0427	7.6064	7.8342	7.263	9.6709
AL049651.1	0	0	0	0.0217	0	0	0	0	0.0133	0	0.0281	0	0	0	0	0	0	0.0268	0.0672	0.004	0	0.0514	0.0412	0	0.0259	0.0265	0	0	0	0.0406	0.0265	0	0.0207	0.0391	0	0	0.0343	0.0321	0	0	0.0605	0	0.0096	0.051	0.0413	0	0	0	0.1183
ANKRD10-IT1	23.6522	22.3639	25.2034	32.2158	47.9048	36.4856	34.6894	25.7512	30.1624	25.471	26.5357	35.1524	33.8074	34.4494	65.2699	21.9766	33.3868	34.1681	32.5978	31.5661	20.7767	28.6714	24.3777	21.3522	25.5242	27.8456	23.6975	26.7518	26.8812	27.3042	17.6982	31.4802	24.398	26.2258	37.3878	34.4529	30.6801	35.4518	40.3597	31.7059	27.0497	27.136	53.0005	38.4227	42.4377	30.7975	28.4486	34.1592	33.1837
AC126407.1	0	0	0	0	0	0	0	0	0	0	0	0	0	0	0	0	0	0	0	0	0	0	0	0	0	0	0	0	0	0	0	0	0	0	0	0	0	0	0	0	0	0	0	0	0	0	0	0	0
AC020934.2	0	0	0	0	0	0	0	0	0	0.0419	0	0.1044	0	0.067	0.0231	0.0361	0.0446	0.0198	0	0.4067	0.0474	0	0.1258	0	0.0373	0.079	0	0	0.0336	0	0	0	0.0027	0	0.1705	0.066	0.0331	0	0	0	0	0	0	0.0419	0.1478	0.0414	0.0342	0	0.3244
LINC02805	0	0	0	0	0	0	0	0	0	0	0	0	0	0	0	0	0	0	0	0	0	0	0	0	0	0	0	0	0	0	0	0	0	0	0	0	0	0.0135	0	0	0	0	0	0	0	0	0	0	0
LINC02568	0	0	0	0	0	0	0	0	0	0	0	0	0	0	0	0	0	0	0	0	0	0	0	0	0	0	0	0	0	0	0	0.0118	0	0	0.0005	0	0	0	0	0	0.0144	0	0	0	0	0	0	0	0
AC009542.1	0.0517	0.0346	0.2128	0.791	0.2805	0.2699	0.3867	0.7277	0.3937	0.665	0.8804	0.4393	0.2672	0.0499	0.3722	0.0859	0.2055	0.0235	0.1724	0.0376	0.0171	0.0932	0.0909	0.1212	0.0262	0.153	0.1575	0.115	0.0592	0.0328	0.1103	0.152	0.1525	0.0762	0.1789	0.3971	0.1192	0.1971	0.0493	0.0987	0.1225	0.0663	0.165	0.2111	0.041	0.0601	0.124	0.0173	0.1042
LINC02215	0	0	0	0	0	0	0	0	0	0	0	0	0	0	0	0	0	0	0	0	0.0173	0	0	0	0	0.0027	0	0	0	0	0	0	0	0	0	0	0	0	0	0	0	0	0	0	0	0	0	0	0
AC087241.2	0.0347	0	0	0.0143	0	0	0.0162	0.0332	0.0617	0.0498	0	0.0439	0	0.0832	0.0715	0.0191	0.0163	0	0	0.0263	0.156	0	0	0.0084	0.0665	0.0204	0.0238	0	0.1257	0	0.0497	0.0378	0	0.059	0.2022	0.2427	0	0.0101	0	0.0349	0.0407	0.0388	0.0486	0.033	0	0.061	0.0526	0.0364	0.1477
AC110285.2	1.8501	2.3526	2.0493	1.6932	1.5239	2.8445	0.3903	1.0032	1.3035	1.9574	1.46	1.0869	2.3352	1.6134	1.558	2.2059	0.6508	2.0108	1.338	0.4206	0.7491	1.2001	0.5818	1.3268	2.3116	0.7808	1.6079	1.0268	0.6512	1.785	1.4824	1.0042	1.5591	0.5094	0.547	0.4021	2.1792	2.3614	1.0807	1.1126	2.2643	0.8703	3.2321	2.4048	1.7265	0.9805	1.6695	0.6278	1.0284
AC092436.3	0	0	0	0	0	0	0	0	0	0	0.0054	0	0	0	0	0	0	0	0	0	0	0	0	0.0131	0	0	0	0	0	0	0	0	0	0	0	0	0	0	0	0	0.0363	0	0	0	0	0	0	0	0
AC020905.1	0	0.242	0	0	0	0	0	0	0	0.1864	0	0	0	0	0	0.0172	0	0	0.0236	0	0	0	0	0.0537	0	0	0	0	0	0	0	0	0	0	0	0	0.0442	0	0	0	0	0	0	0.0332	0	0	0	0	0.0979
LINC00641	11.4135	12.5954	18.9891	24.2046	11.8207	16.1699	13.6624	24.5365	22.7186	18.1141	20.9369	15.8884	13.0941	4.8057	12.0452	6.2394	8.3315	7.2836	7.4143	3.5209	3.2985	5.855	5.4054	9.4396	6.9436	5.5628	6.1961	6.1907	4.0453	4.7414	4.1184	9.6061	6.6526	10.8849	7.3304	7.6011	7.9243	6.7873	7.7232	5.688	6.6721	9.0714	9.2876	10.8159	6.6871	6.8246	9.0003	4.9659	7.355
ACSL3-AS1	0	0	0	0	0	0	0	0	0	0	0	0	0	0.0675	0	0.0933	0	0	0.0233	0.027	0	0.0243	0.0632	0	0	0	0	0	0	0.0386	0	0	0	0	0	0	0.0281	0.0291	0.0478	0.0137	0.0278	0	0	0	0	0	0	0.0196	0.0665
RAET1E-AS1	0.0304	0	0	0	0	0.1529	0.0472	0	0	0.1236	0.1127	0	0.0697	0	0.1099	0	0	0.1158	0	0.0295	0	0	0	0.0047	0.1454	0	0	0.0529	0.0983	0	0.0275	0	0.221	0	0.0329	0	0	0	0.0277	0.1308	0.0143	0.1484	0	0.0823	0.0057	0.0201	0	0.0319	0
AL161669.1	0	0	0.0216	0	0	0	0	0	0	0	0	0	0	0.1742	0	0.0055	0	0	0	0	0	0.0298	0	0	0.1432	0.0422	0	0	0.0349	0.1409	0.2187	0	0	0.0219	0	0.0383	0.191	0.044	0	0.0526	0.0455	0	0	0	0	0	0.082	0	0
AC124290.2	0	0	0	0	0	0	0	0	0	0	0	0	0	0	0	0	0	0	0	0	0	0	0	0	0	0	0	0	0	0	0	0	0	0	0	0	0	0	0	0	0	0	0	0	0	0	0	0	0
LINC00293	0	0	0	0	0	0.0134	0	0	0	0	0	0	0	0	0	0	0	0	0	0.0082	0.0762	0	0	0.0045	0	0.0161	0.0246	0.0432	0	0	0	0	0	0.0111	0.003	0.0404	0	0	0.0238	0.0075	0	0	0	0.0027	0.0097	0	0	0	0.0376
AC133565.1	0	0	0	0	0	0	0	0	0	0	0	0	0	0	0	0	0	0	0	0	0	0	0	0	0	0	0	0	0	0	0	0	0	0	0	0	0	0	0	0	0	0	0	0	0	0	0	0	0
AL133371.3	0	0.0205	0.2449	0.0337	0	0	0	0.0164	0	0.0667	0.0752	0.1874	0.0591	0	0.089	0	0.098	0.0135	0.1094	0.07	0.004	0.1401	0.0826	0	0	0.028	0.0019	0.0473	0	0	0.0604	0.1815	0.0501	0	0.1111	0.0563	0	0.0009	0.0383	0	0	0.0072	0	0.0052	0.0637	0.0253	0	0.0331	0.0134
LINC02762	0.7521	0.8986	1.1452	1.5068	0.7685	0.9142	0.4818	0.6467	1.4268	0.7305	0.9219	1.3999	0.6701	0.452	1.0063	0.4368	0.3943	0.3765	0.2881	0.3433	0.2633	0.3641	0.3186	0.2646	0.201	0.4885	0.3932	0.1713	0.2108	0.353	0.344	0.4461	0.2649	0.341	0.2673	0.246	0.4474	0.3884	0.4279	0.5371	0.4644	0.3475	0.5338	0.7177	0.4206	0.2291	0.5131	0.3973	0.352
LARGE-AS1	0	0	0	0	0	0	0	0	0	0	0	0	0	0	0	0	0	0	0	0	0	0	0	0	0	0	0	0	0	0	0	0	0.0019	0	0	0	0	0	0	0	0	0	0	0	0	0	0	0	0
AP001048.1	0	0	0	0	0	0	0	0	0	0	0	0	0	0	0	0	0.0621	0.0969	0	0	0.0237	0.0766	0	0	0	0	0	0	0	0	0	0.0099	0	0	0.2632	0	0.048	0.0607	0	0.0601	0	0	0	0	0	0	0	0.0761	0
UBR5-AS1	3.5054	3.916	3.8836	3.4193	6.4012	2.5443	1.734	3.1956	2.2949	2.7839	3.5131	4.0637	5.2752	3.8621	6.6561	1.9122	2.6902	2.4916	4.0956	2.708	3.452	4.0279	3.9505	2.318	1.7441	3.4907	3.8192	2.7999	2.7366	2.7836	2.3806	2.1308	2.8916	1.7554	1.3429	2.6615	2.3192	3.0418	3.8217	3.7646	2.9581	1.8139	4.3356	2.8986	4.4005	2.2374	2.566	4.9748	3.4774
AC107884.2	0.0272	0	0	0	0	0	0	0	0	0	0	0	0.0057	0.0052	0	0	0.054	0	0	0.0528	0.1939	0.0279	0	0.0561	0	0	0	0	0	0	0	0	0	0	0	0	0	0	0	0	0.0278	0	0.0381	0	0	0	0	0	0
LINC02616	0	0	0	0	0	0	0	0	0	0	0	0.159	0	0	0	0	0	0	0	0.0115	0	0	0	0	0	0	0	0	0	0	0	0	0	0	0	0	0	0	0	0	0	0	0	0	0	0	0	0	0
AC108467.1	0	0	0.0124	0	0	0	0	0	0	0.0307	0	0	0	0	0	0	0	0	0	0	0	0	0	0	0	0	0	0	0	0	0	0	0	0	0	0	0	0	0	0	0	0	0	0	0	0	0	0	0
AL450384.1	1.4074	1.4759	2.1564	3.6455	1.8564	3.3265	1.8943	2.2392	2.325	2.4826	2.0996	3.0374	3.2103	0.9727	3.071	1.603	1.5818	1.5804	1.3484	0.5039	0.3513	1.0114	1.477	1.3168	0.8018	1.1972	1.363	0.8593	0.8632	0.8717	0.996	1.7747	1.2597	1.3456	0.3972	0.8618	1.4968	2.6143	2.394	1.3274	1.0068	2.1819	2.6222	1.292	1.1097	1.2729	2.3472	1.4836	0.8809
LINC02075	0	0	0	0	0	0	0	0	0	0	0	0	0	0	0	0	0	0	0	0	0	0	0	0	0	0	0	0	0	0	0	0	0	0	0	0	0	0	0	0	0	0	0	0	0	0	0	0	0
AL138767.2	0	0	0	0	0	0	0	0	0	0	0	0	0	0	0	0	0	0	0	0	0	0	0	0	0	0	0	0	0	0	0	0	0	0	0	0	0	0	0	0	0	0	0	0	0	0	0	0	0
AC121764.3	0	0	0	0	0	0	0	0	0	0	0	0	0	0	0	0	0	0	0	0	0	0	0	0	0	0	0	0	0	0	0	0	0	0	0	0	0	0	0	0	0	0	0	0	0	0	0	0	0
PRR29-AS1	0.2002	0.355	0.4394	0.4838	0.0931	0.2658	0.4964	0.9987	0.5946	0.3222	0.4563	0.2665	0.2283	0.0485	0.0902	0.0374	0.1208	0.1226	0.0589	0.2699	0.1171	0.1188	0.0388	0.1272	0.1125	0.1207	0.0562	0.0629	0.1287	0.144	0.0609	0.0724	0.0719	0.1056	0.0292	0.0252	0.1059	0.0464	0.0347	0.0366	0.0259	0.144	0.0803	0.1256	0.0699	0.0438	0.1247	0.1018	0.0999
AL358074.1	0.0989	0.2931	0.0708	0.1666	0.0398	0.0788	0.058	0	0.1201	0	0.0431	0.0388	0.0389	0.1504	0.2426	0.202	0.0683	0.2768	0.1756	0.2965	0.081	0.0795	0.0457	0.235	0.1037	0.0477	0	0.1023	0.3347	0.0708	0	0.1594	0.293	0.2808	0.1489	0.2422	0	0.2964	0.5079	0.2185	0.2524	0.1576	0.2063	0.0634	0.4754	0.094	0.0248	0.1555	0.5068
CHRM3-AS2	4.955	14.3137	9.1646	11.0976	3.8922	9.5137	2.289	4.5355	6.8094	7.5199	8.0887	4.8468	4.2757	0.5008	2.2434	0.6997	0.6372	1.7264	1.7567	0.6845	0.6649	0	0.8467	2.7469	0.5774	0.8426	1.1392	0.8259	0.1955	0.6487	0.7523	2.4469	0.8702	1.194	0.4333	0.922	1.3092	0.6323	3.1909	0.7788	0.2685	2.7952	2.0468	4.7735	1.7756	2.1228	1.511	0.976	0.7542
LINC02291	0	0	0.0103	0	0	0	0	0	0.0105	0	0	0.0025	0	0	0	0	0.0179	0	0	0	0.0398	0	0	0	0	0	0	0	0.0079	0.0076	0.0021	0	0	0.0178	0	0	0	0.016	0	0	0	0	0.0216	0	0	0	0.0014	0.0046	0.002
LINC01103	0	0	0	0	0	0	0	0	0	0	0	0	0	0	0	0	0	0	0	0	0.0106	0	0	0	0	0	0	0	0	0	0	0	0	0	0	0	0	0	0	0	0	0	0	0	0	0	0	0	0
AL391056.1	0.0183	0.0146	0.0334	0.0496	0.0239	0.0156	0.1166	0.1263	0.03	0.0148	0.0054	0	0	0.1401	0.0465	0.2233	0.8063	0.4637	0.2011	0.2719	0.453	0.1037	0.1029	0.1027	0.3467	0.4882	0.0634	0.2302	0.5276	0.1074	0.1768	0.1042	0.2695	0.7033	1.5066	0.6788	0.0955	0.2998	0.2127	0.1142	0.3962	0.1291	0.2859	0.1935	0.8332	0.2406	0.1894	0.208	0.8901
DLGAP1-AS4	0	0	0.0551	0.0152	0	0	0	0	0	0	0.0287	0	0	0.0199	0.0696	0.0218	0	0	0	0.0384	0	0	0	0.0204	0	0.0431	0.041	0	0	0.0174	0.0589	0.0429	0.0821	0	0.0856	0	0	0	0.0589	0.0794	0.1159	0.0272	0.0554	0.0487	0.0491	0	0	0	0.0241
AC068473.2	0	0	0	0	0	0	0	0	0	0	0	0	0	0	0	0	0	0	0	0	0	0	0	0	0	0	0	0	0	0	0	0	0	0	0	0.0355	0	0	0	0	0	0	0.0442	0	0	0	0	0	0
DIP2A-IT1	5.0784	3.469	11.2646	8.2624	13.111	11.8215	16.0003	7.9909	13.8049	7.3775	10.8025	11.3918	19.2457	2.9533	12.4042	3.215	4.8287	7.8398	6.0987	2.5183	3.1384	2.5913	5.295	4.4925	2.7574	3.4068	3.6963	3.5657	2.5448	1.7512	2.5608	8.8553	2.6335	4.9082	3.6444	2.3198	2.3659	4.9418	6.2804	3.6756	2.6733	5.863	5.6829	8.3024	3.3998	5.1686	2.8658	3.2123	2.9689
LINC02401	0	0	0	0	0	0	0	0	0	0	0	0	0	0	0	0.0105	0	0	0	0	0	0	0	0	0	0	0	0	0	0	0	0	0	0	0	0	0	0	0	0	0	0	0	0	0.0116	0	0.005	0	0
AL138812.1	0	0	0	0	0	0	0	0	0	0	0	0	0	0	0	0	0	0	0	0.0181	0	0	0	0.0292	0	0	0	0	0	0	0	0	0	0	0	0	0	0	0	0	0	0	0	0	0	0.0184	0	0	0
PPP4R1-AS1	0.2422	0.154	0.1892	0.4866	0.3147	0.2017	0.1502	0.0515	0.2818	0.2335	0.1134	0.4973	0.3345	0.452	0.3651	0.3334	0.2398	0.2133	0.4623	0.4016	0.2692	0.3381	0.4207	0.3343	0.2232	0.3738	0.0594	0.2785	0.9031	0.3426	0.1302	0.1203	0.1078	0.2384	0.0718	0.5046	0.4035	0.5877	0.8609	0.3241	0.0963	0.0976	0.0326	0.2808	0.2587	0.4787	0.4909	0.2502	0.1961
MAGI2-AS3	1.0625	1.0839	0.5979	0.9039	0.9304	1.0446	1.2256	0.7876	0.3901	0.726	0.7286	0.906	0.8494	1.1115	0.5652	0.8139	1.0478	1.5302	0.7284	0.9562	1.2728	0.8224	1.6652	1.6912	0.911	0.6594	1.6507	0.5234	1.0073	1.6087	1.5851	2.0014	1.1702	2.1441	1.615	2.2774	2.8996	1.8712	0.7459	2.3827	1.3133	1.9268	1.2903	0.6876	1.3812	0.8916	2.7611	2.0358	0.8394
AC005104.1	0	0	0	0	0	0	0	0	0	0	0	0	0	0.0208	0	0	0.0314	0	0.0555	0	0	0	0	0	0	0	0	0	0	0.0023	0	0	0.0309	0	0	0.0133	0	0.0027	0	0	0	0	0	0	0	0	0	0	0
TTTY5	0	0	0	0	0	0	0	0	0	0	0	0	0	0	0	0	0	0	0	0	0	0	0	0	0	0	0	0	0	0	0	0	0	0	0	0	0	0	0	0	0	0	0	0	0	0	0	0	0
LINC02836	0	0	0	0	0	0	0	0.036	0	0	0.0298	0.0307	0.0602	0.0151	0	0	0.0097	0	0.0204	0	0	0.0013	0	0.0157	0.005	0	0	0	0	0	0	0	0.0021	0.0102	0	0	0.0259	0	0.0379	0.0248	0	0	0.0537	0	0.0076	0	0.0347	0	0
AC055764.1	0	0	0	0	0	0	0	0	0	0	0.0255	0	0	0	0	0	0	0	0	0	0	0	0	0	0	0	0.0771	0	0	0	0	0	0	0	0.0233	0	0.0086	0	0	0	0	0	0	0.0404	0	0	0	0	0
AC239802.1	0	0	0	0	0	0	0	0.0642	0	0	0	0	0	0	0	0	0	0	0	0	0	0	0	0	0	0	0	0	0	0	0	0	0	0	0	0	0	0	0	0	0	0	0	0	0	0	0	0	0
AC106038.1	0.2281	0.188	0.2464	0.1918	0.1264	0.2877	0.1216	0.1502	0.1545	0.1284	0.169	0.1925	0.2342	0.1637	0.2271	0.1781	0.4072	0.2778	0.2686	0.0891	0.1725	0.1093	0.2393	0.1616	0.2508	0.2084	0.3273	0.163	0.2422	0.2144	0.2451	0.4489	0.1942	0.3812	0.2001	0.2802	0.3111	0.2541	0.3948	0.4012	0.1234	0.4744	0.2849	0.1874	0.218	0.3251	0.298	0.4225	0.1603
LINC02640	0.0534	0	0	0.0061	0	0.0354	0.0733	0.0442	0	0	0	0	0.0643	0	0	0.0587	0.0189	0	0.0557	0	0.025	0.056	0	0.0371	0	0.0291	0	0	0	0.0098	0.0564	0	0.039	0.0307	0	0	0	0	0.0302	0	0.0447	0	0.0374	0.0759	0	0	0	0	0
AL162586.1	5.5023	4.4334	5.2932	5.519	3.03	5.1435	2.757	4.226	8.15	5.0121	5.0558	3.6559	3.7928	1.5045	2.7163	3.3875	3.1876	2.568	2.7852	1.8659	1.2447	1.5878	1.3843	3.4279	1.7334	1.5397	1.5937	1.747	1.6641	1.378	1.4791	3.3885	1.6948	2.4374	1.404	1.9423	2.5782	2.3362	3.1138	1.7071	2.0671	3.182	3.5035	5.1336	3.5027	2.3335	2.5969	2.2328	2.8815
AL138690.1	0	0	0	0	0	0	0	0	0	0	0	0	0	0	0	0	0	0	0	0	0	0	0	0	0	0	0	0	0.0409	0	0	0	0	0	0	0	0	0	0	0	0	0	0	0	0	0	0	0	0
AC109811.1	0	0	0	0	0	0	0	0	0	0	0	0	0	0	0	0	0	0	0	0	0	0	0	0	0	0	0	0	0.0109	0	0	0	0	0	0	0	0	0	0	0	0	0	0	0	0	0	0	0	0
AL691482.4	0.5734	0.5749	0.73	0.7489	0.2575	0.4057	1.1803	1.0771	0.386	0.6468	0.564	0.3306	0.7708	0.5896	0.1662	0.2736	0.4364	0.1583	0.4111	0.4403	0.4987	0.1999	0.3525	0.2913	0.3988	0.448	0.1295	0.1318	0.2599	0.4537	0.3764	0.2085	0.153	0.3524	0.1702	0.1576	0.3964	0.5417	0.2447	0.1988	0.5164	0.1619	0.7244	0.8999	0.4493	0.1548	0.7166	0.4166	0.8705
AL355574.1	0.8548	1.2651	0.7593	0.6483	0.9293	0.936	0.5475	0.6103	0.9805	0.9981	1.9232	0.9665	0.7352	0.4754	0.3884	1.8497	1.5548	0.9085	1.2665	0.9765	1.1613	1.1297	0.5932	1.1478	1.3443	1.3331	0.9494	0.9335	1.4353	0.5724	0.7507	1.0013	1.2188	1.0739	1.6024	1.2893	1.1316	1.1052	1.2873	0.9343	1.5621	1.1732	1.4278	1.5204	0.8091	0.7196	0.7662	1.0786	2.2535
LINC02253	0	0	0	0	0	0	0	0	0	0	0	0	0	0	0	0	0	0	0	0	0	0	0	0	0	0	0	0	0	0	0	0	0	0	0	0	0	0	0	0	0	0	0	0	0	0	0	0	0
AC092120.1	3.9477	2.6314	6.7675	6.6426	14.8946	9.2995	14.5732	14.7465	9.1157	6.2887	6.5504	11.6627	11.0246	11.4744	29.1249	9.9518	18.6543	19.2815	9.2982	7.8887	9.1918	13.1117	8.6907	7.577	9.4434	11.6528	7.3819	11.3315	7.5924	7.7301	7.4229	13.6132	10.1795	13.7168	18.4276	13.0814	8.8987	17.8288	13.5868	11.1421	15.1537	8.9011	33.0207	14.8909	15.3872	11.4261	8.4763	10.0896	16.5583
DNM1P35	0.0864	0.1009	0.1107	0.1107	0.0226	0.0755	0.0291	0.0839	0.1598	0.0379	0.1812	0.0299	0.0189	0.0857	0.0478	0.0413	0.0392	0.0446	0.0311	0.0866	0.0811	0.0481	0.0684	0.0474	0.0608	0.0458	0.0421	0.0583	0.0327	0.0394	0.0317	0.0279	0.0828	0.08	0.0254	0.0264	0.0502	0.0678	0.0896	0.1136	0.0543	0.1027	0.1254	0.0683	0.0451	0.0463	0.0705	0.0464	0.0901
AC135586.2	11.431	9.0621	7.1466	6.1564	7.9504	10.483	7.5361	9.1367	6.9474	8.9161	7.2713	8.0743	8.8236	7.2888	8.3449	13.2315	12.7442	11.2561	13.7216	9.3704	12.2638	7.5583	8.462	14.681	15.0816	8.9853	10.3083	7.826	10.2745	7.4473	9.1693	16.1744	12.1368	11.163	6.0677	6.5677	11.9812	7.8693	14.1812	9.4553	6.6097	18.532	9.4513	12.4391	10.0394	10.987	10.1772	10.0686	8.5059
AC021028.1	2.3252	2.2307	0.4461	1.7262	0.3799	0.9565	0.4661	0.0355	0.6807	2.03	1.5131	0.4203	0.7605	0.0641	0.6472	0.7372	0.2034	0.6621	0.1775	0.138	0.2181	0.3658	0.1732	0.3107	0.3598	0.1908	0.3848	0.2775	0.4352	0.2174	0.5445	0.8067	0.285	0.782	0.3781	0.4402	0.2737	0.0852	0.6907	0.5651	0.1467	0.7195	0.3164	0.3463	0.5642	0.5888	0.0675	1.0456	0.3214
AC073321.1	0	0	0	0	0	0	0	0	0	0	0	0	0	0	0	0	0	0	0	0	0	0	0	0	0	0	0	0	0	0	0	0	0	0	0	0	0	0	0	0	0	0.0306	0	0	0.0284	0	0	0	0
AC018861.2	0	0	0	0	0	0	0	0	0	0	0	0	0	0	0	0	0	0	0	0	0	0	0	0	0	0	0	0	0	0	0	0	0	0	0	0	0	0	0	0	0	0	0	0	0	0	0	0	0
AC073336.1	0	0	0	0	0	0	0	0	0	0	0	0	0	0	0	0	0	0	0	0	0	0	0	0	0	0	0	0	0	0	0	0	0	0	0	0	0	0	0	0	0	0	0	0	0	0	0	0	0
LINC01058	0.4012	0.8077	1.0161	0.4487	0.3634	0.4926	0.2074	0.5789	0.6556	0.3989	0.439	0.1748	0.9574	0.5328	0.7239	0.3324	0.256	0.6243	0.3754	0.3446	0.8844	0.5293	0.4561	0.5167	0.1885	0.2853	0.3612	0.3707	0.3769	0.3735	0.3702	1.1283	0.4716	0.0366	0.3326	0.0751	0.308	0.4596	0.2947	0.4278	0.2351	0.0308	0.2081	0.319	0.5687	0.1648	0.5709	0.2519	0.294
FAM66D	0.5587	0.3032	0.0146	0.2429	0.4369	0.1541	0.1425	0.1902	0.5619	0.5741	0.1302	0.8957	0.2648	0.0796	0.2282	0.1459	0.1337	0.2003	0.3028	0.0814	0	0	0.1285	0.0945	0.0978	0.1101	0.0435	0.0094	0.0322	0.0889	0.1504	0.2461	0.1356	0.0918	0.1213	0.082	0.1945	0.0424	0.2201	0.174	0.0876	0.3932	0.2338	0.4122	0.1184	0.2279	0.4043	0	0.0995
AL589182.1	0	0	0	0	0	0	0	0	0	0	0	0	0	0	0	0	0	0	0	0	0	0	0	0	0	0	0	0	0	0	0	0	0.0134	0	0	0	0	0	0	0	0	0	0	0	0	0	0.0048	0	0
LINC01166	0	0	0	0	0	0	0	0	0	0	0	0	0	0	0	0	0	0	0	0	0	0	0	0	0	0	0	0	0	0	0	0	0	0	0	0	0	0	0	0	0	0	0	0	0	0	0	0	0
AL121899.1	0.1083	0	0	0.0552	0.0399	0.0423	0.0953	0	0.0373	0	0.0755	0.1308	0	0.1253	0.5945	0.188	0.2663	0.0765	1.0225	0.5546	0.7573	0.0876	0.1946	0.3666	0.2717	0.2544	0.0284	0.2364	0.455	0.1498	0.113	0.0455	0.8163	0.5422	0.5912	1.3668	0	0.5775	0.154	0.1333	0.235	0	1.1763	0.119	0.5908	0.1309	0.0777	0.0479	1.0941
AC079742.1	0.0625	0	0	0	0.1055	0.0972	0.093	0	0.052	0	0	0.0967	0.18	0.0843	0	0.0245	0.0136	0.1078	0.0876	0	0.022	0	0	0	0.0821	0	0	0	0	0	0	0	0	0	0	0	0	0	0	0.0741	0.0851	0	0	0.0535	0	0.0959	0	0.0246	0.2796
AC084365.1	0	0	0	0	0	0	0	0	0	0	0	0	0	0	0	0	0	0	0	0	0	0	0	0	0	0	0	0	0	0	0	0	0	0	0	0	0	0	0	0	0	0	0	0	0	0	0	0	0
AC138512.1	0.0345	0	0.0274	0	0	0.0592	0	0	0	0	0.1197	0.0548	0	0	0.1121	0	0	0	0	0.0177	0.0156	0	0.0341	0.0217	0	0	0	0.0636	0	0.0314	0	0	0	0	0.0138	0.0713	0	0	0.0653	0.0291	0	0	0.1405	0.074	0.0406	0	0.0359	0	0.0588
AL158211.1	0.0393	0.2572	0.0546	0.2566	0.0157	0.0526	0.0122	0.0556	0.3003	0.1146	0.0862	0.0624	0.1541	0.0838	0	0.0648	0.1366	0.1302	0.2663	0.1523	0.1618	0.265	0.1748	0.0809	0.0768	0.1169	0.1017	0.2558	0.0492	0.2914	0.1363	0.0851	0.1248	0.226	0.1486	0	0.2804	0.0668	0.1979	0.3349	0.023	0.1654	0.0549	0.2504	0.1059	0.2709	0.2862	0.3104	0.0306
AC006455.5	0	0	0	0	0	0	0	0	0	0	0	0	0	0	0	0	0	0	0	0	0	0	0	0	0	0	0	0	0	0	0	0	0	0	0	0	0	0	0	0	0	0	0	0	0	0	0	0	0
AC004012.1	0	0	0	0	0	0	0	0	0.0382	0	0.0029	0	0	0	0	0	0	0	0	0	0	0	0	0	0	0	0	0	0	0	0	0	0	0	0	0	0	0	0	0	0	0	0	0	0	0	0	0	0
MIR124-2HG	0	0	0	0	0	0	0	0	0	0	0	0	0	0	0	0	0	0	0	0	0	0	0	0	0	0	0	0	0	0	0	0	0	0	0	0	0	0	0	0	0	0	0	0	0	0	0	0	0
AC055716.3	0	0	0	0	0	0	0	0	0.0536	0	0	0	0	0	0	0	0	0	0	0	0	0	0	0	0	0	0	0	0	0	0	0	0	0	0	0	0	0	0	0	0	0	0	0	0	0	0	0	0
AC026401.1	0.0283	0	0.0566	0.0844	0.0792	0	0.0877	0.4429	0.1308	0.2432	0	0.0364	0.0189	0	0	0	0.0656	0.0741	0.0581	0	0.0978	0.0136	0.028	0.0381	0.0277	0	0	0	0	0.0559	0.0112	0.1433	0.2137	0.096	0	0.1269	0.0852	0.001	0.0842	0.1135	0.1007	0.0328	0.0158	0.1373	0	0.0357	0	0.0251	0
PRR34-AS1	2.4192	2.2521	3.8474	3.1126	3.4006	2.1701	1.4726	1.86	3.2828	2.2289	3.1206	2.727	5.1163	1.2777	2.9951	1.1495	1.7084	1.6249	1.4563	0.7342	0.9986	0.8521	0.9239	0.8518	0.8288	0.7934	1.1457	0.6529	1.1054	0.7348	0.8599	1.1599	0.8869	1.3189	1.118	0.9761	0.9651	2.0537	2.2232	1.3334	1.254	2.0492	1.917	1.8299	1.2455	1.241	1.5343	1.3735	0.9146
AC082651.1	0	0	0	0	0	0	0	0	0	0	0	0	0	0	0	0	0.02	0	0	0	0	0	0	0	0	0	0.0186	0	0	0	0	0	0	0	0	0	0	0.0204	0	0	0	0	0	0.0145	0	0	0	0	0
ACVR2B-AS1	0.1502	0.0464	0.2464	0.1609	0.0346	0.0637	0.1846	0.0421	0.1267	0.1421	0.1045	0.0946	0.0778	0.0478	0.0215	0.0719	0.1285	0.1146	0.1398	0.0577	0.0903	0.0365	0.0412	0.1456	0.0658	0.013	0.0616	0.0414	0.0547	0.0589	0.0827	0.0513	0.1002	0.1978	0.0513	0.143	0.0751	0.081	0.1152	0.0836	0.0418	0.0956	0.1778	0.1365	0.0789	0.0352	0.1139	0.0996	0.0423
AC097059.1	0	0	0	0	0	0	0	0	0	0	0	0	0	0	0	0	0	0.0325	0	0	0	0	0	0	0	0	0	0	0	0	0	0	0	0	0	0	0	0	0	0	0	0	0	0	0	0	0	0	0
AC015853.1	0	0	0.0352	0.0342	0	0.163	0.0392	0	0	0	0.1985	0	0.0331	0	0	0	0.0293	0	0.0528	0	0	0	0	0	0.0384	0	0.0524	0.0686	0	0	0	0	0.0643	0.0382	0	0	0	0	0	0.0292	0.0889	0	0	0	0.0314	0	0.0424	0	0
AP001021.3	0	0	0	0	0	0	0	0	0	0	0	0	0	0	0	0	0	0	0	0	0	0	0	0	0	0.0252	0	0	0	0	0	0	0	0	0.0098	0	0	0	0.041	0	0	0.0268	0	0.0242	0	0	0	0	0
DUXAP8	0.0341	0.0294	0	0.0184	0	0.037	0	0	0.0261	0.0079	0	0.0497	0.0254	0.0165	0	0.0573	0.0191	0	0.0188	0.008	0.0049	0.0389	0.0488	0.0044	0.0134	0.0149	0.1663	0	0.0122	0.0407	0.0163	0.0297	0.0015	0.0216	0.0059	0.0031	0.0498	0.002	0.0157	0.0165	0.0402	0.0183	0.0345	0.007	0.0048	0.0324	0.0218	0.0287	0
AL591623.1	0.9349	1.4872	3.0125	2.8805	1.0998	1.8915	2.1507	2.2314	2.5034	1.8278	1.9964	2.1649	2.1611	0.529	1.6468	1.6698	1.3631	1.933	0.8789	0.4039	0.1417	0.4476	0.4917	1.2914	0.9355	0.6675	0.6595	0.6592	0.7121	0.9777	0.6788	1.5621	1.1991	1.1672	1.0488	0.9484	1.3949	1.3391	1.0447	0.7203	0.8734	1.9075	1.4738	1.7865	1.0254	0.8345	0.9402	0.5004	0.8518
AP001922.3	0.9465	0.6858	1.6694	1.4323	0.803	1.2783	2.2763	0.9271	2.0593	0.8011	0.306	0.6006	2.1276	3.1918	4.1486	4.8927	6.9958	3.8996	6.6472	5.9622	1.7115	4.1143	2.3206	2.5611	3.0398	5.2213	3.431	5.2337	3.4028	3.4014	1.095	1.3531	5.1111	3.0204	1.645	7.8594	2.7245	10.3369	3.8726	3.6947	8.8163	1.3085	6.1225	3.2103	7.2761	2.0773	2.2632	3.2186	9.9526
AC116362.1	0	0.0652	0	0	0	0.0088	0	0	0.0373	0	0	0.0144	0.0777	0	0	0	0	0.0165	0.0571	0	0	0	0.0271	0	0	0	0	0	0	0	0.0587	0.0593	0.0284	0	0	0	0.0553	0	0.0408	0	0	0	0	0.0279	0	0	0	0	0
AL132801.2	0	0	0	0	0.0755	0	0	0	0.0802	0	0.0218	0	0	0	0	0	0	0.0191	0	0.0832	0.0153	0	0	0.0153	0	0.0235	0	0	0.045	0	0	0	0.0043	0.0343	0.0298	0.0836	0	0	0	0.0149	0.0571	0	0.04	0.019	0	0	0	0.0232	0
AC104619.2	0	0	0	0	0	0	0	0	0	0	0	0	0	0	0	0	0	0	0	0	0	0	0	0	0	0	0	0	0	0	0	0	0	0	0	0	0	0	0	0	0	0	0	0	0	0	0	0	0
AL445307.1	0.3827	0.3584	1.0175	1.0122	0.1233	0.5229	1.4739	3.1865	0.7239	0.8621	0.459	1.0166	1.1622	0.2128	0.6414	0.3259	0.432	0.221	0.3071	0.2643	0.143	0.2067	0.1017	0.1741	0.2538	0.0693	0.2816	0.295	0.4899	0.2646	0.0775	0.4032	0.1147	0.5759	0.1784	0.1099	0.1942	0.1405	0.1684	0.0251	0.3218	0.2057	0.1373	0.6276	0.3667	0.2881	0.1921	0.2247	0.4746
ZFHX2-AS1	5.099	4.8474	4.7801	5.1025	3.9161	5.1348	3.3882	3.847	6.0193	5.4771	4.3086	4.6478	6.1554	3.336	3.4146	3.2267	2.5229	2.6938	2.9967	2.9563	2.434	2.9548	2.966	2.2936	2.337	2.6641	3.1434	2.3116	2.3431	2.7964	3.0016	2.6465	2.5094	2.1751	2.199	1.9153	3.5503	3.3525	3.4702	2.8931	3.2432	3.0936	4.4309	3.4563	4.1391	2.7132	3.4909	2.438	3.0373
LINC00472	0.0808	0.2621	0.4125	0.2113	0.971	0.3187	0.108	0.2019	0.5675	0.2144	0.4607	0.1228	0.0632	0.2872	0.6947	0.0766	0.0632	0.1948	0.1871	0.0717	0.0875	0.0959	0.2015	0.9305	0.321	0.0939	0.0784	0.201	0.064	0.1344	0.0808	0.5455	0.3552	0.3132	0.0316	0.0647	0.257	0.0835	0.3375	0.2325	0.0867	0.1094	0.0745	1.0699	0.0982	0.1238	0.4507	0.2272	0.1806
HLTF-AS1	0	0	0	0	0	0	0	0	0	0	0	0	0	0	0.0651	0	0	0	0	0	0	0	0.0657	0.0372	0.023	0	0	0	0.0369	0	0	0.0782	0.0116	0	0	0.0045	0	0.0328	0	0	0.014	0.0482	0	0	0	0	0.0752	0	0
AL139383.1	0.0045	0.0133	0.097	0.0381	0.0397	0.0259	0.1142	0.1282	0.0273	0.1799	0.0578	0.0715	0.1128	0.0139	0.0182	0.0372	0.0312	0.0942	0.0147	0	0.0362	0.0206	0.049	0.0838	0.0225	0.0864	0	0	0	0.0307	0.0356	0.04	0.0241	0.0465	0.0158	0.0213	0.0467	0.0476	0.0196	0.0909	0.0312	0.0413	0.0085	0.0514	0.0161	0.0474	0.0653	0.0278	0.0098
LINC00884	0.7781	0.7892	0.8397	0.9157	0.6391	0.9002	0.5545	0.9252	0.7566	0.9678	0.7225	1.0954	1.3894	1.2192	1.3024	1.8906	1.308	1.76	1.7747	1.9405	1.3119	1.3314	1.1056	1.4003	1.7997	1.51	1.5549	1.4983	1.2515	1.0998	0.978	1.4154	1.1564	1.4323	1.3487	1.4211	1.3684	1.6332	2.0492	1.9264	1.4077	1.7797	1.7934	1.1223	1.692	1.0506	1.9845	1.1085	2.1171
NBR2	3.2308	3.9759	3.7341	4.382	2.0367	3.5714	1.7648	2.4157	4.8638	3.4894	4.2217	3.8505	2.9548	1.9668	3.0308	2.5222	2.5106	2.7197	2.3219	2.0233	2.8892	2.9076	2.2197	1.9497	1.3381	2.2137	2.4652	1.7218	2.047	1.9495	2.0094	2.079	2.8901	1.8407	1.2242	1.4712	3.3688	2.807	2.0473	2.857	2.546	4.6074	2.8237	3.4665	1.932	2.4563	2.8065	1.9465	2.0217
TEMN3-AS1	0	0	0	0	0	0	0	0	0	0	0	0	0	0	0	0	0	0	0	0	0	0	0	0	0	0	0	0	0	0	0	0	0	0	0	0	0	0	0	0	0	0	0	0	0	0	0	0	0
AC124893.1	0.055	0	0	0.1857	0	0	0.0392	0	0	0.0568	0.0398	0	0	0.0444	0	0	0	0	0	0	0	0	0	0	0	0	0	0	0	0	0	0	0.0037	0.0202	0	0	0.0277	0	0	0	0	0	0	0	0	0	0	0	0
AC012181.1	13.5474	12.2348	11.3953	13.6921	16.7218	14.3214	15.0114	50.0542	14.8355	14.0749	13.0327	13.9158	20.5515	35.496	26.0335	15.8612	18.7706	22.3584	19.5796	26.267	19.295	19.8328	17.3346	15.2843	14.8732	28.247	21.7189	22.8616	18.8389	24.3098	19.9857	21.4422	17.8107	18.3119	18.9196	26.5521	20.7352	18.4865	21.1755	29.6178	15.1147	14.2398	27.8451	18.7656	19.0233	24.0353	23.008	20.7263	16.6827
AC108868.2	0	0	0	0	0	0	0	0	0	0	0	0	0	0	0	0	0	0	0	0	0	0	0	0	0	0	0	0	0	0	0	0.0178	0	0	0	0	0	0	0	0	0	0.0391	0	0	0	0	0	0	0
AL365361.1	17.1434	22.2265	15.1672	19.5365	10.8415	13.6114	10.4719	10.9719	17.2423	16.4188	16.642	13.301	7.8343	5.4218	7.8219	3.4309	5.3665	7.0547	7.8466	4.8199	4.0677	7.5556	6.3195	9.8879	5.1917	7.0434	6.8278	5.5448	5.3962	6.1768	5.9156	9.8879	8.3082	6.0254	2.842	6.8045	6.2062	5.9875	7.2987	8.6152	6.498	8.6504	9.3062	12.9305	7.1101	8.0412	8.0727	7.0928	5.1303
ZBTB40-IT1	3.6246	3.2765	5.9924	7.6773	6.351	5.1882	4.0987	5.5617	8.8369	6.4712	7.5555	5.3238	5.4918	2.2396	4.0786	1.8893	2.3032	3.9701	2.688	2.1935	1.9805	3.0001	1.8741	2.4608	1.8256	2.2603	3.4647	1.87	2.4779	2.5805	2.3512	3.1912	2.8718	2.6244	1.0584	1.5126	3.3903	3.2138	3.0391	2.9999	3.3219	4.1523	4.7107	3.3121	2.8133	3.2942	3.1962	2.7279	2.0387
LINC01555	0	0.0147	0.0084	0.021	0.0363	0.0417	0.1068	0.2034	0.0503	0.0431	0.0076	0.0577	0.0046	0	0.0187	0	0	0.0245	0.0108	0	0	0	0.0205	0.0321	0.0305	0.016	0.0108	0	0	0	0.0127	0.0123	0.0049	0.0323	0	0.0117	0.0209	0	0.0155	0	0	0.0139	0.0145	0	0	0.0102	0	0	0
AP003071.3	0	0	0	0.0691	0.0595	0	0.0482	0	0	0	0	0	0	0	0	0	0	0	0	0	0	0	0	0.0637	0	0	0	0	0	0	0	0	0	0	0.042	0	0	0	0	0	0	0	0	0	0.1015	0	0	0	0
AL133353.1	0.0736	0	0.3439	0.5298	0.4489	0.5297	0.3281	0.14	0	0.1418	0.5738	0.2867	0.4158	0.2666	0.3969	0.3387	0.2844	0.127	0.5029	0.0494	0.3056	0	0.1428	0.356	0.0968	0.0775	0.1536	0.4042	0.1874	0.0978	0.3458	0.0536	0.2763	0.6078	0.0535	0.3331	0.0658	0.0561	0.1008	0.1791	0.183	0.0495	0	0	0.0717	0.096	0.2059	0.4987	0.7816
AC139099.1	0	0	0	0	0	0	0	0	0	0	0	0	0	0	0	0	0	0	0	0	0	0	0	0	0	0	0	0	0	0	0	0	0.0118	0	0	0	0	0	0	0	0	0	0	0	0	0	0	0	0
AC110288.1	0	0	0	0	0	0	0	0	0	0	0	0	0	0	0	0	0	0	0	0	0	0	0	0	0	0	0	0	0	0	0	0	0	0	0	0	0	0	0	0	0	0	0	0	0	0	0	0	0
RBPMS-AS1	0.0256	0	0	0	0.0966	0	0	0.0543	0	0.0207	0	0	0	0.0257	0.0455	0.0281	0.0043	0.0329	0.0133	0.0238	0	0.0262	0	0.0264	0	0.0195	0.0398	0	0.0261	0.0253	0	0.0277	0	0.0147	0.0415	0.0144	0.0257	0	0	0	0.03	0	0	0	0.0507	0.0044	0	0.0134	0.0107
AC103996.2	0.4203	0.6194	0.3487	0.354	1.0258	0.4164	0.2023	0.8244	0.3321	0.1697	0.6505	0.5007	1.1278	1.9793	0.708	0.6928	0.735	0.5959	0.6571	0.4284	1.1536	1.007	1.8699	0.0805	0.1953	0.4112	1.7885	2.8079	0.3823	1.4292	0.8971	0.6633	0.5268	0.4289	0.0997	0.2355	0.8541	0.3818	0.3481	0.8081	1.0496	0.3428	0.447	0.3243	0.2103	1.095	0.1159	0.5057	0.5609
LINC01231	0	0	0	0	0	0	0	0	0	0	0	0	0	0	0	0	0	0	0	0	0	0	0	0	0	0	0	0	0	0	0	0	0	0	0	0	0	0	0	0	0	0	0	0	0	0	0	0	0
BX119904.2	0	0	0	0	0	0	0	0	0	0	0	0	0	0	0	0	0	0	0	0	0	0	0	0	0	0	0	0	0	0	0	0	0	0	0	0	0	0	0	0	0	0	0	0	0	0	0	0	0
AL606970.1	0	0	0	0	0	0	0	0	0	0	0	0	0	0	0	0	0	0	0	0	0	0	0	0	0	0	0	0	0	0	0	0	0	0	0	0	0	0	0	0	0	0	0	0	0	0	0	0	0
AC005358.1	0	0	0	0	0	0	0	0	0	0	0	0	0	0	0	0	0	0	0	0	0	0	0	0	0	0	0	0	0	0	0	0	0	0	0	0	0	0	0	0	0	0	0	0	0	0	0	0	0
AC006947.1	0.911	0.5781	1.6101	1.7705	0.7217	1.8615	1.6361	3.1235	1.6626	1.3506	1.5257	1.1737	0.9347	0.808	0.7549	0.3754	0.518	0.3162	0.3581	0.5224	0.5743	0.4507	0.2816	0.5284	0.3389	0.5416	0.3142	0.3485	0.5671	0.4535	0.5155	0.4747	0.2475	0.5315	0.1285	0.3249	0.6669	0.6322	0.6133	0.4423	0.586	0.3591	1.0213	0.4306	0.3069	0.2172	0.773	0.3631	0.5642
AC006019.1	0	0	0	0	0	0	0	0	0	0	0	0	0	0	0	0	0	0	0	0	0	0	0	0	0	0	0	0	0	0	0	0	0	0	0	0	0	0	0	0	0	0	0	0	0	0	0	0	0
AC012513.1	0	0	0	0	0	0.0256	0	0.3016	0	0	0	0	0.05	0	0	0	0	0	0	0	0.0197	0	0	0	0	0	0	0	0	0	0	0.0099	0.004	0	0	0	0	0	0	0	0	0	0	0	0	0	0	0	0
AC004217.1	0.0199	0	0	0	0	0	0.026	0	0	0	0	0	0	0	0	0	0	0	0	0	0	0.0073	0	0	0	0	0	0	0	0	0	0	0	0	0	0	0	0	0	0.0064	0	0	0	0	0	0	0.0208	0	0
LINC01048	0	0	0	0	0	0	0	0	0	0	0	0	0	0	0	0	0	0	0	0	0	0	0	0	0	0	0	0	0	0	0	0	0	0	0	0	0	0	0	0	0	0	0	0	0	0	0	0	0
AC013799.1	0	0	0	0	0	0	0	0	0	0	0	0	0	0	0	0	0	0	0	0	0	0	0	0	0	0	0	0	0	0	0	0	0	0	0	0	0	0	0	0	0	0	0	0	0	0	0	0	0
LINC00928	0	0	0	0	0	0	0	0	0	0	0	0	0	0	0	0	0	0	0	0	0	0	0	0	0	0	0	0	0	0	0	0	0	0	0	0	0	0	0	0	0	0	0	0	0	0	0	0	0
LINC00460	0	0	0	0	0	0	0	0	0	0	0	0	0	0	0	0	0	0	0	0	0	0	0	0	0	0	0	0	0	0	0	0	0	0	0	0	0	0	0	0	0	0	0	0	0	0	0	0	0
LINC01359	0.3137	0.434	0.5835	0.9729	0.3016	0.455	0.5107	0.1509	1.0471	0.8405	0.9735	0.4408	0.6221	0.4053	0.2726	0.2181	0.315	0.2076	0.4302	0.62	0.2133	0.4175	0.169	0.2172	0.1611	0.2894	0.2333	0.2275	0.2303	0.1836	0.2144	0.2528	0.3128	0.3412	0.1988	0.2552	0.2354	0.2762	0.2732	0.454	0.7343	0.3067	0.7125	0.4436	0.4562	0.2237	0.3566	0.2061	0.7306
GRHL3-AS1	0	0.0051	0	0.0048	0	0	0	0.007	0	0.0153	0	0.0053	0	0	0	0	0	0	0	0.0144	0	0	0	0.0088	0	0	0.0183	0.0053	0	0.0013	0.0078	0	0	0.0001	0.0184	0	0	0	0.0317	0	0.0062	0.0071	0	0.0051	0.033	0	0.0111	0.0076	0.0103
AL138921.2	0.2858	0.2176	0.1803	0.1933	0	0.2419	0.1608	0	0.2296	0.0743	0.2655	0.203	0	0.2121	0.3254	0.0693	0.1939	0.1332	0.0922	0.0193	0	0.091	0.1025	0.1466	0.0761	0.0054	0.0352	0.1126	0.1059	0	0	0.1123	0.0538	0	0.1681	0.0582	0.3176	0.1737	0.0772	0.1646	0.1215	0	0.178	0.1649	0.0305	0.0255	0.2096	0.3197	0.0482
AC009065.4	0	0	0	0.0646	0	0.0317	0	0	0	0.0343	0.042	0	0	0	0	0	0	0	0.0249	0	0	0.0379	0	0	0	0	0	0	0	0	0	0.0518	0	0	0	0	0	0	0	0	0.056	0	0	0	0	0.1406	0	0	0
LINC01936	0.0304	0.0121	0	0.0549	0.0295	0	0	0.0287	0.0276	0.0146	0.0149	0.0161	0	0	0	0	0.0118	0	0	0	0	0	0.01	0.0309	0	0	0	0	0	0	0	0	0.021	0.0234	0	0.0114	0.0102	0	0.0302	0.0102	0.0059	0.0271	0.0142	0	0	0	0.0317	0	0
AC060765.1	0	0	0	0	0	0	0	0	0	0	0	0	0	0	0	0	0	0	0	0	0	0	0	0	0	0	0	0	0	0	0	0	0	0	0	0	0	0	0	0	0	0	0	0	0	0	0	0	0
AP001180.1	0	0	0	0	0	0	0	0	0	0	0	0	0	0	0	0	0	0	0	0	0	0	0	0	0	0	0	0	0	0	0	0	0	0	0	0	0	0	0	0	0	0	0	0	0	0	0	0	0.0003
AL121790.1	0.0103	0	0.1121	0.0211	0	0	0	0.0147	0	0	0	0	0.034	0	0.0172	0.0458	0.0471	0	0.0212	0	0	0.0031	0	0.009	0.0665	0.0884	0	0.0485	0.0207	0	0.0129	0	0	0.0467	0	0	0	0	0.0302	0	0	0.0542	0	0	0	0.0118	0	0	0.0247
AC007496.2	0	0	0	0	0	0	0	0	0	0	0	0	0.0358	0	0	0	0	0	0	0	0	0	0	0	0	0	0	0	0	0	0	0	0	0	0	0	0	0	0	0	0	0	0	0	0	0	0	0	0
AP003469.3	0.0317	0	0.0441	0.0021	0	0	0.2318	0.1793	0.0431	0.1049	0.0107	0.0096	0.0915	0.1116	0.108	0.1961	0.0749	0.1534	0.0525	0.2739	0.3677	0.2077	0.0313	0.0323	0.128	0	0.1814	0.2806	0.0971	0.0987	0.1596	0.2048	0.1498	0.1837	0.2434	0	0.0725	0.0851	0.0905	0.2399	0	0	0.2056	0.0404	0.0393	0.3817	0.033	0.1644	0
LINC02125	0.0493	0	0.0549	0.1076	0.0198	0.0365	0	0.0305	0	0	0	0.0108	0.1241	0	0.0359	0	0	0	0.0338	0	0	0	0.0135	0.0331	0	0.0394	0	0	0.0385	0.0135	0.0135	0.0788	0	0	0	0.0383	0	0	0.0405	0	0.0185	0.0618	0.0763	0.0348	0	0.0336	0.0284	0.0212	0.0067
DSG1-AS1	0	0	0	0	0	0	0	0	0	0	0	0	0	0	0	0	0	0	0	0	0	0	0	0	0	0	0	0	0	0	0	0	0	0	0	0	0	0	0	0	0	0	0	0	0	0	0	0	0
LINC02511	0	0	0	0	0	0	0	0	0	0	0	0	0	0	0	0	0	0	0	0	0	0	0	0	0	0	0	0	0	0	0	0	0	0	0	0	0	0	0	0	0	0	0	0	0	0	0	0	0
AL139819.1	0	0	0.0443	0.0241	0	0	0	0	0.0454	0	0.1396	0	0.0416	0	0	0.035	0	0.0053	0.0942	0	0	0	0	0.0328	0.0212	0.0734	0	0	0.0257	0	0	0	0.0327	0.0677	0.0334	0.0661	0	0	0	0	0	0.0849	0	0	0	0	0	0.0549	0.0031
AL450326.1	1.9099	1.7755	1.2664	1.7579	2.2948	2.3068	2.2539	0.5879	1.2142	1.2676	0.9638	0.9111	1.237	2.132	1.2246	1.3896	1.3986	2.0143	1.1782	1.8373	2.9733	1.4687	1.8832	1.9176	1.5752	1.6599	1.039	1.5015	1.7546	1.2405	1.2247	1.304	1.6426	1.5781	0.8697	0.5701	1.4961	1.5184	1.2064	1.2701	0.4929	1.7078	1.563	1.563	1.5738	2.2134	2.7305	1.8102	2.5848
AC009630.2	0.0504	0	0.0876	0.1238	0.0373	0.0506	0.1954	0.0804	0.1185	0.0146	0.1814	0.1601	0.1574	0.3734	0	0.0831	0.0586	0.2747	0.4207	0.8733	0.6004	0.3825	0.0872	0.1428	0.3458	0.3373	0.1857	0.3554	0.5604	0.2302	0.2246	0.1501	0.1306	0.1298	0.245	0.1467	0.0464	0.1679	0.2626	0.579	0.4428	0.0638	0.4591	0.0831	0.2499	0.2499	0.0918	0.2637	1.719
LINC02727	0	0	0	0	0	0	0	0	0	0	0	0	0	0	0	0	0	0	0	0	0	0	0	0	0	0	0	0	0	0	0	0	0	0	0	0	0	0	0	0	0	0	0	0	0	0	0	0	0
AC097173.3	0.0117	0	0.0879	0.0047	0.0528	0.0423	0	0.1646	0.086	0.0712	0.056	0.0783	0.2567	0	0	0.0695	0.0099	0.052	0.033	0	0	0	0	0.1358	0.1642	0.0344	0.0498	0.0824	0.063	0.0779	0.0831	0.0633	0	0.2499	0	0	0	0.0434	0.0395	0.0634	0	0.0641	0.1207	0.0661	0	0.0037	0	0.0992	0.1664
AC008115.2	0	0	0.0493	0	0	0	0	0	0	0	0.0728	0	0	0	0	0	0	0	0	0	0	0	0	0	0	0	0	0	0	0	0	0.1778	0	0.0487	0	0	0	0.1276	0	0	0	0	0.0626	0.0198	0	0	0	0	0
AC005064.1	0	0	0	0.0149	0	0.0005	0	0	0	0	0	0	0	0	0	0	0.0128	0	0	0	0	0	0.0435	0	0	0	0	0	0	0	0	0	0.0114	0	0	0.0123	0	0	0	0.011	0.0064	0	0	0	0.0066	0.0433	0	0	0
AL021940.1	0	0	0	0	0	0	0	0	0	0	0	0	0	0	0	0	0	0	0	0	0	0	0	0	0	0	0	0	0	0	0	0	0	0	0	0	0	0	0	0	0	0	0	0	0	0	0	0	0
AL137779.2	0.2384	0.3612	0.6122	0.3538	0.1943	0.0896	0.3075	0.3271	0.5878	0.6027	0.5418	0.1062	0.3206	0.1131	0.2588	0.2574	0.1272	0.4369	0.2247	0.3291	0.0927	0.3849	0.2762	0.123	0.0471	0.1452	0.0066	0.1467	0.0789	0.1323	0.073	0.4966	0.3533	0.2498	0.2896	0.0604	0.4402	0.2484	0.5013	0.2158	0.183	0.2594	0.0098	0.3748	0.1658	0.4168	0.1097	0.2295	0.0537
BX293535.1	0.8208	1.0624	0.7357	0.8448	0.1169	0.5012	0.1248	0.1409	1.5723	0.5822	0.7894	0.5256	0.5213	0.6973	0.3008	0.0891	0	0.0517	0.1143	0.0513	0.1091	0.1322	0.1571	0.4123	0.1036	0	0.0905	0.1145	0.0389	0.0859	0.1906	0.1714	0.5401	0.0877	0.1665	0.2455	0.2098	0.3908	0.3491	0.1317	0.3938	0.3902	0.1533	0.3645	0.1043	0.156	0.388	0.1108	0.0901
AP000640.1	0.4977	0.5564	0.6329	0.6456	1.0624	0.4985	0.7389	0.3551	0.2581	0.652	1.0603	0.6528	1.3577	1.0292	0.8563	0.7112	0.7094	0.6744	0.6785	1.1513	0.7173	0.8266	0.7031	0.4374	0.3449	0.4932	0.6674	0.913	0.733	0.6945	0.5485	0.2274	0.7394	0.6589	0.9421	1.067	0.4967	1.2401	0.8312	0.4455	0.9616	0.3978	0.6625	0.6714	0.6243	0.7697	0.6719	0.6907	0.8176
LINC01683	0	0	0	0	0	0	0	0	0	0	0	0	0	0	0	0	0	0	0	0	0	0	0	0	0	0	0	0	0	0	0	0	0	0	0	0	0	0	0	0	0	0	0	0	0	0	0	0	0
AC002472.1	0.0266	0	0.037	0	0	0.0627	0.0347	0.0539	0.0561	0	0	0.0845	0	0.0139	0	0	0.0497	0	0	0	0.0249	0	0.0263	0.0436	0	0	0	0	0	0	0	0.0026	0	0.0662	0	0	0	0	0	0	0	0.0238	0.0339	0	0	0.0031	0.0554	0	0
LINC00570	1.257	1.5104	1.8764	0.8774	0.4775	1.7703	0.914	0.8933	0.7298	1.4781	0.9774	1.1921	1.2135	0.105	0.9616	1.6754	1.7404	1.2929	1.5451	0.3767	0.238	0.1671	1.7336	1.0561	1.5955	1.2996	3.3745	0.6048	1.1118	1.0858	1.9002	1.6983	1.5349	2.1929	0.7981	1.3017	0.9029	1.7961	1.933	1.5083	0.9212	1.0029	1.2132	0.3366	1.1488	1.1191	2.1176	1.0051	1.2219
AL365204.1	0	0	0	0	0	0	0	0	0	0	0	0	0	0	0	0	0	0	0	0	0	0	0	0	0	0	0	0	0	0	0	0	0	0	0	0	0	0	0	0	0	0	0	0	0	0	0	0	0
AL158071.4	0.5257	0.1562	0.7068	1.9624	0.4073	0.6915	1.1844	0.4195	2.3992	0.3817	1.3289	2.0361	0.7067	0.4756	0.5346	0.2445	0.3636	0.3952	0.2369	0.6036	0.4084	0.3066	0.4577	0.061	0.1877	0.2513	0.4685	0.3423	0.2396	0.0735	0.4855	0.5041	0.1796	0.3064	0.2087	0.1865	0.1401	0.224	0.6889	0.4513	0.2317	0.3922	0.4771	1.9909	0.2319	0.4968	0.4127	0.4947	0.3543
LINC00426	3.2047	2.9274	2.7923	4.1198	2.2986	2.5424	1.311	1.5517	5.7463	2.568	3.3264	3.537	1.4362	0.958	2.9277	0.6327	0.5043	1.219	1.0818	0.402	0.5884	0.6965	0.7363	2.2774	0.609	0.4432	0.6922	0.9709	0.3351	0.5294	0.5984	2.9504	0.9361	1.5925	0.4932	0.6132	0.8182	0.5736	1.1214	0.7492	0.3095	1.5785	0.8803	2.8045	0.5883	0.9834	1.883	0.8187	0.6048
AC005828.1	0	0	0.0382	0	0	0	0	0	0	0.0439	0	0	0.0374	0	0	0	0.0308	0.0367	0	0	0	0	0	0	0	0.0109	0	0	0	0	0	0	0	0	0	0	0	0	0	0.0287	0	0	0	0	0	0	0.0548	0	0.0515
AC025043.1	0.005	0	0	0.0211	0	0	0	0.0163	0.0809	0	0.0438	0.0331	0.0442	0	0.0415	0.0127	0	0.032	0	0.0112	0.0072	0.0032	0.0709	0.0119	0.0195	0	0	0	0.0294	0	0	0.0392	0.132	0.0463	0.0052	0.0129	0.0341	0.0128	0.0285	0	0	0.0227	0.0077	0	0	0	0	0.0023	0.0676
AC005592.1	0	0	0	0	0	0	0	0	0	0	0	0	0	0	0	0	0	0	0	0	0	0	0	0	0	0	0	0	0	0	0	0	0	0	0	0	0.0184	0	0	0.0183	0	0	0	0	0	0	0	0	0
SEC62-AS1	0	0	0	0	0	0	0.0759	0	0	0	0	0.0688	0	0	0.1875	0	0	0	0	0	0	0	0	0.0013	0	0.0165	0	0	0.0111	0	0	0.008	0	0	0	0	0	0	0	0.0326	0	0	0.2283	0	0	0	0	0	0
DTNB-AS1	0.488	0.3763	0.066	0.1423	0	0.2321	0.0881	0.0569	0.4525	0.2615	0.3193	0.2897	0.0109	0.1322	0.2592	0.2797	0.3609	0.4263	0.1133	0.1389	0.079	0.2477	0.087	0.0969	0.1983	0.165	0.1435	0.1927	0.0277	0.1221	0.1282	0.1944	1.5954	0.4482	0.638	0.2405	0.3387	0.1165	0.202	0.2818	0	1.0731	0.6575	0.1647	0.4633	0.4675	0.3405	0.1541	0.3256
LINC01277	0.0362	0.0469	0.0671	0.0465	0.0876	0.1245	0.0187	0.0341	0.0164	0.0173	0.0265	0.0096	0.0486	0	0.0939	0.0125	0.028	0	0	0.0168	0.0249	0.0293	0.0119	0.0751	0.0472	0.0262	0.0125	0.0157	0.0123	0	0.012	0.0106	0.05	0.058	0	0.0301	0.0314	0.0137	0.018	0.0363	0.0071	0.0081	0.0169	0.0168	0.0511	0.0292	0.0377	0.0631	0.0909
LINC00661	0	0.018	0	0.002	0	0	0	0	0	0	0	0	0.0042	0	0	0	0	0	0	0	0	0	0	0	0	0	0	0	0	0	0	0	0	0	0	0	0.0067	0	0	0.0057	0	0	0	0	0.0083	0	0	0	0.0081
AC113382.1	0.4436	0.2986	0.4519	0.5217	0.4837	0.5557	0.4151	0.4669	0.5394	0.5767	0.3281	0.3366	0.5356	0.2775	0.4307	0.2351	0.298	0.3404	0.4746	0.362	0.1098	0.1579	0.22	0.5012	0.4627	0.4053	0.2695	0.2921	0.4071	0.1571	0.1422	0.3671	0.4018	0.3117	0.1723	0.1808	0.3817	0.1822	0.4329	0.227	0.1198	0.5369	0.3397	0.4336	0.3243	0.3731	0.2767	0.5174	0.2226
AP001160.1	0.4315	0.4359	0.5899	0.2625	0.2296	0.1933	0.3756	0.8274	0.4913	0.2906	0.327	0.3319	0.3537	0.5004	0.6712	0.4317	0.2537	0.4184	0.3868	1.2403	0.7643	0.4206	0.4509	0.2661	0.3635	0.8603	0.5239	0.3224	0.6201	0.4456	0.2298	0.4308	0.4006	0.2651	0.5208	0.7212	0.2151	0.8042	0.4292	0.8031	0.346	0.4456	0.5037	0.3973	0.6187	0.3356	0.5686	1.1657	0.8742
AC012321.1	11.2606	12.9629	12.0278	17.8065	15.7213	15.2677	14.4492	12.9965	14.4843	15.3841	15.5017	15.4518	12.2811	9.4267	14.3939	7.3386	11.2429	10.2662	11.6449	9.7867	9.431	9.963	10.235	11.1731	7.6555	9.1451	8.9904	9.1354	9.0398	8.5861	8.6594	11.0088	9.3166	11.1916	18.5648	15.5327	11.108	10.8654	12.5782	12.0911	11.2902	12.8461	13.4895	12.7538	10.0824	10.3493	11.2271	10.8775	9.3628
AC104823.1	0	0	0	0	0.022	0	0	0	0.0299	0	0	0.0914	0.0135	0	0.0219	0	0	0	0	0	0.0624	0.0155	0	0	0	0	0	0	0	0	0	0	0.0157	0	0	0	0.0086	0	0	0	0	0	0	0.0495	0	0	0.0315	0	0
AC026471.4	5.4894	6.2047	3.8324	6.2541	5.508	5.4301	2.1154	2.8881	4.8941	5.2498	5.8869	4.0055	6.7882	2.4588	4.8087	3.3845	4.1656	3.0368	3.4619	2.3047	2.0601	3.2444	2.8737	2.6848	3.0574	2.5355	4.5726	3.143	2.451	2.0258	2.0161	4.2945	2.3028	3.1571	1.2823	1.8805	3.2507	3.3878	5.8038	3.6667	2.7519	3.8634	3.4256	5.6233	2.8119	2.8055	3.9155	2.9828	2.0405
AC011294.1	0	0	0	0	0	0	0	0	0	0	0	0	0	0	0	0	0	0	0	0	0	0	0.0212	0	0.0105	0	0	0	0	0	0	0	0	0	0	0	0	0	0.008	0	0	0.0054	0	0	0	0	0	0	0
AC066612.2	0	0	0	0	0	0.0577	0	0.0992	0.0337	0	0	0	0	0.0305	0.0432	0.0237	0.0472	0	0.096	0	0	0	0.0893	0	0	0	0	0.0187	0	0	0	0	0.1142	0	0	0.0155	0	0.0391	0	0	0	0	0	0	0.0436	0	0	0	0.2883
MED4-AS1	0	0	0.0704	0.0762	0.0084	0.0503	0	0	0	0	0	0	0	0	0	0.01	0	0	0	0	0	0.0037	0.0867	0	0.0311	0	0	0.0279	0	0.0667	0.0011	0.0671	0.0287	0.1581	0.026	0.0211	0.0279	0.0273	0	0	0	0.0343	0	0.0293	0.0778	0.0695	0	0	0.0484
PLCL2-AS1	0	0	0	0.0577	0.0786	0	0.0839	0.0176	0	0	0	0.0696	0	0	0	0	0	0.0139	0	0	0	0.0553	0.0273	0	0	0.0848	0	0	0	0	0.066	0	0	0	0	0	0	0	0	0	0	0	0.2111	0	0.0664	0	0	0	0
AC005487.1	0	0	0	0.0283	0.0579	0	0.05	0.163	0.0613	0	0.0438	0.0487	0	0.0054	0.0906	0.0495	0	0.0292	0	0	0	0	0	0	0	0.049	0.0233	0.0219	0	0	0	0.0232	0.0213	0.0506	0.0244	0	0	0.0054	0	0.0075	0.2336	0.0301	0.0391	0.0267	0	0	0	0.0943	0.0611
AC073651.1	0	0	0	0	0	0	0	0	0	0	0	0	0	0	0	0	0	0	0	0	0	0	0.0494	0	0	0	0	0	0	0	0	0	0	0	0.0233	0	0	0	0	0	0	0	0	0	0	0	0	0	0
AC124067.2	0.0637	0.0759	0	0	0	0	0	0	0.0434	0	0	0.1013	0	0	0	0	0.037	0	0	0	0	0.0978	0.0315	0	0.0312	0	0	0.1108	0	0	0.0632	0	0.0992	0	0.1034	0.0358	0	0	0.0949	0	0.0373	0	0	0.0406	0	0.0628	0	0	0
AL158168.1	0	0	0	0	0	0.0343	0	0	0	0	0	0	0	0	0	0	0	0	0.0613	0	0.0532	0	0	0.038	0	0.0479	0	0	0	0	0	0	0	0.0135	0.0712	0.0942	0	0	0	0	0	0.056	0	0	0	0	0	0	0
AC079313.1	0.0019	0.0572	0.0248	0.1231	0.0745	0.169	0.0387	0.0742	0.1295	0.0504	0.247	0.2145	0.0517	0.0851	0.1104	0.1753	0.041	0.0391	0.0561	0.0396	0.0645	0.0328	0.0456	0.0845	0.0107	0.1054	0.0568	0.0067	0.1001	0.0204	0.0999	0.0241	0.093	0.078	0.1922	0	0.0219	0.0675	0.0605	0.1478	0.179	0	0.114	0.043	0.0786	0	0.102	0.031	0.1185
AC011333.1	0	0	0	0	0	0	0	0	0	0	0	0	0	0	0	0	0	0	0	0	0	0	0	0	0	0	0	0	0	0	0	0	0	0	0	0	0	0	0	0	0	0	0	0	0	0	0	0	0
AC011095.1	0	0	0	0	0	0	0	0	0	0	0	0	0	0	0	0	0	0	0	0	0	0	0	0	0	0	0	0	0	0	0	0	0	0	0	0	0	0	0	0	0	0	0	0.0034	0	0	0	0	0
LINC02709	0.1031	0.0678	0.1467	0.1155	0.2249	0.1445	0.4702	1.0285	0.1549	0.1325	0.0846	0	0.1495	0.0601	0.0957	0.1755	0.2	0.0685	0.0791	1.2635	0.2202	0.134	0.0507	0.2039	0.2383	0.1023	0.0666	0.1353	0.2435	0.0113	0.0226	0.0886	0.0826	0.5862	0.4405	0.1554	0.091	0.1419	0.0932	0.0431	0.0511	0.0756	0.1275	0.1608	0.0618	0.0588	0.0428	0.0362	0.7676
AC010210.1	0.4817	0.6262	1.0012	1.1056	0.9184	0.6599	0.5449	0.2448	0.4494	0.5726	1.6345	1.044	2.1235	0.8345	1.5634	0.6164	0.2492	0.709	0.6187	0.2815	0.3102	0.3113	0.7966	0.2539	0.2352	0.3325	1.1056	0.0365	0.2235	0.9082	0.7793	0.6335	0.4691	0.2779	0.7661	0.6024	0.4195	0.54	0.599	0.7145	0.792	0.4401	0.6823	0.4818	0.562	0.428	0.3793	0.5046	0.3437
LINC01054	0	0	0	0	0	0	0	0	0	0	0	0	0	0	0	0	0	0	0	0.0082	0	0	0	0	0	0	0	0	0	0	0	0	0	0	0	0	0	0	0	0	0	0	0	0	0	0	0	0	0
AC091027.2	0	0	0	0	0	0	0	0	0	0	0	0	0	0	0	0	0	0	0	0	0	0	0	0	0	0	0	0	0	0	0	0	0	0	0	0	0	0	0	0	0	0	0	0	0	0	0	0	0
AC022523.1	0	0	0	0	0	0	0	0	0	0	0	0	0	0	0	0	0	0	0	0	0	0	0	0	0	0	0	0	0	0	0	0	0	0	0	0	0	0	0	0	0	0	0	0	0	0	0	0	0
CARNMT1-AS1	0.1033	0.0896	0.2305	0.0256	0.0657	0.0859	0.0039	0	0.0964	0.1096	0.1735	0.0592	0.1003	0.0418	0.1846	0.1244	0.2503	0.087	0.0902	0.0533	0.012	0.0075	0.0536	0.056	0.0889	0.0617	0.0822	0.0259	0.0775	0.0206	0.073	0.0363	0.0391	0.1161	0.0081	0.0732	0.0965	0.1267	0.2094	0	0.0801	0.0623	0.058	0.1562	0.0829	0.1012	0.1928	0.0617	0.057
AC114803.1	0	0	0	0	0	0	0	0.0409	0	0	0	0	0	0	0	0	0	0	0	0	0	0	0	0	0	0	0	0	0.0162	0	0	0	0	0	0	0	0	0	0	0	0	0	0	0	0	0	0	0	0.0205
AC114489.2	0	0	0	0	0	0	0	0	0	0	0	0	0	0	0	0	0	0	0	0	0	0	0	0	0	0	0	0.1064	0	0	0	0	0	0.0694	0.098	0	0	0.043	0	0	0	0	0	0	0	0.1495	0	0	0
LINC00852	9.2188	10.0014	15.8357	16.5689	18.9196	16.3057	15.5928	14.1158	19.9106	16.8128	21.3512	18.0914	27.5343	6.3329	31.1922	12.032	12.4034	11.5486	9.0244	4.3759	4.4187	8.0745	4.8342	11.3184	6.1443	5.1869	6.8748	8.1143	5.0363	5.4452	4.6912	11.4007	5.7476	8.9556	8.8497	8.3614	7.2598	8.9076	10.957	5.314	5.47	9.8322	9.9945	15.2008	8.0004	8.8899	7.0884	5.3455	8.0128
LINC02288	0.1457	0.1596	0.4151	0.314	0.2366	0.3558	0.2818	0.2293	0.4709	0.2653	0.3065	0.1376	0.2524	0.0828	0.2109	0.2669	0.1908	0.03	0.2202	0.0448	0.0683	0.0817	0.1888	0.1323	0.1205	0.1094	0.0929	0.0891	0.1302	0.0499	0.049	0.176	0.1009	0.1364	0.34	0.1884	0.1156	0.0407	0.1024	0.0955	0.0594	0.0976	0.3245	0.2388	0.2047	0.1074	0.0846	0.0826	0.1474
CASC18	0	0	0	0	0	0	0.0125	0	0	0	0	0.0184	0	0.0116	0	0	0	0	0	0	0	0.0052	0	0.006	0	0	0	0	0	0.0115	0	0.0125	0	0	0	0	0	0	0	0	0	0	0	0	0	0	0	0	0
AC005920.3	0	0	0	0	0	0.0326	0	0	0.0332	0	0.0023	0	0	0.0122	0	0	0	0	0.0127	0	0	0.0374	0	0	0	0	0.0252	0	0.0498	0	0	0	0	0.0561	0	0.0274	0	0	0	0	0.0234	0.0326	0.0341	0	0	0	0	0	0
AL390962.1	0	0	0	0	0	0	0	0	0	0	0	0	0	0	0	0	0	0	0	0	0	0	0	0	0	0	0	0	0	0	0	0	0	0	0	0	0	0	0	0	0	0	0	0	0	0	0	0	0
AC090136.3	0	0	0	0	0.017	0.014	0.0065	0.0295	0	0	0	0	0	0.0052	0	0.0115	0.0121	0	0.0109	0.0152	0	0.0055	0	0	0.0204	0	0	0	0.0106	0	0.0012	0	0	0	0	0.0176	0	0	0	0	0.0244	0	0.0146	0.0066	0.0171	0	0	0.0107	0.038
LINC00973	0	0	0	0	0	0	0	0	0	0	0	0	0	0	0	0	0	0	0	0	0	0	0	0	0	0	0	0	0	0	0	0	0	0	0	0	0	0	0	0	0	0	0	0	0	0	0	0	0
AL136501.1	0	0	0	0	0	0	0	0	0	0	0	0	0	0	0	0	0	0	0	0	0	0	0	0	0	0	0	0	0	0	0	0	0	0	0	0	0	0	0	0	0	0	0	0	0	0	0	0	0
AC009522.1	0.022	0.1478	0.0953	0.0392	0.014	0.1191	0.0054	0.0311	0.0804	0.063	0.0321	0.1155	0	0	0.0464	0.0242	0.0479	0.0658	0.0713	0.0326	0.0905	0.1456	0.0791	0.029	0	0.3344	0.0111	0.0229	0.0402	0.0689	0.0218	0.0764	0.0303	0.0253	0	0.0878	0.0835	0	0.0654	0.0668	0.1053	0.0974	0.1552	0.1333	0.0163	0.0866	0.1827	0.1002	0.0313
AC007876.1	0	0	0	0	0	0	0	0	0	0	0	0.2537	0.0891	0	0	0.0062	0.0353	0	0	0	0.0309	0.012	0	0.1201	0	0	0	0	0.0804	0.0302	0.0289	0.0867	0	0	0	0	0.0154	0	0	0.107	0.0441	0.0407	0	0.0583	0	0	0	0.0697	0
LINC02722	0	0	0	0	0	0	0	0	0	0	0	0	0.0426	0.0275	0	0	0	0	0	0	0	0	0	0	0	0	0	0	0	0	0	0	0	0	0	0	0	0	0	0	0	0	0	0	0	0	0	0	0
AP003119.2	0.1692	0	0	0	0	0	0	0	0	0	0	0	0	0	0	0.0656	0	0.1082	0	0	0	0	0.0419	0	0.0319	0.017	0	0	0	0	0	0	0	0	0	0	0	0	0	0	0.1983	0	0	0	0	0	0	0	0.0515
AL357936.1	0	0	0	0	0	0	0	0	0	0	0	0	0	0	0	0	0	0	0	0	0	0	0	0	0	0	0	0	0	0	0	0	0	0	0	0	0	0	0	0	0	0	0	0	0	0	0	0	0
AC010401.1	0.0121	0	0	0	0	0	0	0	0	0	0	0	0.0095	0	0	0	0	0	0	0	0	0	0.006	0	0	0	0	0	0.0123	0	0	0	0	0	0	0	0.003	0.0024	0.009	0	0	0	0	0.0077	0.0075	0.006	0	0	0
AC068492.1	0	0	0	0.0401	0	0	0	0	0.0435	0	0	0	0	0.0641	0	0	0	0	0	0.031	0	0	0	0	0.0278	0	0	0.0658	0	0	0	0	0	0	0	0	0	0	0	0	0	0	0	0	0	0	0	0	0
AL096870.2	8.4716	7.7822	10.1759	8.1169	6.3726	8.1858	7.8506	7.047	10.1008	8.184	8.7969	7.6147	8.7165	6.2354	6.2872	7.4099	6.1185	6.5349	7.0123	6.356	6.8617	6.7909	7.0863	7.3022	6.4948	6.2639	5.3336	5.3321	6.1708	6.2716	6.2898	7.2298	6.5546	7.3153	4.5836	5.5165	6.4658	5.686	7.1805	6.1352	6.368	8.2976	5.8985	7.913	5.1922	6.6334	6.9482	6.6366	5.7359
AC092125.1	0	0	0	0	0	0	0	0.0213	0	0	0	0	0	0	0	0	0	0	0	0.0437	0	0	0	0	0.0147	0	0	0	0	0	0	0	0	0.0173	0	0	0	0	0	0	0	0	0	0	0	0	0	0	0
HOTAIR	0	0	0	0	0	0	0	0	0	0	0	0	0	0	0	0	0.0134	0.0148	0	0	0	0	0.0064	0	0	0	0	0	0	0.0171	0	0	0	0	0	0	0.0348	0	0.0086	0	0	0	0	0.0147	0	0	0.0033	0	0
AC023794.3	0	0	0	0	0	0	0	0	0	0	0	0	0	0	0	0	0	0	0	0	0	0	0.0368	0	0	0	0	0	0	0	0	0	0	0	0	0	0	0	0	0	0	0	0	0	0	0	0	0	0
AC106822.1	0	0	0	0	0	0	0	0	0	0	0	0	0	0	0	0	0	0	0	0	0	0	0	0	0	0	0	0	0	0	0	0	0	0	0	0	0	0	0	0	0	0	0	0	0	0	0	0	0
AC107884.1	1.3663	0.7726	1.3414	1.0226	1.7622	0.8842	0.7792	0.8209	1.9222	1.0637	0.7585	0.7072	0.7376	1.0175	1.8348	0.3146	0.7138	1.0808	0.696	0.4968	0.5775	1.0131	0.4766	0.4326	0.2438	0.7465	0.5232	0.501	0.7015	0.5593	0.5486	0.7646	0.6464	0.6491	0.1796	0.5298	0.6607	0.707	0.4743	0.4697	0.6733	0.6405	0.7147	1.2951	0.7699	0.7402	0.4616	0.623	0.8178
AC007750.1	0	0	0	0	0	0	0	0	0	0	0	0	0	0	0	0	0	0	0	0	0	0	0	0	0	0	0	0	0	0	0	0	0	0	0	0	0	0	0	0	0	0	0.0119	0	0	0	0	0	0
AC112907.1	0	0	0	0	0	0	0	0.3126	0	0	0.0195	0	0	0	0.1286	0	0.0164	0.0342	0.0142	0	0.0071	0.0136	0	0	0.0684	0.0299	0.054	0	0.0383	0.0274	0.055	0	0.0348	0.1063	0.042	0.0844	0.0347	0.0969	0.0215	0	0	0.1152	0	0.0708	0.1376	0	0.0289	0.0456	0.2952
AC091138.1	0	0	0	0	0	0	0	0	0.0336	0	0.0411	0	0	0	0	0	0	0.0476	0	0	0	0	0.0277	0	0	0.0858	0	0.0731	0.0287	0	0.0122	0	0.0582	0.0323	0	0.0312	0	0	0	0.0811	0	0	0.0126	0	0	0.0147	0	0.0238	0.056
AC011840.3	0	0	0	0	0	0	0	0	0	0	0	0	0	0	0	0	0	0	0	0.0607	0	0	0	0	0	0	0	0	0	0	0	0	0	0	0	0	0	0	0	0	0	0	0	0	0	0	0	0	0
NEAT1	81.6439	79.0652	117.4883	127.7391	105.9356	107.5672	166.3883	101.3168	162.8063	141.5951	133.4562	167.5845	152.917	316.5297	364.1302	238.9147	253.8071	227.4288	146.4689	371.48	209.5557	244.5527	180.5079	93.4894	164.9777	279.6145	207.6413	213.8453	145.4806	160.9632	127.2169	137.4381	225.6155	193.0962	421.5072	489.9565	150.9533	380.3721	195.3871	336.7691	469.085	83.9539	408.8313	151.3114	350.8367	160.9359	146.5337	213.3645	419.8391
AL137779.1	0	0.0596	0	0.0338	0	0	0.0388	0	0	0	0	0	0	0	0	0.0333	0	0	0	0	0	0	0	0	0	0	0	0	0.0381	0	0	0	0	0	0	0.0233	0	0	0	0	0.0237	0	0	0	0	0	0	0	0
TMED2-DT	0.674	0.5959	0.9567	0.6881	0.3143	0.3424	0.3587	0.2693	1.1932	0.6283	0.9678	0.5927	0.3942	0.2777	1.1496	0.3841	0.2606	0.2156	0.5549	0.6007	0.3556	0.2582	0.3005	0.3379	0.3589	0.2447	0.223	0.3057	0.4428	0.3007	0.1716	0.3301	0.2416	0.542	0.3222	0.2426	0.452	0.1693	0.8177	0.3533	0.2427	0.5596	0.4104	0.6055	0.5088	0.3985	0.5327	0.4517	0.4734
LINC01561	0.1964	0.1309	0.0329	0.1578	0.1868	0.3257	0.214	0.2087	0.0214	0.2243	0.0804	0.5357	0.8503	0	0	0.3879	0.4637	0.0706	0.3465	0.1293	0.1023	0.0318	0.0776	0.1954	0.2712	0.1708	0.3788	0	0.2817	0.163	0.159	0.5393	0.4879	0.4379	0.0339	0.1586	0.3479	0.3532	0.6482	0.3179	0.1948	0.2346	0.376	0.415	0.1302	0.3943	0.077	0.2187	0.2249
LINC01164	0	0	0	0	0	0	0	0	0	0	0	0	0	0	0	0	0	0	0	0	0.0091	0	0	0	0	0	0.0092	0	0	0	0	0.0045	0	0	0	0	0	0	0	0	0	0	0	0	0	0	0	0	0
AL135999.1	9.684	8.1768	8.8249	10.4751	7.7481	9.6907	7.0332	6.8264	11.5707	10.304	9.3528	8.8006	10.7327	6.7904	6.1478	5.5896	4.1558	4.2728	3.9247	4.6388	3.9639	4.5532	5.0937	3.5805	3.833	4.4845	5.2862	4.1028	3.3018	5.3498	4.5326	3.7891	4.2828	3.6892	3.2644	2.9223	6.0772	5.2683	6.0115	5.1567	5.6967	4.5621	8.0505	6.3684	7.9058	4.3362	5.4906	3.9895	4.9963
LINC02864	0.0044	0	0.0009	0	0	0.0317	0.0016	0	0	0	0	0.0104	0	0.0658	0	0	0	0.3032	0	0	0	0	0	0	0	0	0	0	0	0	0	0	0	0	0	0.0086	0	0	0	0.0088	0.0014	0	0.0427	0	0	0	0	0.0012	0.0024
AC105339.2	0.4328	1.2237	1.0552	1.618	0.7968	0.5987	0.7225	0.7998	0.2744	0.8136	0.454	1.6285	3.6517	1.0185	2.3728	0.8107	0.513	1.5959	1.1433	0.613	0.2589	0.4188	0.3453	1.6053	0.6891	0.9859	0.8809	0.8126	0.0675	0.4482	0.3031	1.118	0.1223	0.3191	1.1031	0.4768	0.4438	0.9057	0.3793	0.9955	0.6592	1.4112	0.7673	0.4212	0.5512	0.6196	0.323	1.0652	0.7847
AC073957.1	0.0663	0	0.0339	0.2191	0	0.0589	0.0903	0	0.0274	0.0124	0	0	0	0.0374	0	0.0838	0.0347	0	0	0.0149	0.013	0.0057	0.0036	0.0173	0.0658	0	0.1731	0	0	0.0186	0	0	0.0287	0.0438	0.0218	0.0789	0.0364	0	0	0.0697	0.0522	0.16	0	0.0661	0	0.0301	0.035	0	0.0395
LINC01999	0	0	0	0.0627	0	0	0	0	0.0028	0	0	0	0	0	0	0	0	0	0	0	0	0	0	0	0	0	0	0.0195	0	0	0	0	0	0	0	0	0	0	0	0	0	0	0	0	0	0.013	0	0	0
LINC01871	5.2086	4.8258	4.961	5.9942	0.7953	4.1279	4.0158	2.591	7.1758	6.5674	3.4926	7.2788	2.8809	0.4605	0.7952	1.4731	0.5927	1.5208	0.6432	0.0526	0.2382	0.6813	2.1445	1.6868	1.3169	0	1.4054	0.2865	0.3383	0.6301	1.4452	1.7442	2.69	0.7351	0.5858	0.6223	0.7456	0.7635	2.2469	1.6016	0.6204	1.6406	1.2978	5.729	0.5739	2.4586	1.3221	0.2271	0.5998
FER1L6-AS2	0	0.0409	0.01	0	0	0	0.0032	0	0	0	0	0	0.0268	0	0	0	0	0	0	0	0	0	0	0	0.0084	0.0003	0	0	0	0	0	0	0.0089	0	0	0	0	0.0096	0	0	0.0124	0	0.024	0	0	0.0169	0.0017	0	0
Z97056.1	0	0	0	0	0	0	0	0	0	0	0	0	0	0	0	0	0	0	0	0	0	0	0	0	0	0	0	0	0	0	0	0	0	0	0	0	0	0	0	0	0	0	0	0	0	0	0	0	0
AC068580.1	7.0527	5.1866	13.2663	6.2822	12.0463	5.5592	8.6279	4.5071	3.4877	5.367	8.5532	9.5508	18.0786	6.4836	19.952	26.5604	15.5515	8.2925	14.8418	24.2082	9.9705	7.4018	5.8004	10.9359	11.1214	11.8215	4.2688	7.1404	20.5612	8.5348	4.8377	4.6304	14.9522	8.8569	53.3565	43.1718	12.6159	25.0043	13.0979	8.9175	37.4949	7.3717	13.2516	14.0123	18.6395	5.5324	5.9652	13.7538	15.7435
LINC01078	0	0	0	0	0	0	0	0	0	0	0	0	0	0	0	0	0	0	0	0	0	0	0	0	0	0	0	0	0	0	0	0	0	0	0	0	0	0	0	0	0	0	0	0	0	0	0	0	0
AC002401.1	0	0	0	0	0	0.045	0.1186	0	0.0579	0	0	0.0509	0.0339	0	0	0.0352	0	0.0049	0.0063	0.0307	0	0.0298	0	0	0.0623	0	0.0252	0.0556	0.173	0.0317	0	0.0555	0.0229	0.0427	0.1602	0.0359	0	0.0436	0	0	0.0184	0	0.0703	0	0	0	0	0	0.0121
AC111182.1	0.2574	0.2998	0.3285	0.2357	0.0127	0.1664	0.0808	0.0744	0.2562	0.1353	0.2524	0.0487	0.0343	0.0352	0.0316	0.1102	0.0607	0.0428	0.0661	0.0759	0.0813	0.0359	0.0607	0.0837	0.1194	0.0334	0.059	0.0343	0.0706	0.0668	0.0256	0.0313	0.0431	0.0527	0.0379	0.0886	0.0442	0.0596	0.1035	0.031	0.1007	0.1112	0.0735	0.0894	0.0109	0.0591	0.0573	0.0779	0.0744
AC133106.1	0	0	0	0	0	0	0	0	0	0	0	0	0	0	0	0	0	0	0	0	0	0	0	0	0	0	0	0	0	0	0	0	0	0	0	0	0	0	0	0	0	0	0	0	0	0	0	0	0
AL590648.2	0	0	0.0187	0.0048	0	0.0006	0	0	0.0366	0.0687	0	0	0.0063	0.0135	0	0	0	0	0	0.0131	0.0139	0	0	0	0	0	0.0139	0.0117	0	0	0	0	0	0.0077	0	0	0.0136	0	0	0	0.0158	0	0	0	0.0501	0	0	0	0
LINC02047	0	0	0	0	0	0	0	0	0	0	0	0	0	0	0	0	0	0	0	0	0	0	0	0	0	0	0	0	0	0	0	0	0	0	0	0	0	0	0	0	0	0	0	0	0	0	0	0	0
LINC00393	0.0295	0	0	0	0.0037	0	0	0.0199	0	0	0	0	0	0	0	0	0	0	0.0099	0	0	0	0	0	0	0	0	0	0	0	0	0	0	0	0	0	0	0	0	0	0	0	0	0	0	0	0	0	0
AC147651.1	0.0529	0.0509	0.0653	0.0559	0.0943	0.1055	0.2468	0.0665	0.1124	0.11	0.0625	0.0614	0.0634	0.2055	0.0832	0.3864	0.6699	0.3602	0.1929	0.055	0.2103	0.1968	0.2119	0.2115	0.2688	0.1673	0.1379	0.1211	0.2844	0.262	0.4414	0.2751	0.5914	0.3836	0.4552	0.3532	0.2452	0.3763	0.5056	0.5444	0.4911	0.1312	0.2703	0.1215	0.3446	0.2413	0.2809	0.1825	0.3498
WWOX-AS1	0	0	0	0	0	0	0	0	0	0	0	0	0	0	0	0	0	0	0	0	0	0	0	0	0	0	0	0	0	0	0	0	0	0	0	0	0	0	0	0	0	0	0	0	0	0	0	0	0
AL121748.1	0	0	0	0	0	0	0	0	0.0441	0	0	0	0	0.0308	0	0	0	0	0	0	0.0593	0	0	0	0	0	0	0	0	0	0	0	0.0064	0	0	0	0	0	0	0	0	0	0	0	0	0	0	0	0
AC011603.4	0	0	0	0	0	0	0	0	0	0	0	0	0	0	0	0	0	0	0	0	0	0	0	0	0	0	0	0	0	0	0	0	0	0	0	0	0	0	0	0	0	0	0	0	0	0	0	0.0523	0
AC079921.1	0.0059	0	0.022	0	0.0012	0	0	0	0.0198	0	0	0	0.0222	0	0.0009	0.0239	0.0345	0	0	0	0	0.0092	0	0	0	0	0	0	0	0	0	0	0.0328	0	0	0	0.016	0	0	0	0	0	0.0443	0	0.0147	0	0.033	0.0101	0
C5orf66-AS1	0	0	0	0	0	0	0	0	0	0	0	0	0	0	0	0	0	0	0	0	0	0	0	0	0	0	0	0	0	0	0	0	0	0	0	0	0	0	0	0	0	0	0	0	0.0444	0	0	0	0
C1orf195	0	0	0	0	0	0	0	0	0	0	0	0	0	0	0	0	0	0	0	0	0.0552	0.0197	0	0	0	0.0292	0	0	0	0	0	0	0	0	0.029	0.0033	0	0	0	0	0	0	0	0	0	0	0	0	0.0968
AC087854.1	0.1481	0.2687	0.1679	0.3418	0.0694	0.1658	0.0342	0.2114	0.4059	0.3095	0.3669	0.1099	0.1992	0.1606	0.1038	0.093	0.0902	0.082	0.0612	0.0573	0.053	0.1707	0.0836	0.1362	0.0572	0.0599	0.0761	0.0415	0.0376	0.0545	0.0291	0.1585	0.1003	0.0761	0.069	0.1526	0.1708	0.0984	0.1434	0.0809	0.1114	0.0483	0.1511	0.1461	0.0561	0.0942	0.0727	0.0577	0.1028
LINC02854	0	0	0	0	0	0	0	0	0	0	0	0	0	0	0	0	0	0	0	0	0	0	0	0	0	0	0	0	0	0	0	0	0	0	0	0	0	0	0	0	0	0	0	0	0	0	0	0	0
AL162394.1	0	0	0	0	0	0	0	0	0	0	0	0	0	0	0	0	0	0	0	0	0	0	0	0	0	0	0	0	0	0	0	0	0	0	0	0	0	0	0	0	0	0	0	0	0	0	0	0	0
AC145141.2	0	0	0	0	0.1738	0	0	0	0	0	0	0	0	0	0	0.0464	0	0	0.0197	0	0	0	0.0296	0	0	0	0	0	0	0	0	0	0	0	0	0	0.0603	0	0	0	0	0	0	0	0	0	0	0.0313	0
AC025300.1	0.4513	0.6733	0.6323	1.4746	1.3891	1.2831	1.9817	3.3493	0.8599	0.9303	0.5595	1.5029	1.6307	0.9118	2.0044	0.9627	1.2863	1.0506	0.6728	1.977	0.8758	1.9896	0.4495	1.0847	0.9219	1.2724	1.39	0.3684	1.105	1.1761	1.0105	1.3239	1.1651	1.4248	0.5622	0.7565	1.1676	1.7773	1.7047	1.2793	2.6048	0.4673	2.7651	1.4333	2.1921	0.5117	1.2748	1.2785	2.421
AC090796.1	0	0.1839	0.1907	0.0939	0.0414	0	0	0.1088	0.0315	0.2321	0.0339	0	0	0.2548	0	0	0	0	0.0483	0.0195	0.2147	0.2369	0	0	0.068	0.0504	0.048	0	0.0788	0.1769	0.023	0.0502	0.096	0	0	0	0.0234	0	0.0155	0.0678	0	0	0	0.0591	0.0273	0.0685	0.0482	0.0485	0.0101
AC084756.1	0.0494	0	0	0	0	0.044	0	0	0.0673	0	0.0724	0	0.0647	0	0.1784	0.0544	0.1127	0	0.0516	0.0479	0	0.0506	0	0	0	0.1345	0	0	0.1516	0	0	0	0.049	0	0.0267	0.0278	0	0.1119	0	0.0496	0.0869	0.066	0.0692	0.0631	0.0613	0.047	0.0512	0.0776	0
AC021078.1	16.8197	20.6417	17.346	24.9503	30.4228	22.6861	27.4245	30.533	16.9522	21.4228	19.2601	22.9318	25.7648	24.4746	28.9811	19.1067	27.5189	25.8174	25.1367	24.7803	19.8049	25.0744	21.5017	22.6679	21.7163	20.3821	22.9998	24.6973	19.7822	22.4364	18.9854	24.3662	23.0739	27.0804	33.7517	26.8654	25.4738	32.8724	26.2781	23.927	26.1328	21.299	27.4362	24.0902	26.6178	22.4387	20.0462	24.4629	24.8147
PTPRD-AS1	0	0.0072	0	0.0812	0.0698	0.0625	0	0.017	0.0163	0.0172	0.0352	0	0.0314	0.0121	0.065	0.0661	0.0139	0.0309	0.0125	0.0058	0.0248	0.0246	0.0238	0.0124	0.0235	0	0	0.0313	0.0123	0.0119	0.0238	0.013	0.0249	0	0.013	0.0135	0	0.0204	0.0715	0	0	0.0802	0.0504	0.046	0.0171	0.0237	0.0125	0.0781	0
AC087392.1	0	0	0	0	0	0	0	0	0	0.0262	0	0	0	0	0	0	0.0557	0	0.0381	0.0632	0	0	0	0.0376	0.035	0.0189	0	0	0	0.2227	0.0362	0	0	0	0	0.0523	0	0.0829	0	0	0	0.0339	0.0511	0	0	0	0	0	0.0587
LINC01491	0	0	0	0	0	0	0	0	0	0	0	0	0	0	0	0	0	0	0	0	0	0	0	0	0	0	0	0	0	0	0	0	0	0	0	0	0	0	0	0	0	0	0	0	0	0	0	0	0
AC110800.1	0	0	0	0	0	0	0	0	0	0	0	0	0	0	0	0	0	0	0	0	0	0	0	0	0	0	0	0	0	0	0	0	0	0	0	0	0	0	0	0	0	0	0	0	0	0	0	0	0
AP003068.1	0.0275	0.0223	0	0.0744	0.0752	0.1106	0.3301	1.385	0.0783	0.079	0.0254	0.2135	0.1801	0.0202	0.0497	0.1017	0	0.0708	0.0963	3.8851	0.8696	0.0425	0	0.1135	0.0237	0.0012	0.1141	0.0239	0.0281	0	0	0	0	0.1411	0	0	0.0742	0.0447	0.123	0.0268	0	0.1394	0	0.0801	0.0345	0.0543	0.0573	0	0.0335
AP000688.3	0	0	0	0	0	0	0	0	0	0	0	0	0	0	0	0	0	0	0	0	0	0	0.0426	0	0	0	0	0	0	0	0	0	0	0	0	0	0	0	0	0.0238	0	0	0	0	0	0	0	0	0
LINC00319	0	0	0	0	0	0	0	0.0094	0	0	0	0	0	0.0212	0	0	0.0039	0.0263	0	0.0069	0.0333	0.0036	0.0098	0	0.0104	0	0.0057	0.0029	0.0057	0.0057	0.0044	0	0	0.0082	0.0077	0.0045	0.0064	0	0.0367	0.0106	0	0	0.0305	0	0	0.035	0.0148	0.0074	0.0125
HCG21	0.0488	0.0528	0	0	0	0	0.0273	0	0.0219	0	0	0	0	0	0	0.0199	0.0233	0	0	0	0	0	0	0	0	0	0	0.0054	0.0091	0	0	0	0	0.0274	0	0	0	0	0	0.0199	0	0	0	0.0543	0	0.0488	0	0	0.0638
AC104984.2	0.0342	0.0481	0	0.0967	0.0624	0.0982	0.1996	0.38	0.0652	0.0308	0	0.0925	0.0003	0	0.0388	0.0473	0.0249	0.0577	0.0448	0	0	0.0284	0.0408	0.0221	0.0364	0.0702	0.0659	0	0.022	0	0	0	0.0446	0.098	0.0778	0.0724	0.0937	0.0107	0	0.0431	0	0.1435	0.052	0.026	0	0	0.0063	0.0117	0.0107
AP002478.2	0	0	0	0	0	0.0515	0	0.1237	0	0	0.0394	0	0.0243	0.0108	0	0	0	0.0238	0	0.0493	0.003	0.0517	0	0	0.0297	0.0293	0	0.0467	0	0	0	0.0979	0.0081	0	0	0	0	0	0.2575	0.0661	0	0	0.1125	0.0316	0	0	0	0.0844	0.1259
AC012291.2	1.2313	1.4928	2.8193	3.1881	3.1269	2.2545	2.2937	1.691	2.6127	2.6674	2.8722	1.5927	4.5357	1.5258	4.2076	1.5724	2.573	2.6794	1.7415	1.533	1.438	2.0028	1.4838	1.8951	2.2207	1.7572	1.3082	2.097	1.741	1.4984	1.923	2.1984	1.7312	1.7348	2.557	2.432	1.2304	3.2665	3.2405	1.9276	2.0963	1.7047	2.6944	3.5858	2.3824	1.6514	2.0227	1.2131	3.5175
AC023078.1	0	0	0	0	0	0	0	0	0	0	0	0	0	0	0	0	0	0	0	0	0	0	0	0	0	0	0	0	0	0	0	0	0	0	0	0	0	0	0	0	0	0	0	0	0	0	0	0	0
LINC02603	0.0121	0.0201	0.0125	0.0181	0	0.012	0.026	0	0	0	0.1022	0	0.0304	0.0252	0	0.0051	0	0	0	0	0.0107	0.0075	0.0586	0	0	0.0633	0	0	0.0234	0.0229	0.0115	0.0963	0.0126	0	0.0342	0.0131	0	0	0	0	0.0169	0.0113	0.0326	0.0137	0.0252	0.012	0.0168	0.0244	0
AC025809.1	0.0267	0.1478	0	0.0853	0.0389	0	0	0	0	0	0	0	0.0885	0.0204	0	0	0	0.0134	0.0985	0.0539	0	0.0274	0.0442	0	0	0	0.074	0.0307	0	0	0.0265	0	0.0277	0	0.002	0.03	0	0	0.0267	0	0.0586	0	0.0079	0	0	0	0	0.0378	0
LINC02525	0	0.0237	0	0	0	0	0	0.0282	0	0	0	0	0	0	0	0	0	0	0	0	0	0	0	0	0	0	0	0	0	0	0	0	0	0.0023	0	0	0	0	0	0	0	0	0	0	0	0	0	0	0
AC112229.2	0	0	0	0	0	0	0	0	0	0	0	0	0	0	0	0	0	0	0	0	0	0	0	0	0	0	0	0	0	0	0	0	0	0	0	0	0	0	0	0	0	0	0	0	0	0	0	0	0
AL133480.1	0	0	0.0653	0	0	0.0201	0	0	0	0	0.0687	0.0205	0	0	0	0	0	0	0	0	0	0	0	0	0	0	0	0	0	0	0	0	0	0.0541	0	0	0	0	0.0112	0	0	0	0	0	0	0.0368	0	0.0246	0
BX322234.1	0.4204	0.2265	0.2078	0.4431	0.1839	0.2831	0.2088	0.2049	0.1631	0.276	0.681	0.3538	0.2281	0.3911	0.2504	0.279	0.3175	0.143	0.24	0.2977	0.2783	0.6574	0.2796	0.2335	0.1346	0.3249	0.6954	0.1801	0.6409	0.3223	0.3294	0.2442	0.1929	0.1772	0.0825	0.1256	0.2163	0.3738	0.2103	0.227	0.3397	0.268	0.13	0.3016	0.2175	0.282	0.3579	0.2439	0.3869
LINC01412	0	0	0	0.1118	0	0	0	0	0	0.0593	0	0	0.1082	0	0	0	0	0	0	0.0401	0.0426	0.0423	0.0819	0	0	0.0158	0	0.1438	0.0419	0.0819	0.1466	0.0874	0.1716	0	0	0	0	0	0	0.0415	0.0286	0	0	0	0.0436	0	0.1723	0	0.2013
FAM224A	0	0	0	0	0	0	0	0	0	0	0	0.0117	0.0096	0	0	0	0	0	0	0	0	0	0	0	0	0	0	0	0	0	0	0	0	0	0	0	0	0	0	0	0	0	0	0	0	0	0	0	0
AC007631.1	0	0	0	0	0	0	0	0	0	0	0	0	0	0	0	0	0	0	0	0	0	0	0	0	0	0	0	0	0	0	0	0	0	0	0	0	0	0	0	0	0	0	0	0	0	0	0	0	0
AC068831.2	0.1184	0.0576	0.0223	0.0911	0.0882	0.2168	0.1835	0.4347	0.1199	0.1965	0.1011	0.2279	0.2213	0	0.2	0.0355	0.1216	0.0829	0.0902	0.1058	0.0911	0.1112	0.0239	0.1933	0.3364	0.0818	0.0501	0.1552	0.0524	0.1037	0.0917	0.1566	0.0743	0.215	0.0523	0.0477	0.0917	0.1339	0.2611	0.1262	0.0756	0.1935	0.1466	0.0852	0.098	0.0585	0.188	0.1519	0.117
ECI2-DT	0.2078	0.144	0.3347	0.2955	0.2075	0.4077	0.4392	0.3771	0.2979	0.2038	0.1424	0.0816	0.3627	0.0545	0.1663	0.1762	0.1396	0.142	0.1793	0.307	0.0601	0.0436	0.0929	0.1643	0.2276	0.26	0.0662	0.0286	0.1568	0.1057	0.0593	0.1757	0.123	0.2341	0.0356	0.1119	0.0696	0.1666	0.1222	0.1256	0.1239	0.294	0.1772	0.2031	0.0851	0.1279	0.2025	0.1912	0.3124
AC087762.1	0	0	0.0259	0.0088	0	0	0	0	0	0	0	0	0	0.0468	0	0	0	0	0	0	0	0.0238	0.0046	0	0	0	0	0	0	0	0	0	0	0	0	0	0	0	0	0.0119	0	0	0.0326	0.0431	0	0	0	0.0032	0
AC108199.1	0	0	0	0	0	0	0	0	0	0	0	0	0	0	0	0	0	0	0	0	0	0	0	0	0	0	0	0	0	0	0	0	0	0	0	0	0	0	0	0	0	0	0	0	0	0	0	0	0
AC036222.3	0	0	0	0.1155	0	0.1145	0	0	0.0582	0.0613	0	0	0	0	0	0	0	0	0.0446	0.0414	0	0	0	0.022	0	0	0	0.0371	0	0	0	0.1269	0.0886	0.0492	0	0	0	0	0	0	0.025	0	0	0.109	0	0	0.089	0	0
C21orf91-OT1	0.5546	1.4523	0.4672	1.0905	0.5155	0.6473	0.6012	1.0346	0.6019	0.7062	0.5712	0.554	0.5472	0.2714	0.5126	0.3077	0.4942	0.4017	0.4053	0.4222	0.2392	0.47	0.2566	0.5658	0.3342	0.3546	0.4314	0.2471	0.233	0.2889	0.2465	0.4891	0.3323	0.466	0.4089	0.2751	0.4795	0.2518	0.5303	0.4537	0.1977	0.5955	0.5241	0.6101	0.2179	0.296	0.5125	0.3485	0.5168
AC022898.1	0	0	0	0	0	0	0	0	0	0	0	0	0	0	0	0	0	0	0	0	0	0	0	0	0	0	0	0	0	0	0	0	0	0	0	0	0	0	0	0	0	0	0	0	0	0	0	0	0
CNTFR-AS1	0	0	0	0	0	0	0	0	0	0	0	0	0	0	0	0	0	0	0	0	0	0	0	0	0	0	0	0	0	0	0	0	0	0	0	0	0	0	0	0	0	0	0	0	0	0	0	0	0
SCN1A-AS1	0	0	0	0	0	0	0	0	0	0.0093	0	0	0	0	0	0.0055	0	0	0.0134	0	0.0134	0	0	0	0	0	0	0	0	0	0	0	0	0	0	0	0.004	0	0	0	0	0	0	0.0112	0	0	0	0	0
TTTY22	0	0	0	0	0	0	0	0	0	0	0	0	0	0	0	0	0	0	0	0	0	0	0	0	0	0	0	0	0	0	0	0	0	0	0	0	0	0	0	0	0	0	0	0	0	0	0	0	0
AL078612.2	0	0	0	0	0	0	0	0	0	0	0	0	0	0	0	0	0	0	0	0.0184	0.0525	0	0.003	0.0782	0	0	0	0	0	0	0	0.0573	0	0	0	0	0	0	0	0	0	0	0	0	0	0	0	0	0
AC007557.2	0	0	0	0	0	0	0	0	0	0	0	0	0	0	0	0	0	0	0	0	0	0	0	0	0	0	0	0	0	0	0	0	0	0	0	0	0	0	0	0.0224	0	0	0	0	0	0	0	0	0
AC016576.1	0	0	0	0	0	0	0	0	0	0	0	0	0	0	0	0	0	0	0	0	0	0	0	0	0	0	0	0	0	0	0	0	0	0	0	0	0	0	0	0	0	0	0	0	0	0	0	0	0
AC021979.1	0	0	0	0	0	0	0	0	0	0	0	0	0	0	0	0	0	0	0	0	0	0	0	0	0	0	0	0	0	0	0	0	0.0337	0	0	0	0	0	0	0	0	0	0	0	0	0	0	0	0
AL139130.1	0	0.0064	0	0	0	0	0	0	0	0	0	0	0	0	0	0	0	0	0	0	0.0166	0	0	0	0	0	0	0	0	0	0	0.0058	0.0056	0.0062	0	0	0	0	0	0	0	0	0	0	0	0	0	0	0
LINC00557	0	0	0	0	0	0	0	0	0	0	0	0	0	0	0	0	0	0	0	0	0	0	0	0	0	0	0	0	0	0	0	0	0	0	0	0	0	0	0	0	0	0	0	0	0	0	0	0	0
AP001893.3	0	0	0	0	0	0	0	0	0	0	0	0	0	0	0	0	0	0	0	0	0	0	0	0	0	0	0	0	0	0	0	0	0	0	0	0	0	0	0	0	0	0	0	0	0	0	0	0	0
AL110505.1	0	0	0	0	0	0	0	0	0	0	0	0	0	0	0	0	0	0.0313	0	0	0	0	0	0	0	0	0	0	0	0	0	0	0.119	0	0	0	0	0	0	0	0	0	0	0	0	0	0	0	0
AC234917.1	1.6394	1.7623	1.5619	2.5446	1.6281	1.1612	2.0002	1.1375	2.3421	1.5003	2.1647	1.9047	0.8277	0.6778	0.9279	0.4311	0.7538	0.9021	0.6846	0.7905	0.8826	0.487	0.8384	0.715	0.9166	1.1809	0.6123	0.9781	0.5159	1.2702	0.8879	0.591	0.7064	0.9866	0.9159	0.9182	1.0372	0.9936	1.4998	1.4152	0.8503	0.9172	1.2023	1.3978	0.8221	1.146	1.0502	1.1925	0.6618
AL513128.1	0.0319	0.0263	0.0493	0	0.0928	0	0	0.0904	0	0.1974	0.0771	0.0776	0.1157	0.0321	0	0.0351	0	0	0	0	0.0329	0	0	0.0267	0	0	0	0.0824	0.1632	0.0307	0.0317	0	0.0874	0.0368	0	0.1338	0.0026	0.0489	0.0951	0.074	0	0	0.1533	0.0407	0	0.0154	0.0648	0	0.0777
AL390786.1	0	0	0	0	0	0	0	0	0	0	0	0	0	0	0	0	0	0	0	0	0	0	0	0	0	0	0	0	0	0	0	0	0	0	0	0	0	0	0	0	0	0	0	0	0	0	0	0	0
AC148477.2	0	0	0	0	0	0	0	0	0	0	0	0	0	0	0	0	0	0	0	0	0	0	0	0	0.0147	0	0	0	0	0	0	0	0	0	0.0324	0	0	0	0	0	0	0	0	0	0	0	0	0	0
AC004875.1	0	0	0	0	0	0	0	0	0	0	0	0	0	0	0	0	0	0	0	0	0	0	0	0	0	0	0	0	0	0	0	0	0	0	0	0	0	0	0	0	0	0	0	0	0	0	0	0	0
AL352979.2	0	0	0	0	0	0	0	0	0	0	0	0	0	0	0	0	0	0	0	0	0	0	0.081	0	0	0	0	0	0	0	0	0	0	0	0	0	0	0	0	0	0	0	0	0	0	0	0	0	0
LINC02479	0	0	0	0	0	0	0	0	0	0	0	0	0	0	0	0	0	0	0	0	0	0	0	0	0	0	0	0	0	0	0	0	0	0	0	0	0	0	0	0	0	0	0	0	0	0	0	0	0
LINC01533	0	0	0	0	0	0	0.0251	0	0	0	0	0	0	0	0	0	0	0	0	0	0	0	0	0	0	0.0176	0	0	0	0	0	0	0	0	0	0	0	0	0	0	0	0	0	0	0	0	0	0	0
LINC01282	0	0	0	0	0	0	0	0	0	0	0	0	0	0	0	0	0	0	0	0	0	0	0.0168	0	0	0	0	0	0	0	0	0.0046	0	0	0	0	0	0	0	0	0	0	0	0	0	0	0.0354	0	0
AC013509.1	0	0	0	0	0	0	0	0	0	0	0	0	0	0	0	0	0	0	0	0	0	0	0	0	0	0	0	0	0	0	0	0	0	0	0	0	0	0	0	0	0	0	0	0	0	0	0	0	0
AC117453.1	0.0214	0.0197	0	0.0821	0.0078	0.0216	0.0247	0.0229	0.0266	0.054	0.0717	0.0003	0.0507	0	0	0.0118	0.0242	0	0	0.0052	0.0277	0.0167	0.0282	0.0166	0	0.0166	0.0067	0	0.0055	0.0106	0.016	0	0.0056	0.0309	0.0247	0.0302	0.0054	0	0	0	0	0.0078	0	0.0412	0.0067	0.0159	0	0.0385	0
AP003064.2	0.4191	1.5548	0.8039	0.5478	0.8176	0.2266	0.9911	1.7052	0.1966	0.2814	0.8392	0.231	1.2336	0.9841	0.1298	0.6011	0.4047	0.4344	0.0598	0.0937	0.431	0.4617	1.3318	0.1915	0.0491	0.2426	0.1628	0.4787	0.4511	0.9849	0.3127	0	0.3737	0.0612	0.3382	0.3351	0.5081	0.581	0.0354	0.334	0.3018	0.0584	0.5584	0.3195	0.1038	0.2909	0.1569	0.6544	0.3315
AC117505.1	0	0	0	0	0	0	0	0	0	0	0	0	0	0	0	0	0	0	0	0	0	0	0	0	0	0	0	0	0	0	0	0	0	0	0	0	0.0216	0	0	0	0	0	0.06	0	0	0	0	0.0108	0
AC136475.1	1.5382	1.5089	1.1748	1.6881	0.0666	1.463	0.5033	0.157	2.1613	0.6896	1.4071	0.9578	0.6204	0.6357	0.81	0	0.9285	0.7189	0.5676	0.1536	0.1687	0.1943	0.3559	0.3171	0.2055	0.1924	0.4396	0.4448	0.0836	0.2904	0.1303	0.6362	0.4605	0.0471	0.2637	0.324	0.3249	0.2632	0.8257	0.3076	0.0916	0.8039	0.1529	0.5841	0.4115	0.3723	0.2314	0.3495	0.0722
AC108451.1	0	0	0	0	0	0	0	0	0	0	0	0	0	0	0	0.0065	0	0	0	0	0	0	0	0	0	0	0	0	0	0	0	0	0	0	0	0	0	0	0	0	0	0	0	0	0	0	0	0	0
AC018761.4	0	0.1391	0	0.0744	0	0	0	0	0.1386	0	0.0322	0	0	0.0022	0	0.0606	0	0	0	0.032	0	0	0	0	0	0	0.004	0	0	0	0	0.04	0	0	0.0709	0	0.0661	0	0	0	0.0252	0.2022	0	0.3435	0	0	0	0	0.0998
AL445248.1	0	0.0606	0	0.0114	0.0443	0.0141	0.003	0.068	0.1176	0.0024	0	0.0286	0.0625	0.0041	0	0.0246	0.0554	0	0.0233	0.0223	0	0.016	0.0078	0	0.0035	0.0138	0.0249	0.0175	0.0491	0	0	0	0.1205	0	0	0	0.03	0.0161	0	0.0696	0	0	0	0.0487	0.1223	0.0237	0	0	0
AL139246.1	0.2959	0.2137	0.2423	0.1241	0.1664	0.3858	0.2859	0.4031	0.4126	0.3536	0.6476	0.3269	0.1946	0.0331	0.1824	0.046	0.1146	0.0241	0.1031	0.1931	0.1859	0.1526	0.0013	0.0841	0.067	0.0039	0	0.0549	0	0.0902	0.0611	0.24	0.2018	0.338	0.0356	0.0255	0.2733	0.2584	0.2137	0	0	0.0462	0.204	0.2876	0.011	0.1376	0.1357	0.0947	0.2915
PPP3CB-AS1	3.5346	4.2137	5.0729	5.1295	3.1043	3.9896	2.2418	2.115	6.031	4.9556	4.9277	2.7838	4.0128	2.4808	2.4003	1.9967	1.6604	1.7969	1.9722	2.5095	2.2253	2.1134	2.7824	2.0809	1.8587	2.2964	2.2649	2.0895	1.9949	2.3732	2.4602	1.9705	2.0121	1.7	1.4826	1.5782	2.892	1.7992	2.5816	2.505	2.0122	2.4268	1.8123	3.7134	1.3367	2.1488	2.5233	2.1463	1.4391
AP003123.1	0	0	0	0	0	0	0	0	0	0	0	0	0	0	0	0	0	0	0	0	0	0	0	0	0	0	0	0	0	0	0	0	0	0	0	0	0	0	0	0	0	0	0	0	0	0	0	0	0
AL356124.2	0.041	0	0.3961	0.1988	0	0.2771	0.2014	0.1025	0.281	0.3939	0.1705	0.1948	0.0917	0.1277	0.3629	0.0421	0	0.1477	0.1199	0	0.0201	0.1023	0	0	0.0401	0.0834	0.1163	0.0529	0	0.1224	0.152	0.078	0.029	0.0935	0.1446	0.1136	0.1913	0.1934	0.1711	0.0769	0.1737	0.0819	0.3853	0.1559	0.1828	0.0378	0.0846	0	0.2852
AC083864.3	0	0	0	0	0	0	0	0	0	0	0	0	0	0	0	0	0	0	0	0.0153	0	0	0	0	0	0	0	0.0069	0	0	0	0	0	0	0	0	0	0	0	0	0	0	0	0	0	0	0	0	0
MMP25-AS1	4.8169	5.7204	6.0963	6.1297	2.2954	4.3183	3.9261	2.959	12.2294	5.8261	7.1476	4.8535	4.5428	1.1402	2.1225	1.6115	1.177	1.7352	1.2013	0.9364	0.7601	1.0776	1.4826	1.1496	1.014	1.1025	1.257	1.1803	0.7396	0.9275	1.1494	1.8794	1.22	1.3122	0.6138	0.9236	1.2066	0.8395	1.9937	1.2345	1.2186	2.261	2.0623	4.1109	1.4178	1.4585	1.6261	0.87	1.1055
AP001266.2	0	0	0	0	0	0	0.0275	0	0	0	0	0	0	0	0	0	0	0	0	0	0	0	0	0	0	0	0	0	0	0	0	0	0	0	0	0	0	0	0.0461	0.1338	0	0	0.005	0	0	0	0	0	0.0373
AL441943.2	0	0	0	0	0	0	0	0	0	0	0	0	0	0	0	0	0	0	0	0	0	0	0	0	0.0126	0	0	0	0	0	0	0	0	0	0	0	0	0	0	0	0	0	0	0	0	0	0	0	0
AC087500.2	0	0	0	0.0407	0	0	0	0	0	0	0	0	0	0	0	0	0	0	0	0	0	0.048	0	0	0	0	0.0514	0.0523	0	0	0	0	0	0	0.065	0	0	0	0	0	0	0	0	0	0	0	0	0	0
AC244250.1	0.0382	0	0	0	0	0	0	0	0	0	0	0	0	0	0	0	0	0	0	0	0	0	0	0	0	0	0	0.0424	0	0	0	0	0	0	0	0	0	0	0	0	0	0	0	0	0	0	0	0	0
NEUROG2-AS1	0	0.0118	0	0	0	0.0421	0	0.0223	0	0	0	0	0.0241	0	0	0	0	0	0	0	0.0323	0	0	0	0	0	0	0	0	0	0	0	0	0	0	0	0	0	0	0	0	0	0	0	0	0	0	0	0
GPR158-AS1	0	0	0	0	0	0	0	0	0	0	0	0	0	0	0	0	0	0	0	0.0212	0	0	0	0	0	0	0	0	0	0	0	0.0133	0	0	0	0	0	0	0.0183	0	0	0	0	0	0	0	0	0	0
AC010451.2	0	0	0	0	0	0	0	0	0	0	0	0	0	0	0	0	0	0	0	0	0	0	0	0	0	0	0	0	0	0	0	0	0	0	0	0	0	0	0	0	0	0	0	0	0	0	0	0	0
AL118516.1	2.5704	0.8972	3.5896	1.6449	2.531	2.0014	3.1616	2.627	3.1626	2.9032	0.7078	1.3683	1.1697	5.6245	1.8152	6.2202	6.1303	3.7493	7.3884	17.8685	10.7184	5.4327	3.703	6.3213	6.5712	8.8432	2.6854	5.072	11.0034	3.1855	4.6348	3.1095	6.2804	7.5012	12.4934	8.4612	2.8316	4.3839	3.8818	4.0572	8.756	2.8359	5.0083	6.3316	5.307	4.6013	5.0892	10.0836	17.1704
LINC01626	0	0	0	0	0	0	0	0	0	0.2106	0	0	0	0.0371	0	0	0	0	0	0	0	0	0	0.068	0	0.0359	0	0	0	0	0	0	0	0	0	0	0	0	0	0	0	0	0	0.0842	0	0	0	0	0.055
AL031847.1	0.067	0.1416	0	0	0.0098	0.0743	0	0.0735	0.1256	0.075	0.1462	0	0.0062	0.1572	0	0.0492	0.046	0.0219	0	0.0215	0	0	0.0192	0	0.0081	0.0621	0	0	0.0053	0.1172	0	0.0464	0	0.0547	0.0428	0	0	0	0.059	0.0433	0	0.0291	0.1425	0.0642	0.083	0.2082	0	0	0
AL035078.3	0	0	0	0	0	0	0	0	0	0	0	0	0	0	0	0	0	0	0	0	0	0	0	0	0	0	0	0	0	0	0	0	0	0	0	0	0	0	0	0	0	0	0	0	0	0	0	0	0
AC079414.1	0	0	0	0	0	0	0	0	0	0	0	0	0	0	0	0	0	0	0	0	0	0	0	0	0	0	0	0	0	0	0	0	0	0	0	0	0	0	0	0	0	0	0	0	0	0	0	0	0
STARD13-AS	0	0	0	0	0	0.0079	0	0	0	0	0.0277	0	0	0.0081	0	0	0	0	0	0.0082	0.0702	0	0.0159	0	0	0.0175	0	0.013	0.0128	0.0049	0.016	0.0125	0	0.0137	0.0017	0	0	0	0	0.097	0	0	0	0	0	0.0064	0	0	0.0196
LIVAR	0	0	0.1086	0	0	0	0.0393	0	0	0	0	0	0	0.0392	0	0	0	0	0	0	0	0	0	0	0	0	0	0	0	0	0	0	0	0	0.1265	0.1314	0	0	0	0	0.0005	0	0	0	0.0556	0	0	0	0
AC009127.1	0.2626	0.1123	0.7628	0.3464	0.213	0.4253	0.5796	0.0423	0.9526	0.3706	0.2815	0.2352	0.8283	0.4629	0.7689	0.2831	0.6358	0.7301	0.4197	0.852	0.3768	0.4318	0.8344	0.4115	0.3087	1.3788	0.8075	0.3278	0.2113	0.2244	0.2522	0.5397	0.6808	0.8824	0.5068	1.4944	0.1986	0.4228	0.333	0.7125	0.4516	0.4832	1.1958	1.1736	0.5889	0.4796	0.6048	0.8342	0.866
LINC02273	4.5605	5.7777	2.2129	2.1696	0.2164	1.5107	1.5163	1.2491	4.9201	1.9344	0.3489	1.1528	0.3754	0.0075	0.0806	0.7863	0.1901	0.0956	0.8161	0.3194	0.1765	0.2973	0.265	0.2456	0.2462	0.1376	0.3549	0.1941	0.0152	0.0884	0.2956	0.5819	0.2914	0.4623	0.1528	0.5968	0.3486	0.0676	1.0225	0.015	0.2279	0.9648	0.1667	0.6555	0.5262	1.0392	0.8475	0.1697	0.0871
LINC01291	0.0108	0.0069	0.02	0	0.0208	0.048	0.0114	0.2808	0.0098	0.0257	0.042	0.0114	0.014	0.0344	0.0065	0.0429	0.0481	0.0092	0.04	0.0849	0.0407	0.026	0.039	0.0221	0.0335	0.0429	0.0719	0.0187	0.0547	0.068	0.0788	0.0413	0.0578	0.1676	0.0233	0.0206	0.0095	0.0735	0.0139	0.127	0.3668	0.0198	0.0297	0.0091	0.084	0.0177	0.0826	0.0737	0.0393
AC129507.2	0	0	0	0	0	0	0	0	0	0	0	0	0	0.0356	0	0	0.0232	0	0.019	0	0	0	0	0	0	0	0	0	0	0	0	0.0434	0	0	0	0	0	0	0	0.0024	0	0	0	0	0	0	0	0.0241	0
AC006482.1	0	0	0	0	0	0	0	0	0	0	0	0	0	0	0	0	0	0	0	0	0	0	0	0	0.0317	0	0	0	0	0	0	0	0	0.0486	0	0.0906	0	0	0	0	0	0	0	0	0	0	0	0	0.1074
AC016396.2	0	0	0	0	0	0	0	0	0	0	0	0	0	0	0	0	0	0	0	0	0	0	0	0	0	0	0	0	0	0	0.042	0	0	0	0	0	0.0213	0	0	0	0	0	0	0	0	0	0	0	0
AC140481.2	0	0	0	0	0	0	0	0	0	0	0	0	0	0	0	0	0	0	0	0	0	0	0	0	0	0	0	0	0	0	0	0	0	0	0	0	0	0	0	0	0	0	0	0	0	0	0	0	0
LINC00840	0	0	0	0	0	0	0.0118	0	0	0	0	0.0241	0.0199	0.0848	0	0.0668	0.1056	0	0	0	0.0027	0.0311	0.015	0.0078	0.0146	0.0059	0.0943	0	0.0235	0.015	0.0275	0	0	0.0153	0	0.0256	0.0153	0.0516	0	0.0152	0.0421	0	0	0	0.0094	0	0.0566	0.0304	0.0185
DPP9-AS1	0.0195	0	0.0345	0	0.0782	0	0.0151	0.076	0.0741	0.0078	0	0.0552	0.051	0.0294	0	0.0214	0.0618	0.0017	0.0505	0.0284	0.0101	0.0304	0.0145	0.0527	0.0109	0.0225	0.0101	0	0.0598	0.0284	0.0208	0.0359	0.0874	0.0043	0.0356	0.0397	0.0236	0.0197	0.0073	0.0337	0.04	0.0716	0.0579	0.0799	0.0726	0.0222	0.0254	0.0204	0.0275
AL158837.1	0	0	0	0	0	0	0	0	0	0	0	0	0	0	0	0	0	0	0	0	0	0	0	0	0	0	0	0	0	0	0	0	0	0	0	0	0	0	0	0	0	0	0	0	0	0	0	0	0
AL139287.1	7.5982	6.688	6.6895	8.5992	8.2676	8.0169	8.6657	8.5313	8.3172	6.4979	6.8835	10.4623	9.0981	4.596	9.8694	5.4541	6.4497	6.5781	5.2361	3.3804	4.3372	4.1186	4.2183	6.3878	4.8765	4.599	6.8833	4.3926	4.3973	4.281	2.4013	4.823	4.6924	6.5662	5.0685	4.4825	6.6618	6.0741	10.3179	6.6092	4.9671	8.4473	6.159	7.0256	4.7319	6.4465	6.4365	6.8504	5.0921
C5orf60	0.0046	0	0.0063	0	0.0133	0	0.0272	0	0	0	0	0	0	0	0	0	0.0106	0	0	0.0088	0	0.014	0.018	0	0	0	0	0	0.0186	0.0181	0	0	0	0	0	0	0.0184	0	0	0.0183	0	0	0	0	0	0	0	0	0
AC012404.1	0	0	0	0	0	0	0	0	0	0	0	0	0	0	0	0	0	0	0	0	0	0	0	0	0	0	0	0	0	0	0	0	0	0	0	0	0	0	0	0	0	0	0	0	0	0	0	0	0
AP006285.1	0	0	0	0	0	0	0	0	0	0	0.0138	0	0	0	0	0	0	0	0	0	0	0	0	0	0	0	0	0	0	0	0	0	0	0	0	0	0	0	0	0	0	0	0	0	0	0	0	0	0
AC100839.2	0	0	0	0	0	0	0	0	0	0	0	0	0	0	0	0	0	0	0	0	0	0	0	0	0	0	0	0	0	0	0	0	0	0	0.0025	0	0	0	0	0	0	0	0	0	0	0	0	0	0
AC073987.1	0	0	0	0	0	0	0	0	0	0	0	0	0	0	0	0	0	0	0	0	0	0	0	0	0	0	0	0	0	0	0	0	0	0	0	0	0	0	0	0	0	0	0	0	0	0	0	0	0
LINC01511	0.0089	0.029	0	0.0456	0.0386	0.0711	0.0097	0.0376	0.0361	0	0.0259	0.0422	0	0.0356	0.0319	0.0237	0.0205	0	0	0.0086	0	0.0215	0	0.0101	0	0.0385	0.0183	0	0	0	0	0.0311	0.0602	0	0.0072	0.0398	0	0.0201	0.0181	0	0	0	0.0155	0.079	0.0219	0.0349	0	0	0
AC090103.1	0	0	0	0	0	0	0	0	0	0	0	0	0	0	0	0	0	0	0	0	0	0	0	0	0	0	0	0	0	0	0	0	0	0	0	0	0	0	0	0	0	0	0	0	0	0	0	0	0
AC087242.1	0	0	0	0	0	0	0	0	0	0	0	0	0	0	0	0	0	0	0	0	0	0	0	0	0	0	0	0	0	0	0	0	0	0	0	0	0	0	0	0	0	0	0	0	0	0	0	0	0
AC135166.1	0	0	0	0	0	0	0	0.0142	0	0	0	0	0	0	0	0	0	0	0	0	0	0	0	0	0	0	0	0	0	0	0	0	0	0	0	0	0	0	0	0	0	0	0	0	0	0	0	0	0
AF196972.1	0.1906	0.1003	0.2451	0.4539	0.0667	0.0937	0.1067	0	0.0696	0.0658	0.1571	0	0.06	0	0.0203	0.0848	0.0532	0.0628	0	0	0.0473	0.0469	0.0771	0.1194	0.0449	0.1498	0.081	0.1188	0.0734	0.0043	0.091	0.0455	0.0476	0.0531	0.0625	0.2061	0.1388	0.1041	0.0342	0.0939	0.0503	0.1225	0.18	0.117	0.0569	0.1356	0.1378	0.1015	0.147
LINC02429	0	0	0	0	0	0	0	0	0	0	0	0	0	0	0	0	0	0	0	0	0	0	0	0	0	0	0	0	0	0	0	0	0	0	0	0	0	0	0	0	0	0	0	0	0	0	0	0	0
LINC01502	0	0	0	0	0	0	0	0	0	0	0	0	0	0	0	0	0	0.007	0	0	0	0	0	0	0	0	0	0	0	0	0	0	0	0	0	0	0	0.0124	0	0	0	0.0276	0	0	0	0	0	0	0
AP003467.1	0	0	0	0	0	0	0	0	0	0	0	0	0	0	0	0.1095	0	0	0	0	0	0	0	0	0	0	0	0	0	0	0	0	0	0	0	0	0	0	0	0.1498	0	0	0	0	0	0	0	0	0
AC009090.2	0.0292	0	0.1307	0.0236	0.0742	0	0.0221	0	0.1412	0.0856	0.1282	0.1457	0.0801	0.1581	0.0366	0	0	0.1811	0.0662	0.0975	0.0052	0.1419	0.1516	0	0.0332	0.01	0.1223	0.0433	0.0688	0.0355	0.1256	0.0688	0.0395	0.0833	0.1029	0.0773	0.1534	0.072	0.0732	0	0.0911	0	0.0444	0.1182	0.0429	0.0038	0.0591	0.001	0.176
AP001442.1	0	0	0	0	0	0	0	0	0	0.0035	0	0	0	0	0	0	0	0	0	0	0	0	0	0	0	0	0	0	0	0	0.0691	0	0	0	0	0	0	0	0	0	0	0	0	0	0	0	0	0	0
LINC02728	1.7798	1.1457	3.3998	3.2824	3.3867	4.1937	3.2276	3.7738	2.7586	3.4726	2.4595	2.2316	3.9207	1.9043	2.0437	1.2523	1.0179	1.5895	1.7141	2.4929	1.5901	1.4327	1.3221	1.9092	1.443	2.0853	1.0277	1.343	1.5001	1.0764	1.2037	1.8392	1.707	2.3623	1.3518	1.6864	1.6075	1.3713	1.6684	1.7789	1.6307	2.0628	2.4426	3.1001	1.7244	1.4403	1.2249	1.8654	3.1112
CD44-AS1	0.0242	0	0.142	0	0.0293	0.0974	0	0.1759	0	0	0.003	0.0405	0	0	0.0898	0.0418	0	0.0252	0.0224	0.0089	0.0492	0	0.1103	0	0	0.0419	0	0	0.0456	0.0396	0.017	0	0.1122	0.0493	0.0417	0.1567	0.0574	0.1959	0	0.0223	0.2081	0	0.0771	0	0.1117	0.0211	0.0627	0.0748	0.1825
AC012313.1	2.1701	2.4411	1.499	1.5528	0.8242	1.5133	0.9546	1.0172	2.509	1.6696	1.7165	1.6675	1.3151	0.7097	1.4068	1.2097	1.3828	1.3014	1.3701	0.9693	1.0741	0.9166	1.1723	1.6941	1.3039	0.9791	1.0227	0.8989	1.1486	0.8482	0.9707	1.6888	1.1224	1.3063	0.589	1.1242	1.4262	1.0045	2.31	1.39	0.9716	1.9543	1.0383	1.7819	0.8695	1.3619	2.0191	1.6968	1.2395
AC114684.1	0	0	0	0	0	0	0	0	0	0.0433	0	0	0	0	0	0	0	0	0.0617	0.0755	0	0.0605	0	0	0	0.0153	0	0	0	0	0	0	0	0	0	0	0	0	0	0.0752	0	0	0	0.0543	0	0	0	0	0
AL049829.2	0	0	0	0	0	0	0	0	0	0	0	0	0	0	0	0	0	0	0	0	0	0	0	0.1083	0	0	0	0	0	0	0.0146	0	0	0	0	0	0	0	0	0	0	0.1404	0	0	0	0	0	0.1029	0
AL022313.4	0	0	0	0	0	0	0	0	0	0	0	0	0	0	0	0	0	0	0	0	0	0	0	0	0	0	0	0	0	0	0	0	0	0	0	0	0	0	0	0	0	0	0	0	0	0	0	0	0
LINC01222	0.0788	0.1852	0.1209	0.0339	0.0174	0.1865	0.013	0.0865	0.089	0.2037	0.2473	0.03	0.053	0.0337	0.0454	0.0092	0.0227	0.0216	0.0613	0.0651	0	0.0301	0.0535	0.1249	0	0.0183	0.0435	0.0583	0.0021	0	0.0333	0.2135	0.0957	0.058	0	0	0.0169	0	0.067	0.0168	0	0.0896	0.0117	0.1146	0.0208	0.0165	0.0405	0.0822	0
PRKAR2B-AS1	0.0274	0	0	0	0	0	0	0.1545	0	0	0	0.0292	0	0	0.0664	0.0202	0.0324	0	0.0129	0.0084	0	0	0	0.018	0.0158	0.011	0.0762	0	0.0039	0.0668	0.0133	0	0.0382	0.0422	0.0464	0	0.0124	0.009	0	0	0	0.0491	0.0162	0.0096	0.0089	0	0	0	0.0172
AP000786.1	5.2836	4.2492	8.9802	11.8118	13.1853	7.5465	7.584	8.7762	6.9715	13.1592	8.5087	12.3734	9.3875	4.1604	7.8413	3.8478	4.093	3.8499	4.4216	2.0218	2.9676	2.9943	2.2537	3.3137	3.3374	2.2874	3.5818	2.704	2.8371	3.8603	3.3926	6.6471	3.6258	4.9631	3.3158	1.9249	6.3594	3.6509	4.238	5.4614	5.4916	5.0486	8.6558	5.0306	6.4348	3.339	6.6582	3.7785	3.7606
AC073896.2	0.728	1.1236	0.7161	0.471	0.5849	1.0139	1.0163	0.4046	0.6401	0.7116	0.6467	0.3103	0.8722	0.3387	0.4959	0.8831	1.4165	0.6332	1.0561	0.5318	1.2055	0.4676	0.5055	0.7438	0.8917	0.9151	0.4819	0.4067	0.8635	0.3487	0.7413	1.2257	0.8978	0.6849	0.3889	0.6576	0.6818	0.6634	0.6122	0.4314	0.4043	0.9224	0.6137	0.9088	0.6245	1.0826	0.822	0.6855	0.6348
AL162377.1	3.3509	2.012	2.0941	2.3411	3.7486	2.4198	3.2663	4.9359	4.0364	3.2709	2.6772	2.8559	1.7234	7.5068	3.0835	3.3019	2.8278	3.9239	3.9273	4.1022	8.6376	3.9689	3.997	3.0486	3.779	7.4128	3.8899	4.6503	8.4834	3.8523	4.4151	2.9342	3.0793	6.2927	14.6826	6.5805	3.5159	3.4664	4.3764	5.9805	3.1833	2.6749	3.4777	3.6634	4.4841	5.5104	3.6212	5.9293	9.993
AC022035.1	0	0	0	0	0	0	0	0	0	0	0	0	0	0	0	0	0	0	0	0	0	0	0	0	0	0	0	0	0	0	0	0	0.0221	0	0	0	0	0	0	0	0	0	0	0	0	0	0	0	0
AC125494.1	0	0	0	0	0	0	0	0	0	0	0	0.1431	0.0099	0	0	0	0.0269	0.0487	0	0	0	0	0	0.0119	0.0227	0	0	0	0.0237	0	0	0	0	0	0	0	0	0	0	0	0	0	0	0	0	0	0.0206	0	0.0068
AP000894.2	0	0	0	0	0	0	0	0	0	0	0	0	0	0	0	0	0	0	0	0	0	0	0	0	0	0	0	0	0	0	0	0	0.0088	0	0	0	0	0	0	0	0	0	0.0059	0	0	0	0	0	0
AC096570.1	0	0	0	0	0	0	0	0	0	0	0	0	0	0	0	0	0	0	0	0	0	0	0	0	0	0	0	0	0	0	0	0	0	0	0	0	0	0	0	0	0	0	0	0	0	0	0	0	0
AL356417.1	0.2907	0.1149	0.3145	0.1512	0.103	0.1446	0.1243	0.0592	0.6098	0.183	0.0778	0.0845	0.0983	0.2855	0.1292	0.185	0.2459	0.1121	0.2458	0.2322	0.371	0.0379	0.2294	0.4005	0.2188	0.332	0.1684	0.1582	0.452	0.1272	0.2517	0.1828	0.5565	0.3059	0.6089	0.4166	0.4018	0.2678	0.1417	0.2362	0.3315	0.1967	0.4739	0.5094	0.3718	0.1518	0.3903	0.2174	0.525
AL117329.1	0	0	0	0.0178	0	0	0	0.0186	0	0	0	0	0	0	0	0	0	0	0	0	0	0	0	0	0	0	0.0068	0	0	0	0	0	0	0	0	0	0	0	0	0	0	0	0	0	0.0326	0	0	0	0
AC027601.1	0.1738	0.0706	0.033	0.0499	0.0284	0.0423	0.0368	0.0972	0.0215	0.1134	0.0521	0.0593	0.093	0.0374	0.0428	0.0695	0.0271	0.0709	0.0577	0.1225	0.2465	0.0693	0.0938	0.0452	0.0181	0.0344	0.1164	0.1696	0.1089	0.1763	0.0646	0.0086	0.0327	0.0157	0.0474	0.0443	0.1533	0.0344	0.0706	0.0238	0.0306	0.0676	0.1106	0.0282	0.1009	0.0624	0.0695	0.0538	0.0918
AL161747.2	0.0279	0	0.0755	0.0429	0.0996	0.1785	0.0438	0.5607	0.0432	0.0532	0.0896	0	0.0482	0	0.1443	0.0824	0.1016	0.0359	0.2149	0.1179	0.0134	0.0088	0	0.1507	0.1593	0.0843	0.0657	0.0551	0.0324	0.0013	0	0	0	0.1772	0.0343	0	0.1514	0.0407	0.0945	0	0.048	0.0424	0.1603	0.0417	0	0.0888	0.0661	0.1484	0.1849
MIR181A2HG	0.8522	0.6633	0.1773	1.0945	0.5506	0.3358	0.5274	0.1819	1.884	0.7622	0.3723	0.4055	0.4016	0.6698	0.603	0.2429	0.3231	0.2294	0.509	0.1621	0.3693	0.1723	0.4004	0.8122	0.4039	0.1776	0.2773	0.5646	0.6382	0.266	0.2813	0.7072	0.6488	0.7074	0.8905	0.4736	0.2901	0.3442	0.4191	0.2932	0.176	0.4741	0.1899	0.7018	0.4098	0.5238	0.347	0.9441	0.8671
SH3RF3-AS1	0.1037	0.1669	0.1169	0.1262	0.1936	0.1311	0.4723	0.1322	0.3036	0.1071	0.0798	0.0297	0.0489	0.565	0.8002	0.5999	0.6689	0.4834	0.5414	0.3462	0.3433	0.4951	0.3765	0.4839	0.5848	0.429	0.4737	1.113	0.8758	0.5673	0.6197	0.6487	0.4745	0.673	1.4202	0.9954	0.6228	0.8263	0.4431	0.5289	1.6447	0.2604	0.6204	0.4684	0.9188	0.6557	0.35	0.4602	0.3356
LINC02607	0	0	0	0	0	0	0	0.007	0	0	0	0	0	0	0	0	0	0	0	0	0	0	0	0	0	0	0	0	0	0.0131	0	0	0	0	0	0	0	0	0.009	0	0	0	0	0	0	0	0	0	0
AC073326.1	0.427	0.5315	0.9658	1.1369	0.9272	0.8792	0.8341	0.5555	0.7568	0.8442	1.0529	1.3985	0.8231	0.1674	0.3013	0.3102	0.2474	0.556	0.5637	0.1565	0.2048	0.1654	0.1748	0.1787	0.0945	0.4264	0.076	0.2862	0.1382	0.1903	0.162	0.2532	0.2451	0.2275	0.1532	0.2364	0.2789	0.3096	0.3127	0.1708	0.3784	0.4151	0.57	0.3035	0.7378	0.2332	0.2467	0.3633	0.2025
CNOT10-AS1	0.0202	0	0	0	0.0467	0	0	0	0	0	0	0	0	0	0.116	0	0.0373	0	0.0252	0	0.0997	0	0.0076	0	0	0	0	0	0	0.1167	0	0	0.0333	0	0	0	0	0.0729	0	0.129	0	0	0	0	0	0	0	0	0
AL138830.2	0	0	0	0	0	0	0	0	0	0	0	0	0	0	0	0	0	0	0	0	0	0	0	0	0	0	0	0	0	0	0	0	0	0	0	0	0	0	0	0	0	0	0	0	0	0	0	0	0
AC093117.1	0	0	0	0	0	0	0	0	0	0	0	0	0	0	0	0	0	0	0	0	0	0	0	0	0	0	0	0	0	0	0	0	0	0	0	0	0	0	0	0	0	0	0	0	0	0	0	0	0
MIR3976HG	0	0	0	0	0	0	0	0	0	0	0	0	0	0	0	0	0	0	0	0	0	0	0	0	0	0	0	0	0	0	0	0	0	0	0	0	0	0	0	0	0	0	0	0	0	0	0	0	0
AC009228.1	0.0497	0.0988	0.0715	0.0827	0.2149	0.0707	0.037	0.2783	0.1525	0.0737	0.1374	0.1382	0.1437	0.0981	0.1858	0	0.0443	0.0577	0.0616	0.1251	0.0364	0	0.0473	0.0679	0	0.0304	0.0564	0.0191	0.0488	0.0385	0.0946	0.0259	0.0116	0.0979	0.0258	0.0537	0.0803	0.1108	0.1256	0.0957	0	0.023	0.0632	0.1133	0.0888	0	0.1052	0	0.0177
AC005920.4	0	0	0	0	0	0.0616	0	0	0.0597	0.0349	0.1502	0	0.0745	0.4769	0	0	0.0385	0.0782	0.0664	0.209	1.055	0.5586	0.3349	0	0.0313	0.272	0.4816	0.1129	0.1285	0.322	0.0906	0.0175	0	0.1402	0.2466	0	0.1741	0	0.0907	0.4232	0	0	0.1716	0	0	0.1791	0.0441	0.4362	0.0592
AC113145.1	0	0	0	0	0	0	0	0	0	0	0	0	0	0	0	0	0	0	0	0	0	0	0	0	0	0	0	0	0	0	0	0	0	0	0	0	0	0	0	0	0	0	0	0	0	0	0	0	0
AL512649.2	0	0	0	0	0	0	0	0	0	0	0	0	0	0	0	0	0	0	0	0	0	0	0	0	0	0	0	0	0	0	0	0	0	0	0	0	0	0	0	0	0	0	0	0	0	0	0	0	0
LINC01299	0	0	0	0	0	0	0	0	0	0	0.0166	0	0	0	0	0	0	0.0073	0	0	0	0	0	0	0	0	0	0	0	0	0	0	0	0	0	0	0	0	0	0	0	0	0	0	0	0	0	0	0
AC127522.1	0	0	0	0	0	0	0	0	0	0	0	0	0	0	0	0	0	0	0	0	0	0	0	0	0	0	0	0	0	0	0	0	0	0	0	0	0	0	0	0	0	0	0	0	0	0	0	0	0
AL136320.1	0	0	0.0485	0	0.1453	0	0.108	0	0	0	0	0	0	0.0308	0	0.0578	0.0404	0.0627	0.0363	0.0551	0.0083	0.1016	0.0906	0.1436	0	0.0379	0.1083	0.0605	0.0983	0.052	0.0346	0.0313	0.0188	0.0365	0.0829	0.2531	0.1054	0.0395	0.1037	0.087	0.0086	0.093	0	0.0746	0.1952	0.0687	0.1088	0.1196	0.0233
AC040162.3	7.6572	6.7415	5.9524	5.7246	5.8238	6.6633	6.1685	6.1943	6.4776	5.5765	4.8895	5.6717	6.6026	4.0554	5.5372	5.9445	5.785	4.6785	5.1178	3.9605	4.2202	4.2849	3.9963	5.435	5.0607	4.0593	4.7892	3.7335	4.1198	4.6768	3.6645	5.6983	4.2015	4.8069	3.5522	3.2458	5.8165	3.9429	5.6782	4.309	3.6867	6.2549	5.1554	6.8817	4.4431	4.8595	5.0485	4.1236	4.1843
AC008708.2	0	0	0	0	0	0	0	0.0189	0	0	0	0	0	0	0	0	0	0	0	0	0	0	0	0	0	0	0	0	0	0	0	0	0	0	0	0	0	0	0	0	0	0	0	0	0	0	0	0	0
CARS1-AS1	0	0	0	0	0	0.0151	0	0	0	0	0	0	0	0	0	0	0	0	0	0	0	0	0.0014	0	0	0	0	0	0	0	0	0	0	0	0	0	0	0	0	0	0	0	0	0	0	0	0	0	0
AC108047.1	0.909	0.6956	1.185	0.683	0.2376	0.6217	0.3893	0.2142	0.9727	0.3403	0.8797	0.5048	0.6363	0.7301	0.669	0.5264	0.2516	0.8195	0.761	0.4799	0.7224	0.1992	0.3539	0.9714	0.9216	0.4959	0.4536	0.5286	0.4513	0.6916	0.3384	1.072	0.7894	0.9915	0.6282	0.3926	0.8468	0.4512	1.6534	0.653	0.3975	0.7135	0.7822	1.0058	0.6219	0.8463	1.1005	0.6332	0.4135
AC009063.1	0	0	0	0	0	0	0	0	0	0	0	0	0	0	0	0	0	0	0	0	0	0	0	0	0	0	0	0	0	0	0	0	0	0.0233	0.0923	0	0	0	0	0	0	0	0	0	0	0	0	0	0.0148
AC114956.1	0.3057	0.4485	0.6395	0.3104	0.4008	0.2617	0.152	0.3015	0.2233	0.2354	0.5177	0.3128	0.2786	0.1677	0.2127	0.0717	0.1239	0.15	0.1673	0.4508	0.1266	0.0799	0.2107	0.0913	0.1864	0.0532	0.0691	0.1187	0.1827	0.2602	0.1765	0.2424	0.297	0.3385	0.1126	0.0315	0.2063	0.0664	0.1464	0.1583	0.062	0.1453	0.2542	0.2601	0.0729	0.2249	0.1544	0.0478	0.2046
SPON1-AS1	1.4946	0.5026	3.6162	1.2627	1.6177	2.6156	2.0296	1.7354	5.1135	1.4062	1.4205	3.3388	1.1397	0.0645	0.5045	0.5951	0.2831	0.6039	0.2546	0.3607	0.1724	0.1578	0.8328	0.5813	0.1533	1.3905	0.6239	0.5742	0.1403	0.4397	0.1814	0.3867	0.0395	0.7465	0.2045	0.0981	0.1731	0.0913	0.5873	0.3708	0.3532	0.5692	1.2861	0.8032	0.4201	0.6637	0.5166	0.0699	0.4221
AC120114.1	0.3975	0.5209	0.2741	0.3349	0.2704	0.1878	0.1844	0.1916	0.6876	0.2917	0.291	0.3478	0.4249	0.3134	0.2514	0.2568	0.4129	0.2792	0.3599	0.2706	0.3067	0.174	0.3027	0.2232	0.2495	0.1665	0.2653	0.2428	0.2493	0.3553	0.2963	0.3223	0.3791	0.3433	0.2907	0.3464	0.4028	0.3356	0.4547	0.2466	0.1594	0.5384	0.3576	0.2658	0.3267	0.3998	0.3452	0.4096	0.2469
LINC01485	0	0	0	0	0.008	0	0.0186	0	0	0	0	0	0.0107	0.0409	0	0	0.0113	0.0039	0.0191	0.0107	0	0.0019	0	0	0.0304	0	0	0.0142	0.0083	0	0	0.0601	0.1352	0.064	0.0092	0.0183	0.0131	0.0219	0	0	0	0	0	0.0519	0.0057	0	0.0254	0.0338	0.0198
AC073325.1	0	0	0	0	0	0	0	0	0	0	0	0	0	0	0	0	0	0	0	0	0	0	0	0	0	0	0	0	0	0	0	0	0	0	0	0	0	0	0	0	0	0	0	0	0	0	0	0	0
AC006160.1	0.7199	0.8051	0.8662	0.7658	0.5139	0.5564	1.0205	0.2714	1.1056	0.8212	0.6037	1.1741	0.8833	0.6279	1.0709	0.5763	0.4909	0.7892	0.6563	2.4119	1.8478	0.5901	0.8928	0.5134	0.5717	1.006	0.7381	0.62	0.7925	0.569	0.2427	0.3563	0.6054	1.1783	0.9778	1.2996	0.8372	0.6649	0.8419	0.647	0.8469	0.4611	1.0788	0.8773	0.2714	0.5482	0.528	0.6579	1.377
AL353052.2	0	0	0	0	0	0	0	0	0	0	0	0	0	0	0	0	0	0	0	0	0	0	0	0	0	0	0	0	0	0	0	0	0	0	0	0	0	0	0	0	0	0	0	0	0	0	0	0	0
AC114737.2	0	0	0	0	0	0	0	0	0	0	0	0	0	0	0	0	0	0	0	0	0	0	0	0	0	0	0	0	0	0	0	0	0	0	0	0	0	0	0	0	0	0	0	0	0	0	0	0	0
AC018521.6	0.1516	0.0027	0	0.1354	0	0.0868	0	0	0.2434	0.1725	0	0	0	0.0157	0.0266	0.0743	0.0016	0	0.1101	0	0	0	0.0226	0.0235	0.0144	0	0.0463	0	0	0.0407	0	0.1163	0	0.1029	0	0	0	0	0.0047	0	0.0272	0.1194	0	0.1711	0.0554	0.0635	0	0.0468	0
LINC01446	0.0043	0	0	0.0058	0	0.023	0	0	0.0117	0	0.0174	0	0	0.017	0.0155	0.0189	0.0623	0	0.003	0.0042	0.0089	0	0.0017	0	0.0084	0.014	0	0	0.0044	0	0.0128	0	0.0089	0.0148	0	0	0.026	0.0146	0.0704	0	0.0101	0.0622	0.2296	0.0219	0	0	0.0162	0.0211	0
AC092171.2	0	0	0	0.0125	0.0335	0.0123	0	0.013	0	0	0.0014	0	0.0241	0	0	0.0203	0.0107	0	0.009	0.0089	0.015	0	0	0.0047	0.009	0	0	0.008	0	0.0228	0.0183	0.0299	0	0.0212	0.0149	0	0.0093	0	0.0548	0	0.027	0.0123	0.0129	0.0353	0	0.0091	0	0.0145	0.0098
AC092673.1	0	0.0329	0	0	0	0	0	0	0	0	0	0	0	0	0	0	0	0	0	0	0	0.0304	0	0.0191	0	0	0	0	0	0	0	0	0	0.0109	0	0.009	0.0494	0	0	0.027	0	0	0	0	0	0	0	0	0
LINC00648	0	0.0586	0	0	0.0572	0	0	0	0	0.0146	0.0645	0.0156	0	0.0099	0.1743	0	0	0	0	0	0	0	0	0.0392	0	0	0.0102	0	0.01	0	0	0.0427	0	0.0163	0.0639	0	0	0	0	0.0198	0	0	0	0	0	0.0049	0	0	0
AL512625.2	0.9317	0.2464	0.9214	0.6417	0.6947	0.6462	0.443	0.0679	1.2171	0.2739	0.7216	0.4634	0.2267	0.1913	0.1388	0.1624	0	0.1848	0.1203	0.162	0.0249	0.1952	0.3347	0.1598	0.1876	0.3412	0.5521	0.0625	0.3226	0.0949	0.6287	0.0519	0.5585	0.4196	0.2874	0.2425	0.228	0.0544	0.7137	0.0962	0.1685	0.288	0.1784	0.368	0.0594	0.6337	0.4968	0.1756	0.1166
AL024497.1	0	0	0	0	0	0	0	0	0	0	0	0	0	0	0	0	0	0	0	0	0	0	0	0	0	0	0	0	0	0	0	0	0	0	0	0	0	0	0	0	0	0	0	0	0	0	0	0	0
AC107398.2	0	0	0.0694	0	0	0.0117	0	0	0	0	0	0	0	0	0	0	0	0	0	0	0	0	0	0	0	0	0	0	0	0	0.0247	0	0	0	0	0	0	0	0	0	0	0	0	0	0.038	0	0	0	0
AC020595.1	0	0	0	0	0	0	0	0	0	0	0	0	0	0	0	0	0	0	0	0	0	0	0	0	0	0	0	0	0	0	0	0	0	0	0	0	0	0	0	0	0	0	0	0	0	0	0	0	0
AL590730.1	0	0	0	0	0	0	0	0	0	0	0	0	0	0	0	0	0	0	0	0	0	0	0	0	0	0	0	0	0	0	0	0	0	0	0	0	0	0	0	0	0	0	0	0	0	0	0	0	0
FAM138C	0	0	0	0	0	0	0	0	0.0353	0	0	0	0	0	0	0	0	0	0	0	0	0	0	0	0	0	0	0	0	0	0	0	0	0	0	0	0	0	0	0.013	0.0152	0	0	0	0	0	0	0	0
AC245052.4	0.324	0.1577	0.1947	0.2675	0.1565	0.1247	0.1229	0.1514	0.3361	0.2722	0.1964	0.2275	0.2188	0.0502	0.134	0.1345	0.1714	0.115	0.1015	0.0742	0.0254	0.0652	0.0356	0.0779	0.1396	0.0863	0.152	0.0502	0.1294	0.0966	0.0664	0.122	0.1948	0.0846	0.0319	0.0647	0.0913	0.0894	0.1337	0.1538	0.1216	0.1259	0.1824	0.1533	0.144	0.1314	0.0934	0.0911	0.1546
LINC02676	0	0	0	0	0	0	0	0	0	0	0	0	0	0	0	0	0	0	0	0	0	0	0	0	0	0	0	0	0	0	0	0	0	0	0	0	0	0	0	0	0	0	0	0	0	0.0355	0	0	0
APCDD1L-DT	0.0439	0.0252	0.0715	0.1024	0.0486	0.0753	0.0632	0.0536	0.1137	0.091	0.1214	0.0703	0.0739	0.031	0.0346	0.0186	0.0365	0.0414	0.0139	0.0516	0.0221	0.0372	0.0099	0.0055	0.0324	0.0169	0.0408	0.0295	0.0392	0.0098	0.0211	0.0432	0.0031	0.0478	0.0188	0.0007	0.0214	0.0369	0.0439	0.0282	0.0028	0.0233	0.0182	0.049	0.0207	0.0218	0.0173	0.0095	0.0263
AC091047.1	0	0	0	0	0	0	0	0	0	0	0	0	0	0	0	0	0	0	0	0	0	0	0	0	0	0	0	0	0	0	0	0	0	0	0	0	0	0	0	0	0	0	0	0	0	0	0	0	0
AC011978.2	1.1427	1.5421	1.1828	1.795	1.6411	1.7221	2.3843	3.9406	1.1276	1.3792	0.8534	1.7638	2.3168	1.0618	2.9709	0.818	2.343	2.0166	1.3596	0.537	0.2894	0.7714	1.4772	1.396	1.4939	1.4726	1.1842	1.2778	0.8796	2.2803	1.5171	1.7939	2.0552	2.1753	1.6574	2.331	1.2557	2.2612	2.3888	1.1088	1.2603	1.7584	1.7507	1.666	1.1775	1.0159	1.0902	1.1905	1.867
AC134772.1	0.2571	0.0497	0.2398	0.3529	0.5235	0.2476	0.5183	0.2419	0.4881	0.2254	0.3398	0.3034	0.1836	0.1816	0.1736	0.2923	0.1488	0.1919	0.1164	0.1133	0.1849	0.1562	0.1239	0.2407	0.1932	0.3575	0.1736	0.053	0.1213	0.1736	0.1331	0.1833	0.1704	0.2797	0.3142	0.2492	0.1839	0.0899	0.1258	0.1995	0.2578	0.3039	0.1802	0.2521	0.1689	0.0751	0.1419	0.2212	0.2288
AP001062.3	7.1154	6.7856	4.5772	3.6517	3.722	8.7416	4.4061	4.7879	5.3575	5.2295	5.103	4.584	5.1259	4.2439	3.8574	4.3973	3.6129	5.0933	4.4819	3.0222	2.9276	4.1379	3.6612	4.6304	3.4578	3.8786	3.2343	3.0019	3.8496	3.4731	4.1944	5.8447	3.6278	3.2693	3.2359	2.9204	4.2432	3.3681	4.6645	4.3241	2.8987	6.2269	5.3208	7.1926	4.8827	4.9124	5.0666	3.083	4.8599
LINC00960	0	0.0056	0.0131	0	0	0	0	0	0	0	0	0	0	0	0	0.0104	0	0.0181	0	0	0.0049	0	0	0	0.0045	0	0	0.0164	0	0	0	0.0152	0	0	0.005	0	0	0.0053	0	0.028	0	0	0	0	0.0117	0	0.0049	0.0099	0.0021
AC079584.2	0	0	0	0	0	0	0	0	0	0	0	0.0042	0	0	0	0	0	0	0	0.0121	0	0	0	0	0	0	0	0	0	0	0	0	0	0	0	0	0	0	0	0	0	0	0	0	0	0	0	0	0
AL109767.1	0.1442	0.4708	0.4035	0.1468	0.1594	0.2775	0.7265	0.1057	0.3025	0.427	0.9528	0.0477	0.0417	0.0115	0.0839	0.057	0	0.1392	0.255	0.2325	0.0681	0.0845	0.0286	0.2383	0.0283	0.0685	0.1221	0.0722	0.0239	0.0263	0.0264	0.0423	0.0275	0.2498	0.4873	0.2851	0.0675	0.069	0.223	0	0.0311	0.2199	0.1505	0.2544	0.0329	0.0919	0.1537	0.139	0.1328
LINC02037	0	0	0	0	0	0.096	0	0	0	0.036	0	0	0	0	0	0.0205	0	0	0	0.0626	0	0.0128	0	0	0	0	0	0	0	0	0	0	0	0.0042	0	0	0	0	0.0373	0	0.0294	0.0502	0	0	0	0	0	0	0
PRANCR	2.1454	2.3502	3.2247	2.444	2.3447	2.353	1.4195	1.7654	2.2752	2.5653	3.6808	2.6482	2.8189	1.8177	2.3572	2.6241	1.7648	1.8758	1.8198	1.9383	1.8206	1.4668	1.957	2.5608	2.2512	2.4298	2.2289	1.9299	1.6774	1.8396	3.0891	2.2338	2.4272	2.794	3.2984	2.4235	2.0324	2.1404	2.3219	2.4233	2.6012	2.5986	2.4847	3.411	2.6486	2.7607	1.8171	2.259	2.7238
AC004063.1	0	0	0	0	0	0	0	0	0.0313	0	0	0	0	0	0	0	0	0.0271	0	0	0	0	0	0	0	0	0	0	0	0	0	0	0	0	0	0	0	0	0	0.055	0	0.0117	0	0	0	0	0	0	0
AC004837.2	0.041	0	0	0	0	0.1098	0	0	0	0	0.0099	0	0	0	0.0137	0	0	0	0	0	0	0	0	0.0032	0	0.0223	0	0.0093	0	0	0	0	0	0	0.0029	0.0543	0.0397	0	0	0	0.024	0	0	0	0.0508	0	0	0.0422	0.0897
AC068733.1	0	0	0	0	0	0	0	0	0	0	0	0	0	0	0	0	0.007	0	0	0	0	0	0	0	0	0	0	0	0	0.018	0	0	0	0	0	0	0	0	0	0	0	0	0	0	0	0	0	0	0
AC027309.1	0	0.0676	0.0647	0	0	0	0	0	0.1154	0.0549	0.1391	0	0.0371	0	0	0.0312	0	0	0	0	0	0	0.0323	0	0	0.0522	0	0	0	0	0	0	0.0294	0	0	0	0	0	0	0.0003	0	0	0	0.0724	0	0	0	0	0
AL158212.1	0.712	0.5786	0.9606	0.7619	2.1385	0.9069	1.5821	1.9293	2.4003	0.8654	0.5056	1.0631	2.2665	1.0927	1.353	0.6303	0.5804	0.4985	1.0946	0.7532	0.7308	0.7408	0.5422	0.907	0.8088	0.9951	0.7518	0.8206	0.7152	0.627	0.488	0.8615	1.2663	0.6152	0.9161	0.5969	0.9224	0.4802	1.8736	0.5382	0.2685	0.4688	1.0524	0.8654	1.0943	0.6664	1.1182	0.7165	0.7799
LINC00324	3.1182	4.2014	2.8982	3.1859	1.803	2.2177	2.5349	2.435	3.1769	2.7343	2.5262	2.6282	1.7415	2.4618	1.4576	1.6433	1.4903	1.8557	1.8605	3.389	2.1852	2.5174	1.706	1.5147	1.1777	1.678	2.2163	1.8233	2.0582	1.8782	1.9287	1.2034	1.3579	1.3603	0.4306	0.9783	1.5535	1.4463	1.2461	1.6182	2.3938	1.5348	1.2915	1.798	1.2698	1.347	1.3741	1.7132	1.7447
AP000911.1	0.0577	0.079	0.0738	0.0717	0	0.071	0	0	0.1257	0.0827	0	0.0952	0	0	0	0.0182	0.0308	0	0.027	0	0.0273	0	0	0.0895	0	0	0	0	0	0.0211	0	0.0574	0.0137	0.0153	0.0343	0	0.0164	0.0277	0	0.0133	0	0	0.0721	0.0992	0	0.0261	0.1023	0	0
AC007923.3	0	0.0503	0.015	0.0588	0.0663	0	0.092	0	0.0506	0	0.1297	0.0205	0.1356	0.0156	0.1004	0.0023	0.0915	0	0.046	0.0836	0.0098	0.0715	0	0.1182	0.0379	0.0264	0.0273	0	0.0294	0.0553	0	0.0706	0.0101	0.0049	0.0354	0.2239	0	0.0942	0.0518	0.014	0.063	0	0.0118	0.0861	0.2302	0.0112	0	0.1501	0.0324
LINC00659	0.9782	0.6995	1.3849	0.8724	0.4864	0.3998	0.6663	0.4567	0.793	0.9201	0.7799	0.7157	0.6618	0.2295	1.7997	0.2224	0.193	0.0659	0.411	0.2725	0.5648	0.2952	0.1018	0.3918	0.1878	0.4142	0.1848	0.6545	0.1633	0.2196	0.0848	0.0688	0.2094	0.3538	0.4142	0.7666	0.2381	0.3373	0.9801	0.2695	0.1846	0.3708	0.2837	0.4582	0.2534	0.4557	0.1109	0.2406	0.0337
LINC02403	0	0.0044	0	0	0	0	0	0	0	0	0	0	0	0	0	0	0	0	0	0	0	0	0	0	0	0	0.0641	0	0	0.0297	0	0	0	0	0	0	0	0	0	0	0	0	0	0.0789	0	0	0	0	0
URB1-AS1	2.5044	1.0951	1.0524	1.2159	1.2568	1.3519	1.3876	0.9442	0.6868	1.3701	0.6332	0.8867	1.2968	2.3976	1.0615	1.7437	1.2545	0.996	1.6734	2.2758	2.1406	1.7873	1.9963	2.0423	1.716	1.4123	1.8858	2.0422	2.2874	1.9639	1.5738	2.2454	2.0864	1.6392	2.4161	0.788	1.8768	1.7556	1.4217	3.1121	1.1616	1.348	0.4789	1.9541	2.0782	1.9719	1.7429	1.6296	3.0217
AC138869.3	0	0	0	0	0	0	0	0	0	0	0	0	0	0	0	0	0	0	0	0	0	0	0	0	0	0	0	0	0	0	0	0	0	0	0	0	0	0	0	0	0	0	0	0	0	0	0	0	0
BX284668.2	0.0202	0.012	0.0281	0	0	0.0203	0.0314	0	0.055	0.029	0.042	0.2972	0.0529	0.0186	0.0182	0.0167	0.0117	0.026	0.0716	0.0098	0.0625	0.0259	0.01	0	0.0469	0.033	0	0.2764	0	0.02	0	0.0493	0.0315	0	0.0055	0	0.0051	0	0.0376	0.0239	0.0118	0.0135	0	0.0129	0.0125	0.0199	0.0053	0.0317	0.0368
LINC02720	0	0	0	0.0305	0	0	0	0	0	0	0	0	0	0	0	0	0	0	0	0	0	0	0	0	0	0	0	0	0	0	0	0	0	0	0	0	0	0	0	0	0.0223	0	0	0	0	0	0	0	0.0232
AL450344.1	2.006	0.1634	3.6424	1.8435	3.2583	2.0947	1.7234	1.2359	1.8832	1.4657	0.8492	1.1292	0.8073	0.3437	2.7563	0.4122	1.2037	1.5109	0.5687	0.3975	0.5761	0.3272	1.6011	2.5651	1.0039	3.4093	0.3361	1.06	0.7386	0.6358	0.3626	2.8743	1.2984	1.9968	1.8451	1.4311	1.0876	0.7479	0.4401	0.7841	0.688	1.2847	2.549	4	1.4016	1.7077	1.3804	1.0045	0.5927
ARHGAP29-AS1	0	0	0	0	0	0	0	0	0	0	0	0	0	0	0	0	0	0	0	0	0	0	0	0	0	0	0	0	0	0	0	0	0	0	0	0	0	0	0	0	0	0	0	0	0	0	0	0	0
AC068987.2	0.4726	0.7765	0.4138	0.8476	0.0926	0.4217	0.1617	0.0677	0.6702	0.5319	0.6328	0.3337	0.4695	0.188	0.1813	0.0701	0.0868	0.1996	0.2467	0.2926	0.1035	0.2951	0.1974	0.1354	0.1158	0.2468	0.249	0.1272	0.1389	0.3643	0.1059	0.244	0.077	0.3076	0.0541	0.0175	0.3414	0.0561	0.3016	0.1505	0.1441	0.2888	0.1083	0.3341	0.3016	0.207	0.4392	0.058	0.1134
AL160411.2	0	0	0	0	0	0	0	0	0	0	0	0	0	0	0	0	0	0	0	0	0	0	0	0	0	0	0	0	0	0	0	0	0	0	0	0	0	0	0	0	0	0	0	0	0	0	0	0	0
AL133465.1	0	0	0	0	0	0	0	0	0	0	0	0	0	0	0	0	0	0	0	0	0	0	0	0	0	0	0	0	0	0	0	0	0	0	0	0	0	0	0	0	0	0	0	0	0	0	0	0	0
LIX1-AS1	0.3544	0.0865	0.5076	0.2457	0.4491	0.2851	0.0812	0.1522	0.5257	0.3024	0.4714	0.7014	0.2859	0.0578	0.2951	0.3824	0.178	0.455	0.4517	0.073	0.1004	0.1154	0.2894	0.1357	0.0576	0.3763	0.1006	0.1115	0.3194	0.0695	0.1473	0.2297	0.1574	0.1798	0.0325	0.1505	0.1734	0	0.1439	0.516	0.0277	0.1973	0.1654	0.2989	0.1042	0.8204	0.1214	0.158	0.0904
AL451048.1	0	0.0822	0	0.0159	0.2537	0.0814	0	0	0	0	0.1334	0.0483	0	0	0	0	0.0801	0.0293	0	0	0.0477	0	0	0.0455	0.1142	0	0	0	0	0	0	0	0.0379	0.0795	0	0	0	0	0	0	0	0	0	0.0872	0	0	0	0	0
TPRG1-AS2	0	0	0	0	0	0	0	0	0	0	0	0	0	0	0	0	0	0	0	0	0	0	0	0	0	0	0	0	0	0	0	0	0	0	0	0	0	0	0	0	0	0	0	0	0	0	0	0	0
AL592182.1	0	0	0	0	0	0	0	0	0	0	0	0	0	0	0	0	0	0.1701	0	0	0	0	0	0	0	0	0.0621	0	0	0	0	0	0.0348	0.0862	0	0.0323	0	0	0	0	0	0	0	0	0	0	0	0	0
NEXN-AS1	0	0.0311	0.0727	0.0177	0.0285	0.0344	0.0304	0.0214	0.0534	0.0187	0.0451	0.0112	0.0083	0.0939	0.0472	0.0144	0.0758	0.0564	0.0273	0.0253	0.0332	0.0535	0.0376	0.0463	0.0058	0.0174	0.0542	0.0423	0.0253	0.0731	0.1509	0.0556	0.0746	0.0935	0.0565	0.0587	0.0827	0.0964	0.0715	0.1605	0.218	0.0087	0.0274	0.0167	0.0185	0.0692	0.0446	0.0551	0.0795
AC073115.2	0.6692	0.0965	0.9618	0.7007	0.1176	0.7952	0.3135	0.2617	0.8741	1.0992	0.158	0.9005	0.1324	0.1897	0	0.4247	0.2817	0.0694	0.2374	0.2436	0.0556	0	0.2133	0	0.037	0.0587	0.0939	0.0703	0.0243	0.1055	0	0.3184	0.3079	0.0932	0.0875	0.28	0.1222	0.3279	0.1575	0.26	0.0949	0.1604	0.0378	0.1515	0.0335	0.4466	0.2068	0.0997	0.2826
AC136443.3	0	0	0	0.1497	0	0.0234	0	0.2196	0.0603	0	0	0	0	0	0	0	0	0	0	0	0	0	0.0438	0.0457	0	0.0292	0	0	0	0	0	0	0	0	0	0	0	0	0	0	0	0	0	0.0565	0	0.0437	0	0	0
LINC01203	0	0.0085	0	0	0.0923	0	0	0	0	0	0.0554	0.0062	0.0493	0	0.2755	0	0	0	0	0	0	0.0161	0	0.0397	0	0.0016	0.0168	0	0	0.0103	0	0	0	0.0492	0.0381	0	0.0182	0.0322	0	0	0	0	0	0	0	0	0	0.034	0.031
AC104664.1	0	0	0	0	0	0	0	0	0	0	0	0	0	0	0	0	0	0	0	0	0	0	0	0	0	0	0	0	0	0	0	0	0	0	0	0	0	0	0	0	0	0	0	0	0	0	0	0	0
WAKMAR2	4.005	2.6815	5.1078	4.9395	3.8547	5.0224	5.4718	2.864	7.2338	4.3493	4.4774	4.4486	3.0909	4.6429	3.3637	1.5328	2.271	3.085	2.692	1.5637	2.3609	2.6476	3.2015	2.4791	1.2865	2.0518	1.8469	3.7958	0.9708	2.761	2.7625	4.0101	1.3774	2.496	2.4809	1.4029	2.0672	1.638	3.4127	2.1382	1.1613	2.5811	3.673	7.0742	2.0939	4.4264	2.0509	2.2339	2.7316
AL139240.1	0	0	0	0	0	0	0	0	0	0	0	0	0	0	0	0	0	0	0	0	0	0	0	0	0	0	0	0	0	0	0	0	0	0	0	0	0	0	0	0	0	0	0	0	0	0	0	0	0
AC090220.1	2.9923	2.0789	7.2667	5.9984	12.7946	7.9408	10.8486	9.1848	4.2307	6.8416	7.9861	7.1502	11.2599	3.7788	11.0705	4.3085	6.8018	6.1961	6.2396	5.8984	4.1339	4.3388	3.8647	4.7634	5.3737	6.3147	2.5538	5.5638	4.8716	3.7605	3.3289	5.7773	4.0071	6.9833	5.7968	8.0331	4.0793	8.5381	6.2755	3.2407	5.7448	6.1345	9.5388	8.396	5.5802	4.1693	4.7254	4.4526	9.5793
AL354993.1	0.0099	0	0.0254	0.0116	0.05	0.0122	0.0142	0	0.0124	0.0185	0.1269	0.0435	0	0.0046	0	0	0	0	0.0025	0	0	0.0093	0.0002	0.0094	0	0	0	0.0197	0	0	0	0	0.0095	0	0.0099	0	0	0	0.0272	0.0275	0.0214	0.0122	0.0128	0.0116	0.0113	0	0	0	0
LINC02485	0	0	0	0	0	0	0	0	0	0	0	0	0	0	0	0	0	0	0	0	0.0283	0	0	0	0	0	0	0	0	0	0	0	0	0	0	0	0	0	0	0	0	0	0	0	0	0	0	0	0
AC128709.2	0.0132	0.0598	0	0.0363	0	0	0.0071	0.038	0.0683	0	0.2766	0	0	0	0	0	0	0	0	0.1351	0	0	0	0.0177	0	0.0383	0	0	0.0274	0	0	0	0.0816	0	0	0	0	0.0304	0.04	0.0194	0	0	0	0	0	0	0	0	0
STX18-AS1	1.5672	1.3795	1.7539	1.7947	1.0796	1.5294	1.4089	1.3462	2.626	1.8758	1.9381	1.7324	1.5139	0.6963	1.0027	0.716	0.4217	0.9293	0.6662	0.8304	0.7303	0.7437	0.5074	0.789	0.6774	0.6305	0.432	0.5128	0.9301	0.4273	0.6167	0.9895	0.4451	0.9195	0.4161	0.5856	0.6511	0.5071	1.1672	0.5814	0.5261	0.9897	0.8075	1.7578	0.6637	0.5817	0.9028	0.6123	0.8307
AC010420.1	0.1871	0	0.0409	0.0911	0	0.052	0	0	0.022	0	0.1004	0.0468	0	0.0343	0.1253	0	0.0341	0	0	0.0297	0.0282	0.0882	0	0.0303	0.0415	0.0336	0	0.0386	0	0	0.0292	0.0194	0	0	0.055	0	0.0297	0	0.0259	0	0.091	0	0.0346	0.2098	0	0.0125	0.0432	0	0.0315
AF067845.1	0.0251	0	0	0.034	0	0	0	0	0	0	0	0	0	0	0	0	0.0292	0	0	0	0	0	0	0	0	0	0	0	0	0	0	0	0	0	0	0	0	0	0	0	0	0	0	0	0	0.0248	0.0262	0	0
AL132712.1	0	0.0307	0	0	0	0	0	0	0.035	0	0	0	0	0	0	0	0	0	0	0	0	0	0	0	0	0	0	0	0	0.0211	0	0	0	0	0.0178	0	0	0	0	0	0	0	0	0	0	0	0	0	0
AC015911.3	9.2535	11.5232	15.401	18.3568	6.0666	13.3755	19.9542	4.4068	26.645	16.0272	16.4001	18.5792	5.2888	1.2295	4.6565	2.1357	2.0702	2.2093	1.7907	0.4783	0.5587	1.6393	1.4939	2.9439	1.0707	1.6604	1.8882	0.908	0.421	0.5838	1.2162	3.584	1.4215	2.138	0.9956	1.741	1.5017	1.2117	3.3923	2.3222	0.9567	5.4507	4.0387	11.021	2.5112	3.1152	2.225	0.9579	1.1349
AC004053.1	0	0.0307	0.0362	0.0845	0.0473	0.0164	0.0828	0.0498	0.1347	0.0374	0.0625	0	0.1155	0.4091	0.0428	0.0771	0.0991	0.0485	0	0.1205	0.1211	0.2327	0.0454	0.0207	0.0874	0.2416	0	0.115	0.136	0.1382	0.069	0.1668	0.2591	0.06	0.1293	0.2565	0.1511	0.3023	0.0384	0.3652	0.1062	0.0811	0.0146	0.008	0.154	0.0768	0.1169	0.2304	0.0491
AC069277.1	0.4461	0.1549	0.1495	0.041	0.1256	0.7939	0.0333	0.0656	0	0.1308	0.054	0	0.1018	0.0324	0.2089	0.0204	0.3352	0.0077	0	0.1188	0.026	0.0677	0.1064	0.1297	0.0048	0	0.469	0.0716	0.2284	0.0343	0.0295	0.0861	0.0308	0.119	0.1807	0.0619	0.0958	0.7396	0	0.0099	0.0695	0.6295	0.4634	0.0554	0.5159	0.0924	0.4953	0.0877	0.1275
AC006372.2	0.0733	0.2738	0	0	0	0	0.0796	0.008	0.1403	0.0287	0.0743	0	0.1402	0	0	0.0006	0.0351	0	0.0851	0	0.0217	0	0	0	0	0.005	0	0	0.0058	0	0	0	0	0.023	0.0383	0	0	0.0785	0	0.0304	0.0367	0	0	0.0399	0	0.1011	0	0	0
LINC02718	0.2987	0.2358	0.3669	0.352	0.2808	0.3201	0.2026	0.1548	0.1712	0.5911	0.1679	0.3631	0.2564	0.1671	0.1162	0.1415	0.0187	0.0801	0.1686	0	0.1651	0.0737	0.0956	0.1877	0.0927	0.1643	0.1733	0.0648	0.1039	0.1608	0.218	0.1729	0.0835	0.1031	0.1997	0.0913	0.0812	0.1198	0.1439	0.1647	0.0566	0.228	0.1309	0.0832	0.0889	0.111	0.1306	0.1684	0.0392
FAM111A-DT	1.3213	1.9046	0.8829	1.0477	0.5639	0.7197	0.5571	0.6469	1.5526	1.0038	1.4168	0.8955	0.8717	0.7007	0.7892	0.4895	0.4054	0.4966	0.7099	0.6528	0.5901	0.92	0.9758	0.8155	0.6065	0.5002	0.6584	0.6408	0.7525	0.7423	0.7604	0.7491	0.5513	0.5768	0.1698	0.5794	0.6031	0.4794	0.3983	0.5574	0.5313	0.6316	0.5683	0.8295	0.7372	0.7896	0.7148	0.7264	0.2984
AL157378.1	0	0	0	0	0	0	0	0	0	0	0	0	0	0	0	0	0	0	0	0	0	0	0	0	0	0	0	0	0	0	0	0	0	0	0	0	0	0	0	0	0	0	0	0	0	0	0	0	0
LINC01179	0	0	0	0	0	0	0	0	0	0	0	0	0	0	0	0	0	0	0	0	0	0	0	0	0	0	0	0	0	0	0	0	0.0287	0	0	0	0	0	0	0	0	0	0	0	0	0	0	0	0
AC078851.1	0	0	0	0	0	0	0	0	0	0	0	0	0	0	0	0	0	0	0	0	0	0	0	0	0	0	0	0	0	0	0	0	0	0	0	0	0	0	0	0	0	0	0	0	0	0	0	0	0
AL356421.2	0	0	0	0	0	0	0	0	0	0	0	0	0	0	0	0	0	0	0	0	0	0	0	0	0	0	0	0	0	0	0	0	0	0	0	0	0	0	0	0	0	0	0	0	0	0	0	0	0
LINC00526	1.179	0.8013	0.6889	0.6478	0.5686	0.9198	0.6814	0.5201	0.7417	0.9164	0.5613	0.6473	0.6583	0.5294	0.591	0.6588	0.8154	0.7903	0.7765	0.7386	0.5103	0.3842	0.5453	0.9132	0.9225	0.7126	0.6949	0.7136	0.6368	0.5768	0.5967	0.5797	0.5799	0.9379	0.2419	0.5649	0.8273	0.5436	1.3431	0.8736	0.6646	0.9281	0.8274	1.0425	0.6636	0.6139	0.8897	0.9444	1.0174
AC093802.1	0	0	0	0	0	0	0	0	0	0	0	0	0	0	0	0	0	0	0	0	0	0	0	0	0	0	0	0	0	0	0	0	0	0	0	0	0	0	0	0	0	0	0	0	0	0	0	0	0
LINC02748	0	0	0	0	0	0	0	0	0	0	0	0	0	0	0	0	0	0	0	0	0	0	0	0	0	0	0	0	0	0	0	0	0	0	0	0	0	0	0	0	0	0	0	0	0	0	0	0	0
ALOX12-AS1	2.913	3.2641	3.8337	3.6096	2.4743	3.4283	1.8419	1.6977	3.6525	3.3722	4.6175	2.9785	3.0679	1.8027	2.986	1.7835	1.9782	2.1868	1.7147	2.7546	1.3992	1.9835	1.276	2.271	1.6762	1.6109	1.6583	1.1719	1.5353	1.8027	1.0904	1.7876	1.6188	1.744	1.7125	2.2827	1.9504	1.8512	2.1293	1.7476	2.1245	2.4327	2.409	3.1004	1.8829	1.7224	2.2988	1.8832	2.0772
GLIS3-AS1	0	0	0	0	0	0	0	0	0	0	0	0.0324	0	0	0	0	0	0	0	0	0	0	0	0	0	0	0	0	0	0	0	0	0	0	0	0	0	0	0	0	0	0	0	0	0	0	0	0	0
DANCR	10.333	9.089	8.508	6.5681	5.1844	8.086	5.4658	7.1474	7.2595	6.5673	6.4933	5.5062	6.7459	5.2655	7.8328	10.365	10.2985	10.2461	13.0124	8.0969	10.8803	6.1647	7.7822	12.7407	13.4845	8.3991	9.4291	7.4796	9.2841	5.261	8.4049	14.064	11.7409	10.0738	4.4114	6.903	10.1303	8.1321	16.261	8.8884	4.8556	17.7672	8.977	12.7004	7.5503	13.9298	8.9435	9.3365	7.2083
AC005332.2	2.4863	2.0848	2.5942	3.1256	3.641	2.9443	1.3086	1.7693	3.9512	2.8949	4.0266	2.8517	1.3655	0.9698	3.6147	0.3968	1.0876	1.4976	1.2402	0.584	0.4408	0.785	0.8436	3.3575	0.9017	0.9474	0.421	1.0351	0.4514	0.2194	0.3725	5.816	1.7902	1.5091	0.4283	0.6486	1.524	0.6275	1.8527	0.695	0.511	1.1462	0.3748	5.8433	0.5815	1.0688	1.9275	1.6551	0.3442
AC096637.2	0	0	0	0.1117	0	0	0	0.2596	0.1675	0	0	0.1299	0	0	0	0	0.033	0	0	0.0676	0	0	0	0	0	0	0	0	0	0	0	0	0	0.0426	0	0	0	0	0	0	0	0	0	0.0802	0	0	0.0385	0	0
AC069023.1	0	0	0	0	0	0	0	0	0	0	0	0	0	0	0	0	0	0	0	0	0	0	0	0	0	0	0	0	0	0	0	0	0	0	0	0	0	0	0	0	0	0	0	0	0	0	0	0	0
AC095059.1	0	0	0	0	0	0	0	0	0	0	0	0	0	0	0	0	0	0	0	0	0	0	0	0	0	0	0	0	0	0	0	0	0	0	0	0	0	0	0	0	0	0	0	0	0	0	0	0	0
AC104831.1	0	0	0.0549	0	0	0	0	0	0	0	0	0	0	0	0	0	0	0	0	0	0	0	0	0	0	0	0	0	0	0	0	0	0	0	0	0	0	0	0	0	0	0	0	0	0	0	0	0	0
Z82249.1	0	0	0	0	0	0	0	0	0	0	0	0	0	0	0	0	0	0	0	0	0	0	0	0	0	0	0	0	0	0	0	0	0	0	0	0	0	0	0	0	0	0	0	0	0	0	0.0453	0	0
LINC01141	0	0	0	0.0189	0	0	0	0	0.0125	0	0	0	0	0	0	0	0	0	0	0	0	0	0.0093	0	0	0.0047	0	0	0	0	0	0	0	0	0	0	0	0	0	0	0	0	0	0.012	0	0	0	0	0
MUC12-AS1	0.1638	0.1521	0.1536	0.4133	0.0043	0.0986	0.2283	0.2084	0.7171	0.2423	0.2052	0.2146	0.1232	0.0325	0.0664	0.1097	0	0.0137	0.1029	0.0232	0.1517	0	0	0.237	0.0951	0	0.1361	0.0125	0.1929	0.0248	0.0697	0.319	0.1477	0	0.4779	0.0112	0.1147	0.0747	0.0367	0.1108	0.0862	0.0251	0.085	0.1347	0.1113	0.1509	0.0985	0	0.0873
AP003168.2	2.3451	2.2681	2.513	5.6908	3.769	4.0038	2.9852	2.5362	5.5076	5.8128	4.8714	5.9053	4.1616	1.3211	2.8277	0.8111	1.1978	1.2178	1.7455	1.5023	1.0368	1.778	1.0743	1.0678	0.8976	1.5313	1.7647	0.9438	1.5389	1.2125	0.8257	2.0137	1.9858	1.8081	1.5174	2.7251	3.1069	2.5889	1.9363	2.2357	1.6668	1.9115	3.9841	2.9285	2.3056	1.2735	3.0015	1.3322	1.816
AL110503.1	0	0	0	0	0	0	0	0	0	0	0	0	0	0	0	0	0	0	0	0	0	0	0	0	0	0	0	0	0	0	0	0	0	0	0	0	0	0	0	0	0	0	0	0	0	0	0	0	0
AF127936.1	0.2017	0.0261	0.0463	0	0.0299	0	0.0398	0	0.0118	0.0504	0.0497	0.027	0.0278	0	0	0.0374	0	0	0.0354	0	0.0607	0.0638	0.0168	0.07	0.0425	0	0.0206	0.0413	0.0083	0.039	0	0.025	0.1444	0.0725	0	0	0.0171	0.0385	0	0.0206	0.0408	0.002	0.1599	0	0.0421	0.0296	0.1004	0	0
CACNA2D3-AS1	0	0	0	0	0	0	0	0	0	0	0	0	0	0	0	0	0	0	0	0	0.0074	0	0	0	0	0	0	0	0	0	0	0	0	0	0	0	0	0	0	0	0	0	0	0	0	0	0	0	0
Z82198.1	0	0	0.0954	0	0	0	0	0	0.0466	0	0.0577	0	0	0	0	0	0	0	0	0	0	0.0702	0	0	0	0.0373	0	0	0	0	0	0	0.0398	0	0	0	0	0	0	0.1238	0	0	0	0	0	0	0	0	0.0571
AL606516.1	0	0	0	0	0	0	0	0	0	0	0	0	0	0	0	0	0	0	0	0	0	0	0	0	0	0	0	0	0	0	0	0	0	0	0	0	0	0	0	0	0	0	0	0	0	0	0	0	0
AC009163.1	0	0	0	0	0	0	0	0	0	0	0	0	0	0	0	0	0	0	0	0	0	0	0	0	0	0	0	0	0	0	0	0	0	0	0.0565	0	0	0	0	0	0	0	0	0	0	0	0	0	0.0318
AC022441.2	0	0	0	0	0	0	0	0	0	0	0	0	0	0	0	0	0	0	0	0	0	0	0	0	0	0	0	0	0	0	0	0	0	0	0	0	0	0	0	0	0	0	0	0	0	0	0	0	0
OPCML-IT1	0	0	0	0	0	0	0	0	0	0	0	0	0	0	0	0	0	0	0	0	0	0	0	0	0	0	0	0	0	0	0	0	0	0	0.011	0	0	0.0231	0	0	0	0	0	0	0	0	0	0	0
ABCC5-AS1	0	0	0	0	0	0	0	0	0	0	0	0	0	0	0	0	0	0	0	0	0	0	0	0	0	0	0	0	0	0	0	0	0	0	0	0	0	0	0	0	0	0	0	0	0.0297	0	0	0	0
DSCAM-AS1	0	0	0	0	0	0	0	0	0	0	0	0	0	0	0	0	0	0	0	0	0	0	0	0	0	0	0	0	0	0	0	0	0	0	0	0	0	0	0	0	0	0	0	0	0	0	0	0	0
AC034102.7	0.224	0.6124	0.9689	0.5638	0.2023	0.5519	0.6035	0.0492	0.7268	0.4566	0.5117	0.1504	0.2501	0.1706	0.3076	0.0701	0.1109	0.0688	0.0665	0	0.0657	0.0887	0.0583	0	0.0508	0.0527	0.1321	0.0385	0.2189	0.0315	0.0168	0.4637	0	0.1625	0.0686	0.0812	0.0322	0.1862	0.4418	0.0374	0.0747	0.2145	0.0673	0.3565	0.2248	0.114	0.2001	0	0.0853
AL354766.2	0	0	0	0	0	0	0	0	0	0	0	0	0	0	0	0	0	0	0	0	0	0	0	0	0	0	0	0	0	0	0	0	0	0	0	0	0	0	0	0.0711	0	0	0	0.0903	0	0	0	0.169	0.0599
AL031428.1	2.6985	2.6682	2.2041	3.1613	2.7056	2.3255	2.761	2.2336	2.7816	2.2078	2.146	1.5995	2.5015	1.9451	1.402	2.7109	1.5358	1.8933	3.0807	2.1108	2.4753	1.5543	1.4788	2.628	2.6573	1.8849	1.8032	2.1562	2.8343	2.2317	1.5176	2.3022	1.7137	2.0368	3.1107	3.5531	3.4091	2.1408	1.7883	1.5448	1.4829	2.6863	1.3791	2.4738	1.7764	2.2893	2.1976	2.1336	1.571
AC098820.3	0	0	0	0	0.0925	0	0.0698	0	0	0.0171	0	0	0	0.0052	0	0	0	0	0	0.1902	0	0	0	0	0.0398	0	0	0.0195	0.0053	0	0.0167	0.0685	0.0466	0	0	0	0.0454	0	0	0	0	0	0.0626	0.0574	0	0	0.0466	0.0021	0.0648
LINC01543	0.089	0.1586	0.1223	0.045	0.0984	0.1839	0.1032	0.2439	0.029	0.2079	0.1425	0.0442	0.0764	0.0662	0	0.0088	0.2272	0.1119	0.0894	0.071	0.035	0.0341	0.0191	0.0321	0.091	0.0725	0.1095	0.097	0.051	0	0	0.018	0.0518	0.1542	0.108	0.0204	0.0989	0.1321	0.0226	0.0496	0.024	0.1051	0.112	0.0425	0.1651	0.0656	0.0963	0.0423	0.0111
AC097480.1	0	0	0	0	0	0	0	0	0	0	0	0.0552	0	0	0	0	0	0	0	0	0	0	0	0	0	0	0	0	0	0	0	0	0	0	0	0	0	0	0	0	0	0	0	0	0	0	0	0	0
AC002378.1	0	0	0	0	0.0701	0	0.0818	0	0	0	0	0	0	0	0	0	0	0	0	0	0	0.0756	0	0	0	0	0	0	0	0	0	0	0	0	0.0375	0	0	0	0	0	0	0	0	0	0	0	0	0	0
FOXP1-IT1	3.6669	4.6317	7.0178	8.1382	10.648	8.5556	5.4369	7.7609	5.2919	7.8199	9.6969	9.759	12.0889	3.9756	11.7991	2.5733	4.2872	4.9384	4.8225	2.6598	2.5525	3.877	3.2573	4.2755	2.1409	3.4094	3.9126	3.0103	2.2464	2.9911	2.8846	6.0537	3.5227	4.4018	3.8344	3.6406	3.9995	5.3679	4.4081	3.7432	3.3484	4.427	5.7521	6.3484	4.5823	3.2363	5.2564	3.1196	4.8089
AC004846.2	3.9712	3.8296	6.1972	7.9237	5.6989	6.7557	5.7627	7.4477	7.3041	7.0464	6.377	8.1474	7.4174	5.1661	14.5206	7.071	6.8916	7.4177	5.3418	4.8458	2.9429	6.7614	3.7476	4.3655	3.4307	5.4223	5.9478	5.5593	3.4215	5.3955	4.012	4.6118	4.6225	3.7409	1.7342	3.9207	5.5662	7.1824	5.9611	3.5505	6.9871	3.979	9.1749	7.3947	5.6567	3.8926	5.2657	4.4111	9.0101
AC011824.2	0	0	0	0	0	0	0	0	0	0	0	0	0	0	0	0	0	0	0	0	0	0	0	0	0	0	0	0	0	0	0	0	0	0	0	0	0	0	0	0	0	0	0	0	0	0	0	0	0
AL355803.1	0.1107	0.0721	0.4091	0	0.0463	0.2572	0.0408	0.4636	0.0781	0	0	0	0.1042	0	0	0.1393	0.2477	0	0.1729	0	0.0813	0.0775	0.0701	0.124	0.0164	0.0277	0	0.0242	0	0	0	0	0.0868	0.0917	0.4109	0.0895	0	0	0.0368	0.1399	0	0	0	0.064	0.2598	0	0.1103	0	0
AC084782.1	0.0423	0.0366	0.1437	0.0739	0.1541	0.1344	0.1037	0.1148	0.0165	0.1827	0.2333	0.0098	0.2858	0.0736	0.0658	0.0134	0.0845	0.0703	0.0571	0	0.0877	0.0504	0.1101	0.1804	0.0257	0.0397	0.0174	0.0522	0.0373	0.0509	0.0121	0.1629	0.0945	0.1889	0.0394	0.1024	0.207	0.0689	0.0395	0.0237	0.0071	0.0866	0.0595	0.086	0.0151	0.0603	0.1126	0.0064	0.0591
AL136322.1	0	0	0	0	0	0.0531	0	0	0	0	0	0	0	0	0	0	0	0	0	0	0	0	0	0.0059	0	0	0.0555	0	0	0	0	0	0	0	0	0	0	0	0	0	0	0	0	0	0	0	0	0	0
AC015977.2	0	0	0	0	0	0	0	0	0	0	0	0	0	0	0	0	0	0	0	0	0	0	0	0	0	0	0	0	0	0	0	0	0	0	0	0	0	0	0	0	0	0	0	0	0	0	0	0	0
AL158212.3	3.2944	3.4257	5.1535	5.2387	4.3312	4.9994	4.3359	5.2137	5.6994	4.4698	4.5385	5.6026	5.1199	1.7061	4.407	2.2515	2.8285	2.6569	1.8116	1.4479	1.1399	1.7792	1.9648	2.5799	2.1829	1.7292	2.0004	2.0693	2.0757	1.5785	1.6389	3.2841	2.2223	2.9823	0.8368	1.6374	2.6902	2.2069	3.3769	1.8022	2.0004	3.2456	3.418	4.1641	2.5048	2.0283	2.6415	2.3533	1.6909
AC005692.2	0	0	0	0	0	0	0	0	0	0	0	0	0	0	0	0	0	0	0	0	0	0	0	0	0	0	0	0	0	0	0	0	0	0	0	0	0	0	0	0	0	0	0	0	0	0	0	0	0
LINC02011	0	0	0	0	0	0	0	0	0	0.0112	0	0	0	0	0	0	0	0	0	0.0076	0.0081	0	0	0	0	0	0	0	0	0	0	0	0	0	0	0.0044	0	0	0	0	0	0	0	0	0	0	0	0	0
LINC02310	0	0	0	0	0	0	0	0	0	0	0	0	0	0	0	0	0	0	0	0	0	0	0	0	0	0	0	0	0	0	0	0	0	0	0	0	0	0	0	0	0	0	0	0	0	0	0	0	0
PITRM1-AS1	0.3699	0.6443	0.3686	0.8231	0.3721	0.6203	1.016	1.3132	0.7507	0.6963	0.5041	0.6241	0.2445	0.2243	0.3667	0.2283	0.2564	0.2986	0.1524	0.1741	0.2223	0.2304	0.2731	0.2398	0.201	0.1054	0.1412	0.3185	0.2136	0.075	0.1453	0.259	0.084	0.271	0.2485	0.1391	0.244	0.264	0.2235	0.1518	0.0886	0.2752	0.592	0.5982	0.2913	0.2493	0.1258	0.1586	0.2114
UBOX5-AS1	0.0197	0.0264	0.032	0.0398	0.0648	0.0589	0.0655	0.1457	0.0201	0.0212	0.0421	0.0398	0.0577	0.0032	0	0.0197	0.0231	0.0274	0.0635	0.0267	0.0186	0.0099	0.0439	0.0484	0.0072	0.018	0.0126	0.0117	0.0091	0	0.0288	0	0.0457	0.0486	0.0051	0.0104	0.009	0.0088	0.0585	0	0	0.0244	0	0.0094	0.0474	0.0318	0.0382	0.0077	0.0291
AC007795.1	0	0	0	0	0	0	0	0	0	0	0	0	0	0	0	0	0	0	0	0	0	0	0	0	0	0	0	0	0	0	0	0	0	0	0	0	0	0	0	0	0	0	0	0	0	0	0	0	0
AC007848.1	0.0107	0	0	0	0	0.0278	0	0	0	0	0	0	0	0	0	0	0	0	0	0	0	0	0	0	0.0145	0	0.0695	0.0093	0	0	0	0	0	0	0	0	0	0	0	0	0	0	0	0	0	0	0	0	0
AC008937.1	0	0	0	0	0	0.0369	0.0508	0.1624	0.0223	0	0	0	0	0.0196	0	0	0.076	0	0	0	0.0434	0.0074	0	0	0.0642	0	0	0.085	0	0.0323	0.065	0.0353	0.102	0.0249	0	0	0	0.0186	0	0.0164	0.1152	0.0438	0	0.0418	0	0.0162	0	0.0364	0.0797
AC093864.1	0	0	0	0	0	0	0	0	0	0	0	0	0	0	0	0	0.0093	0	0	0	0	0	0	0	0	0	0	0	0	0	0	0	0	0	0	0	0	0	0	0	0	0	0	0	0	0	0	0	0
UBAC2-AS1	0.5562	0.8151	0.589	0.659	0.4734	0.3146	0.3393	0.6318	0.6909	0.5844	0.3855	0.3326	0.3658	0.4106	0.5678	0.528	0.3361	0.4658	0.8701	0.8612	0.7744	0.3556	0.4475	0.4862	0.4905	0.5708	0.7371	0.594	0.5722	0.6082	0.4551	0.4313	0.6989	0.4657	0.5723	0.5793	0.8542	0.5265	0.7902	0.6704	0.407	0.59	0.5556	0.5832	0.8086	0.4847	0.6734	0.5672	0.6229
LINC00989	0.3883	0.3601	0.3457	0.4356	0.3302	0.4654	2.0267	0.208	1.6959	0.634	0.1178	0.2283	0.1405	3.7219	0.0363	2.2447	1.5975	1.2949	0.3348	0.9479	2.2276	3.1233	1.7802	0.4555	0.9475	1.3528	1.6466	2.5303	2.1369	2.3582	4.0261	1.5338	5.6758	0.6613	1.1443	4.2354	2.3552	4.6225	2.0265	7.114	6.127	0.1614	6.2196	0.14	1.6982	2.3798	2.0751	2.7276	0.8361
AC016730.1	0	0	0	0	0	0	0	0	0	0	0	0	0	0	0	0	0	0	0	0	0	0	0	0	0	0	0	0.0156	0	0	0	0	0	0	0	0	0	0	0	0.0172	0	0	0	0	0	0	0	0	0
AL035258.1	0	0	0	0	0	0	0	0	0	0	0	0	0	0	0	0	0	0	0	0	0	0	0	0	0	0	0	0.0021	0	0	0	0	0	0	0	0	0	0	0	0	0	0	0	0	0	0	0	0	0
AC068338.2	1.8526	1.2573	1.0708	1.3802	0.8	1.321	0.7966	0.6163	1.3098	0.9892	0.8155	1.135	1.0554	1.0493	0.382	1.157	1.0881	0.7359	1.571	1.8102	1.3794	1.1114	1.3852	1.0075	1.2185	1.3923	1.0272	1.1298	1.5827	1.2095	0.9945	1.2978	1.3893	1.4962	0.5654	0.9035	0.9746	0.987	1.3931	0.9562	0.9638	1.3585	1.1125	1.6021	1.4506	1.37	1.4388	1.756	1.4794
AC008083.2	0	0.1281	0.0626	0.0724	0.0328	0.0605	0	0	0.0307	0.1296	0.0608	0	0	0	0	0	0	0	0.0236	0	0.0417	0.0925	0.0358	0	0	0	0	0.0393	0	0.0447	0	0	0	0	0	0.015	0.0456	0	0	0.0637	0	0	0.0667	0.1196	0	0.1781	0	0	0.0272
IRF1-AS1	6.69	5.7667	11.3962	11.8322	8.3738	9.8033	13.0041	5.9132	18.3209	12.8064	13.2472	12.5064	8.4038	2.0406	4.8964	2.7251	2.5881	3.4676	2.4486	1.2207	1.3574	1.6733	2.0142	3.4523	1.5718	2.362	2.011	1.5622	1.9367	1.3616	1.6384	4.7406	3.0333	3.8505	2.5035	2.2875	2.4356	2.8684	3.2545	2.8697	2.3656	4.4303	3.6199	7.8287	2.5543	2.3928	3.1437	2.509	2.3616
AL021392.1	0.0102	0	0	0	0	0	0	0	0	0.0146	0	0	0.0058	0	0.0183	0.1126	0.0884	0.052	0	0.0099	0	0.0312	0.0291	0.0418	0.0197	0	0.0105	0.0177	0	0.0201	0.0101	0	0.0105	0.0234	0.2359	0.0694	0.0051	0.1958	0	0.0096	0.0357	0	0.17	0	0.0627	0	0.0264	0.0106	0.0124
LINC01517	0	0	0	0	0	0	0	0	0	0	0	0	0	0	0	0	0	0	0	0	0	0	0	0	0	0	0	0	0	0	0	0	0	0	0	0	0	0	0	0	0	0	0	0	0	0	0	0	0
AP003059.2	0.0003	0.0624	0.247	0.103	0.0671	0.207	0.2332	0.5527	0.3371	0.3382	0.2149	0.0189	0.4008	0.0296	0.1252	0.1903	0.0397	0.0325	0.0755	0.0297	0.1102	0.0597	0.086	0.0132	0.0784	0	0.2073	0.1151	0.0304	0.0389	0.0304	0.1513	0.0309	0.1176	0.1842	0.0217	0.0733	0.3327	0.0944	0.1025	0.1197	0.1241	0.0312	0.2568	0.058	0.0948	0.1107	0.1723	0.0112
AC097382.2	0	0.0083	0.0048	0.0083	0.0346	0.028	0.054	0.0726	0.0152	0.02	0	0	0	0.0035	0	0.0076	0.0096	0.0203	0.0291	0.0068	0.0179	0.0044	0.0069	0.0072	0.0136	0.0076	0	0.0121	0.0071	0.0103	0.0173	0.0302	0.0347	0.0029	0.0075	0.008	0.0162	0.0079	0	0.0084	0	0.0279	0.0049	0.0044	0.0173	0	0	0.0073	0.0339
AC091563.1	0.8118	0.9921	0.459	0.6006	0.4801	1.1087	0.5143	1.0583	0.4556	0.6642	0.9356	0.5712	1.012	0.5322	0.5538	0.4355	0.8107	0.7272	1.5911	0.7175	0.5747	0.5121	0.7592	0.6387	0.7392	0.3289	1.0789	0.8405	0.6003	0.7456	1.014	0.8974	0.6955	0.7335	0.2462	0.5844	0.7491	0.6401	1.0484	0.9963	0.2658	1.1073	0.5161	0.7743	1.068	1.0379	1.1043	0.9245	0.7074
LINC00939	0.0324	0.0165	0	0	0.0034	0.0062	0	0.0066	0.0063	0	0	0.0074	0.0061	0.0046	0	0	0	0	0	0	0.0095	0	0.0046	0	0	0	0.0048	0	0	0	0	0	0.0048	0	0	0	0	0	0	0.0046	0	0.0062	0.0065	0.003	0	0	0.0096	0	0
AL162411.1	0.0572	0.0526	0	0	0	0	0	0	0.155	0	0.0417	0	0	0	0	0	0	0	0	0	0.0293	0.1166	0	0	0	0	0	0.0495	0	0	0	0	0.0295	0	0	0	0	0.031	0	0.0286	0.0334	0	0	0	0	0	0	0.0712	0.0693
AC010551.3	0	0	0	0	0	0	0	0	0	0	0	0	0	0	0	0	0	0	0	0	0	0	0	0	0	0	0	0	0	0	0	0	0	0	0	0	0	0	0	0	0	0	0	0	0	0	0	0	0
SALRNA1	0	0	0	0	0	0	0	0	0	0	0	0	0	0	0	0	0	0	0	0	0	0	0	0	0	0	0	0	0	0	0	0	0	0	0	0	0	0	0	0	0	0	0	0	0	0	0	0	0
AKT3-IT1	1.2743	0.935	2.2894	3.8879	2.4183	2.8886	2.2034	1.9938	6.2673	4.6354	2.9079	4.2645	1.824	0.768	0.7982	0.6229	0.3754	0.5409	0.3945	0.4762	0.2349	0.3641	0.5981	0.4582	0.2963	0.4323	0.3148	0.5349	0.2096	0.2336	0.3553	0.8537	0.2981	0.53	0.6917	0.544	0.5106	0.4505	0.887	0.2038	0.2824	1.0446	2.2653	1.3033	1.0111	0.5645	0.7924	0.5182	0.4852
HCFC1-AS1	0.2837	0.312	0	0.21	0.0031	0	0.008	0	0.2685	0.0098	0.3633	0.2801	0.1612	0.043	0.1544	0.1581	0.1092	0.2084	0.2193	0.1789	0.2844	0.159	0.0525	0.2452	0.3363	0.2101	0.0598	0.1026	0.2375	0.003	0.0849	0.1757	0.2614	0.3532	0.5918	0.0754	0.1973	0.1859	0.0401	0.113	0.2242	0.0086	0.1197	0.1201	0.1061	0.3475	0.1083	0.1402	0.1249
AC090044.1	0	0	0	0.0151	0	0.04	0	0	0	0	0	0.1437	0	0	0	0	0	0	0.084	0	0	0	0	0	0	0	0	0	0	0	0	0.0493	0	0	0	0	0.1472	0	0	0	0.0353	0	0.0552	0.1153	0	0	0	0.0631	0
AC108051.1	0	0.0182	0	0	0.044	0.1904	0.0343	0	0	0.1174	0.0911	0	0.03	0.0537	0.0655	0	0	0.0252	0.0569	0	0.0261	0.0558	0.0127	0.0225	0	0	0	0.0171	0.0204	0	0	0.0591	0	0	0	0	0	0.0665	0.0049	0	0	0.0594	0	0.0668	0	0.0874	0	0	0
AL603832.1	0	0	0	0	0	0.021	0.0419	0.0411	0	0	0.0142	0	0	0	0.0596	0.1757	0.0371	0.1839	0	0.1333	0	0.0475	0	0.1375	0	0	0	0.0464	0	0	0	0	0	0.1263	0.0213	0	0	0.0378	0	0	0	0	0	0	0.2465	0.0066	0	0	0.0406
AL021937.1	0	0	0	0	0	0	0	0	0	0	0	0	0	0	0	0	0	0	0	0	0	0	0	0	0.0094	0	0	0	0	0	0	0	0	0	0	0	0	0	0	0	0	0	0	0	0	0	0	0	0
AL008733.1	0	0	0	0	0	0	0	0	0	0	0	0	0	0	0	0	0	0	0	0	0	0	0	0	0	0	0	0	0	0	0	0	0	0	0	0	0	0	0	0	0	0	0	0	0	0	0	0	0
C1orf147	0	0.017	0	0	0.0208	0	0	0	0	0	0	0	0	0	0	0	0	0	0	0.0139	0.0147	0	0	0	0	0	0	0.0062	0	0	0	0	0	0.0165	0	0	0	0	0	0	0	0	0	0.0182	0	0	0	0	0.0174
AC112481.1	0	0	0	0	0	0	0	0	0	0	0	0	0	0	0	0	0	0	0	0	0	0	0	0	0	0	0	0	0	0	0	0	0	0	0	0	0	0	0	0	0	0	0	0	0	0	0	0	0
AC012447.1	0.0878	0.0555	0	0	0.3079	0.2	0.1332	1.0332	0.1626	0.0769	0.0964	0.0325	0.2433	0.0514	0.1573	0.1949	0.0843	0.1784	0.1703	0.7805	0.4909	0.2322	0.2283	0.1358	0.5294	0.1198	0.1565	0.1458	0.1699	0.0522	0	0.1903	0.1282	0.4002	0.4315	0.2072	0.0862	0.0117	0.0755	0.1102	0.1171	0.2417	0.063	0.1681	0.1397	0.2011	0.1372	0.7189	0.2532
DISC1-IT1	0.6783	0.8287	2.0897	2.2245	1.9855	1.5499	2.1952	3.6893	2.0104	2.6894	2.6266	2.5389	1.8192	0.7627	0.9792	0.6315	0.6503	0.9167	0.479	0.8028	0.2886	1.2464	0.5174	0.4885	0.6364	0.7512	0.8534	0.3081	0.3343	0.7236	1.0374	0.6874	0.885	0.7522	0.1439	0.398	1.0413	0.8667	0.9931	0.6052	1.2539	0.5851	1.1426	1.2446	0.8542	0.5928	0.7296	0.5604	0.8126
AL033527.3	0.1878	0.1194	0.0284	0.1523	0.1456	0.1006	0.0388	0.0709	0.2215	0.1078	0.11	0.1194	0.1638	0.0941	0.0452	0.0826	0.087	0.0644	0.0131	0.0486	0.0516	0.1538	0.0462	0.0516	0.0245	0.0954	0.1038	0	0.0768	0.0867	0.0249	0.0271	0	0.0577	0.1083	0.1406	0.0126	0	0.1119	0.1257	0	0.0334	0.035	0.0319	0	0.0494	0.0522	0.1304	0.0762
LINC01906	0	0	0.0129	0	0	0	0	0	0	0	0.0224	0	0	0	0.052	0	0	0	0	0	0	0	0	0.0309	0	0	0	0.03	0	0	0	0	0	0	0	0	0	0	0	0	0	0	0	0.0368	0	0	0	0	0
AL161781.2	0.3551	0.3535	0.4577	0.6829	0.0881	0.0271	0	0	0.211	0.1538	0.3857	0.0322	0.0795	0.0407	0.1097	0.0223	0.1298	0.0737	0.2054	0.0977	0.1543	0.0797	0.1404	0.316	0	0.4864	0.1083	0.112	0.1655	0.1203	0.0201	0.0896	0.3363	0.1832	0.0657	0.19	0.0466	0.0931	0.0604	0.1434	0.0475	0.157	0.4412	0.2606	0.2254	0.2203	0.2507	0.1894	0.1477
LINC02008	0	0	0.0092	0	0	0.0188	0	0	0	0	0.0099	0	0	0	0	0	0	0	0	0	0	0	0	0	0	0	0	0	0	0	0	0	0	0	0.008	0.0167	0	0	0	0	0	0	0.0104	0	0	0	0	0	0
LINC02382	0	0	0	0	0	0	0	0	0	0	0	0	0	0	0	0	0	0	0	0	0	0	0	0	0	0	0	0	0	0	0	0	0	0	0	0	0	0	0	0	0	0	0	0	0	0	0	0	0
AP003393.1	0	0	0	0	0	0	0	0	0	0.0023	0	0	0	0	0.006	0	0.0078	0	0	0.0089	0.004	0	0	0	0	0	0.0004	0	0	0	0	0	0.0024	0.0039	0	0.0075	0	0	0.0256	0	0	0	0.0004	0.0085	0	0	0.0096	0	0
AL354864.1	0.08	0.0493	0.0835	0	0.0791	0.0584	0	0	0	0.0399	0.0639	0	0.0044	0.0279	0	0.084	0.1135	0.0357	0.1496	0.0377	0	0	0.11	0	0.2154	0	0	0.0483	0.0236	0.0858	0.0496	0.0509	0.1914	0.0822	0.0856	0	0.0418	0.047	0.0617	0.1146	0.0791	0	0.1493	0.1875	0	0.0646	0	0.0555	0
LINC02061	0	0	0	0	0	0	0	0	0	0	0	0	0	0	0	0	0	0	0	0	0	0	0	0	0	0	0	0	0	0	0	0	0	0	0	0	0	0	0	0	0	0	0	0	0	0	0	0	0
LINC02063	0	0	0	0	0	0	0	0	0	0	0	0	0	0	0	0	0	0	0	0	0	0	0	0	0	0	0	0	0	0	0	0	0	0	0	0	0	0	0	0	0	0	0	0	0	0	0	0	0
AP000757.1	0.7982	0.397	0.6485	0.5461	0.5548	0.4957	0.0622	0.5138	0.2343	0.968	0.4916	0.7075	0.5013	0.6413	0.0474	0.9211	0.2109	0.903	0.4687	1.1016	1.1756	0.8149	0.5839	0.5797	1.1383	0.658	0.6322	0.4258	1.6144	1.5395	0.5341	0.2642	0.5102	0.3837	0.5161	0.6466	1.4905	1.234	0.4281	1.007	3.0487	0.1439	0.4476	0.4346	1.3041	0.1724	0.5698	0.836	0.747
AP000755.1	0.0588	0	0	0	0	0	0.0916	0	0	0	0	0	0.068	0	0	0.0325	0	0	0	0	0	0	0	0	0	0	0	0.0285	0	0	0.0079	0	0.023	0.068	0	0	0	0	0	0.0593	0.0346	0	0	0	0	0	0	0	0
AC073569.2	0	0.0943	0.1178	0.0412	0.123	0.1683	0	0.1384	0.0271	0	0.3716	0.0598	0	0	0	0.0665	0	0.1087	0	0.0308	0	0.0866	0	0.0737	0	0.1515	0.0877	0	0.1094	0	0	0.0784	0.0329	0.2202	0	0.1772	0.1281	0.0763	0.126	0.0106	0.1314	0	0	0.2132	0	0.073	0.1956	0	0.0046
AC027237.6	0.0837	0.1676	0.1802	0.0884	0.2292	0	0.0402	0.0626	0	0.0938	0.0948	0.4033	0.3422	0	0.0779	0.0026	0.0501	0.0422	0.1038	0	0	0.076	0	0.0427	0.0422	0	0.0894	0.1288	0.0439	0	0.1251	0.0496	0.0969	0	0	0	0	0.0095	0.2571	0.1204	0.0253	0	0.1208	0.1586	0.0471	0	0	0.0739	0.0294
AC027117.2	0	0	0	0	0	0	0	0	0.0799	0	0	0	0	0	0	0	0	0	0	0.0342	0	0	0	0	0	0	0	0	0.03	0	0	0	0	0.0389	0.0635	0.0435	0	0.0663	0	0	0.0203	0	0	0	0	0	0	0.039	0.0714
AL591896.1	0	0	0	0	0	0	0	0	0	0	0	0	0	0	0	0	0	0	0	0	0	0	0	0	0	0	0	0	0	0	0	0	0	0	0	0	0	0	0	0	0	0	0	0	0	0	0	0	0
AC108134.2	0.5566	0.3972	0.9688	0.5486	0.4361	0.504	0.8792	0.5662	1.2374	0.7125	0.4983	1.0076	0.4057	0.3465	0.2771	0.3702	0.934	0.3842	0.895	0.5823	0.3541	0.3279	0.2298	0.2245	0.8552	0.2825	0.2607	0.3022	0.4347	0.3989	0.298	0.3234	0.2907	0.5337	0.8039	0.5343	0.2321	0.2807	0.6095	0.3181	0.351	0.8592	0.3631	0.8875	0.6703	0.5299	0.5815	0.398	0.9355
AC104794.4	0	0	0	0.0148	0	0	0.0372	0	0	0	0	0	0	0.0723	0	0.0528	0	0	0.025	0.0233	0	0	0	0	0	0	0	0	0	0	0	0	0.0249	0	0	0	0	0.0272	0	0	0	0	0	0	0	0	0.025	0	0
LINC00940	0.1707	0.1834	0.3	0.3388	0.0415	0.3107	0.1087	0.2417	0.7581	0.1787	0.1119	0.1843	0.1131	0	0.0345	0	0.0444	0.0161	0.0133	0	0.0066	0.0209	0.0063	0.0607	0.0125	0.0033	0.0396	0.0224	0	0.0469	0.019	0.0122	0.0029	0.044	0	0	0.001	0	0.0428	0	0.009	0.0824	0.02	0.1006	0.0158	0.0251	0.0383	0	0.0155
AC005154.4	0.1107	0.0722	0.1512	0.214	0.1165	0.1663	0	0.0761	0	0.0887	0.1478	0.1766	0.0878	0.0568	0.2269	0.145	0.2904	0.033	0.0378	0.0264	0.0348	0.0346	0.0858	0.1329	0	0.0532	0	0	0.0137	0.0012	0	0	0	0.0469	0	0.1933	0.0579	0.1256	0.0921	0.0641	0.0744	0.0973	0.045	0.0815	0.1574	0.0999	0.0424	0.0426	0.0619
AL157786.1	0.1021	0.1273	0.1701	0.2453	0.1252	0.314	0.1409	0.3055	0.3629	0.2518	0.2478	0.2596	0.2219	0.0238	0.1859	0.2784	0.0587	0.1845	0.0998	0.0336	0.0473	0.1139	0.1174	0.1278	0.0988	0.1675	0.0316	0.0514	0	0.036	0	0.1488	0.167	0.2113	0.1399	0.1449	0.1174	0.0353	0.0666	0.0027	0.026	0.3317	0.0911	0.2688	0.0763	0.0995	0.1032	0	0.1033
AC007406.3	0	0	0	0	0.0368	0.0169	0.0392	0.0537	0.0344	0.029	0	0	0.0165	0	0.0103	0.0934	0.0293	0	0	0.0682	0.0261	0.0259	0.025	0.052	0.0619	0	0	0	0.0388	0.0177	0.0353	0.08	0.0787	0.0728	0.0602	0	0.0031	0.0574	0	0.0508	0	0	0	0.0323	0.0602	0.0911	0.0527	0.0132	0.0462
LINC01063	0.2784	0.4594	0.3396	0.2531	0.1432	0.0202	0.4646	0.0877	0.2179	0.2735	0.4202	0.0841	0.3327	0.5433	0.6826	0.2746	0.0499	0.2904	0.4918	1.0634	0.5965	0.733	0.3155	0.5521	0.5817	0.6816	0.1427	0.4731	0.6004	0.4766	0.3506	0.2616	0.2464	0.6228	1.0597	0.4055	0.4051	0.517	0.2846	0.7568	0.8246	0.384	0.6558	0.2685	0.2604	0.4157	0.6189	0.513	0.513
LINC02372	0	0	0	0	0	0	0	0	0	0	0	0	0	0	0	0	0	0	0	0	0	0	0	0	0	0	0	0	0	0	0	0	0	0	0	0	0	0	0	0	0	0	0	0	0	0	0	0	0
AC016903.1	0	0	0	0	0	0	0	0	0	0	0	0	0	0	0	0	0	0	0	0	0	0	0	0	0	0	0	0	0	0	0	0	0	0	0	0	0	0	0	0	0	0	0	0	0	0	0	0	0
AC046130.2	0	0.0164	0.1243	0	0.0499	0.0829	0	0.0389	0.0842	0.0197	0.0402	0	0.009	0	0.0372	0	0	0.053	0.0717	0	0.0142	0.0141	0.0272	0.0858	0	0	0.0142	0.0478	0	0.0068	0.0273	0.0447	0.0143	0.0661	0.0297	0	0.0277	0.0242	0.0205	0	0	0.0229	0	0.1313	0	0	0.0501	0.0852	0
AC138969.4	0	0	0	0	0	0	0	0	0	0	0	0	0	0	0	0	0	0	0	0	0	0	0	0	0	0	0	0	0	0	0	0	0	0	0	0	0	0	0	0	0	0	0	0	0	0	0	0	0
LINC01863	0	0	0	0	0	0	0	0	0	0	0	0	0	0	0	0	0	0	0	0	0	0	0	0	0	0	0	0	0	0	0	0	0	0	0	0	0	0	0	0	0	0	0	0	0.0376	0	0	0	0
AC092295.1	0.1149	0.2841	0.5936	0.041	0.0341	0.0827	0.0626	0.065	0.4598	0.1292	0.2046	0.1903	0.0989	0	0.18	0.0137	0.2518	0.3357	0.2694	0.0335	0.0498	0.0706	0.0365	0.0953	0.0544	0.0304	0.1473	0.0447	0.2243	0.0642	0.0384	0.2154	0.1414	0.2801	0.2706	0.1938	0.2274	0.2556	0.2035	0.0682	0.0433	0.0733	0.3414	0.1814	0.2486	0.102	0.1437	0	0.0453
PSMA3-AS1	18.6765	16.4244	22.6031	24.9426	25.708	23.2437	22.089	19.9093	23.6101	20.1446	20.4454	24.141	25.3494	12.4312	21.3619	12.4658	14.4686	14.6853	13.3929	11.0433	9.9611	10.5586	13.2285	15.0421	11.6981	14.2465	10.5347	10.8165	11.8297	11.5303	10.9059	16.0494	12.5538	12.5066	12.9681	14.545	13.7782	13.9785	16.0308	12.6382	12.5891	15.9119	17.8111	21.4374	15.2472	12.7424	14.4821	12.8339	13.8374
LINC00508	0	0	0.2149	0	0	0	0	0	0	0	0	0	0	0	0	0.0849	0	0	0	0	0	0	0	0	0	0	0	0	0	0	0	0	0	0	0	0	0	0	0	0	0	0	0	0	0	0	0.0458	0	0
LINC01777	0	0	0	0	0	0	0	0	0	0	0	0	0	0	0	0	0	0	0	0.0117	0	0	0	0	0	0	0	0.0077	0	0	0	0	0	0	0	0	0	0	0	0	0	0	0	0	0	0	0	0	0
AL592114.3	0.0662	0	0	0	0	0	0	0	0	0	0	0	0	0.1669	0	0	0	0	0.0645	0	0	0.0519	0	0	0	0	0	0	0	0.0997	0	0	0	0	0	0	0	0	0	0	0	0	0	0	0	0	0.0668	0	0
AP001486.2	1.4723	1.8432	1.9318	2.2	1.97	2.3443	2.3257	2.2693	1.8024	2.0849	1.8005	1.9935	2.2071	0.6324	1.4754	0.7492	1.4356	1.4291	1.3179	0.4519	0.6569	0.6115	0.9722	1.6798	1.3501	0.9554	1.1881	0.9526	0.8241	0.8554	0.788	1.8309	1.2906	1.889	1.1288	0.8518	1.572	1.2692	1.659	1.2573	0.7933	1.8922	1.6896	1.9896	1.3884	1.4132	1.1012	1.2945	1.4113
C22orf34	3.302	3.5948	10.171	10.1674	5.2955	5.5445	4.8402	3.4028	9.0176	6.0636	6.2118	8.925	8.1209	2.4275	6.0878	3.3325	2.1206	1.857	2.9815	1.8523	1.9568	1.7283	2.7282	2.5616	2.3155	1.5375	2.5345	1.2365	1.785	1.6158	2.3772	2.3001	1.8577	3.8659	0.8764	1.0853	2.664	1.753	2.7224	2.8604	1.5705	5.9612	5.1214	3.4746	1.9075	1.7603	2.3977	2.6649	3.2628
AC105105.1	0.2114	0.0846	0.0082	0.0793	0.5681	0.0943	0.2264	0.0675	0.2121	0.0841	0.0859	0.0373	0.1228	1.5238	0.395	0.7484	0.5852	0.3715	0.6159	2.7344	1.5223	0.4578	0.3967	0.3369	1.5268	1.4417	0.1719	0.5768	0.9116	0.3054	0.3313	0.27	0.6617	1.3949	1.0267	1.125	0.7583	0.8742	1.7721	1.2339	0.8055	0.2792	1.6287	0.1309	1.7125	0.7831	1.0782	0.8183	2.871
FAM3D-AS1	0	0	0	0	0	0	0	0	0.0248	0	0	0	0.0198	0	0	0	0	0.0469	0.0381	0	0	0	0	0	0	0.0199	0	0	0.0186	0	0.0362	0	0.0378	0	0.029	0	0	0.0414	0	0	0.0855	0.0577	0	0.0403	0	0	0	0	0
AC113192.1	0	0	0	0	0	0	0	0	0	0	0	0	0	0	0	0	0	0	0	0	0	0	0	0	0	0	0	0	0	0	0	0	0	0	0	0	0	0	0	0	0	0	0	0	0	0	0	0	0
AL354771.1	0	0	0	0	0	0	0	0	0	0	0	0	0	0	0	0	0	0	0	0	0	0	0	0	0	0	0	0	0	0	0	0	0	0	0	0	0	0	0	0	0	0	0	0	0	0	0	0	0
ATG10-AS1	0	0	0	0	0	0.031	0	0	0	0	0	0	0	0	0	0	0	0	0	0	0	0	0	0	0	0	0	0	0	0	0	0	0	0	0	0	0	0	0	0	0	0	0	0	0	0	0	0	0
AC126323.2	0	0	0	0	0	0	0	0	0	0	0	0	0	0	0	0	0	0	0	0	0	0	0	0	0	0	0	0	0	0	0	0	0	0	0	0	0	0	0	0	0.0074	0	0	0	0	0	0	0	0
AL136146.2	0.1664	0.1531	0.2738	0.2881	0.5375	0.7874	0.3569	0.3297	0.0297	0.3283	0.1775	0.3059	0.0964	1.2651	1.3551	0.0163	0.2462	1.2223	0.0737	0.107	0.5774	1.0128	1.455	0.0522	0.2181	0.428	1.8079	1.0203	0.0951	1.6757	1.7518	0.6028	0.094	0.1651	1.3704	0.2618	0.0918	0.3154	0.4962	0.6199	0.216	0.081	0.4102	0.2951	0.7635	0.9285	0.1626	0.192	0.2106
AC105094.1	0	0	0	0	0	0	0	0	0	0	0	0	0	0	0	0	0	0	0	0	0	0	0	0	0	0	0	0	0	0	0	0	0	0	0	0	0	0	0	0	0	0	0	0	0	0	0	0	0
LINC02625	0	0.0198	0.1306	0.0917	0.11	0	0.0482	0.1498	0.0786	0.0266	0.0648	0	0.0234	0	0.0017	0.0335	0.1763	0	0.0328	0.0125	0	0.001	0.0165	0.0696	0	0.0971	0.039	0	0	0	0.1006	0.0201	0	0	0	0	0	0	0	0.0366	0	0.057	0.0439	0.0401	0	0.0053	0	0.0329	0
AC114947.2	0.0154	0.0084	0	0.0162	0.0149	0.0102	0	0.0106	0	0	0.0091	0.003	0	0	0	0.0132	0.0137	0	0.0175	0	0.0187	0.0273	0.0319	0	0.0079	0.0065	0.003	0.0066	0	0	0	0.0058	0.0027	0.0237	0.013	0.0011	0.0182	0	0	0.0149	0.038	0	0.0097	0.0307	0.0095	0	0.0204	0	0.0241
LINC02454	0	0	0	0	0	0	0	0	0	0	0	0	0	0	0	0	0	0	0	0	0	0	0	0	0	0	0	0	0	0	0	0	0	0	0	0	0	0	0	0	0	0	0	0	0.0415	0	0	0	0
AL669831.2	0	0	0	0	0	0	0	0	0	0	0	0	0	0	0	0	0	0	0	0	0	0	0	0	0	0	0	0	0	0	0	0	0	0	0	0	0	0	0	0	0	0	0	0	0	0	0	0	0
AL162399.1	0	0	0	0	0	0	0	0	0	0	0	0	0	0	0	0	0	0	0	0	0	0	0	0	0	0	0	0	0	0	0	0	0	0	0	0	0	0	0	0	0	0	0	0	0	0	0	0	0
AC064853.1	0	0	0	0	0	0	0	0	0	0	0	0	0	0	0	0	0	0	0	0	0	0	0	0	0	0	0	0	0	0	0	0	0	0	0	0.0623	0.028	0	0	0	0.0676	0	0	0	0	0	0	0	0
AC093249.2	0.2365	0.3598	0.6798	0.4015	0.2217	0.4325	0.0564	0.1799	0.3658	0.2139	0.6332	0.3195	0.4963	0.1226	0.1475	0.3722	0.2837	0.2412	0.0321	0.2133	0.0679	0.2112	0.0636	0.2193	0.118	0.1431	0.3155	0.111	0.1585	0.2728	0.0925	0.3471	0.0474	0.3932	0.0964	0.0349	0.474	0.141	0.4308	0.2448	0.1788	0.5893	0.1982	0.1617	0.1664	0.0658	0.3391	0.1727	0.0866
AC004882.3	0	0	0.1563	0.0639	0.1133	0.1965	0	0.3433	0.2314	0	0	0	0.0137	0	0	0	0	0	0	0.0792	0	0	0	0	0	0	0	0	0	0	0.0457	0	0	0.065	0.0577	0	0	0.1845	0.0658	0	0	0	0	0.0994	0	0	0	0	0
AL121827.1	0	0	0	0	0	0	0.0136	0	0	0	0.0119	0.0279	0	0	0	0	0	0	0	0	0	0	0	0	0	0	0	0	0	0	0	0	0	0	0	0	0	0	0	0	0	0	0.0123	0	0	0	0	0	0
AC106772.1	0.0337	0.0661	0	0.0593	0	0.0356	0	0.0488	0.1024	0	0.0137	0	0	0.0018	0	0.0544	0	0	0.0986	0	0.0619	0	0.014	0	0	0	0	0	0.0028	0.0218	0.0832	0.0491	0	0.0584	0	0.0569	0.0304	0.0207	0.0015	0	0.0395	0.0663	0.0968	0	0.0035	0	0.0264	0	0
LINC00837	0	0	0	0	0	0	0	0	0	0	0	0	0	0	0	0	0	0	0	0	0	0	0	0	0	0	0	0	0	0	0	0	0	0	0	0.0164	0	0	0	0	0.0086	0	0.0205	0	0	0	0	0	0
AC004156.1	0.1114	0.1283	0.1224	0.2279	0.0231	0.0255	0.2016	0.0565	0.3053	0.0665	0.1608	0.0632	0.1041	0.1687	0.1257	0.0755	0.1137	0.0511	0.0747	0.1577	0.0873	0.1623	0.0862	0.0998	0.109	0.0346	0.0742	0.0415	0.0163	0.0762	0.0394	0.0752	0.0495	0.1711	0.054	0.0769	0.008	0.0602	0.1191	0.0246	0.0187	0.0404	0.0988	0.1725	0.131	0.1201	0.0166	0.093	0.1204
AL031386.1	0	0	0	0	0	0	0	0	0	0	0	0	0	0	0	0	0	0	0	0	0	0	0	0	0	0	0	0	0	0	0	0	0	0	0	0	0	0	0	0	0	0	0	0	0	0	0	0	0
AC074011.1	0	0	0.1119	0	0	0	0	0	0	0	0	0	0	0	0	0	0	0	0	0	0	0	0	0	0	0	0.0267	0	0	0	0	0	0	0	0	0	0.0341	0	0	0	0	0	0	0	0	0	0	0	0
SNHG30	3.9563	4.6284	3.2084	2.5479	2.442	2.8338	2.103	2.8486	3.0217	3.3018	3.7	2.5125	2.9018	3.5916	4.0083	2.9465	3.2456	2.9377	4.2997	3.9867	3.7757	2.7532	4.5113	3.9913	3.6237	2.9924	3.3883	3.4987	3.1938	2.8611	4.0674	4.0754	4.7914	3.4248	2.9023	3.0409	4.1385	4.4311	3.7739	4.5399	4.1005	4.3156	3.2626	4.2087	3.5256	3.7762	3.442	4.0629	3.2169
AC093725.1	0	0	0	0	0	0	0	0	0	0	0	0	0	0	0	0	0	0	0	0	0	0	0	0	0	0	0	0	0	0	0	0	0	0	0	0	0	0	0	0	0	0	0	0	0	0	0	0	0
Z99289.1	0	0	0.0371	0	0.0193	0.0321	0	0	0	0	0	0	0	0.0102	0	0	0	0	0	0	0	0	0.0067	0	0	0	0	0	0	0	0	0	0	0	0	0	0	0	0	0	0	0	0	0	0	0	0	0	0
LINC01504	1.0307	0.9712	0.8951	1.2068	0.6826	0.4295	0.4236	0.448	1.6522	1.1195	1.6792	0.6844	0.691	0.5389	0.4971	0.8742	0.3134	0.4916	0.2631	0.7583	0.8129	0.7253	0.3659	0.3567	0.3667	0.7537	0.7074	0.692	0.5205	0.8403	0.6058	0.3763	0.4703	0.2468	0.3408	0.4523	0.4898	0.6407	0.4222	0.7453	0.6861	0.2886	0.6749	0.6588	0.9631	0.3224	0.5241	0.8158	0.6356
AL022344.1	0.1188	0.1106	0.0317	0	0	0	0	0.0438	0.0023	0	0.0906	0	0.0405	0.3033	0.0324	0.0374	0.3595	0.1129	0	0.0521	0.2073	0.4383	0.1837	0.1913	0.1363	0.1516	0.1282	0.2151	0.1716	0.3388	0.5587	0.3519	0.3468	0.1316	0.2277	0.1722	0.7579	0.3861	0.2479	0.4404	0.6435	0.0539	0.0649	0.0789	0.1535	0.257	0.8933	0.2267	0
AC024614.1	0	0	0	0	0	0	0	0	0	0	0	0	0	0	0	0	0	0	0	0	0	0	0	0	0	0	0	0	0	0	0	0	0	0	0	0	0	0	0	0	0	0	0	0	0	0	0	0	0
AC023794.7	0.2303	0.2684	0.1546	0.7323	0.2676	0.1871	0.4291	0.3969	0.4283	0.3756	0.2135	0.6386	0.6089	0.0628	0.0249	0.0153	0.0725	0.3102	0.1739	0.1936	0.0572	0.1211	0.0135	0.0286	0.0748	0.0302	0.1772	0.1755	0.1013	0.0741	0.0965	0.2684	0.1944	0.0959	0	0.0156	0.1474	0.063	0.1717	0.0315	0.1465	0.1386	0.1749	0.3309	0.1032	0.2314	0.2432	0.1117	0.1146
MIR378D2HG	0.4539	0	0.3998	0.4111	0.4242	0.2538	0	0.8309	1.1086	0.6686	0.2975	0	0.5178	0.0261	0.6867	0.5379	0.0993	0.2651	0.1196	2.1741	0.3701	0.1064	0.3462	0.1575	0.3575	0.4375	0.3784	0.1912	1.4917	0.0469	0	0.2202	0.2489	0.1847	0.9585	0.2008	0.1958	0.13	0.3573	0.3574	0.5821	0.049	0	0.2359	0.4453	0.0919	0.0812	0.5374	0.6822
AC069113.2	0	0	0	0	0	0	0	0	0	0	0	0	0	0	0	0	0	0	0	0	0	0	0	0.043	0	0	0	0	0	0	0	0	0	0	0	0	0	0	0	0	0	0	0.0531	0	0	0	0	0	0
Z94721.1	2.3543	2.3192	5.3205	3.8238	3.3554	4.8112	2.5504	4.1371	2.7281	3.0761	4.3684	5.1159	5.0545	1.5451	5.2641	2.5429	3.7258	2.2492	2.0652	1.521	1.6356	1.9625	1.8951	2.5554	2.2875	2.0732	2.9162	2.2008	1.9992	1.5722	1.0005	3.0131	2.0098	4.223	2.5354	2.1988	1.9566	2.6897	2.4441	2.9632	2.071	1.9852	1.6095	2.9292	2.498	1.8328	2.7751	2.0989	2.9144
AC007529.1	0	0	0	0.0195	0	0	0.0224	0	0	0	0.0212	0	0	0	0	0	0	0.0186	0	0	0	0	0	0	0	0	0	0	0	0	0	0	0	0	0	0	0	0	0	0	0	0	0	0	0	0	0	0.0076	0
AC079921.2	1.0859	1.7616	4.7883	2.303	2.4302	2.4246	1.2436	2.6682	2.2636	3.6561	5.9804	1.8835	1.4365	1.1236	2.4395	1.3914	0.6904	1.4802	0.8756	1.7786	1.2738	1.1438	1.5218	1.5857	1.6163	2.1573	1.3385	0.5423	1.0527	1.016	0.683	1.7685	0.7675	0.952	0.4556	0.926	1.54	1.0052	2.2171	2.0679	1.04	1.0393	1.4558	4.1782	1.0725	1.9843	2.0493	1.6743	2.2274
AC011995.2	0	0	0.0171	0	0	0	0	0.0514	0	0	0	0.0614	0	0	0.0805	0	0.0303	0	0	0	0	0	0	0	0	0	0	0.1208	0	0	0	0	0	0	0	0.0249	0	0	0	0	0.0135	0	0	0.0403	0	0	0	0	0
AL133553.1	0	0	0	0	0	0	0	0	0	0	0	0	0	0	0	0	0	0	0	0	0	0	0	0	0	0	0	0	0	0	0	0	0	0	0	0	0	0	0	0	0	0	0	0	0	0	0	0	0
LINC02861	0.2493	0.1024	0.3022	0.2533	0.3545	0.4754	0.5351	0.5195	0.3935	0.3626	0.4297	0.8224	0.5493	0.1443	0.3468	0.1504	0.1502	0.3188	0.0651	0.1334	0.167	0.1261	0.3512	0.0881	0.1106	0.0837	0.1931	0.1295	0.209	0.2165	0.1066	0.1979	0.1368	0.2817	0.0396	0.0845	0.1649	0.0984	0.3781	0.2256	0.277	0.0903	0.6153	0.4281	0.1599	0.1124	0.1793	0.2614	0.1699
AC079148.1	0.3794	0.4564	0.3726	0.4447	0.2904	0.3674	0.4266	0.3967	0.5425	0.3119	0.5426	0.2531	0.5024	0	0.132	0.0402	0.1697	0.047	0.1731	0.0177	0.0377	0.0936	0.2126	0.2222	0.129	0.2916	0.0568	0.1533	0.0806	0.0796	0.1031	0.1702	0.0567	0.1053	0	0.0411	0.112	0.1911	0.2179	0.1285	0.1309	0.1868	0.1279	0.3732	0.3174	0.1119	0.2003	0.3062	0.2669
AL132708.1	0.0612	0	0	0.0353	0	0	0.0536	0	0.0158	0.0034	0.0432	0.0784	0.0155	0	0.1299	0	0.0612	0	0.1156	0	0.0402	0.0853	0	0.0166	0	0.0861	0.1046	0.0208	0	0	0	0.0083	0.0161	0.0024	0	0	0.0266	0.0416	0	0.0191	0.1582	0	0.1103	0	0.0258	0.0759	0	0	0.0324
AL133410.1	0.8516	1.2318	1.0115	1.7848	0.4657	0.7601	0.4685	1.1797	1.546	1.5858	1.4104	1.0047	1.0208	0.2686	0.645	0.1929	0.2853	0.4011	0.3837	0.0685	0.1185	0.2898	0.2162	0.5079	0.178	0.3262	0.3916	0.1511	0.1859	0.3106	0.0604	0.452	0.4061	0.3758	0.1026	0.1655	0.3113	0.2427	0.2617	0.36	0.1595	0.8747	0.4341	0.8422	0.3105	0.4305	0.4228	0.245	0.1299
AL596202.1	1.8864	2.5622	2.1244	4.1958	1.2027	3.3492	0.8618	0.9911	3.4567	3.8281	2.9115	2.641	1.9425	0.5474	1.5063	0.7219	0.8779	0.9748	1.1322	0.4677	0.5995	0.6805	0.7372	1.4586	0.5609	0.7402	0.8839	0.5104	0.6641	0.5225	0.6154	1.3544	0.951	0.8735	0.215	0.4942	1.29	0.7246	1.6224	0.8979	0.5344	1.9342	1.0706	1.3079	0.7476	0.7687	1.1026	0.7216	0.5126
AC018680.1	0	0	0	0	0	0	0	0	0	0	0	0	0	0	0	0	0	0	0	0	0	0	0	0	0	0	0	0	0	0	0	0	0	0	0	0	0	0	0	0	0	0	0	0	0	0	0	0	0
AC156455.1	0.1539	0.2706	0.1816	0.1642	0.1141	0.306	0.1394	0.4889	0.3296	0.0703	0.1747	0.2263	0.1349	0.0627	0.1789	0.2746	0.1651	0.1737	0.1879	0.0877	0.2192	0.1437	0.1379	0.5	0.1306	0.1864	0.1529	0.0932	0.0924	0.1399	0.1314	0.2764	0.0848	0.2333	0.0081	0.1004	0.1991	0.0773	0.2962	0.0869	0.1388	0.2455	0.1054	0.1707	0.2561	0.1368	0.1526	0.1777	0.0784
AL033381.1	0	0	0	0	0	0	0	0	0	0	0	0	0	0	0	0	0	0	0	0	0	0	0	0	0	0	0	0	0	0	0	0	0	0	0	0	0	0	0	0	0	0	0	0	0	0	0	0	0
LINC02080	0.0728	0.246	0.1856	0.4999	0.0388	0.3881	0.0797	0.1937	0.1953	0.3286	0.4961	0.2308	0.0774	0.1266	0.0833	0.0217	0.0306	0.1525	0.0578	0.0325	0.0612	0.0203	0.0131	0.0952	0.1733	0.0215	0.0137	0.1415	0.0809	0.0261	0.0422	0.0723	0.0274	0.1427	0.0214	0.0148	0.0503	0.0623	0.0102	0.0265	0.0464	0.1583	0.0761	0.1094	0.3633	0.013	0.1797	0	0.0569
AC005808.1	0	0	0	0	0	0	0	0	0	0	0.0575	0	0	0	0	0.0432	0	0	0.0726	0	0	0	0	0.1049	0	0.0685	0	0	0	0	0	0	0	0	0	0	0	0	0	0	0	0	0.0996	0.01	0	0	0.2047	0	0
AL355613.1	0	0	0	0	0	0	0	0	0	0	0	0	0	0	0	0	0	0	0	0	0	0	0	0	0	0	0	0	0	0	0	0	0	0	0	0	0	0	0	0	0	0	0	0	0	0	0	0	0
AL353615.1	0	0	0	0	0	0	0	0	0	0	0	0	0	0	0	0	0	0	0	0	0	0	0	0	0	0	0	0	0	0	0	0	0	0	0	0	0	0	0	0	0	0	0	0	0	0	0	0	0
AP002812.5	1.8452	1.5285	2.1536	3.1837	2.367	5.0267	3.2511	4.3481	4.7089	2.9094	4.2645	3.4993	4.2491	0.9935	3.4272	0.6319	1.1059	2.553	1.4183	0.9222	0.8656	1.3962	1.1729	1.9612	1.448	1.7045	1.3047	1.0734	1.5981	0.9617	0.991	2.5874	0.9958	1.6584	0.5775	1.0954	1.873	0.9132	2.8465	1.211	1.5934	1.4426	1.3341	3.7868	1.5544	1.3794	2.4251	0.8093	1.7995
TMEM252-DT	0	0	0	0.0093	0	0.0009	0	0	0.0229	0.0164	0.0316	0.0257	0	0	0.0477	0	0	0	0.08	0.0636	0	0	0	0.0174	0	0	0.0417	0.0146	0	0.0408	0	0	0	0	0	0.0189	0	0.0764	0	0	0.0717	0	0.0078	0	0	0	0.0351	0	0
LINC02353	0	0	0	0	0	0	0	0	0	0	0	0	0	0	0	0	0	0	0	0	0	0	0	0	0	0	0	0	0	0	0	0	0	0	0	0	0	0	0	0	0	0	0	0	0	0	0	0	0
AL035701.1	0.9611	0.9322	0.5684	1.8716	0.6535	0.6994	1.0136	0.3929	1.0626	1.2513	1.3638	1.6627	0.6658	0.5127	1.1559	0.2026	0.2489	0.6074	0.5029	0.4107	0.3795	0.1657	0.3459	0.5059	0.4541	0.3267	0.2067	0.7127	0.3213	0.1754	0.4618	0.572	0.1496	0.3399	0.6271	0.2426	0.1613	0.1907	0.3112	0.4238	0.2454	0.5122	0.4099	0.5534	0.2018	0.6391	0.3022	0.7952	0.3556
AC006116.11	0.4802	0.4168	0.2152	0.0324	0.2247	0.3374	0	0.2719	0.2403	0.2899	0.2642	0.1638	0.1012	0.0339	0.1623	0.1701	0.1196	0.0994	0.3059	0.0812	0.1063	0.1931	0.102	0.319	0	0.0561	0.2839	0.0844	0.1212	0.0602	0.0952	0.1673	0.2906	0.0641	0	0.1343	0.1516	0.2255	0.1536	0.0466	0.1423	0.1952	0.3722	0.3522	0.1278	0.2338	0.1737	0.2193	0.0627
ERVMER61-1	0	0	0	0	0	0	0	0	0	0	0	0	0	0	0	0	0	0	0	0.0121	0.0013	0	0	0	0	0	0	0	0	0	0	0	0	0	0	0	0	0	0	0	0	0	0	0	0	0	0	0	0
AC026336.2	0	0	0	0	0	0	0	0	0	0	0	0	0	0	0	0	0	0	0	0	0.1214	0	0	0	0	0	0	0	0	0	0	0	0	0	0	0	0	0	0	0	0	0	0	0	0	0	0	0	0
LINC00654	0.7026	1.3537	0.5635	1.0829	0.7882	1.0486	0.9441	0.6685	0.5607	0.6935	0.9462	0.8504	0.42	0.4337	0.7827	0.5964	0.5807	0.3589	0.588	0.9802	0.3031	0.6105	0.5991	0.6406	0.4873	0.2853	0.8494	0.169	0.3782	0.4261	0.572	0.6775	0.4978	0.4802	0.1308	0.2638	0.8484	0.6193	0.6252	0.5071	0.9986	0.7373	0.7664	0.6721	0.6871	0.4746	0.7353	0.6028	0.8268
AC012508.2	0.061	0	0.0112	0.0825	0	0	0.0631	0.2403	0.0831	0	0	0	0.0133	0.0613	0.0367	0.0224	0	0	0.0166	0	0	0	0.0604	0.021	0	0	0	0.0386	0	0	0.0202	0	0	0	0.0035	0.0229	0	0	0	0	0	0.0272	0	0	0	0	0.0022	0.0213	0
AL121759.1	0	0	0	0	0	0.008	0	0.0394	0	0	0	0	0	0	0	0	0.0163	0	0	0	0	0	0	0	0	0	0	0	0.0038	0	0	0	0	0	0	0	0	0	0	0	0.0266	0	0	0	0	0	0	0.007	0
CADM3-AS1	0.0252	0.1369	0.0064	0.0542	0.0134	0.0123	0.0214	0	0.0125	0	0.0157	0.0146	0.0541	0.0599	0.0663	0.056	0.064	0.0214	0.0321	0.0396	0.0379	0.0188	0.0341	0.085	0.0405	0.04	0.0714	0	0.0564	0.0924	0.0316	0.0878	0.0667	0.0163	0.094	0.1177	0.0407	0.0209	0.1367	0.0323	0.0144	0.0368	0.0064	0.0755	0.0114	0.067	0.0915	0.0608	0
GPC6-AS2	0	0	0	0	0	0	0	0	0	0	0	0	0	0	0	0	0	0	0	0	0	0	0	0	0	0	0	0	0	0	0	0	0	0	0	0	0	0	0	0	0	0	0	0	0	0	0	0	0
AC022486.1	0	0	0	0	0	0	0	0	0	0	0	0	0	0	0	0	0	0	0	0	0	0	0	0	0	0	0	0	0	0	0	0	0	0	0	0	0	0	0	0	0	0	0	0	0	0	0	0	0
AC103564.1	0.0266	0.0317	0	0.036	0.0774	0.0714	0.0413	0.0755	0.0714	0	0	0.127	0.0349	0	0	0.0586	0.0927	0	0	0	0	0	0	0.0549	0	0.029	0	0	0	0	0.1322	0	0	0	0	0	0	0	0	0	0	0.0356	0	0.136	0	0	0	0	0
AP005059.2	0	0	0	0	0.0689	0	0	0.0356	0.0307	0	0	0	0	0.0934	0	0.0285	0	0	0	0.1246	0	0.0029	0.0115	0	0.0104	0.0282	0	0.0065	0	0	0	0	0	0.0597	0	0.0282	0.0241	0	0	0.0403	0	0	0	0	0.0141	0	0.054	0.0271	0.0567
AC005037.1	0.6933	0.2782	0.8425	0.6003	1.1271	1.0695	0.9588	0.9042	0.7039	0.4548	0.6032	0.8475	0.9056	0.2807	1.3355	0.6081	0.4766	1.0894	0.7359	0.5421	0.2463	0.3365	0.6495	0.611	0.7769	0.8775	0.4178	0.5472	0.4122	0.3619	0.3301	1.2373	0.5015	1.5235	0.9459	0.2289	0.4928	0.477	0.7814	0.3842	0.1088	1.0289	0.8053	1.7108	0.6281	0.4309	0.3739	0.5669	0.7881
LINC00623	5.1488	4.4937	8.1771	9.9396	4.9879	7.5678	4.9319	4.853	13.119	6.5437	8.7481	11.7577	6.4201	1.9451	4.1235	1.4847	2.4707	2.4969	1.9692	1.1995	1.2079	1.8693	1.6305	3.022	1.4789	1.4149	1.3985	1.5251	1.7627	1.7042	2.4315	2.145	1.306	1.5345	0.6415	1.0878	2.2951	1.6623	2.8468	1.7996	1.9122	3.9764	3.0417	4.6137	1.694	2.0742	2.3729	1.4681	1.3767
AC002094.2	0	0	0	0	0	0	0	0.0378	0	0	0	0	0	0	0	0	0	0	0	0.0259	0	0	0.0793	0	0	0	0	0	0	0	0	0	0	0	0	0	0	0	0	0	0	0	0.0374	0	0	0	0	0	0
DIRC3	0.3932	0.3179	0.7504	0.5129	0.4452	0.3904	0.7676	0.4831	0.7482	0.4249	0.6307	0.6667	0.4464	0.2088	0.1576	0.4065	0.1253	0.0742	0.1015	0.1799	0.0346	0.2062	0.2278	0.1031	0.0803	0.2325	0.2006	0.1365	0.1016	0.1364	0.1549	0.2177	0.1324	0.1326	0.108	0.0234	0.355	0.1804	0.2355	0.2659	0.1714	0.1963	0.2849	0.1881	0.1643	0.1529	0.1464	0.1667	0.2698
XXYLT1-AS2	0.3536	0.2328	0.1539	0.3718	0.2601	0.1279	0.1553	0.135	0.4209	0.3647	0.8557	0.2647	0.05	0.3566	0.3309	0.0798	0.2382	0.2917	0.4284	0.0835	0.2835	0.1988	0.1368	0.2654	0.1264	0.2928	0.0792	0.1486	0.0617	0.1437	0.182	0.1614	0.341	0.2848	0.1016	0.0521	0.3556	0.2713	0.2557	0.3308	0.1202	0.2222	0.1735	0.2922	0.2333	0.4175	0.2928	0.2509	0.3142
AL008638.2	0	0	0	0	0	0	0	0	0	0	0	0	0	0	0	0	0	0	0	0	0	0.0129	0	0	0	0	0	0	0	0	0	0	0	0	0	0	0	0	0	0	0	0	0	0	0	0	0	0	0
AP001783.1	0	0	0	0	0	0	0	0	0	0	0	0	0	0.1572	0	0	0	0	0	0	0	0	0	0	0	0.0671	0.0319	0	0	0.0159	0	0	0	0	0.1999	0	0	0	0	0	0	0	0.0862	0	0	0	0	0	0
AL512288.1	0.0558	0.0927	0.0064	0.1039	0.1839	0.0866	0.0393	0.292	0.1465	0.1807	0.1036	0.126	0.085	0.208	0.071	0.0896	0.1727	0.0647	0.056	0.0154	0	0.216	0.0736	0.0864	0.0797	0.0222	0.0092	0.0257	0.2547	0.054	0.0278	0.073	0.006	0.0383	0.0221	0.0483	0.0209	0.0301	0.0908	0	0.0686	0	0.0427	0.0673	0.0908	0.0875	0.0715	0.0405	0.1518
AC004054.1	0	0	0	0	0	0	0	0	0	0	0	0	0	0	0	0	0	0	0	0	0	0	0	0	0	0	0	0	0	0	0	0	0	0	0	0	0	0	0	0	0	0	0	0	0	0	0	0	0
LINC00159	0	0	0.0324	0.0354	0.038	0.0565	0	0.1246	0.0645	0.1551	0.143	0.0449	0	0	0	0.0285	0.0292	0.0279	0.0077	0.0254	0	0	0	0	0	0.0419	0	0	0	0.0176	0.0104	0	0	0.025	0	0.0153	0.0581	0.0068	0.1041	0.0011	0.1215	0.0154	0.0117	0	0	0.0423	0.0491	0.0022	0.0268
AL139020.1	2.1646	1.947	1.9636	0.4925	2.1885	1.7296	0.0847	1.0665	2.2033	0.7835	1.8908	0.626	0.1623	1.226	1.7415	0.1824	0.7011	0.9219	0.7505	0.6485	0.2353	0.3305	1.7083	2.7868	0.3277	1.4296	0.1844	1.2243	0.3946	0.2208	0.1884	4.3871	2.0426	1.0777	0.0054	0.3272	0.9605	0.2685	0.7135	0.76	0.2558	0.4723	0.5316	3.2869	0.6328	0.9414	2.5831	1.8517	0.3234
AC105389.2	0	0	0	0	0	0	0	0	0	0	0	0	0	0	0	0	0	0	0	0	0	0	0	0	0	0	0	0	0	0	0	0	0	0	0	0	0	0	0	0	0	0	0	0	0	0	0	0	0
LINC01311	1.3668	1.1431	1.2772	0.701	0.5267	0.6949	0.4613	0.4974	1.0353	1.0043	0.8562	0.4632	0.9027	0.8159	0.5997	0.5834	0.4998	0.5615	0.6536	0.4444	0.4924	0.5045	0.6929	0.8256	0.8123	0.6688	0.7558	0.6545	0.4598	0.6705	0.5787	0.5585	0.7022	0.8145	0.3074	0.2238	0.6447	0.4844	1.0958	0.772	0.5893	1.0637	0.5536	1.1452	0.6386	0.6895	0.4337	0.7308	0.2377
AP001094.2	0.1229	0.2541	0.1884	0.3386	0.0752	0.0795	0.2264	0.2106	0.15	0.2413	0.0996	0.0411	0.0931	0.052	0.1167	0.1198	0.0901	0.0831	0.0405	0.0627	0.0133	0.0662	0.0576	0.0266	0.0507	0.0423	0.0134	0.0225	0.0661	0.0638	0.0514	0.1401	0.0604	0.134	0.077	0.0799	0.1175	0.0294	0.0986	0.1169	0.0455	0.0432	0.2106	0.2145	0.2646	0.077	0.1407	0.0271	0.0471
AC012636.1	0.7979	0.9206	1.4569	1.5877	0.5498	1.2525	0.6509	1.6564	1.9613	1.3433	1.3172	1.1686	0.633	0.1809	0.6382	0.2494	0.2029	0.3453	0.3742	0.193	0.0369	0.2807	0.155	0.4195	0.1477	0.1132	0.2499	0.1724	0.0782	0.1821	0.1178	0.2552	0.1593	0.3262	0.1192	0.1057	0.2983	0.1975	0.3971	0.2325	0.2036	0.4279	0.4385	0.5857	0.2228	0.4414	0.2493	0.1856	0.4578
AC145141.1	0	0	0	0	0	0	0	0	0	0	0	0	0	0	0	0	0	0	0	0	0	0	0	0	0	0	0	0	0	0	0	0	0	0	0	0	0	0	0	0	0	0	0	0	0	0	0	0	0
AC106744.1	0	0	0	0	0	0	0	0	0	0	0	0	0	0	0	0	0	0	0	0	0	0	0	0	0	0	0	0	0	0	0	0	0	0	0	0	0	0	0	0	0	0	0	0	0	0	0	0	0
AL035420.2	0	0	0	0	0	0	0	0	0	0	0	0	0	0	0	0	0	0	0.0254	0.0292	0.0251	0	0	0	0	0	0	0	0	0	0	0	0	0	0	0	0	0	0	0	0	0	0	0	0	0	0	0	0
AC099681.2	0	0	0	0.0373	0.0228	0.0739	0.0222	0	0	0.0241	0.0553	0	0	0	0	0	0	0.0624	0	0.0802	0	0	0.0273	0	0.0413	0.1198	0.0571	0	0.1824	0	0.0832	0.0595	0	0.0318	0.0868	0.0409	0	0	0.0411	0.013	0.032	0.0368	0	0.0704	0	0	0	0.0266	0.2144
NCKAP5-AS2	0.0447	0	0	0	0	0	0	0	0	0	0	0	0	0.1583	0	0	0.0661	0	0	0	0.1044	0	0.1548	0	0	0	0.0276	0	0.0228	0	0.0444	0	0	0.0435	0.0699	0	0.0451	0	0	0	0	0.0299	0.1848	0	0.031	0	0.0233	0.0468	0
CAMTA1-DT	0.4435	0.6411	0.3917	0.5815	0.3896	0.6309	0.7898	0.6607	0.2927	0.719	0.3952	1.2341	0.4301	1.1801	0.5438	0.6367	0.7703	0.4327	0.8049	2.6559	1.3895	0.5463	0.613	0.5121	1.29	0.8454	0.7777	0.3747	1.844	0.74	0.7259	0.669	0.8808	1.1572	0.7836	1.3711	0.7854	0.4651	1.0475	0.8407	0.9879	0.5577	0.6034	0.9152	0.6913	1.006	0.5201	1.4342	1.6752
LINC02653	0	0	0	0	0	0	0	0	0	0	0	0	0	0	0	0	0.0236	0	0	0	0	0	0	0	0	0	0	0	0	0	0	0	0	0	0	0	0	0.0074	0	0	0	0	0	0	0	0	0	0	0
BX005214.2	0	0	0	0	0	0	0	0	0	0	0	0	0	0	0	0	0	0	0	0	0	0	0	0	0	0	0	0	0	0	0	0	0	0	0	0	0	0	0	0	0	0	0	0	0	0	0	0	0
LINC02647	0	0	0	0	0	0	0	0	0	0	0	0	0	0	0	0	0	0	0	0	0	0	0	0	0	0	0	0	0	0	0	0	0	0	0	0	0	0	0	0	0	0	0	0	0	0	0	0	0
LINC01526	0.0576	0	0.0802	0	0	0	0	0	0	0.0826	0	0	0	0	0	0	0	0	0.0171	0.0064	0.0772	0	0	0	0	0	0.1194	0	0.0883	0.0319	0	0	0	0	0.2703	0.0647	0	0.0327	0	0.0578	0	0	0.0806	0	0	0	0	0.0096	0.035
AC020980.1	0	0	0	0	0	0	0	0	0	0	0	0	0	0	0	0	0	0	0	0	0	0	0	0	0	0	0	0	0	0	0	0	0	0	0	0	0	0	0	0	0	0	0	0	0	0	0	0	0
LINC00392	0	0	0	0	0	0	0	0	0	0	0	0	0	0	0	0	0	0	0	0	0	0	0	0	0	0	0	0	0	0	0	0	0	0	0	0	0	0	0	0	0	0	0	0	0	0	0	0	0
LINC01323	0	0	0	0	0	0	0	0	0	0	0	0	0	0	0	0	0	0	0	0	0	0	0	0	0	0	0	0	0	0	0	0	0	0	0	0	0	0	0	0	0	0	0	0	0	0	0	0	0
AC051649.1	2.9976	3.1864	8.8523	8.1487	8.6134	7.4442	8.6109	5.9042	7.3346	7.5505	9.4395	6.888	9.6226	8.585	14.359	8.4363	12.2869	8.2584	7.2945	8.3143	6.402	9.7233	5.054	4.9736	4.1595	9.1192	3.7873	4.6786	8.3015	5.3326	3.9843	3.4499	8.612	7.6685	6.1073	16.5442	5.5247	16.0035	5.6259	6.9555	18.6017	5.4238	10.2801	8.7701	10.3224	2.4711	5.7631	8.0338	8.6166
STIM2-AS1	0.5678	0.2726	0.3691	0.2471	0.5734	0.4533	1.0096	0.6279	0.8073	0.6288	0.2192	0.5831	0.64	0.5646	0.1156	0.3672	0.3838	0.6405	0.4965	0.2456	0.6784	0.6582	0.2538	0.595	1.3093	0.5583	0.2505	0.5482	1.0323	0.4517	0.351	0.7959	0.878	0.9532	0.4397	1.1437	0.6332	0.5192	0.6013	0.3226	0.5173	0.27	0.6834	1.203	0.8774	0.6785	0.3852	0.4064	1.4231
AC008877.1	0	0	0	0	0	0	0	0	0	0	0	0	0	0	0	0	0	0	0	0	0	0	0	0	0	0	0	0	0	0	0	0	0	0	0	0	0	0	0	0	0	0	0	0	0	0	0	0	0
AP000844.1	0	0	0	0	0	0	0.0805	0.0085	0	0	0.038	0	0	0	0	0	0	0.1184	0	0	0	0	0.0514	0	0	0	0	0	0	0	0	0	0	0	0	0	0	0	0	0	0	0	0	0	0	0	0	0	0
AL359682.1	0	0	0	0	0	0	0	0	0	0	0	0	0	0	0	0	0	0	0	0	0	0	0	0	0	0	0	0	0	0	0	0	0	0	0	0	0	0	0	0	0	0	0	0	0	0	0	0	0
AC008897.2	0	0.0095	0.1475	0.0384	0.2775	0.1523	0.0758	0.1573	0.1628	0.1472	0.0616	0	0.1279	0.0856	0.1026	0.0938	0.0973	0.359	0.059	0.8334	0.128	0.1405	0.1066	0.0293	0.2281	0.2017	0	0.1741	0.4555	0.124	0.0629	0.0502	0.0778	0.0618	0.1042	0.1264	0.2581	0.059	0.1452	0.1412	0.1056	0.2387	0.134	0.1117	0.1751	0.0034	0.0814	0.3709	0.4214
AL160408.3	0.0084	0	0.0292	0.0057	0.0122	0	0	0	0	0.0241	0.0059	0	0.033	0.0253	0.0455	0.0046	0	0	0	0.0082	0.0346	0.0086	0	0.0087	0.0082	0.0046	0.0174	0	0	0	0.0167	0	0.0218	0.022	0.0069	0.0236	0	0	0.0375	0	0.0148	0.0112	0.0352	0.0128	0.0411	0.016	0	0.0044	0.0204
AC093689.1	0	0	0	0	0	0	0	0	0	0	0	0	0	0	0	0	0	0	0	0	0	0	0	0	0.0374	0	0	0	0	0	0	0	0	0	0	0	0	0	0	0	0	0	0	0	0	0	0	0.0288	0
AL672310.1	0	0	0	0	0	0	0	0	0	0	0	0	0	0	0	0	0	0	0	0	0	0	0	0	0	0	0	0	0	0	0	0	0	0	0	0	0	0	0	0	0	0.0601	0	0	0	0	0	0	0.0793
AL162457.1	1.0941	0.2359	0.1772	0.4689	0.0871	0.1364	0.1509	0.1536	0.3185	0.1679	0.3854	0.4669	0.4351	0.0301	0	0.1353	0.935	0.0952	0.321	0.2778	0.1078	0.046	0.2594	0.0809	0.1176	0.2197	0.089	0.039	0.1144	0.0118	0.154	0.1055	0.1304	0.0345	0.1562	0.0938	0.1899	0.0955	0.0753	0.3799	0.1312	0.4186	0.1472	0.2549	0.1552	0.1086	0.1	0.3809	0.1061
AC019349.1	0	0	0	0.0948	0	0	0	0	0	0	0	0	0	0.061	0.1317	0.0927	0	0	0.131	0	0.06	0.1047	0.0377	0.0866	0.0305	0	0.0926	0.0361	0	0.0199	0	0.0419	0.1775	0.0721	0.2246	0.0011	0	0.0286	0.0469	0	0.021	0.05	0	0.0863	0.0847	0.187	0.037	0.0049	0
AC007907.1	0	0	0	0	0	0	0	0	0	0	0	0	0	0	0	0	0	0	0	0	0	0	0	0	0	0	0	0	0	0	0	0	0	0	0	0	0	0	0	0	0	0	0	0	0	0	0	0	0
LINC01476	0	0	0	0	0	0	0	0	0	0	0	0	0	0	0	0	0	0	0	0	0	0	0	0	0	0	0	0	0	0	0	0	0	0	0	0.0345	0	0	0	0	0	0	0	0	0	0	0	0	0
AL162408.1	0.1207	0.033	0.323	0.2258	0.5413	0	0.2731	0.2287	1.0022	0.0615	0.0506	0	0.1701	0.5909	1.8968	0.1784	0.2251	0.4921	0.3032	0.2284	0.318	0.1062	0.3213	0.2794	0.2739	0.1668	0	0.4628	0.2475	0.0424	0.0978	0.6667	0.1051	0.2632	0.812	0.1402	0.1483	0.3292	0.427	0	0	0.0462	0.6306	0.7532	0.2968	0.2813	0.1992	0.3895	0.0976
MACROD2-AS1	0	0	0	0	0	0	0	0	0	0	0	0	0	0	0	0	0	0	0	0	0	0	0	0	0	0	0	0	0	0	0	0	0	0	0	0	0	0	0	0	0	0	0	0	0	0	0	0	0
AL139008.2	0	0	0	0	0	0	0	0	0	0	0	0	0	0	0	0	0	0	0	0	0	0	0	0	0	0	0	0	0	0	0	0	0	0	0	0	0	0	0	0	0	0	0	0	0	0	0	0	0
AL445489.1	0	0	0	0	0	0	0	0	0	0	0	0	0	0	0	0	0	0	0	0	0	0	0	0	0	0	0	0	0	0	0	0	0	0	0	0	0	0	0	0	0	0.0277	0.007	0	0	0	0	0	0
AC084866.2	0	0	0	0	0	0	0	0	0	0	0	0	0	0	0	0	0	0	0	0	0	0	0	0	0	0	0	0	0	0	0	0	0	0	0	0	0	0	0	0	0	0	0	0	0	0	0	0	0
LINC02197	0	0	0	0.0115	0	0	0	0	0	0	0	0	0	0	0	0	0	0	0	0	0	0	0	0	0	0.0003	0	0	0	0	0	0	0	0	0	0	0.0055	0	0	0	0	0	0	0	0	0	0	0	0
BSN-AS1	0	0	0	0.105	0	0	0	0.092	0	0	0	0	0	0.0835	0	0	0	0	0	0	0	0	0	0	0	0	0	0	0	0	0	0	0	0	0	0	0	0	0	0	0	0	0	0.0501	0	0	0	0	0.0537
LINC00529	0	0	0	0	0	0	0	0	0	0	0	0	0	0	0	0	0	0	0	0	0	0.0509	0	0	0	0	0	0	0	0	0	0	0	0	0	0	0	0	0	0	0	0	0	0	0	0	0	0	0
AC130324.1	0.3693	0.7447	0.8781	1.1189	0.3439	0.6806	0.2616	0.5729	0.9828	0.5405	0.6804	0.834	1.123	0.1109	0.5155	0.1437	0.1321	0.3894	0.094	0.1223	0.0371	0.1485	0.1093	0.1904	0.1603	0.2819	0.0896	0.1543	0.0553	0.0892	0.1565	0.3741	0.0451	0.1592	0.1889	0.0405	0.192	0.1431	0.3953	0.1368	0.0853	0.407	0.2817	0.2173	0.1084	0.0819	0.1509	0.1122	0.2192
AL161909.2	0	0	0	0	0	0.0667	0	0.088	0	0	0	0	0	0	0	0	0	0	0	0	0	0	0	0.0296	0	0	0	0.0313	0	0	0.0393	0	0.0132	0.0837	0.011	0.0037	0	0	0	0	0	0	0	0	0	0.0505	0	0	0
LINC00347	0	0	0	0	0	0	0.0535	0	0	0	0	0	0	0	0	0	0	0	0	0	0	0	0	0	0	0	0	0	0	0	0	0	0	0	0	0	0	0	0	0	0	0	0	0	0	0	0	0	0
AC023590.1	0.5948	0.6275	0.8511	1.2367	0.6091	0.7958	0.2099	0.613	0.7802	0.6151	0.8988	0.5777	0.9553	1.8656	1.4574	0.994	0.7999	0.7447	0.5871	0.196	0.428	0.5371	0.8462	0.8851	0.7974	0.7952	0.5231	1.6288	0.3723	0.449	0.5837	0.6648	1.2302	1.0137	0.0609	0.3226	1.6484	0.6938	2.6406	0.7565	0.3135	1.1021	1.8335	1.2792	0.9342	1.3836	0.8777	1.1711	1.6899
NFIA-AS2	0	0.0015	0	0	0.0143	0	0	0	0.0062	0	0.0099	0	0	0	0	0	0	0	0	0	0	0.0083	0	0	0	0	0	0	0	0	0	0	0.0169	0	0	0	0.0082	0.0092	0	0	0	0	0	0	0	0	0.0169	0	0
AC009269.4	0	0	0	0	0	0	0	0	0	0	0.029	0	0	0	0	0	0.0311	0	0	0	0	0	0	0	0.0247	0	0	0	0	0	0	0.043	0	0.0925	0.0429	0.0446	0.043	0	0.0591	0.0199	0	0	0	0.0058	0.0039	0	0.1097	0.0415	0
LINC02562	0	0.0691	0.0202	0.2773	0.1896	0	0.1124	0	0	0	0	0.0461	0	0	0	0	0	0	0	0	0	0	0	0	0	0.0158	0	0	0	0	0	0.0157	0	0	0.0157	0	0	0	0.0432	0.0146	0	0.0387	0.04	0	0	0	0.062	0.0152	0.0353
AF127577.3	0	0	0	0	0	0	0	0	0	0	0	0	0	0	0	0	0	0	0	0	0	0	0	0	0	0	0	0	0	0	0	0	0	0	0	0	0	0	0	0	0	0	0	0	0	0	0	0	0
STK4-AS1	0.0434	0.0616	0.0242	0.0505	0.1997	0.0097	0.0366	0.083	0.0297	0.0312	0.0425	0	0.0759	0	0.0262	0.008	0.0337	0.0137	0.0563	0.1315	0.0299	0.0265	0.0287	0.0374	0.0613	0.1216	0.121	0.0251	0.0005	0.0729	0	0.0059	0.0752	0.125	0.182	0.0365	0.0318	0.1056	0.0485	0.0291	0.017	0.0518	0.101	0.0659	0.0382	0.0538	0.0755	0.0228	0.0994
AL592402.1	0	0	0	0	0.0495	0	0	0.0058	0	0	0	0	0	0	0	0.0809	0	0	0	0	0	0	0	0	0	0.0371	0	0	0	0	0	0	0	0.0314	0	0	0.0577	0	0.0507	0	0	0	0	0	0	0	0	0	0
PTCSC3	0	0	0	0	0	0	0	0	0	0	0	0	0	0	0	0	0	0	0	0	0	0	0	0	0	0	0	0	0	0	0	0	0	0	0	0	0	0	0	0	0	0	0	0	0	0	0	0	0
AL353780.1	0	0	0	0	0	0	0	0	0.0654	0	0	0	0	0	0	0	0	0	0	0	0	0	0	0	0	0	0	0	0	0	0	0	0.0668	0	0	0	0	0	0	0	0	0	0	0	0	0	0	0	0
AL162725.2	0	0	0	0	0	0	0	0	0	0	0	0	0	0	0	0	0	0	0	0	0	0	0	0	0	0	0	0	0	0	0	0	0	0	0	0	0	0	0	0	0	0	0	0	0	0	0	0	0
AL355490.2	0.331	0.299	0.5207	0.1921	0.15	0.2791	0.2401	0.2223	0.1	0.1716	0.1239	0.2007	0.7957	0.2737	0.5425	0.1727	0.2972	0.0289	0.0388	0.3325	0.2007	0.3016	0.3681	0.1311	0.4361	0.2015	0.2697	0.3008	0.4623	0.3999	0.2228	0.1349	0.4379	0.3292	0	0.0842	0.3508	0.1885	0.1898	0.3668	0.3246	0.4102	0.5102	0.4735	0.2175	0.0924	0.1744	0.1067	0.2326
AC063947.1	0	0	0	0	0	0	0	0	0	0	0	0	0	0	0	0	0	0	0	0	0	0	0	0	0	0	0	0	0	0	0	0	0	0	0	0	0	0	0	0	0	0	0	0	0	0	0	0	0
AL031709.1	1.7473	1.053	2.8844	2.1478	2.6916	2.3461	2.7148	5.1133	3.0087	2.5803	2.6244	2.3197	2.9588	0.6379	1.9577	0.5003	0.8579	0.9469	0.7732	0.6838	0.5862	0.6075	0.5065	1.6763	0.8165	0.672	0.763	0.4499	0.6436	0.4222	0.6864	0.8501	1.2213	1.6478	0.7491	1.3707	0.4335	1.3842	1.0444	0.3908	0.4846	0.5789	0.857	1.4594	0.4081	0.4873	0.7712	0.6699	1.4487
ZNF503-AS1	0.0229	0.0096	0.0341	0.0163	0.0159	0.0061	0.0026	0.0518	0.0161	0.0878	0.0577	0.0145	0	0.0149	0.0057	0.0056	0.0078	0.0257	0.0438	0.0198	0.0094	0.0281	0.0921	0.0047	0.009	0.0163	0.0415	0.0079	0.0526	0.0124	0.0091	0.0073	0.0099	0.0358	0.0691	0.0103	0.0305	0.0104	0.0283	0.0312	0.0261	0.0122	0.0015	0.0149	0.062	0.009	0.0092	0.024	0.0934
AC068308.1	0	0	0	0	0	0	0	0	0	0	0	0	0	0	0	0	0	0	0	0	0	0	0	0	0	0	0	0	0	0	0	0	0	0	0	0	0	0	0.0224	0	0	0	0	0	0	0	0	0	0
AC010173.1	0.2002	0.5996	0.2449	0.1346	0.3168	0.1676	0.3653	0.5515	0.3118	0.7136	0.4619	0.3181	0.1628	0.9518	0.3845	0.5025	0.5761	0.371	1.0213	0.7346	0.6236	0.2563	0.7096	0.4818	0.7438	1.2856	0.8322	0.615	1.5633	0.3529	0.7859	0.2456	0.4741	0.8015	0.7062	0.3544	0.4594	0.7323	0.4752	0.5493	1.0075	0.1997	0.8432	0.0984	0.5918	0.3507	0.6699	0.9821	2.5786
AF131215.3	0.1277	0	0.3878	0.7005	0.142	0.4072	0.124	0.3342	0.9429	0.6525	0.2556	0.1158	0.26	0	0.3751	0.0052	0.1621	0.1663	0.0761	0	0.0234	0	0.0563	0.1034	0	0.1605	0	0.0552	0.0479	0	0.0081	0.1008	0.0207	0.0572	0.054	0	0.0473	0.0553	0.1274	0.163	0.0549	0.1662	0.1754	0.3528	0.0291	0.119	0.1259	0.0827	0.057
ADAMTS9-AS1	0	0	0	0	0	0	0	0	0	0	0	0	0	0	0	0	0	0	0	0	0	0	0	0	0	0	0	0	0	0	0	0	0	0	0	0	0	0	0	0	0	0	0	0	0	0	0	0	0
LINC02245	0.5085	0.2252	1.0393	0.4139	0.509	0.3182	0.421	0.2129	1.0654	0.3613	0.7453	0.3765	0.2369	0.1203	0.4349	0.0281	0.0468	0.2317	0.0893	0.0645	0.0598	0.0785	0.236	0.2954	0.0759	0.1361	0.0954	0.1877	0.1133	0.0656	0.0899	0.5442	0.181	0.177	0.0139	0.2066	0.2317	0.058	0.2306	0.0947	0.0779	0.1093	0.093	1.0537	0.0505	0.1377	0.4603	0.2288	0.0725
AP000439.2	0	0	0	0	0	0	0	0	0	0	0	0	0	0	0	0	0	0	0	0	0	0	0	0	0	0	0.0131	0	0	0	0.025	0	0	0	0	0	0	0	0	0	0	0	0	0	0	0	0	0	0
LINC01700	0	0	0	0.0253	0.0105	0	0	0	0	0	0	0.0298	0.0239	0	0	0.004	0	0	0.0067	0	0	0.0096	0	0	0	0	0	0	0.0104	0.0186	0	0.0406	0	0	0	0	0	0	0	0.0282	0	0	0.0111	0	0	0	0	0	0.0228
CACNA1C-AS4	0	0	0	0	0	0	0	0	0	0	0	0	0	0	0	0	0	0	0	0	0	0	0	0	0	0	0	0	0	0	0	0	0	0	0	0	0	0	0	0	0	0	0	0	0	0	0	0	0
AL158154.3	0	0	0	0	0	0	0	0	0	0	0	0	0	0.0136	0	0	0.0078	0	0	0.0066	0	0	0.0067	0	0	0	0	0	0	0	0	0	0	0	0	0	0	0.0077	0.0101	0	0	0	0	0	0	0	0	0	0
DDR1-DT	0	0	0	0	0	0	0	0.0053	0	0	0	0	0	0	0.0135	0	0	0.0096	0	0	0	0	0	0	0	0.0163	0	0.0065	0	0	0	0	0	0	0	0	0	0	0	0	0	0	0	0	0	0	0	0	0.0091
U52111.1	0.0114	0	0	0	0	0.0312	0.0197	0.0226	0	0	0	0	0.0059	0.0138	0	0.0303	0.0465	0.0745	0.0318	0	0.0426	0.0329	0.001	0	0	0	0.0584	0.012	0	0.0409	0.0176	0.0012	0	0.0044	0	0.0054	0.0093	0.0525	0	0.0295	0.027	0	0	0.0234	0.0342	0.0147	0.0191	0	0.0102
AC104806.2	0.2647	0.184	0.7278	0.6606	0.4639	0.6614	0.6706	1.0423	0.5575	0.6737	0.2353	0.6485	0.3966	0.0701	0.3009	0.0456	0.2055	0.2232	0.0881	0.0432	0.0492	0.0657	0.1454	0.1826	0.0912	0.1016	0.0929	0.1619	0.0871	0.0882	0.0952	0.1635	0.1085	0.4579	0.2119	0.041	0.1526	0.1456	0.0925	0.1866	0.0633	0.1351	0.2771	0.4329	0.1572	0.1108	0.1613	0.1577	0.2575
AC009053.3	0.1203	0.1205	0.0881	0.1198	0.158	0.0664	0.1564	0.0897	0.0517	0.2089	0.119	0.1849	0.0546	0.2804	0.1307	0.3152	0.2186	0.3015	0.1425	1.0103	0.4211	0.1377	0.3133	0.2478	0.3367	0.3962	0.1557	0.2089	0.3949	0.2381	0.1257	0.1578	0.4136	0.3645	0.4625	0.7039	0.2132	0.2586	0.396	0.1943	0.2868	0.0592	0.2126	0.1777	0.1256	0.0749	0.1401	0.2066	0.2001
AP000432.1	0	0	0	0	0	0	0	0.0514	0	0	0	0	0	0	0	0	0	0	0	0	0	0	0	0.0299	0	0	0	0	0	0	0	0.0314	0	0.0735	0	0	0	0	0	0	0	0	0	0	0	0	0	0	0
LINC00158	0.1068	0.0116	0.0715	0.0956	0.1525	0.099	0.0492	0.0746	0.1737	0.0636	0.0303	0.0001	0.0709	0.3453	0.264	0.0163	0.0745	0.0372	0.133	0.0468	0.1116	0.0538	0.1284	0.091	0.1418	0.12	0.1451	0.1543	0.0577	0.1071	0.134	0.2414	0.127	0.0977	0.0399	0.0544	0.2371	0.1331	0.1018	0.0774	0.0263	0.0947	0.0812	0.1603	0.199	0.1884	0.0916	0.1315	0.0928
AC004706.1	1.8666	1.6108	2.6033	2.9413	1.2129	2.6468	0.8752	0.7141	2.429	3.1836	2.0016	1.2939	0.4282	0.0342	0.4031	0.0294	0.4924	0.247	0.037	0.1776	0.3877	0.1634	0.3973	0.2333	0.1259	0.3457	0.2796	0.3618	0.1033	0.1064	0.0872	0.2051	0.1237	0.1489	0.1599	0.0783	0.3232	0.0802	0.2791	0.2558	0.147	0.2346	0.7993	0.847	0.0862	0.6362	0.4962	0.1962	0.2779
AC107079.1	0	0	0	0	0	0	0	0	0.0914	0	0.0328	0	0	0	0	0	0	0.0193	0	0	0	0	0	0	0.0438	0	0	0	0	0	0	0	0.0464	0	0	0	0	0	0	0	0	0	0.0088	0	0	0	0	0	0
AF279873.4	0	0	0	0	0	0	0	0	0	0	0	0	0	0	0	0	0	0	0	0	0	0	0	0	0	0	0	0	0	0	0	0	0	0	0	0	0	0	0	0	0	0	0	0	0	0	0	0	0
LINC02813	0	0	0	0	0	0	0.1538	0	0.0718	0	0.0358	0	0.0926	0	0	0	0	0	0	0	0	0	0	0	0	0	0.0367	0	0	0	0	0	0	0	0	0	0	0	0	0	0	0	0	0.0289	0	0	0	0	0.2343
AP002754.1	0	0	0	0	0	0	0	0	0	0	0	0	0	0	0	0	0	0	0	0	0	0	0	0	0	0	0	0	0	0	0	0	0	0	0	0	0	0	0	0	0	0	0	0	0	0	0	0	0
LINC02876	0	0	0	0	0	0	0	0	0	0	0	0	0	0	0	0	0	0	0	0	0	0	0	0	0	0	0	0	0	0	0	0	0	0	0	0	0	0	0	0	0	0	0	0	0	0	0	0	0
AC009133.1	0.3332	0.2807	0.3389	0.3561	0.1043	0.2708	0.5123	0.1279	0.5665	0.3428	0.4431	0.3237	0.4074	0.0875	0.3424	0.1691	0.0791	0.1827	0.1365	0.1677	0.153	0.1275	0.1163	0.0958	0.0926	0.1753	0.149	0.098	0.1017	0.1175	0.112	0.2141	0.1675	0.1644	0.0968	0.1768	0.1242	0.1118	0.1616	0.151	0.2989	0.1186	0.2343	0.262	0.2147	0.159	0.2063	0.136	0.1563
HORMAD2-AS1	0.0833	0.0124	0.0569	0.0415	0.0302	0	0	0.0295	0.0339	0.0299	0.0457	0.0352	0	0.0209	0.1377	0	0.0241	0.0535	0.0653	0	0	0	0.0309	0.0486	0.0102	0	0	0.008	0	0	0.031	0.0364	0.0648	0.0334	0.0185	0	0.021	0.059	0.078	0	0	0	0.0291	0.1217	0.0068	0.106	0.0486	0.0654	0.0252
EXTL3-AS1	0.268	0.1758	0.1915	0.3364	0.1002	0.2024	0.1514	0.1295	0.2659	0.1392	0.1419	0.2077	0.199	0.337	0.1904	0.1741	0.1753	0.1515	0.1814	0.1726	0.1692	0.2263	0.1847	0.149	0.1019	0.0421	0.2199	0.409	0.1203	0.1194	0.1181	0.1837	0.1482	0.2282	0.0538	0.1689	0.1583	0.1037	0.126	0.2066	0.1895	0.1775	0.1678	0.2843	0.1439	0.2402	0.1355	0.2061	0.3576
AC114296.1	0.0473	0.0473	0.0553	0.0403	0	0.1086	0.0616	0.1187	0	0.139	0.0599	0	0.2224	0.0172	0	0.014	0.0461	0	0.2011	0.0389	0.1605	0.0094	0.1556	0.0151	0.124	0	0.1597	0.0442	0.2278	0	0.0438	0.1287	0.0412	0.1372	0.1942	0.1231	0.511	0.178	0.0331	0.0526	0	0.3757	0.0556	0.0258	0.1502	0.1414	0.1754	0.1746	0.0483
AC026462.3	0	0	0	0	0	0	0	0	0	0	0	0	0	0	0	0	0	0	0	0	0	0	0	0	0	0	0	0	0	0	0	0	0	0	0	0	0	0	0	0	0	0	0	0	0	0	0	0	0
AC026719.1	0	0	0	0	0	0	0	0	0	0	0	0	0	0	0	0	0	0	0	0	0.0227	0	0	0	0	0	0	0	0	0	0	0	0	0	0	0	0	0	0	0	0	0	0	0	0	0	0	0	0
AC117373.1	0	0	0	0	0	0	0	0	0	0	0	0	0	0	0	0	0	0	0	0	0	0	0	0	0	0	0	0	0	0	0	0	0	0	0	0	0	0	0	0	0	0	0	0	0	0	0	0	0
LINC02673	0.0847	0.0128	0	0.058	0	0.0575	0	0.0608	0	0	0.0314	0	0.0506	0	0	0.0472	0	0	0	0.0416	0	0	0	0	0	0	0.0222	0.0137	0	0	0	0	0	0	0	0	0	0	0	0	0	0.0538	0.0515	0.0274	0	0	0	0.0832	0.039
AL358394.1	0	0	0	0	0.0814	0	0	0	0	0	0.082	0	0	0.0562	0	0.0616	0.065	0.0191	0	0.1629	0.0378	0.0014	0	0.0568	0	0	0.058	0	0	0.1385	0.2478	0.1089	0.0581	0	0.1196	0	0.1624	0.0613	0	0.0562	0.0354	0	0.0204	0.0714	0	0.0996	0.1399	0.0196	0
LINC02869	0	0	0	0	0	0	0	0	0	0	0	0	0	0	0	0	0	0	0	0	0.0308	0	0	0	0	0	0.0619	0	0.0305	0	0	0	0	0	0	0	0.0301	0	0	0	0	0	0	0	0	0	0.0155	0	0
AL590226.1	0.3764	0.4084	0.2245	0.2908	0.4685	0.5687	0	0.4968	0.1738	0.3857	0.4719	0.0611	0.5628	0	0.6807	0.2957	0.3244	0.274	1.0663	0.6172	0.3602	0.3302	0.6334	0.5938	0.3927	0.1463	0.553	0.7002	0.4397	0.0734	0.3981	0.0993	0.251	0.3297	0.2966	0.2413	0.217	0.244	0.726	0.8693	0.1386	0.7911	0.2615	0.3416	0.2334	0.5566	0.3693	0.5052	0.2617
AL160271.2	0	0	0	0	0	0	0	0	0	0	0	0	0	0	0	0	0	0	0	0	0	0	0	0	0	0	0	0	0	0	0	0	0	0	0	0	0	0	0	0	0	0	0	0	0	0	0	0	0
AP001999.1	0	0	0	0	0	0	0	0	0	0	0	0	0	0	0	0	0	0	0	0	0.1984	0	0	0	0	0	0	0	0	0	0	0	0	0	0	0	0	0	0	0	0	0	0	0	0	0	0	0	0
AC099329.1	0.0282	0.0391	0.0359	0.0319	0	0	0.0281	0	0	0.0066	0	0.0429	0.0197	0.131	0.0504	0	0	0.0789	0.0038	0.1372	0.3163	0	0.0304	0.0168	0.0904	0	0	0.0555	0.0627	0.0085	0.1608	0.015	0	0.0223	0.0239	0.0031	0.0876	0.0484	0.0914	0.0998	0.0155	0	0.0859	0	0.0335	0.0605	0.0639	0.0787	0
UBE2R2-AS1	0.2456	0.0668	0.3493	0.1648	0.3346	0.3979	0.0987	0.016	0.6469	0.2696	0.2128	0.4088	0.4119	0.2517	0.125	0.1723	0	0.1369	0.0654	0.0866	0.0646	0.0782	0	0.3174	0.0613	0.0031	0.1298	0.1906	0.0833	0.031	0.0507	0.4019	0.065	0.1284	0	0.1056	0.1479	0.0707	0.0467	0.0629	0	0.0837	0.0399	0.1635	0.1461	0.0988	0.0675	0	0.2988
AC022784.5	0	0.0822	0.0295	0.1452	0.1538	0.081	0.0828	0	0.0802	0.0594	0.0849	0.1393	0.071	0.0099	0.1345	0.19	0	0.0485	0.2932	0.0413	0.0237	0.0925	0.0865	0.151	0.0218	0	0	0	0	0.0455	0.0292	0.0588	0	0.0996	0.0498	0.0258	0.0483	0.0773	0.0613	0.0219	0.0537	0.0307	0.0892	0.1174	0	0.0596	0.1521	0.0058	0.056
LINC01219	0.1543	0.004	0.5499	0.4461	0.3349	0.1111	0.0682	0.7498	0.4763	0.3121	0.3088	0.2726	0.711	0.7093	0.5027	0.2984	0.2024	0.1496	0.2392	0	0.0558	0.1552	0.1225	0.1208	0.2763	0.4525	0.1549	0.2343	0.1215	0.2026	0.1309	0.274	0.0708	0.2319	0.1848	0.12	0.1524	0.0544	0.1223	0.091	0.0085	0.1903	0.3599	0.5832	0.3156	0.0722	0.3862	0.14	0.2473
LINC00858	0	0	0.0099	0.0248	0.0378	0	0	0	0.0142	0.0298	0	0	0.0136	0	0	0	0	0.0134	0.0163	0.005	0	0	0	0	0	0	0	0	0	0.0051	0	0	0	0	0	0.0234	0	0	0.0387	0	0	0.0139	0	0	0	0	0	0	0
LINC01571	0	0	0	0	0	0	0	0	0	0	0	0	0	0	0	0	0	0	0	0	0	0	0	0	0	0	0	0	0	0	0	0	0	0	0	0	0	0	0	0	0	0	0	0	0	0	0	0	0
LNCOC1	0.0632	0.0416	0.0935	0.0142	0.017	0.062	0.0409	0.1119	0.0726	0.0206	0.0193	0	0.0189	0.0245	0.0285	0.0399	0.0275	0.0339	0.0192	0.0257	0.0326	0.0464	0.0391	0.0244	0.0235	0.0068	0.0161	0.0092	0.0322	0.0052	0.0466	0.0308	0.0824	0.046	0.0114	0.0379	0.0677	0.0478	0.0118	0.074	0.0124	0.0363	0.0184	0.0269	0.0131	0.0149	0.0329	0.0276	0.0289
MIR1302-2HG	0	0	0	0	0	0	0	0	0	0	0	0	0	0	0	0	0	0	0	0	0	0	0	0	0	0	0	0	0	0	0	0	0	0	0	0	0	0	0	0	0	0	0	0	0	0	0	0	0
AC073529.1	0.3106	0.6518	1.1165	0.9526	1.195	0.5776	0.6147	1.0964	0.3199	1.0407	0.886	0.7479	1.6508	0.3486	0.9709	0.6802	1.1588	0.7192	0.8485	0.4697	0.609	0.9345	0.978	0.9386	0.9529	0.8984	1.5277	0.3715	0.8047	0.6567	0.8842	1.6349	0.6511	0.9677	0.6152	0.8124	0.9972	1.06	1.4572	1.0255	0.5044	1.1586	1.0635	0.8033	0.6829	0.9159	1.3803	0.7666	1.5806
IDH1-AS1	0.0229	0.1635	0	0	0.0665	0.0573	0	0.0648	0	0.0656	0	0	0.1795	0.0459	0	0.1006	0.1326	0.2351	0.1432	0.0521	0.0943	0.0637	0.0905	0.1904	0	0.0498	0.1895	0.1987	0.1169	0.0905	0.1361	0.0743	0.2125	0.1314	0.0349	0	0.0461	0	0.1362	0.0909	0.0608	0.0611	0.064	0.1167	0.0465	0.0451	0.1188	0.2144	0.049
GRM7-AS2	0	0	0	0	0	0	0	0	0	0	0	0	0	0	0	0	0	0	0	0	0	0	0	0	0	0	0	0	0	0	0	0	0	0	0	0	0	0	0	0	0	0	0	0	0	0	0	0	0
AC012368.2	0.1886	0.5055	0.6564	0.7433	0.4697	0.6827	3.7954	4.0608	1.2121	0.6109	0.5277	0.9101	0.7559	1.6994	1.5764	0.4679	1.6196	1.9032	0.7843	2.0986	2.0353	1.9037	2.4826	0.2423	0.5853	1.3598	1.8738	3.3671	0.1895	1.8828	1.007	1.8976	1.5451	0.9886	0.9378	2.2266	0.2268	1.0638	1.0557	1.5454	0.4099	0.1993	0.8438	0.4428	0.9845	0.7636	0.3114	0.977	2.1748
AC024896.1	0.0512	0.1019	0.0599	0.1271	0	0.1063	0.2005	0.2891	0.1199	0.1095	0.0516	0.0747	0.1381	0.0295	0.1272	0.0116	0.0689	0.0528	0.0736	0.0454	0.0484	0.0127	0.0523	0.0303	0.054	0.0384	0.0365	0.0493	0.018	0.0039	0.0117	0.0306	0.0488	0.0617	0.1271	0.0264	0.0237	0.059	0.0875	0.0304	0.0137	0.0785	0.0341	0.0432	0.0146	0.0579	0.043	0.0212	0.0429
AP001330.1	0	0	0	0	0	0	0	0	0	0	0	0	0	0	0	0	0	0	0	0	0	0	0	0	0	0	0	0	0	0	0	0	0	0	0	0	0	0	0	0	0	0	0	0	0	0	0	0	0
AC009292.1	0.0541	0.0358	0.2729	0.2097	0.228	0.0303	0.0443	0.0854	0.0513	0.1567	0.3885	0.4629	0.5473	0	0.4321	0.0882	0.089	0.0577	0.0544	0.0808	0.0699	0.0077	0.0578	0.0125	0	0.1088	0.0501	0.0524	0.0156	0.0597	0.0028	0.0307	0.0875	0.1004	0.1109	0.0169	0.0107	0.0968	0.2014	0.0521	0	0.118	0.0633	0.0385	0.0067	0.0149	0.058	0.0502	0.0366
AC005920.2	0.0636	0	0	0.0348	0.0656	0	0	0	0	0	0	0	0	0	0.0236	0.066	0	0	0	0	0	0	0.0174	0	0	0	0	0	0	0	0.0192	0	0.0304	0	0	0.002	0.036	0.0425	0	0	0	0	0	0	0	0	0	0	0.0576
LINC01802	0	0	0	0	0	0	0	0.0474	0	0	0	0	0	0	0.1369	0	0	0	0	0	0	0.0284	0.0258	0	0.0426	0.0312	0	0	0	0	0	0	0	0	0	0	0	0	0.0013	0	0	0	0	0	0	0	0	0	0
AC073657.1	0	0	0	0	0	0.0601	0	0.0635	0	0	0	0	0	0	0	0	0	0	0	0	0	0	0.0444	0	0	0	0	0	0	0	0	0	0.1112	0	0	0	0.0674	0.0219	0	0	0	0.0599	0	0	0	0.0442	0	0	0
PDC-AS1	0.3811	0.4586	0.456	0.4462	0	0.3195	0.287	0.1945	0.3343	0.1758	1.2121	0.41	0.0474	0.1375	0.2617	0.1049	0.0481	0.1661	0.0901	0.1179	0.1607	0.1343	0.0005	0.1352	0.0537	0.3401	0.2792	0.1015	0.0492	0	0.0393	0.155	0.0989	0.4832	0.2331	0.0536	0.1554	0.0541	0.591	0.2758	0.0559	0.1179	0.315	0.1801	0.0751	0.425	0.1247	0.0065	0
SRP14-AS1	1.3087	1.148	0.7248	1.448	0.4435	0.8077	0.4157	0.6377	1.2784	0.8344	1.0103	0.8627	0.4537	0.9237	0.5722	0.3371	0.3842	0.2564	0.6913	0.3632	0.523	0.5005	0.6305	0.5794	0.466	0.4947	0.6088	0.3218	0.6362	0.3848	0.3707	0.6155	0.4087	0.5323	0.2332	0.2657	0.703	0.3515	0.9308	0.4969	0.3165	0.7597	0.643	0.6573	0.3215	0.7116	0.6553	0.6938	0.5656
AC005498.2	0.1216	0.0323	0.0377	0.0366	0.0788	0.1058	0	0.0182	0.0865	0	0.0198	0.0431	0.0491	0.0517	0.0489	0	0	0.0411	0.0283	0.0503	0	0.0277	0	0.0803	0.0467	0.0295	0.0067	0.0236	0.0277	0	0.0538	0.0004	0.0562	0.0574	0	0.0304	0.0274	0.0154	0	0.0272	0	0.0724	0.0446	0	0	0.0267	0.0565	0.0284	0
AL391261.2	0	0	0.0019	0.022	0.0563	0.008	0.0255	0.0252	0	0.0086	0.0275	0	0.0507	0	0	0	0	0	0	0	0	0	0	0.0094	0.015	0	0	0.0114	0	0	0.0063	0.012	0	0	0	0	0	0.0167	0.1154	0.0389	0	0.0518	0.026	0	0	0	0	0	0
LINC02101	0	0	0	0	0	0	0	0	0	0	0	0	0	0	0	0	0	0	0	0	0	0	0	0	0	0	0	0	0	0	0	0	0	0	0	0	0	0	0	0	0	0	0	0	0	0	0	0	0
LINC00578	0	0	0	0	0	0	0.0284	0	0	0.0019	0.0178	0.0193	0	0.0166	0	0	0.0282	0	0	0	0	0	0	0.025	0.0308	0	0	0.005	0	0.036	0	0	0	0.0633	0	0	0.0077	0.0138	0.0354	0	0	0.0371	0	0.0155	0	0	0.0632	0.0428	0.0118
AL121974.1	0	0	0	0.0531	0	0	0	0	0	0	0	0	0	0	0	0	0	0	0.041	0	0	0	0	0	0	0	0	0	0.0804	0	0	0	0	0	0	0	0.0535	0	0.0439	0	0	0	0	0	0.0975	0	0	0	0
CSTF3-DT	0.3469	0.3511	0.3101	0.5416	0.2495	0.2846	0.0488	0.2764	0.4855	0.1622	0.4971	0.1865	0.2871	0.1424	0.3329	0.0801	0.1101	0.2181	0.2363	0.1273	0.2062	0.1783	0.2018	0.2602	0.1477	0.1698	0.2026	0.1702	0.283	0.0651	0.1114	0.1839	0.2703	0.2116	0.0666	0.0489	0.1422	0.207	0.4033	0.2147	0.1552	0.3846	0.2183	0.2567	0.2165	0.1431	0.2819	0.1675	0.0522
LINC01641	0	0	0	0	0	0	0	0	0	0	0	0	0	0	0	0	0	0	0	0	0	0	0	0	0	0	0	0	0	0	0	0	0	0	0	0	0	0	0	0	0	0	0	0	0	0	0	0	0
AC130371.1	0	0	0.0226	0	0.0191	0.023	0	0.2026	0	0	0	0	0	0	0	0	0	0	0	0	0.0963	0	0	0	0.0231	0.0179	0	0.0149	0.0205	0	0	0	0	0.0157	0	0	0	0	0	0	0	0.001	0	0	0	0	0	0.0102	0
LINC01707	0	0	0	0	0	0	0	0	0	0	0	0	0	0	0	0	0	0	0	0	0	0	0	0	0	0	0	0.001	0	0	0	0	0	0	0	0	0.0241	0	0	0	0	0	0	0	0	0	0	0	0
EIPR1-IT1	1.4658	1.463	2.3289	3.3697	1.3503	3.0945	2.1016	2.8483	3.0054	3.3093	3.6692	4.369	3.386	0.5993	2.8407	0.6018	1.1201	1.0626	0.8849	0.6188	0.557	0.9136	1.2983	0.9709	0.5253	0.7754	1.5631	0.5439	0.4143	0.6393	0.8145	2.323	0.6906	1.4613	0.1965	0.4123	1.517	1.2151	1.1667	1.1161	0.5576	2.3934	1.9435	1.7881	1.1843	0.8866	1.7072	0.763	1.3187
CFAP58-DT	0.2831	0.0469	0.2328	0.0255	0.1837	0.0757	0.2723	0.2478	0.2051	0.0811	0.1724	0.0392	0.0493	0.4183	0.1781	0.6106	0.3147	0.4675	0.7021	1.5731	0.7028	0.564	0.1508	0.382	0.3938	0.8457	0.6934	0.6723	0.6017	0.4282	0.2937	0.2411	0.5665	0.6038	1.249	2.0802	0.4587	1.4891	0.3712	0.3948	0.534	0.7878	0.3767	0.3432	0.9605	0.3157	0.4023	0.7195	0.8504
AC105398.2	0	0	0	0	0	0	0	0	0	0	0	0	0	0	0	0	0	0.0838	0	0	0	0	0	0	0	0	0	0	0	0	0	0	0	0	0	0	0	0	0	0	0	0	0	0	0	0	0	0	0
DYRK3-AS1	0.0519	0	0	0.1623	0.0796	0.1115	0.0415	0.2565	0.111	0	0.068	0.01	0.0547	0	0.111	0.0428	0.4441	0.0538	0.1834	0.4317	0.1358	0.0441	0.1709	0.1293	0.1167	0.0455	0.1734	0.08	0.3699	0.1312	0.0486	0.136	0.1349	0.4932	0	0.1471	0.1043	0.0323	0.2311	0.042	0.1387	0.0285	0.185	0.1067	0.166	0	0.1742	0.0438	0.2651
LINC01605	0.0205	0	0.0411	0.0798	0	0	0.0008	0.0139	0.0536	0.0126	0.0294	0	0	0.0099	0.0307	0.0216	0.0114	0	0.0073	0	0	0.0201	0.0003	0.0101	0.0238	0	0	0	0.0097	0	0	0	0	0.0227	0.0047	0	0	0.0202	0.0147	0.0005	0.0314	0.0142	0	0	0	0	0.0102	0	0.0239
AC113137.1	0	0	0	0	0	0	0	0	0	0	0	0	0	0	0	0	0	0	0	0	0	0	0	0	0	0	0	0	0	0	0	0	0	0	0	0	0	0	0	0	0	0	0	0	0	0	0	0	0
AL390061.1	0	0	0	0	0	0	0	0	0	0	0	0	0	0	0	0	0	0	0	0	0	0	0	0	0	0	0	0	0	0	0	0	0	0	0	0	0	0	0	0	0	0	0	0	0	0	0	0	0
AC060234.3	0	0	0	0.0304	0	0	0	0	0	0	0	0	0	0	0	0	0.0311	0	0	0.0127	0	0	0	0	0	0	0	0	0	0	0	0	0	0	0	0	0	0.0009	0	0	0	0	0	0	0	0	0.0279	0	0
AC007948.1	0	0	0	0	0	0	0	0	0	0	0	0	0	0	0	0	0	0	0	0	0	0	0	0	0	0	0	0	0	0	0	0	0	0	0	0	0	0	0	0	0	0	0	0	0	0	0	0	0
AC012456.2	0.0534	0	0.0286	0.1054	0.0361	0	0.0828	0.0367	0	0	0	0	0	0	0	0	0	0.0823	0	0	0.0933	0.0142	0	0	0	0.034	0.0451	0	0	0	0	0.039	0	0	0.1048	0.1103	0.0493	0	0.0735	0.0268	0	0	0	0	0	0.0813	0.0386	0	0.0127
AL132657.1	0.1113	0.0945	0.6206	0.3571	0.122	0.266	0.1798	0.3023	0.7114	0.4191	0.2737	0.3647	0.4907	0.027	0.1348	0.0083	0	0.1214	0.0659	0.0545	0.0228	0	0	0.2339	0.167	0.0442	0.1325	0.081	0.0269	0.0208	0.1229	0.1598	0.0945	0.2163	0.1071	0.0782	0.0212	0	0.1294	0.2246	0.0979	0.2262	0.1704	0.2176	0.2118	0.039	0.1737	0.0837	0.0768
LINC01011	0.4781	1.4793	0.5625	0.5634	0.2806	0.437	0.5641	0.4305	0.6748	0.9392	0.6361	0.4825	0.5056	0.7673	0.0482	1.1286	0.5498	0.4884	0.6589	0.6504	0.4859	0.7608	0.5486	0.322	0.6064	0.4898	0.7476	0.3796	0.5626	0.3218	1.0136	0.5012	1.0363	0.4314	0.4157	0.9945	0.7817	1.1272	0.914	1.5108	1.3552	0.424	1.0627	0.4835	0.6693	0.7657	0.6374	0.8089	0.86
AC004584.3	1.1044	0.8835	1.9849	1.1742	2.1499	2.6441	1.5834	0.7377	1.0185	0.573	1.5655	2.7763	4.544	0.6195	4.4722	3.0726	1.852	1.6479	1.2331	1.224	0.4845	0.5428	0.8793	1.0941	1.9057	2.3124	1.3013	1.1169	1.6223	1.07	0.9184	2.1783	1.1448	2.4574	2.4843	2.8816	1.3956	4.0066	1.8903	1.0712	1.0641	1.9776	1.9761	0.8372	1.1149	1.57	1.5718	2.168	1.5952
AC011374.1	0	0	0	0.0791	0	0.0512	0	0	0.0905	0.1371	0	0.0304	0.0499	0.0099	0.0345	0.021	0.0222	0.0491	0	0	0	0	0.0378	0	0.0187	0.0104	0.0396	0	0	0	0.0759	0	0	0	0	0	0	0	0	0.0192	0.0224	0	0	0	0	0	0	0	0.0349
AL161752.1	0	0	0	0.0159	0	0	0	0	0	0	0	0	0	0	0	0	0	0	0	0	0.0824	0	0.0553	0	0	0.0195	0	0	0	0	0	0	0	0.0521	0.0465	0	0	0	0.0499	0	0	0.0746	0	0	0	0	0	0	0
LINC01028	0	0	0	0	0	0	0	0	0	0	0	0	0	0	0	0	0	0	0	0	0	0	0	0	0	0	0	0	0	0	0	0	0	0	0	0	0	0	0	0	0	0	0	0	0	0	0	0	0
AC073316.3	0	0	0	0	0.0222	0.0409	0	0.0432	0	0	0	0	0	0.0919	0.0151	0.0168	0	0.0588	0	0	0.0629	0	0	0.0027	0.0245	0	0.0316	0	0	0.0302	0	0.0058	0	0	0	0	0	0	0	0	0	0	0	0.0389	0.0756	0	0	0	0.0557
AC092142.1	0.2639	0.0109	0.0437	0.2868	0.1532	0.2483	0.0566	0.0097	0.1561	0.3279	0.03	0.1775	0.1649	0	0.0874	0.0251	0.0945	0.0577	0.0097	0	0	0.0061	0.0125	0.0899	0.0081	0.009	0.0128	0.0738	0.0016	0.015	0.0123	0.003	0.0086	0.0502	0.0151	0	0.0034	0	0.0054	0	0	0.0109	0.0627	0.0742	0.0404	0.0013	0.0303	0	0
LINC01775	0.1667	0.2756	0.0562	0.2183	0.007	0.1693	0.0094	0.4161	0.2439	0.084	0.2878	0.4266	0.2297	0.088	0.1493	0.0369	0.1035	0.2361	0.4874	0.1284	0.2792	0.2946	0.2672	0.2496	0.2149	0.1973	0.0648	0.1161	0.0772	0.2273	0.0913	0.1063	0.1277	0.4889	0.1083	0.0453	0.1861	0.0893	0	0.4133	0.0946	0.0539	0.2169	0.1303	0.1001	0.121	0.3745	0.2721	0.2136
AC016705.1	0	0	0	0	0	0	0	0	0	0	0	0	0	0	0	0	0	0	0	0	0	0	0	0	0	0	0	0	0	0	0	0	0	0	0	0	0	0	0	0	0	0	0	0	0	0	0	0	0
MSC-AS1	0.182	0.33	0.1333	0.2603	0.0568	0.3831	0.3199	0.1223	0.6783	0.1603	0.3296	0.4473	0.1455	0.2166	0.135	0.2136	0.2178	0.1914	0.07	0.1356	0.1675	0.1412	0.1648	0.1683	0.2465	0.141	0.2473	0.1607	0.2071	0.2305	0.2553	0.4003	0.2718	0.3321	0.1661	0.2716	0.2534	0.1737	0.1392	0.4297	0.3782	0.0853	0.3463	0.4609	0.1969	0.2093	0.1607	0.1677	0.4054
AC022336.2	0.0385	0.0845	0.0247	0.0799	0.0086	0.1454	0.028	0	0	0.0539	0.0346	0	0.0464	0.0475	0.0427	0.0585	0.0686	0.0573	0	0.0401	0.0244	0.1316	0.0819	0.0901	0.0405	0.0643	0.0245	0.0178	0.0403	0.0292	0.0821	0.2113	0.049	0.0801	0.0176	0.0281	0.2917	0.0609	0.102	0.0831	0.0667	0.0542	0.0175	0.0151	0.0586	0.0583	0.119	0.1099	0.0057
AC117503.1	0	0	0	0	0	0	0	0	0	0	0	0	0	0	0	0	0	0	0	0	0	0	0	0	0	0	0	0	0	0	0	0	0	0	0	0	0	0	0	0	0	0	0	0	0	0	0	0	0
MIR2052HG	0.0022	0.0173	0	0.0187	0.03	0.016	0.0057	0.0072	0.1185	0.0032	0.0067	0.0219	0	0	0	0	0.0112	0.0132	0.0049	0	0	0	0.0013	0	0	0	0	0	0.0025	0.0004	0	0.0056	0	0.0017	0	0	0	0	0	0.0207	0	0.1002	0	0	0	0	0.0169	0.0729	0.0125
AC068473.1	0.0205	0.0642	0.0681	0.0532	0.0219	0.1264	0.1006	0.0777	0.1106	0.0938	0.151	0.132	0.0933	0.0456	0.117	0.0741	0.1722	0.1393	0.1982	0.5356	0.4207	0.2101	0.1919	0.1524	0.1878	0.2173	0.1705	0.0764	0.1104	0.2256	0.0783	0.1342	0.0882	0.1372	0.0462	0.0525	0.0767	0.0592	0.0771	0.0461	0.1063	0.1521	0.087	0.3362	0.0167	0.1281	0.127	0.1249	0.1999
AP002008.1	0	0	0	0	0	0	0	0	0	0	0	0	0	0	0	0	0	0	0	0	0	0.0265	0	0	0.0254	0	0	0	0	0	0	0	0	0	0	0	0	0	0	0	0	0	0	0	0	0	0	0	0
AL390728.5	2.8343	2.7708	4.8584	3.4195	1.7275	2.2741	2.186	2.5642	4.5696	3.5013	5.805	3.647	3.6386	2.9623	2.4833	1.8555	1.9892	2.5627	1.5843	1.7283	1.4545	1.8219	2.0154	2.3501	1.459	2.4674	2.0511	1.83	2.0937	2.0845	2.0436	2.8829	1.9022	2.0513	2.1701	1.5943	1.9993	1.5207	2.4133	1.8729	2.6511	2.4233	1.6337	2.7212	1.7368	2.0937	2.2735	2.5329	2.1872
AC107419.1	0	0	0	0	0	0	0	0	0	0	0	0	0	0	0	0	0	0	0	0.0077	0	0	0	0	0	0	0	0	0	0	0	0	0	0	0	0	0	0	0	0	0	0	0	0	0	0	0	0	0
AC023161.1	0.0695	0	0	0.1446	0	0.0626	0	0.1439	0	0.3048	0.1128	0	0	0.0716	0.139	0	0.0211	0.0646	0.0942	0	0	0	0	0.0735	0	0.071	0.089	0.1239	0	0.0392	0.0357	0	0.0736	0.1314	0.1542	0.0092	0	0.0878	0	0	0	0.0595	0	0.0914	0.0225	0.0228	0.0074	0.0056	0.0868
LINC01645	0	0.0465	0.1273	0	0	0	0.0525	0	0	0	0	0	0.0076	0	0.104	0.0671	0	0	0	0.0376	0	0	0	0	0	0	0.0316	0	0.0624	0	0.2591	0.1596	0	0	0	0	0	0	0	0.0597	0	0.0815	0	0	0	0.1443	0	0.1261	0.0271
AC117945.1	0	0	0	0	0	0	0	0	0	0	0	0.0684	0	0	0	0	0	0	0	0	0	0	0	0	0	0	0	0	0	0	0	0	0	0	0	0	0	0	0	0	0	0	0	0	0	0	0	0	0
Z98747.1	0	0	0	0	0	0	0	0	0	0	0	0	0	0	0	0	0	0	0	0	0	0	0	0	0	0	0	0	0	0	0	0	0	0	0	0	0	0	0	0	0	0	0	0	0	0	0	0	0
AC022517.1	0.8029	0.0516	1.5788	1.9776	2.4033	1.4258	1.5441	3.8391	1.3531	0.6755	0.5069	1.159	1.0646	0.636	2.0683	1.1536	0.9762	1.2216	0.936	1.3332	0.5835	0.9875	0.7747	0.8479	0.9867	1.284	0.5812	1.3871	0.6013	0.9034	0.1718	0.8817	0.9523	1.7956	0.9376	0.3306	0.6254	1.6249	0.8818	0.2381	1.9636	0.8724	1.9435	2.1639	0.8952	0.5585	0.8023	0.3076	1.3858
AC135782.3	0.2071	0.2551	0.0868	0.25	0.1501	0.0988	0.3089	0.0705	0.1259	0.229	0.1699	0.1583	0.1385	0.4001	0.1491	0.2426	0.2355	0.2195	0.362	0.3587	0.0898	0.1381	0.0422	0.2096	0.1532	0.2816	0.0958	0.0989	0.16	0.0725	0.0964	0.1079	0.257	0.1638	0.1692	0.2927	0.2368	0.1289	0.3496	0.1714	0.4059	0.2724	0.5674	0.3903	0.3356	0.1413	0.1688	0.4066	0.3823
AL589642.2	0	0	0	0	0	0	0	0	0	0	0	0	0	0	0	0	0	0	0	0	0	0	0	0	0	0	0	0	0	0	0	0	0	0.0409	0	0	0	0	0	0	0	0	0	0	0	0	0	0	0
AC087276.4	0.0202	0	0	0	0	0	0	0	0	0	0.0119	0	0	0	0	0	0	0	0	0.016	0	0	0.0571	0	0	0	0	0	0	0	0.0214	0	0	0	0	0	0	0	0	0	0.0791	0	0	0	0	0	0	0	0
AC234582.1	0.2763	0.1226	0.1395	0.1386	0.1668	0.156	0.1983	0.3292	0.3408	0.1872	0.2243	0.0976	0.1511	0.0375	0.2406	0.1759	0.1783	0.0934	0.1248	0.122	0.0397	0.0711	0.1447	0.0617	0.0822	0.0433	0.1666	0.0323	0.0784	0.1033	0.1227	0.1778	0.1875	0.1327	0.087	0.3725	0.1818	0.1038	0.1965	0.1638	0.1172	0.1009	0.1979	0.1808	0.209	0.1471	0.2428	0.0927	0.1261
AL133268.2	0	0	0	0.0579	0	0	0	0.0493	0	0	0	0	0	0	0	0	0	0.0515	0.0105	0	0.1576	0.0713	0	0.0345	0.029	0.1517	0	0	0	0	0	0	0.0567	0.0032	0.1416	0	0.0699	0	0	0	0	0	0.115	0	0	0.0072	0	0	0.0174
AP002428.1	0	0	0	0	0	0	0	0	0	0	0	0	0	0	0	0	0	0	0	0	0	0	0	0	0	0	0	0	0	0	0	0	0	0	0	0	0	0	0	0	0	0	0	0	0	0	0	0	0
AC099681.3	0	0	0	0.1354	0	0	0	0.0289	0.0651	0.0458	0.0233	0.0507	0	0	0.0532	0.0351	0.0154	0.1025	0	0.0181	0.0329	0	0	0	0.0136	0.0174	0	0	0	0	0	0	0	0	0.069	0.0464	0	0	0	0.0026	0	0.0426	0	0	0.0593	0.0275	0	0	0.0388
AC099518.2	0	0	0	0	0	0	0	0	0	0	0	0	0	0	0.0077	0	0	0.0547	0	0	0	0.0435	0	0.0877	0	0	0	0	0	0	0.0211	0	0	0	0	0	0	0	0	0	0	0	0	0	0	0	0	0	0
C12orf77	0.0061	0	0.0168	0	0.0352	0	0	0	0.0494	0.026	0	0	0	0.0122	0	0.0062	0	0	0.0022	0	0.0374	0.0124	0.024	0.0125	0.0119	0	0.0125	0	0	0	0	0.0262	0.003	0.0558	0.0524	0.092	0.0061	0.0137	0.018	0.0243	0.0142	0.0162	0	0	0.03	0.0178	0.0252	0.0279	0.0158
SNHG17	10.0024	5.9736	9.2691	7.4478	9.8911	15.4463	11.775	13.6822	9.5293	10.5967	8.3511	9.4407	14.1962	6.6379	12.2905	12.1797	13.5705	12.3178	11.8463	7.3949	8.7079	7.7985	8.3964	11.2889	10.6664	8.3	9.6006	5.5199	9.3582	8.4068	7.6984	15.0206	9.1511	11.9728	8.5052	7.2647	11.3335	10.3936	13.5711	8.7546	5.9293	16.7247	9.1969	12.3687	9.2843	10.4415	13.0027	9.0472	8.6554
LINC02621	0	0	0	0	0	0	0	0	0	0	0	0	0	0	0	0	0	0	0	0	0.0081	0	0	0.0122	0.0272	0.021	0	0	0	0	0	0	0.044	0	0	0	0	0	0	0.0213	0.1932	0	0.014	0	0	0.0918	0	0	0
ACTA2-AS1	2.4995	2.5633	3.2654	5.8273	1.9401	3.6557	3.1137	2.9959	6.4246	4.7068	3.8097	4.066	1.8118	0.4105	2.6498	0.4829	0.5799	1.0359	0.5136	0.1437	0.2191	0.3806	0.4317	1.3178	0.3202	0.7572	0.4557	0.307	0.467	0.2924	0.3308	1.1022	0.3665	0.7513	0.1501	0.2163	0.9352	0.347	1.1957	0.3783	0.2848	1.6743	1.4298	2.4918	0.6868	0.6377	0.8354	0.5298	0.8097
AC018716.1	0	0	0	0	0	0	0	0	0	0	0	0	0	0	0.0482	0	0	0	0	0	0	0	0	0	0	0	0	0	0	0	0	0	0	0	0	0	0	0	0	0	0	0	0	0	0	0	0	0	0
AQP4-AS1	0	0.008	0.0058	0	0.006	0	0	0.009	0	0	0	0.005	0.0136	0.0135	0.0107	0.0242	0.0103	0.0228	0.0261	0.0092	0.0212	0.0089	0.0181	0.011	0.0252	0.0069	0.0274	0.0144	0.0374	0.0097	0.0142	0.0091	0.0001	0.0137	0.0315	0.0216	0.0192	0.0315	0.0098	0.0178	0.0145	0.0044	0.0089	0.0151	0.024	0.0088	0.0088	0.0152	0.0042
AP003071.2	0	0	0	0	0	0	0	0	0	0	0	0	0	0	0	0.0331	0	0	0	0	0	0	0	0	0	0	0	0	0	0	0	0	0	0	0	0	0	0	0	0	0	0	0	0	0	0	0	0	0
AC079340.1	0.0269	0.0954	0	0	0.0394	0.0338	0	0.2305	0.0713	0	0	0.0289	0	0.0272	0	0	0	0	0	0.1052	0	0	0	0	0	0	0	0	0.0555	0.0537	0	0	0.0341	0	0	0.0305	0	0	0.0473	0.0215	0	0.0141	0.074	0	0	0.0535	0	0	0.033
LINC00630	1.0054	0.913	1.9439	1.89	2.2441	2.3355	1.4604	1.9279	1.9121	1.7826	1.3946	2.0816	2.5969	0.8335	1.5238	1.244	1.4814	1.2343	1.1288	0.7031	0.833	0.6756	0.91	1.1586	1.019	1.1764	1.1032	0.6832	0.9528	0.8184	0.8878	1.2066	1.2414	1.6546	0.7713	0.8061	1.3365	1.1856	1.5031	1.2578	0.9933	1.7076	1.4583	1.2942	0.9621	1.2332	1.1721	1.2129	1.0963
AC002511.2	0	0	0	0.09	0.6601	0.0892	0.9782	0.0212	0.0965	0	0	0	0.0888	0	0.2408	0.6161	0.6537	0.3922	0.1723	1.1132	0.3701	0.1431	0.0724	0.3584	0.8036	0.4358	0.1379	0.2186	0.845	0.196	0.0594	0.242	0.1726	0.5594	0.321	1.0155	0.2297	0.8959	0.2419	0.1821	0.4949	0.1116	0.413	0.3477	0.6466	0	0.5448	0.2289	1.0247
LINC02179	0	0.0194	0	0	0	0	0	0	0.0553	0.0117	0	0	0	0	0	0	0	0	0	0	0	0	0	0	0	0	0	0	0	0	0	0	0	0	0	0.0092	0	0	0	0.0082	0	0.0109	0	0	0	0	0	0	0
AC006455.1	0	0	0	0	0	0	0	0	0	0	0	0	0	0	0	0	0	0	0	0	0	0	0	0	0	0	0	0	0	0	0	0	0	0	0	0	0	0	0	0	0	0	0	0	0	0	0	0	0
AC009145.3	0	0	0	0	0	0	0	0	0	0	0	0	0	0	0	0	0	0	0	0	0	0	0	0	0	0	0	0	0	0	0	0	0	0	0	0	0	0	0	0	0	0	0	0	0	0	0	0	0
AC124312.2	0	0	0	0.0474	0	0	0	0	0	0	0.1027	0	0	0	0	0	0	0	0	0	0	0	0.1041	0	0	0.0764	0	0	0	0	0	0	0	0	0	0	0	0	0	0	0	0	0	0	0	0	0	0	0
AC110767.1	0	0	0	0	0	0	0	0	0	0	0	0	0	0	0	0	0	0	0	0	0	0	0	0	0	0	0	0	0	0	0	0	0	0	0	0	0	0	0	0	0	0	0	0	0	0	0	0	0
AL645941.3	0	0.0356	0	0	0.0185	0	0	0.0368	0.0707	0	0	0	0.0679	0	0.0337	0.0285	0.0593	0	0	0.0395	0	0	0.0514	0.0267	0.0742	0.0565	0	0	0	0	0	0	0.0205	0.0371	0	0.0583	0.0524	0	0.0599	0	0	0.0347	0	0	0.0965	0.0768	0.027	0	0
AC130895.1	3.479	5.4985	6.4497	12.4378	15.708	9.3631	8.7054	13.4492	10.7035	9.726	13.2521	12.5063	10.1674	4.1016	12.4111	4.0735	5.5482	7.4445	4.3894	6.0055	2.858	5.7308	3.2378	4.3847	4.5445	5.1822	4.263	3.4825	3.7981	3.703	2.9795	4.4497	4.5748	5.501	9.3255	12.1939	4.4248	10.1268	6.7783	5.4699	6.6556	5.6775	11.8229	6.9195	5.4236	3.5253	4.3161	5.7016	7.1202
DM1-AS	0.093	0.0555	0.0129	0.1201	0.1159	0.0826	0	0.079	0.4282	0.1229	0.2767	0.1812	0.1422	0.0269	0.0184	0.0618	0.1452	0.1032	0.0429	0.0108	0.1065	0.0499	0.0456	0	0.0131	0.0437	0.0666	0.0349	0.058	0	0.0851	0.1684	0.1351	0.0308	0.0289	0.0301	0.1614	0	0.1517	0.0989	0.0158	0.0989	0.0787	0.0251	0.0675	0.1588	0.0392	0.028	0
EML6-AS1	0	0	0	0	0	0	0	0	0	0	0	0	0	0	0	0	0	0	0	0	0	0	0	0	0	0	0	0	0	0	0	0	0	0	0	0	0	0	0	0	0	0	0	0	0	0	0	0	0
AC112236.1	0	0	0.019	0.0367	0	0	0	0.0386	0	0.0391	0	0	0	0	0.0492	0	0.0316	0	0.0285	0.0132	0	0	0	0	0	0	0	0.0366	0	0.054	0	0	0.0566	0	0	0	0	0	0.0284	0	0	0	0	0	0.0338	0.0538	0	0.0091	0
LINC00862	0.0969	0.1431	0.2545	0.2119	0.2176	0.2275	0.113	0.1462	0.3145	0.2312	0.1716	0.4122	0.2372	0.1807	0.4696	0.1158	0.1223	0.1863	0.2287	0.1818	0.266	0.1617	0.1582	0.1283	0.0901	0.1961	0.3027	0.3976	0.0986	0.1215	0.0923	0.1063	0.1221	0.2014	0.3231	0.3309	0.1183	0.2504	0.1122	0.1283	0.283	0.0669	0.4771	0.1348	0.1612	0.1853	0.1064	0.1645	0.5537
LINC02053	0	0	0	0	0	0	0	0	0	0	0	0	0	0	0	0	0	0	0	0	0	0	0	0	0	0	0	0	0	0	0	0	0	0	0	0	0	0	0	0	0	0	0	0	0	0	0	0	0
LINC02147	0.0364	0	0	0	0	0	0	0	0	0	0	0.0081	0	0	0	0	0	0	0.0117	0	0.017	0	0	0.0117	0	0	0	0	0	0.0112	0	0	0	0	0	0	0	0.0129	0	0	0.0266	0.0091	0	0	0	0.0037	0	0	0
AL157831.2	0	0	0	0	0	0	0	0	0	0	0	0	0	0	0	0	0	0	0	0	0.0199	0	0	0	0	0	0	0	0	0	0	0	0	0	0	0	0	0	0	0	0	0	0	0	0	0	0	0	0
AC004471.1	0.149	0	0.1074	0.0136	0	0.0303	0.0116	0.0117	0.0844	0.1724	0.0377	0.0323	0	0.0775	0	0.0603	0	0	0.0169	0.1255	0.0318	0.0724	0.0919	0.0265	0.0866	0.2238	0.0109	0.028	0.0902	0.0542	0.0049	0.104	0	0.123	0	0.0627	0.0779	0	0.0766	0.0734	0.0905	0	0	0.0893	0.0638	0.0961	0.0804	0.0741	0.0626
AP001476.3	0	0	0	0	0	0	0	0	0	0	0	0	0	0	0	0	0	0	0	0	0	0	0	0	0	0	0	0	0	0	0	0	0	0	0	0	0	0	0	0	0	0	0	0	0	0	0	0	0
AL589678.1	0	0	0	0	0	0	0	0	0	0	0	0	0	0	0	0	0.0523	0	0	0	0	0	0	0	0	0	0	0	0	0	0	0	0	0	0	0	0	0	0	0	0	0	0	0	0	0	0	0	0
AC008659.1	0.2358	0.2446	0.5102	0.2494	0.8042	0.126	0.339	1.2545	0.1685	0.4522	1.6036	0.5744	1.6395	0.278	1.6972	0.2272	0.4646	0.5549	0.0214	0.2666	0.1588	0.2173	0.5313	0.3431	0.2645	0.2682	0.5612	0.0647	0.1416	0.1704	0.3033	0.6136	0.254	0.4734	0.0444	0.1171	0.5643	0.3575	0.4098	0.2383	0.1725	0.343	0.3344	0.5366	0.5042	0.292	0.347	0.5486	0.2299
WDFY3-AS1	0	0	0	0	0.0441	0	0	0	0	0	0	0	0	0.0198	0	0	0.0352	0	0	0	0	0	0	0	0	0	0	0	0	0	0.0133	0.0329	0	0	0	0	0	0	0	0	0	0	0	0	0	0	0	0	0
LINC00923	0.1305	0.1028	0.2098	0.1158	0.1033	0.1885	0.2127	0.1724	0.3735	0.3428	0.3475	0.3182	0.3547	0.1354	0.3453	0.1874	0.0893	0.1555	0.0561	0.0858	0.238	0.0264	0.0443	0.0461	0.0726	0.0209	0.2467	0.164	0.063	0.038	0.0569	0.1594	0.0265	0.1281	0.0739	0.0493	0.1796	0.0943	0.1203	0.1117	0.0938	0.2573	0.13	0.2636	0.1585	0.1728	0.1156	0.1559	0.2675
AC068880.2	0	0	0	0	0	0	0	0	0	0	0	0	0	0	0	0	0	0	0	0	0	0	0	0	0	0	0	0	0	0	0.0509	0	0	0.021	0	0	0	0	0.045	0	0.0567	0	0.0139	0	0	0	0	0	0
LINC01206	0.0028	0.0033	0	0	0	0	0	0	0	0	0	0	0	0	0	0	0	0	0	0	0.0029	0	0	0.0029	0	0	0	0	0	0	0	0	0	0	0.003	0	0.0028	0.0032	0	0	0.0016	0	0	0	0.0035	0	0	0	0
AC079907.1	0	0	0	0.1045	0	0	0.0627	0	0.0414	0	0	0.1273	0	0	0	0.2643	0	0.0082	0	0	0	0	0	0	0.0882	0.061	0	0	0	0.0424	0	0	0	0.0189	0	0	0	0.0295	0	0	0	0.1032	0	0.1022	0.0194	0.0789	0	0	0
TRPC7-AS2	0	0	0	0	0	0	0	0	0	0	0	0	0	0	0	0	0	0	0	0	0	0	0	0	0	0	0	0	0	0	0	0	0	0	0	0	0	0	0	0	0	0	0	0	0	0	0	0	0
AC136624.1	0	0	0	0	0	0	0	0.0599	0	0	0	0	0.098	0	0	0	0.0664	0	0	0.0003	0.0991	0	0	0	0.0138	0	0.0057	0	0	0	0.0965	0	0.0444	0	0	0.0236	0	0	0	0.0208	0.0379	0	0	0.0705	0	0.0253	0.0575	0	0
LINC02803	0.8872	0.6203	1.6293	1.6926	2.0365	1.9778	2.5145	3.5643	0.9682	1.0424	0.9207	1.4044	1.7225	0.8635	2.4109	0.7439	0.8449	0.9129	0.9428	1.2391	0.3935	1.2665	0.8004	1.28	1.0886	0.565	0.5621	0.3963	0.8111	0.2845	0.5517	0.9077	1.7705	1.1065	0.1479	0.4503	1.2726	0.6473	1.0568	0.0675	1.1239	0.3057	1.1023	1.6653	0.9047	0.6402	0.6725	0.5814	1.2747
LINC02097	0	0.0173	0	0	0	0	0	0	0	0	0	0	0	0	0	0	0	0	0	0	0	0	0	0	0	0	0	0	0	0	0	0	0	0	0	0	0	0	0	0	0	0	0	0	0	0	0	0	0
AC073115.1	1.2215	0.1385	0.7177	1.2405	0.2131	0.2794	0.4502	0.0797	1.1283	1.0446	0.4529	2.094	0.4283	0.1029	0.1016	0.4821	0.2391	0.1968	0.1269	0.0546	0.0986	0.0864	0.3579	0.0073	0.0276	0	0.096	0.0245	0.2265	0.1268	0.1777	0.122	0.1752	0.0677	0.0609	0.0914	0.0276	0.1485	0.0838	0.1981	0.2966	0.1703	0.0611	0.2629	0.1997	0.4373	0.3128	0.1403	0.3161
AL139193.1	0	0	0	0	0	0	0	0	0	0	0	0	0	0	0	0	0	0	0	0	0	0	0	0	0	0.0302	0.1439	0	0	0	0	0	0	0	0.0433	0	0	0	0	0	0	0	0	0	0	0	0	0	0.0338
LINC02332	0.0823	0.0633	0	0	0.0834	0	0	0.0176	0	0.0512	0	0	0	0	0	0.0081	0	0.0997	0	0	0.0004	0	0.0384	0	0.0289	0.0519	0.0543	0	0	0	0	0.042	0	0.0558	0.0499	0	0.0442	0.0136	0.1156	0.0389	0	0	0.1563	0	0	0.0677	0	0.0812	0.0864
CNTNAP2-AS1	0	0	0	0	0	0	0	0	0	0	0	0	0	0	0	0	0	0	0	0.0135	0	0	0	0	0	0	0	0	0	0	0	0	0	0	0	0	0	0	0	0	0	0	0	0	0	0	0.0073	0	0
AC124017.1	0	0	0	0	0	0	0	0	0	0	0	0	0	0	0	0	0	0	0	0	0	0	0	0	0	0	0	0	0	0	0	0	0	0.0111	0	0	0	0	0	0	0	0	0	0	0	0	0	0	0
LINC00399	0	0	0	0	0.0079	0	0	0	0	0.042	0.1059	0	0	0.3764	0	0.0796	0	0.0525	0	0	0.2263	0.0933	0.0358	0.022	0.0336	0.2363	0.0416	0.2037	0.074	0.0899	0.0664	0.0392	0.0544	0	0.0473	0	0.0978	0.0201	0.0792	0.1129	0	0	0.0506	0	0	0.026	0	0	0.1619
TONSL-AS1	0.2087	0.2967	0.493	0.2658	0.1928	0.479	0.2219	0.1592	0.2006	0.2167	0.2989	0.3348	0.4131	0.1573	0.424	0.2546	0.4405	0.3391	0.1642	0.0755	0.2747	0.0945	0.2151	0.2695	0.2195	0.0758	0.4242	0.2197	0.164	0.3743	0.2067	0.5909	0.2813	0.3308	0.0261	0.109	0.4277	0.2136	0.3491	0.2471	0.1422	0.4423	0.2025	0.339	0.2334	0.1458	0.5971	0.0918	0.1089
BX005266.2	0.0977	0.0361	0.128	0.0621	0.0167	0.0385	0.0178	0.0325	0.0078	0.0698	0.0252	0.0548	0.0451	0.0462	0.0415	0.0063	0	0.0074	0.048	0.0334	0.0355	0.0118	0	0.0474	0.0394	0.0626	0	0	0	0	0.0114	0.0374	0	0.0132	0.0124	0.0129	0.0604	0.013	0	0	0	0.0307	0.0161	0	0.0356	0.0057	0.0239	0.0597	0.007
AC016949.1	3.0771	2.1595	8.5611	7.8495	14.9362	9.5767	13.8957	11.6191	7.0479	7.3327	7.4272	9.0411	11.9216	5.8453	9.7779	6.0297	9.1832	7.4392	7.0335	6.4127	4.8722	5.4593	5.7132	8.0575	8.0973	6.0022	4.4501	5.9612	5.6527	5.455	4.3501	7.8812	5.9468	10.1722	9.4304	11.0253	7.0341	11.0526	7.5403	5.7763	7.0624	8.4267	9.6698	12.1113	7.6345	6.1732	4.7466	6.4333	10.384
MORF4L2-AS1	0.9551	1.0374	0.7976	0.9863	0.313	0.8468	0.2805	0.2574	1.0726	0.6915	0.7693	0.6655	0.7143	0.4106	0.4235	0.2716	0.3529	0.383	0.2117	0.1773	0.1464	0.1229	0.2418	0.3049	0.2311	0.2692	0.4103	0.2824	0.1523	0.2031	0.1513	0.4446	0.4327	0.2902	0.163	0.128	0.3425	0.2329	0.4374	0.2715	0.3285	0.5039	0.3049	0.7242	0.169	0.3392	0.3507	0.4845	0.276
LINC01139	0	0.0348	0	0	0	0	0	0	0	0	0	0	0.0127	0.0467	0	0.1072	0.0678	0	0	0	0	0.0399	0.0193	0	0.0572	0	0	0	0.0199	0	0	0.0422	0	0.0449	0	0	0.0294	0.0221	0	0.0587	0	0	0.0273	0.0746	0.0483	0.0192	0.1116	0.0204	0.0474
LINC02651	0	0	0	0	0	0	0	0	0	0	0	0	0	0	0	0	0	0	0	0	0.0068	0.0068	0	0	0	0	0	0	0	0	0	0	0	0	0	0	0	0	0	0	0	0	0	0	0	0	0	0	0
AP001434.1	0	0.1243	0.0174	0	0.3162	0	0.242	0.1914	0	0.354	0.1933	0.1302	0.3277	0	0.9454	0.0695	0.152	0.2468	0.1182	0.0562	0	0.0598	0.0207	0.3135	0.0511	0.2272	0.3784	0.0413	0.0533	0	0.0829	0	0.1083	0.1057	0	0.1061	0.109	0.0858	0.1018	0.4588	0.1199	0.0049	0	0.2636	0.0647	0.1322	0	0.018	0.1727
AF241728.1	0.0254	0.0594	0.1023	0	0.1844	0.136	0.0425	0.0178	0	0.0355	0.0372	0	0.0053	0	0.0687	0.0389	0.0434	0.4089	0.0155	0	0	0	0	0.0398	0.0497	0.0691	0.1011	0.0221	0.0666	0	0.0372	0.0858	0	0.0585	0	0	0.0256	0	0	0.0136	0.0297	0	0	0	0.0291	0	0.1172	0.0399	0.073
AL590705.3	0.1671	0.0546	0.1455	0.1175	0	0.1223	0.024	0.0447	0.0254	0.0381	0.1337	0.0964	0.0417	0.0079	0.0439	0	0.1015	0.0244	0	0.034	0.0212	0	0.0291	0	0.0619	0.0165	0.0259	0.0771	0.0026	0.0625	0	0.0438	0.1052	0.1088	0	0	0	0	0.0014	0	0.0344	0.0422	0.0018	0	0	0.2043	0	0.0103	0
AC010931.2	0	0	0	0	0	0	0	0	0	0	0	0	0	0	0	0	0	0	0	0	0	0	0	0	0	0	0	0	0	0	0	0	0	0	0	0	0	0	0	0	0	0	0	0	0	0	0	0	0
THAP7-AS1	0.7857	0.6036	0.5636	0.4246	0.4688	0.4377	0.351	0.5366	1.1379	0.6717	0.5778	0.4243	0.2858	0.2489	0.3968	0.286	0.2867	0.4795	0.4594	0.5668	0.4785	0.2931	0.4294	0.4293	0.225	0.4652	0.3709	0.1286	0.4592	0.4259	0.4218	0.4817	0.4898	0.3276	0.1959	0.1372	0.2734	0.389	0.5704	0.1873	0.3467	0.2646	0.4817	0.5366	0.465	0.5794	0.5242	0.361	0.2976
LINC01044	0	0	0	0	0	0	0	0	0	0	0	0	0	0	0	0	0	0	0	0	0	0	0	0	0	0	0	0	0	0	0	0	0	0	0	0	0	0	0	0	0	0	0	0	0	0	0	0	0
PAX8-AS1	5.4227	8.1249	2.052	1.028	2.6549	4.4318	0.6449	1.0517	2.0272	2.6314	3.2524	2.8518	3.1794	1.2669	1.6944	3.0198	2.0304	2.2482	1.8832	0	0.6838	1.4407	3.3783	1.8936	0.8489	0.0482	1.7469	2.3137	1.7827	0.4572	0.6426	3.2233	2.6114	0.4866	0.1861	1.1072	1.4262	2.7737	0.8133	0.1074	5.4076	2.9252	2.7847	2.6266	0.1993	1.2496	1.5438	1.5758	0.8257
AL139317.3	1.5221	1.9344	1.5323	3.3381	1.0721	1.7914	1.4069	1.1266	3.6679	2.3265	2.6388	1.3283	1.0853	0.403	1.2129	0.4362	0.5986	0.5689	0.6139	0.4006	0.5521	0.6638	0.5694	0.7602	0.4461	0.6645	0.4008	0.7084	0.3874	0.2524	0.6533	0.9017	0.4977	0.5011	0.555	0.4387	0.846	0.5887	0.9703	0.5402	0.5897	1.2926	0.8557	0.8601	0.6106	0.7744	0.7635	0.5071	0.555
LNCNEF	0	0	0	0	0	0	0	0	0	0	0	0	0	0	0	0	0.0527	0	0	0	0	0	0	0	0	0	0	0	0	0	0	0	0	0	0	0	0	0	0	0	0	0	0	0	0	0	0	0	0
AL050344.1	0.0373	0	0.1323	0.1246	0	0.0625	0.0538	0.0491	0	0.0605	0.2645	0.0463	0.1199	0	0.1453	0	0.0074	0.0417	0.0362	0.0547	0.0358	0	0.0826	0	0	0.0756	0.0358	0	0.0887	0	0	0.0188	0	0.04	0	0.039	0	0.0238	0.1034	0.0333	0	0	0	0	0	0.031	0.0542	0.0727	0
FOXP4-AS1	0.013	0.0382	0.1073	0.0433	0.0426	0.043	0.0368	0.0454	0.0456	0.0338	0.0667	0	0.042	0.0291	0.0327	0.0467	0.1297	0.0824	0.0502	0.0211	0.1304	0.0094	0.1483	0.2452	0.0808	0.0447	0.1628	0.0139	0.0962	0.0313	0.0288	0.139	0	0.0637	0.1212	0.0511	0.0162	0.0349	0.065	0.0966	0.0376	0.0148	0.0339	0.0205	0.0708	0.0779	0.1331	0.1067	0.096
AC010280.1	0	0	0	0	0	0	0	0	0	0	0	0	0	0	0	0	0	0	0	0	0	0	0	0	0	0	0	0	0	0	0	0	0	0	0	0	0	0	0	0	0	0	0	0	0	0	0	0.0184	0
AL138963.1	4.6322	3.1335	5.5084	7.4806	5.0384	4.4777	3.4139	4.0038	10.3103	5.0475	7.5703	8.3772	8.3612	2.3779	7.9648	3.605	4.055	4.3438	4.0734	3.7626	1.2631	3.4016	2.9481	3.1428	2.3752	2.5075	3.9256	3.1312	3.3268	2.6808	1.7719	5.3161	3.5022	4.5349	2.7256	3.3331	3.4102	5.941	3.7441	3.8289	3.8811	3.2824	5.0204	3.7932	4.5483	2.4187	3.8777	2.6977	2.5435
LINC01389	0.062	0	0.1152	0.1228	0	0.1661	0	0.0878	0	0.0427	0.0477	0.1867	0.0393	0	0	0.2115	0	0.1223	0.0518	0	0	0	0	0.0869	0.027	0	0.0964	0.1964	0	0.0402	0.0348	0.0484	0	0.0714	0	0	0	0	0	0.0622	0	0.0029	0	0.2527	0	0.0465	0.0352	0	0.0377
AL354979.1	0	0	0	0	0	0	0	0	0	0	0	0	0	0	0	0	0	0	0	0	0	0	0	0	0	0	0	0	0	0	0	0	0	0	0	0	0	0	0	0	0	0	0	0	0	0	0	0	0
AL355312.2	0.0268	0.0396	0.0629	0.0181	0.0357	0.0359	0.0416	0.038	0.0182	0.0171	0	0.0526	0.0968	0.0135	0.0796	0	0.0311	0.0905	0	0	0.0416	0.0686	0	0.0199	0.0656	0	0	0.0233	0	0	0.0399	0.0673	0.0695	0.1798	0.0145	0.0458	0	0.0608	0.0272	0.0942	0	0.1757	0.1071	0.0169	0	0.044	0.0547	0.0557	0.083
AC011352.3	0	0	0	0	0	0	0	0	0	0	0	0	0	0	0	0	0	0	0	0	0	0	0	0	0	0	0	0	0	0	0	0	0	0	0	0	0	0	0	0	0	0	0	0	0	0	0	0	0
AC100861.1	1.9175	1.6844	1.335	1.0733	0.6419	1.3893	0.8181	0.4523	1.7597	0.6692	1.3203	1.0364	0.5488	0.4039	0.3903	0.545	0.2573	0.838	1.0491	0.8617	0.5855	2.1765	1.5615	0.994	0.8407	1.8844	1.1654	1.9466	1.9679	1.0307	0.8976	1.0643	1.016	0.4494	0.9285	0.4913	0.4977	0.3647	0.4299	1.1188	1.5388	1.068	1.4597	0.996	1.7174	1.1645	0.4705	0.8366	1.1684
AP001085.1	0.0469	0	0	0	0.0228	0.0628	0	0	0	0	0.0686	0	0.0267	0.0066	0	0	0.0272	0	0.0254	0	0	0.0343	0	0	0.0459	0	0	0.0375	0	0	0	0	0	0	0	0	0	0	0	0	0.0275	0.0626	0	0	0	0	0	0	0
AC073130.2	0	0	0	0	0.0237	0	0	0	0	0	0	0	0	0.0092	0	0	0	0	0.0046	0	0	0	0	0.0336	0.0311	0	0	0	0	0.0105	0	0	0	0	0	0.0059	0	0	0	0	0	0	0	0	0	0	0	0	0.0172
AL513217.1	0.0676	0	0.2271	0.048	0	0.0981	0.1381	0.5749	0.2287	0.0154	0	0	0.1437	0.0213	0.1933	0.0439	0.0101	0.0909	0	0.0407	0.023	0.0448	0.0594	0.0101	0.0114	0.0243	0.0271	0.0776	0.0228	0.0221	0	0.1598	0.0655	0.0298	0	0.0501	0.0038	0	0.0608	0.0504	0.0437	0	0.0422	0.084	0.0811	0.0332	0.1143	0	0.0999
AC087565.1	0	0	0	0	0	0	0	0	0	0	0	0	0	0	0	0	0	0	0	0	0	0	0	0	0	0	0	0	0	0	0	0	0	0	0	0	0	0	0	0	0	0	0	0	0	0	0	0	0
AC009305.1	0	0	0	0	0	0	0	0	0	0	0	0	0	0	0	0	0	0	0	0	0	0	0	0	0	0	0	0	0	0	0	0	0	0	0	0	0	0	0	0	0	0	0	0	0	0	0	0	0
LINC02549	0	0	0	0	0	0	0	0	0	0	0	0	0	0	0	0	0	0	0	0	0	0	0	0	0	0	0	0	0	0	0	0	0	0	0	0	0	0	0	0	0	0	0	0	0	0	0	0	0
AC126755.3	0	0	0	0	0	0	0	0	0	0	0	0	0	0	0	0	0	0	0	0	0	0	0	0	0	0	0	0	0	0	0	0	0	0	0	0	0	0	0	0	0	0	0	0	0	0	0	0	0
AC099786.2	0	0	0	0	0	0	0	0	0	0	0	0	0	0	0	0	0	0	0	0	0	0	0	0	0	0	0	0	0	0	0	0	0	0	0	0	0	0	0	0	0	0	0	0	0	0	0	0.0285	0
AL159166.1	0	0	0	0	0	0	0.0274	0	0	0	0	0.1438	0	0	0	0	0	0.0186	0	0.011	0	0	0	0	0	0	0	0	0.0615	0	0	0	0	0.0443	0	0	0	0	0.0236	0	0	0	0	0	0	0	0	0	0
LINC00029	0	0	0	0	0	0	0	0	0	0	0	0	0	0	0	0	0	0	0	0	0	0	0	0	0	0	0	0	0	0	0	0	0	0	0	0	0	0	0	0	0	0	0	0	0	0	0	0	0
AC004691.1	0	0	0	0	0	0	0	0	0	0	0	0	0	0	0	0	0	0	0	0	0	0	0	0	0	0	0	0	0	0	0	0	0	0	0	0	0	0	0	0	0	0	0	0	0	0	0	0	0
AC012640.4	1.4141	1.1286	0.9697	0.6514	3.3504	1.2202	0.9408	2.2442	1.6858	1.8034	1.3284	1.532	1.7886	1.4196	1.4941	1.3422	0.9015	1.3886	2.2829	2.6589	1.9604	0.9909	1.3044	1.0806	2.0804	1.8919	1.6133	1.3379	3.9213	1.0227	1.2016	1.174	1.7205	1.989	2.9093	1.9811	1.087	1.1697	1.309	1.1577	1.6735	1.1986	1.3543	1.1594	2.0511	1.425	1.7288	3.3221	2.8656
LINC00667	9.4244	5.3616	6.5348	5.9518	4.6475	5.76	3.2997	4.2885	6.5858	7.3706	4.032	6.5543	5.0979	6.3289	4.0109	3.7845	5.092	5.2944	6.9625	4.7162	4.1177	3.9588	4.4103	6.5555	5.0954	6.6552	5.4398	4.5694	4.7632	4.2972	5.6605	3.8726	3.3036	5.5581	2.6831	4.1714	5.5476	4.9634	6.945	6.2212	4.7972	6.548	5.4096	6.0687	5.9349	5.1174	5.5226	4.7257	4.4108
MYO16-AS2	0	0	0	0	0	0	0	0	0	0	0	0	0	0	0	0	0	0	0	0	0	0	0	0	0	0	0	0.0597	0	0	0	0	0	0	0	0	0	0	0	0	0	0	0	0	0	0	0	0	0
AC078889.1	0	0	0.0319	0	0	0.0384	0.0919	0.0604	0.0737	0.0694	0	0.0455	0	0.0043	0.0729	0.0274	0	0	0	0.0167	0	0	0.0728	0.0009	0	0	0	0	0	0	0.139	0	0	0.0221	0	0.0428	0	0.0153	0.0337	0.0069	0	0.0646	0.0204	0.0384	0	0	0.0188	0	0.0296
AC034229.2	0.1704	0.2078	0.5344	0.7362	0.2544	0.6639	0.0741	0.3993	0.6262	0.5029	1.0687	0.6456	0.6382	0.048	0.7888	0.105	0.1505	0.1133	0.0748	0.0463	0.1304	0.1875	0.0827	0.1558	0.0462	0.117	0.2099	0.0839	0.1404	0.1418	0.1323	0.1504	0.1623	0.1757	0.0092	0.0964	0.2318	0.2032	0.1422	0.1379	0.1539	0.3398	0.4489	0.1671	0.0814	0.0647	0.2165	0.0874	0.1308
AC119868.2	0	0	0	0	0	0	0	0	0	0	0	0	0	0	0	0	0	0	0	0	0	0	0	0	0	0	0	0	0	0	0	0	0	0	0	0	0	0	0	0	0	0	0	0	0	0	0	0	0
LINC02554	0	0	0	0	0	0	0	0	0	0	0	0.0094	0	0	0	0.0065	0.0069	0.0032	0	0.0172	0	0.0182	0.0059	0	0	0	0.0123	0.0052	0.0061	0.0557	0	0	0.0246	0.0546	0	0.0067	0.015	0	0	0.0476	0.0124	0	0.033	0.0076	0	0	0.0061	0.0124	0
LINC00968	0.7369	1.1515	0.5001	1.1186	0.7846	0.7346	0.6035	0.9128	0.5088	1.2613	0.9789	0.5148	1.1935	1.6108	0.3692	0.4694	0.256	0.7589	0.5783	1.1185	1.633	1.6702	1.9373	0.6433	0.7002	0.9102	1.7859	1.4689	1.1408	2.2608	1.9032	0.6034	0.5866	0.4155	0.1817	0.3855	0.945	0.9224	0.2469	0.9638	1.0699	0.3046	0.6478	0.4079	0.9232	0.8398	0.7826	0.6262	0.5879
AC003684.1	0	0	0	0	0	0	0	0	0	0	0	0	0	0	0	0	0	0	0	0	0	0	0	0	0	0	0	0	0	0	0	0	0	0	0	0	0	0	0	0	0	0	0	0	0	0	0	0	0
AC106738.1	0	0	0	0	0	0	0.0524	0	0	0	0	0	0	0.0419	0	0.0459	0	0	0	0	0	0.0393	0	0	0	0.1471	0.0419	0.0362	0.1207	0	0	0	0	0	0	0	0	0	0	0.0419	0.0489	0	0	0	0.0517	0	0.0222	0	0
AC005670.1	0.03	0.098	0	0.0779	0	0	0	0	0.0356	0	0	0.044	0	0	0	0	0.0563	0	0.0237	0	0	0	0	0	0	0	0.0687	0.0003	0.0775	0.0169	0	0.0624	0	0.0664	0.082	0	0	0	0	0	0.0875	0	0	0	0	0	0.0328	0	0
AC009145.1	0.782	0.6808	1.3213	0.8551	0.7433	0.562	0.9485	1.3306	0.459	1.2963	2.0552	0.7799	1.0674	1.1866	0.6198	0.7864	0.581	0.8784	0.4848	0.7903	1.0637	0.8794	0.2683	0.2752	0.2397	0.866	0.4511	0.3339	0.8121	0.9204	0.7784	0.3538	0.5069	0.7124	0.3714	0.5932	0.7985	0.7585	0.7088	0.8211	1.0486	0.5419	1.1228	0.2034	0.4156	0.3651	0.524	0.863	0.3909
AF233439.1	0.1379	0.1162	0.2699	0.3735	0.1262	0.2828	0.0809	0.1409	0.0284	0.289	0.2699	0.1593	0.1973	0	1.1301	0.1194	0.183	0.3147	0.1392	0	0.1659	0.0047	0.0284	0.2154	0.0494	0.0455	0.1723	0.0727	0.0534	0.0295	0.1854	0.077	0.1114	0.1564	0.0452	0.1025	0.0427	0.0596	0.0742	0.0629	0.098	0.0791	0.1072	0.1798	0.0579	0.0433	0.0366	0.1313	0.1129
LINC01764	0.2769	0.0189	0.2143	0.197	0.0195	0.0657	0.0712	0.0301	0.0963	0.0642	0.2435	0.1789	0.1277	0.0218	0.4492	0.018	0.3584	0.2647	0.2533	0.239	0.1871	0.052	0.0924	0.1661	0.1376	0.1932	0.0687	0.112	0.2936	0.0397	0	0.0788	0.0829	0.0536	0.0811	0.0847	0.0585	0.4774	0.3244	0.2741	0.2867	0.16	0.1306	0.0551	0.0966	0.1648	0.1657	0.0527	0.1522
SDCBP2-AS1	1.2722	1.6191	1.8319	2.5137	1.0045	1.5257	1.0116	0.9208	3.0029	1.6474	1.7086	0.9192	0.769	0.4176	0.9657	0.5504	0.4468	0.5965	0.482	0.3666	0.6323	0.3756	0.4778	0.7437	0.3423	0.7348	0.7936	0.4815	0.3678	0.564	0.5369	0.8128	0.7155	0.4996	0.264	0.4948	0.5424	0.4661	0.7427	0.6089	0.5167	0.5275	0.8226	0.9865	0.6371	0.8438	0.6125	0.527	0.6994
MME-AS1	0	0	0	0	0	0	0	0	0	0	0	0	0	0	0.1094	0	0	0	0	0	0	0	0	0	0	0	0	0	0	0	0	0	0	0	0	0	0	0	0	0	0	0	0	0	0.0406	0	0	0	0
EDRF1-DT	0.2204	0.2453	0.3316	0.3296	0.0571	0.1144	0.071	0.0309	0.1471	0.1542	0.2648	0.1257	0.1067	0.1008	0.2243	0.0528	0.1164	0.1891	0.1686	0.103	0.1169	0.0893	0.2059	0.1425	0.1473	0.0485	0.1187	0.0826	0.1517	0.1551	0.0917	0.2411	0.1261	0.2451	0.0983	0.0459	0.2013	0.0969	0.2496	0.1715	0.1093	0.2386	0.0488	0.1948	0.0734	0.0912	0.1436	0.1495	0.1062
LINC02006	0	0	0	0	0	0	0.0237	0	0	0	0	0	0	0	0	0	0	0	0	0.0148	0	0	0	0	0.0075	0.0083	0	0	0	0	0.041	0	0	0	0	0	0	0.0087	0	0	0.0179	0	0	0	0	0.0151	0	0	0
LINC01800	0.2403	0.3627	0.5857	0.62	0.541	0.2654	0.1137	0.1222	0.6701	0.3813	0.3018	0.3197	0.39	0.1819	0.3292	0.1253	0.2317	0.2752	0.2707	0.1574	0.1361	0.1147	0.2614	0.2098	0.0793	0.3632	0.2727	0.0718	0.1415	0.0996	0.2068	0.4429	0.1145	0.1883	0.0235	0.1739	0.2213	0.1904	0.3533	0.1613	0.1257	0.5322	0.1699	0.634	0.284	0.2165	0.2019	0.2892	0.2507
AL445471.2	0	0.0146	0	0	0	0	0	0	0	0	0	0	0	0	0	0	0	0	0	0	0	0	0	0	0	0	0	0	0	0	0	0	0	0.0141	0	0	0	0	0	0	0	0	0	0	0	0	0	0	0
AMMECR1-IT1	1.066	0.6956	1.5589	1.4965	0.9694	2.0927	1.9299	2.44	1.0566	2.4457	0.9016	2.1402	2.522	0.152	1.1393	1.3258	2.0289	1.171	0.8668	0.2405	0.1453	0.1574	0.556	0.9384	2.2495	1.1008	0.8145	0.6838	0.4802	0.3886	0.4978	1.4679	1.4576	2.6356	0.8727	1.5926	1.364	2.6085	1.6411	0.9204	1.4664	2.1782	3.2807	0.801	1.6534	2.0749	1.15	1.09	1.5597
TSPAN9-IT1	0.0533	0	0.0026	0	0	0	0	0.2264	0.1494	0	0	0.1393	0.0697	0.0169	0.0289	0.1398	0.0102	0.037	0	0	0	0.0131	0.0103	0	0.0021	0.058	0.0552	0	0.0112	0.0082	0.0793	0.0863	0	0.0614	0.0288	0.1772	0.0401	0	0	0	0.1736	0.021	0.0846	0.0095	0	0	0	0.0432	0.0068
AL606970.2	0	0	0	0	0	0	0	0	0	0	0	0	0	0	0	0	0	0	0	0	0	0	0	0	0	0	0	0	0	0	0	0	0	0	0	0	0	0	0	0	0	0	0	0	0	0	0	0	0
AP001605.1	0	0	0	0	0	0	0	0	0	0	0	0	0	0	0	0.0042	0	0	0	0	0	0	0	0	0	0	0.0088	0	0	0	0	0	0	0	0	0	0	0	0	0	0	0	0	0	0	0	0	0.0069	0
AC016903.2	0	0	0	0	0	0	0	0	0	0	0	0	0	0	0	0	0	0	0	0	0	0	0	0	0	0	0	0	0	0	0	0	0	0	0	0	0	0	0	0	0	0	0	0	0	0	0	0	0
AL358216.1	0	0	0	0	0	0.0193	0	0	0.0246	0	0	0	0	0	0	0.0099	0	0	0	0.0088	0	0	0	0	0	0	0	0	0	0	0.0269	0.0196	0	0	0	0	0	0	0	0.0181	0	0	0.0253	0	0	0	0.0188	0.0378	0
AC022182.1	0.5726	0.5252	1.3724	1.2843	1.145	0.776	0.8663	0.4124	1.8054	0.739	1.2555	0.9825	1.0395	0.2966	1.0959	0.2858	0.4023	0.7904	0.2758	0.4556	0.3826	0.6189	0.8204	0.3276	0.503	1.4546	0.3715	0.4182	0.2219	0.2787	0.2587	0.4733	0.7505	0.5441	0.7328	0.6738	0.3032	0.5673	0.3672	0.8313	0.2087	0.3439	1.2552	0.8109	0.5063	0.7036	0.6444	0.4919	0.7617
AL161640.2	0	0	0	0	0	0	0	0	0	0	0	0	0	0	0	0	0	0	0	0	0	0	0	0	0	0	0	0	0	0	0	0	0	0	0	0	0	0	0	0	0	0	0	0	0	0	0	0	0
AC073023.1	0	0	0	0	0	0	0	0	0	0	0	0	0	0	0	0	0	0	0	0	0	0	0	0	0	0	0	0	0	0	0	0	0	0	0	0	0	0	0	0	0	0	0	0	0	0	0	0	0
LINC00533	0	0	0	0	0	0	0	0	0	0	0	0	0	0	0	0	0.0324	0	0	0	0	0	0	0	0	0	0	0	0	0	0	0	0	0	0	0	0	0	0	0	0	0	0	0	0	0	0	0	0
TTC39A-AS1	0.0239	0.0074	0.0634	0.0497	0	0.0322	0	0.0023	0.0509	0.0352	0.0806	0.0584	0.0755	0.449	0.1705	0.199	0.0951	0.1158	0.1479	0.0736	0.0254	0.0467	0.1221	0.0431	0.0762	0.0642	0.1981	0.3102	0.0132	0.2091	0.0574	0.2135	0.2325	0.1246	0	0.1152	0.107	0.0444	0.3234	0.1019	0.0218	0.1422	0.1747	0.0965	0.2582	0.3769	0.1482	0.0414	0.0644
AC005209.1	0.0337	0	0	0	0.0753	0	0	0	0	0	0	0	0	0	0	0	0	0	0	0	0	0	0	0	0	0	0	0	0	0	0	0	0	0	0	0	0	0	0	0	0	0	0	0	0	0	0	0	0
LMX1A-AS2	0	0	0	0	0	0	0	0	0	0	0	0	0	0	0	0	0	0	0	0	0	0	0	0	0	0	0	0	0	0	0	0	0	0	0	0	0	0	0	0	0	0	0	0	0	0	0	0	0
DSCR10	0	0	0	0	0	0	0	0	0	0	0	0	0	0	0.0629	0	0	0	0	0	0	0	0	0	0	0	0	0	0	0	0	0	0	0	0	0	0	0	0	0	0	0	0	0	0	0	0	0	0
AL035665.1	0	0	0	0	0.0797	0	0	0	0	0	0	0	0	0	0	0.0603	0	0	0	0	0	0.0562	0	0	0	0	0.0568	0	0	0.0548	0	0	0	0	0	0	0.0554	0	0	0	0	0	0	0	0	0	0	0.0345	0
LINC02014	0.5451	0.4004	0.4315	0.3143	0.9132	0.2901	0.1587	0	0.504	0.5387	0.3927	0.3551	0.4691	0.3567	0.2316	0.4845	0.2191	0.1131	0.3262	0.2575	0.5799	0.2586	0.2525	0.4201	0.2278	0.1756	0.1932	0.146	0.134	0.043	0.1876	0.4096	0.0895	0.1526	0.0797	0.1585	0.1967	0.0951	0.3466	0.1136	0.1851	0.3748	0.147	0.5295	0.1982	0.1629	0.3403	0.0037	0.0554
AC244502.3	0	0	0	0	0	0	0	0.116	0	0	0	0	0	0	0	0	0	0	0	0	0	0	0	0	0	0	0	0	0	0	0	0	0	0	0	0	0	0	0	0	0	0	0.0111	0	0	0	0	0	0
AC084864.1	0	0	0	0	0	0.15	0.0762	0.0695	0.0635	0	0	0	0.043	0	0	0	0	0	0	0.0476	0.0754	0	0.1015	0	0	0.0711	0	0	0.0502	0	0	0	0.0265	0.0837	0.0531	0	0	0	0	0	0	0	0.1512	0	0.109	0	0	0	0
LEMD1-DT	0.0311	0.026	0.0144	0.0568	0	0.0138	0.001	0.044	0.0218	0.0223	0	0	0	0	0	0.0114	0.012	0.0077	0	0.0151	0	0	0	0.0107	0.008	0	0	0	0	0.0085	0	0	0.0538	0.006	0.0225	0	0	0	0	0	0.0122	0.0139	0	0.0281	0	0	0.0108	0.0054	0
AC078842.2	0	0	0	0	0	0	0	0	0	0	0	0	0.0689	0	0	0	0.0624	0.1261	0	0	0.0078	0.0275	0	0	0	0	0	0	0	0.0532	0	0	0	0	0	0	0	0	0	0	0	0.0693	0	0	0	0	0	0.0059	0
AC103996.3	0	0	0	0.0765	0	0	0	0	0	0	0	0	0	0.0058	0	0	0	0	0	0	0	0	0	0	0	0	0	0	0	0	0	0	0	0	0	0	0	0	0	0	0	0	0	0	0	0	0.0639	0	0
AC006116.10	0.1254	0.0851	0.0465	0.2205	0.1333	0.2047	0.0981	0.0856	0.2579	0.2057	0.3272	0.322	0.1291	0.0262	0.0491	0.1155	0.1256	0.1593	0.1072	0.0999	0.0148	0.0134	0.0437	0.0334	0.0819	0.0227	0.0269	0.0936	0.0514	0.0361	0.0522	0.1166	0.0896	0.0602	0.0081	0.0448	0.0821	0.0786	0.1004	0.0623	0.0278	0.1098	0.0216	0.1126	0.0034	0.0617	0.012	0.0773	0.0293
AC005606.1	0	0.0708	0	0.0402	0	0	0.0936	0.0421	0.0514	0	0	0	0.0902	0	0	0.0392	0.1379	0.1371	0.1442	0.0288	0.1225	0.024	0	0.0548	0.0791	0.2843	0.0308	0.0798	0.0471	0.1256	0	0.0322	0.2389	0.2172	0.0864	0.0187	0	0.0907	0	0.1578	0.0696	0.0397	0.1663	0.2801	0	0.1514	0	0.0339	0.0719
AP001469.2	0.6578	0.5783	0.396	0.6141	0.183	0.4671	0.2234	0.4105	0.7019	0.569	0.4565	0.4418	0.3672	0.0386	0.6064	0.2061	0.3435	0.5449	0.2272	0.1549	0.2371	0.3361	0.114	0.2157	0.1128	0.2562	0.2025	0.2282	0.2901	0.19	0.2606	0.2908	0.3429	0.2454	0.032	0.0073	0.4057	0.0545	0.5656	0.0952	0	0.4847	0.3423	0.6447	0.5485	0.4198	0.3195	0.1821	0.1514
AC087741.1	3.2554	5.0618	3.0784	5.0694	1.4198	3.0737	1.1846	1.5383	6.3645	4.9718	3.219	3.7528	1.8999	3.0124	1.5846	2.127	1.8479	1.2521	0.939	2.4906	2.0622	2.519	0.9234	0.8463	1.0468	2.2031	1.8235	1.2871	1.3586	2.0553	1.3847	0.8715	1.339	0.9563	1.8511	1.8346	1.9863	1.294	2.0309	0.9173	2.5616	1.6991	2.8303	3.4748	2.6566	1.0431	1.8593	2.1351	1.8147
LINC00326	0	0	0	0.0161	0	0	0	0	0	0	0	0	0	0	0	0	0	0	0	0	0	0	0	0	0	0	0	0	0	0	0	0	0	0	0	0	0	0	0	0	0	0.0159	0	0	0	0	0	0	0
IRAIN	0.0462	0	0.0231	0.0606	0	0	0	0.0895	0	0.1537	0	0.129	0.1449	0.0306	0	0	0.1212	0	0.1689	0.0765	0.1904	0.2185	0.1384	0.0494	0.0263	0	0	0.0779	0.3465	0.1331	0.178	0.0972	0	0.1936	0.0829	0.0363	0.0412	0	0	0.0594	0	0.0599	0.1255	0.0761	0.0195	0.0933	0	0.2497	0
MAGEA4-AS1	0	0	0	0	0	0	0	0	0	0	0	0	0	0	0	0	0	0	0	0	0	0	0	0	0	0	0	0	0	0	0	0	0	0	0	0	0	0	0	0	0	0	0	0	0	0	0	0	0
AP000820.1	0	0	0	0.0556	0	0	0	0	0.0806	0.0577	0	0	0	0	0	0	0	0.0761	0	0	0	0	0.0091	0	0.029	0	0	0	0.007	0	0	0	0	0	0.064	0	0	0	0	0	0	0	0	0.0755	0	0.0292	0	0	0
LINC01494	0	0	0	0	0	0	0	0	0	0	0	0	0.0324	0	0	0	0	0	0	0	0.0212	0	0	0	0.007	0	0	0	0	0	0	0	0	0	0	0	0	0	0	0	0	0	0	0	0	0	0	0	0
Z82186.1	0	0	0	0	0	0	0	0	0.0047	0	0	0	0	0	0	0	0.008	0	0	0.0067	0	0	0	0	0	0.0037	0	0	0	0	0	0	0	0	0.0074	0	0.0069	0.0078	0	0	0	0	0	0	0	0	0	0	0.0083
GTSCR1	0.8124	0.3764	0.2884	0.0534	0.0449	0.0827	0.1049	0	0.5812	0.3884	0.226	0.0064	0.0404	0	0	0.0679	0	0.0794	0.0322	0	0	0	0	0	0	0	0	0	0	0	0	0.2007	0	0	0	0	0.0159	0	0.1182	0.0257	0	0.0412	0.0432	0	0	0	0.019	0	0
AC009065.8	2.0544	1.1774	1.2078	1.4272	1.2067	1.7264	1.3172	1.8687	1.7979	1.4089	1.6447	1.4571	1.9188	0.4774	1.0219	0.6172	0.6497	0.2187	0.7791	0.4164	0.3481	0.7482	0.3165	0.6812	0.5113	0.3519	0.6388	0.9206	0.3703	0.5139	0.4274	1.0438	0.3779	0.509	0.031	0.1694	1.0586	0.4136	0.4688	0.3761	0.1577	0.6729	0.4466	1.2069	0.9557	0.4877	0.6843	0.4424	0.5984
LATS2-AS1	0	0	0	0	0	0	0	0	0	0	0	0	0	0.0029	0	0	0	0	0	0	0	0	0	0	0	0	0	0.0315	0.0133	0	0	0	0	0	0	0	0	0.0054	0	0	0	0	0.0332	0	0	0	0	0	0.0323
AP001372.3	0	0	0	0	0	0.0329	0	0.0432	0	0	0	0	0	0	0	0.0095	0.0571	0.0316	0	0	0	0.0048	0	0	0	0	0	0	0.0251	0.047	0.0244	0	0	0	0	0	0	0	0	0	0	0	0	0	0	0	0	0	0.0153
AC100800.1	0	0	0	0	0.0212	0	0	0	0	0	0	0.0003	0	0	0	0	0	0	0	0	0	0	0	0	0	0	0	0	0	0	0	0	0	0	0	0	0	0	0	0	0	0	0.0134	0.0133	0	0	0	0	0
P4HA3-AS1	0	0	0	0	0	0	0	0	0	0	0	0	0	0	0	0	0	0	0	0	0	0	0	0	0	0	0.0095	0	0	0.0044	0	0	0	0	0.0113	0.0078	0	0	0	0	0	0	0.0194	0	0	0	0	0	0.0169
OSGEPL1-AS1	1.0574	0.5934	0.9929	1.5706	0.5215	0.8482	0.9194	0.8598	1.5654	1.2439	0.4772	2.094	0.9895	0.3933	1.0443	0.462	0.6629	0.7072	0.5985	0.3997	0.2929	0.2888	0.4423	0.4685	0.4065	0.7793	0.3493	0.5258	0.5454	0.2697	0.3912	1.0974	0.4854	0.7276	0.3465	0.4555	0.57	0.3799	0.7731	0.7231	0.3363	0.8097	0.8928	1.2527	0.271	0.5968	0.682	0.3266	0.4288
PDE6B-AS1	0.2443	0.263	0.3802	0.1457	0.2948	0.571	0.162	0.5419	0.7108	0.2799	0.2914	0.3052	0.1815	0.0864	0.1667	0.0117	0.0153	0.0818	0.1461	0.0823	0.0755	0.0217	0.1191	0.1762	0.1499	0.0615	0.1157	0.0123	0.0759	0.0345	0.0702	0.1741	0.0949	0.0845	0.0084	0.0238	0.0581	0.0433	0.2369	0.0345	0.0536	0.1893	0.0031	0.4583	0.0921	0.0105	0.1092	0.0867	0.0664
SSTR5-AS1	0	0	0	0	0	0	0	0	0	0	0	0	0	0	0	0	0	0	0	0	0	0	0	0	0	0	0	0	0	0	0	0	0	0	0	0	0	0	0	0	0	0	0	0	0	0	0	0	0
AL122058.1	0	0	0	0	0	0	0	0	0	0	0	0	0	0	0	0	0	0	0	0	0	0	0	0	0	0	0	0	0	0	0	0	0	0	0	0	0	0	0	0	0	0	0	0	0	0	0	0	0
AC079866.2	0.1306	0.0378	0.0955	0.4131	0.3452	0.4382	0.2088	0.3986	0.1825	0.2649	0.1239	0.2925	0.1838	2.1989	1.1068	0.5626	1.2472	2.1826	0.2003	0.3508	0.5634	2.0327	1.2648	0.1495	0.82	0.1041	1.6646	1.8315	0.8159	1.4934	1.8726	1.6293	0.1813	1.0259	2.3548	0.89	0.3941	0.7034	0.6587	0.7785	0.807	0.475	0.7483	0.631	0.472	1.1065	0.4152	0.4057	0.6307
AL592424.1	0.2534	0.2629	0.2442	0.221	0.0425	0.1825	0.121	0.1694	0.2682	0.1119	0.2762	0.062	0.1705	0.0196	0.2639	0.0675	0.1582	0.1918	0.1408	0.2123	0.0502	0.02	0.0193	0.3115	0.1145	0.0446	0.2027	0.0508	0.1001	0.0389	0.0314	0.2046	0.0809	0.1459	0.0851	0.0548	0.1771	0.1327	0.3555	0.0623	0.0686	0.2338	0.0546	0.126	0.1209	0.0769	0.3147	0.2275	0.0712
PPP1R14B-AS1	0.351	0.2747	0.2039	0.5748	0.3602	0.21	0.6603	1.1395	0.5845	0.0561	0.2042	0.2551	0.3938	0.5187	0.3169	0.5875	0.5049	0.5107	0.3495	0.516	0.516	0.4676	0.3348	0.4863	0.6023	0.5322	0.296	0.4458	0.1856	0.3975	0.284	0.4653	0.5061	0.5502	0.4544	0.4505	0.7533	0.4055	1.0644	0.2294	0.3513	0.3521	0.762	0.6839	0.4952	0.4132	0.3041	0.517	0.5893
AC018521.5	0.499	0.6461	0.5223	0.5877	0.3889	0.457	0.3007	0.2675	0.7664	0.4914	0.6638	0.5085	0.8377	0.2773	0.699	0.4626	0.4323	0.5762	0.4977	0.3863	0.4422	0.2107	0.4027	0.4844	0.3872	0.4477	0.2422	0.2826	0.3352	0.2731	0.2004	0.5163	0.3371	0.5322	0.4062	0.3719	0.5239	0.3113	0.542	0.3574	0.2103	0.7353	0.424	0.4795	0.4179	0.5416	0.489	0.4158	0.4045
AC048352.1	0	0	0	0	0	0	0	0	0	0	0	0	0	0	0	0	0	0	0	0	0	0	0	0	0	0	0	0	0	0	0	0	0	0	0	0	0	0	0	0	0	0	0	0	0	0	0	0	0
AL157413.1	0	0	0	0	0	0	0	0	0	0.0522	0	0	0	0	0	0	0	0	0	0	0	0	0	0	0	0	0	0	0	0	0	0	0	0	0	0	0	0	0	0	0	0	0	0	0	0	0	0	0
C8orf37-AS1	0.0983	0.1191	0.1607	0.0732	0.1001	0.0154	0.2006	0.1032	0.19	0.0159	0.0698	0.1714	0.1577	0.1203	0.3567	0.0344	0.0491	0.0381	0.05	0.0122	0.1172	0.1017	0.1326	0.1555	0.0877	0.1192	0.0689	0.1095	0.0261	0.0434	0.0383	0.0851	0.1221	0.137	0.0051	0.0201	0.0295	0.0896	0.0863	0.064	0.1419	0.1338	0.1024	0.1019	0.0273	0.078	0.0916	0.0083	0.0185
AC021393.1	0	0	0	0	0	0	0	0	0	0	0	0	0	0	0	0	0	0	0	0	0	0	0	0	0	0	0	0	0	0	0	0	0	0	0	0	0	0	0	0	0	0	0	0	0	0	0	0	0
AL590787.1	0.0887	0.095	0.2219	0.0616	0.302	0.0554	0.0574	0.0503	0.0465	0.0907	0.1299	0.2018	0.149	0.1227	0.3562	0.0386	0.074	0.1064	0.1494	0.2359	0.1583	0.2479	0.1127	0.0235	0.0669	0.0858	0.1312	0.1167	0.2357	0.2731	0.1202	0.066	0.1536	0	0.1306	0.0895	0.0919	0.2584	0.0972	0.1029	0.2573	0.0608	0.1071	0.0667	0.1553	0.072	0.0427	0.1116	0.0715
AC004803.1	0.5858	0.7452	0.8136	1.043	1.0879	0.9908	0.3851	0.8282	0.81	0.9065	0.6252	0.5935	1.006	0.8679	1.5767	0.9857	0.9207	1.1274	1.5299	0.8906	1.0446	0.6234	0.9358	1.1641	0.8701	0.7644	0.6817	0.8224	0.9178	0.5445	0.8783	1.2437	0.6917	1.0539	0.7761	0.5875	0.8925	1.0959	1.0366	0.8502	0.6859	1.2755	0.6461	0.6539	0.9306	0.8514	1.1565	1.0505	0.7902
LINC02473	0	0	0	0	0	0	0	0	0	0	0	0	0.0179	0	0	0	0	0	0	0	0	0	0	0	0	0	0	0	0	0	0	0	0	0	0	0	0	0	0	0	0	0	0	0	0	0	0	0	0
FAM230G	0	0	0.0023	0.0088	0.0047	0.0043	0.005	0	0	0	0.0047	0.0052	0.0085	0	0	0	0	0	0	0	0	0	0	0	0.0063	0	0	0	0	0	0	0	0	0.0075	0	0.0036	0	0	0	0	0	0.0022	0	0	0	0	0.0034	0	0
EMSLR	0.0425	0.146	0.512	0.0574	0	0.2277	0.1305	0.1709	0.0867	0	0.2102	0	0.1556	0.039	0.2135	0.2231	0.0493	0.205	0.3492	0.0412	0.0438	0	0.1471	0.1307	0.4148	0.2074	0.066	0.2682	0.1083	0.1631	0.1138	0.3406	0.061	0	0	0.0477	0.1715	0.1342	0.1265	0.1066	0.1242	0.818	0.3528	0.3249	0.079	0.46	0.3761	0.1919	0.1031
AP002518.1	0	0.0046	0	0.0053	0	0.0104	0.0121	0	0.0159	0	0.0057	0	0.0102	0	0	0.0013	0	0.0114	0	0.0076	0	0.016	0.0154	0	0	0.0006	0	0.007	0	0	0	0	0.0081	0.0007	0	0.0088	0	0	0	0	0	0	0	0	0	0	0.0039	0	0
PRKCA-AS1	0	0	0	0	0	0.0076	0	0	0	0	0	0	0	0.0007	0	0	0	0.0145	0	0	0	0	0	0	0	0	0	0	0	0	0	0	0	0	0	0	0	0	0	0	0	0	0	0	0	0	0	0	0
AC008752.3	0.0799	0.0752	0.0834	0	0	0.0535	0	0.0565	0.1087	0.1146	0.1754	0.0638	0.1306	0.0395	0.0389	0	0.0463	0.0513	0.0834	0.0775	0.0412	0	0.0198	0.0823	0.0195	0.0435	0.0828	0.1041	0.1225	0.0395	0.0396	0.0433	0.069	0.0315	0	0.0449	0.0401	0	0.0595	0.0401	0	0.0533	0	0.1019	0.0495	0	0.0832	0.209	0.1943
LINC01938	0	0	0	0	0	0	0	0	0	0	0	0	0	0	0.0139	0	0	0.0198	0	0	0	0	0	0	0.0301	0.0167	0	0.0134	0	0	0	0	0	0	0.0166	0	0	0	0	0	0	0	0	0.0196	0	0.0303	0	0	0
AC112242.1	0	0	0	0	0	0	0	0	0	0	0	0	0	0	0	0	0	0	0	0	0	0	0	0	0	0	0	0	0	0	0	0	0	0	0	0	0	0	0	0	0	0	0	0	0	0	0	0	0
AP001001.1	0	0.0127	0	0.0135	0.0333	0.0011	0	0	0	0	0	0	0	0.0049	0.0026	0.007	0	0	0	0	0	0	0	0	0	0	0	0	0	0	0.0082	0	0.0049	0	0.0058	0	0	0	0	0.0136	0	0	0.0296	0	0.0231	0.0186	0	0	0.0146
AL162427.1	0	0	0	0.0295	0	0.0644	0.1127	0.8096	0.039	0.0416	0	0.1518	0.0446	0	0	0.0161	0	0.082	0	0.0519	0	0	0.0338	0.0506	0.1419	0.0739	0	0.0827	0.0697	0	0	0.0987	0	0	0.052	0	0.0069	0.0081	0.0452	0.0068	0	0	0.1561	0	0.0165	0.078	0	0.1428	0.0415
AL162724.1	3.1419	3.75	4.0763	4.876	6.4419	3.3266	4.8544	3.8591	4.817	4.5653	3.4415	4.8389	5.5827	8.1502	10.5706	11.6165	10.3487	15.9797	7.2405	7.4118	6.5813	15.198	5.1908	4.4681	5.8194	7.6745	3.0337	14.0658	6.3329	3.2393	3.103	6.2736	4.709	5.9278	37.6748	12.4945	5.8341	26.488	9.3118	8.2211	15.8385	5.079	12.9534	11.1943	14.8775	6.184	4.5243	6.3403	15.8312
AL162595.2	0.0297	0	0	0	0	0	0	0	0	0	0	0	0	0.0082	0	0	0	0	0	0.0367	0	0	0	0	0	0	0	0	0	0	0	0	0	0	0	0	0	0	0.0189	0	0.029	0	0.014	0	0	0	0	0	0
RBMS3-AS2	0	0	0	0	0	0	0	0	0	0	0	0	0	0	0	0	0	0	0	0	0	0	0	0	0	0	0	0	0	0	0	0	0	0	0	0	0	0	0	0	0	0	0	0	0	0	0	0	0
AC103957.2	0	0	0	0	0.0286	0.0295	0	0.0545	0	0	0.086	0.0803	0.0619	0	0	0.0191	0.0807	0	0	0	0	0.0204	0	0.03	0	0	0.0304	0	0	0	0	0	0	0.1352	0	0	0	0	0	0	0	0	0.3324	0	0	0	0.0278	0	0
AC106876.1	0	0	0	0	0	0	0	0	0	0	0	0	0	0	0	0	0	0	0	0	0	0	0	0	0	0	0	0	0	0	0	0	0	0	0	0.0414	0	0	0	0	0	0	0	0	0	0	0	0	0
AP002884.1	0	0	0	0	0	0	0	0	0	0	0	0	0	0.0506	0	0	0	0	0	0	0	0	0	0	0	0	0	0	0	0	0	0	0	0	0	0	0	0	0	0	0	0	0	0	0	0	0	0	0
AL117190.2	0	0	0	0	0	0	0	0	0	0	0	0	0	0	0	0	0	0	0	0	0	0	0	0	0	0	0	0	0	0	0	0	0	0	0	0	0	0	0	0	0	0	0	0	0	0	0	0	0
AP001150.1	0	0	0	0	0	0	0	0	0	0	0	0	0	0	0	0	0	0	0	0	0	0	0	0	0	0	0	0	0	0	0	0	0	0	0	0	0	0	0	0	0	0	0	0	0	0	0	0	0
AL138808.1	0	0	0	0	0	0	0	0	0	0	0	0	0	0	0	0	0	0	0	0	0	0	0	0	0	0	0	0	0	0	0	0	0	0	0	0	0	0	0	0	0	0	0	0	0	0	0	0	0
AC009093.2	4.2314	4.3545	8.7555	8.8759	10.0626	8.6227	8.5819	5.832	9.538	9.0908	8.983	10.7514	13.1286	5.5908	6.9924	5.8958	3.1751	5.0946	3.9429	4.8265	3.779	4.8259	4.1392	2.8729	3.3919	4.5875	4.0839	4.1056	3.8608	3.983	4.0747	3.8852	3.9598	3.4491	3.6345	2.8494	4.7036	7.2763	6.4076	5.3731	3.4311	5.542	8.5689	7.2049	3.6723	3.5189	3.0243	2.9724	5.3624
AP001207.3	0	0	0	0	0	0	0	0	0	0	0	0	0	0	0	0.0057	0	0	0	0	0	0	0	0	0	0	0	0	0	0	0	0	0	0	0	0	0	0	0	0	0	0	0	0	0	0	0	0	0
AL513164.1	0	0	0	0	0	0	0	0	0	0	0	0	0	0	0	0	0	0	0	0.0336	0	0	0	0	0	0	0	0	0	0	0	0	0	0	0	0	0	0	0	0	0	0	0	0.0614	0	0	0	0	0
LINC01679	0.5567	0.3854	0.4983	0.3611	0.3422	0.2863	0.7175	0.322	0.5265	0.2548	0.3586	0.1531	0.1228	2.413	0.4475	2.0262	1.1346	1.2704	0.9555	1.2269	1.088	0.9125	1.3569	0.5108	0.8033	1.9468	0.6978	1.7792	0.9716	0.5996	0.9614	0.6277	1.6317	1.6943	3.7075	1.5909	0.6667	1.0249	1.3861	1.116	1.0195	0.5368	2.055	0.7421	1.751	1.7785	0.6182	0.9796	2.5598
AC099668.1	2.3506	2.6478	1.9241	1.7272	1.5146	3.9057	2.7507	1.8484	1.7496	3.242	1.1294	3.3414	2.8278	0.9462	3.199	3.8036	3.2855	3.4969	1.6328	0.754	0.7506	0.3048	1.6786	2.2883	3.2921	2.795	5.2967	1.0525	2.6378	1.9072	2.4818	3.5043	3.0628	3.4001	1.4948	2.461	3.782	4.2475	3.2337	3.1995	3.002	2.4027	2.312	1.4525	2.0282	2.1526	2.8551	2.2438	1.7266
AC011481.2	0.2078	0.2291	0.2231	0.2376	0.2192	0.4389	0.1091	0.0777	0.2655	0	0.1508	0	0	0.0706	0	0.1825	0	0.0904	0.0715	0.0944	0.1449	0.5063	0.1503	0.0221	0.0234	0.1366	0.134	0.0721	0.1276	0	0.1587	0.2518	0.0729	0.081	0	0.0715	0.0699	0	0.1047	0	0.1496	0.0939	0	0.0448	0.153	0	0.171	0.1472	0.2476
AC012615.2	0	0.0012	0.1343	0	0.1947	0.0705	0	0.0057	0	0	0	0	0	0.1979	0.234	0.0778	0.0389	0	0.0699	0	0	0	0	0	0	0	0	0	0	0	0.0625	0.0105	0	0	0	0	0.0338	0.038	0	0.114	0.0785	0	0	0	0	0	0	0	0
AL137802.2	0	0.2572	0.2248	0.073	0.1765	0.1084	0	0.0573	0.2754	0.1742	0	0.0858	0.0706	0.0542	0.2408	0.1632	0.0313	0.2428	0.1549	0.0262	0.2415	0.0552	0.0667	0.139	0.1321	0.0347	0.1118	0.1286	0.2482	0.0401	0.0536	0.0877	0.1808	0.0466	0.2772	0.2311	0.0953	0.1526	0.221	0.2302	0.126	0.1261	0.0378	0.3098	0.1004	0.0218	0.2511	0.1549	0.0839
LINC02769	0.1261	0	0	0	0	0	0	0	0.0715	0.0445	0.0923	0	0.143	0	0	0	0	0	0	0	0.0644	0	0	0	0.0139	0.0572	0.074	0	0	0	0.0521	0	0.1635	0.0605	0.0568	0	0	0.0077	0.1503	0.5338	0	0	0.1471	0	0.1955	0.3564	0	0.1084	0.1425
AL121999.1	0	0	0	0	0	0	0	0	0	0	0	0	0	0	0	0	0	0	0	0	0	0	0	0	0	0	0	0	0	0	0	0	0	0	0	0	0	0	0	0	0	0	0	0	0	0	0	0	0
LINC01003	2.1306	3.5301	2.1972	1.9279	2.4052	2.5677	1.6325	1.6925	2.529	2.121	1.3423	1.5514	1.6622	3.6151	2.8955	3.8621	3.5294	2.7003	3.0962	5.3524	2.9942	3.5146	3.1022	3.0033	3.6709	4.3124	3.2326	3.6563	4.1452	3.416	4.1151	2.6213	3.1085	2.6962	3.3871	3.6825	3.5128	3.207	3.0361	3.0417	3.6754	2.6702	3.3715	4.7661	3.7336	3.8603	3.4714	3.6571	4.3958
AC015727.1	1.2084	1.1023	2.0073	2.8528	1.3126	1.1978	0.9024	1.6389	1.7329	1.1899	0.8706	1.7863	1.5353	0.3795	1.554	0.4546	0.8053	0.7567	0.6756	0.3997	0.4437	0.3581	0.3968	1.124	0.4687	0.2671	0.3567	0.6202	0.5406	0.3517	0.6946	1.8588	0.4572	2.0089	0.8601	0.3876	1.0247	0.297	0.9605	0.6192	0.5091	0.8146	1.1378	1.5138	0.3536	0.8154	0.8017	0.7234	0.7839
AC090825.1	1.0579	1.6182	1.7643	1.992	1.2178	1.8213	1.6474	1.0818	2.4019	1.652	2.0527	2.8345	1.7508	0.7936	1.566	0.5085	0.8194	0.8909	0.5376	0.6691	0.5494	0.6325	0.9979	0.8311	0.6552	0.7495	0.7416	0.6762	0.6332	0.7774	0.6137	1.1403	0.8107	0.7967	0.49	0.6327	1.5135	0.6569	0.9109	0.6652	0.6881	1.2615	0.9255	1.7225	0.8954	1.0222	0.5935	1.3367	0.7824
AC005519.1	4.1633	5.1566	4.6367	5.1408	5.1088	4.5768	4.8385	3.4894	5.3502	5.0095	4.9231	4.8483	4.8121	2.4149	4.4245	2.701	2.5948	3.0684	2.9603	1.5562	1.7854	1.838	2.3551	2.5356	1.6031	1.8037	3.0172	2.2797	2.3425	2.3927	1.5654	3.8008	2.2927	2.6086	2.0966	1.9626	2.5253	2.4454	6.0103	2.8638	1.7398	3.4844	3.3201	4.4799	3.001	2.2802	3.4771	2.3272	1.8814
LINC01995	0	0	0	0	0	0	0	0	0	0	0	0	0	0	0.0313	0	0	0	0	0	0	0	0	0	0	0	0	0	0	0	0	0	0	0	0	0	0	0	0	0	0	0	0	0	0	0.0216	0	0	0
AC090376.1	0	0	0	0	0	0	0	0	0	0	0.0442	0	0	0	0	0	0	0	0	0	0	0	0	0	0	0	0	0	0.018	0	0	0	0	0	0	0	0	0	0	0	0	0	0	0	0	0	0	0	0
AL354863.1	0	0	0	0	0	0	0	0	0	0	0	0	0	0	0	0	0	0	0	0	0	0	0	0	0	0	0	0.0247	0	0	0	0	0	0	0	0	0	0	0	0	0	0	0	0	0	0	0	0	0
AC098820.4	0.0921	0.1075	0.0211	0.1251	0	0.1239	0	0	0.0251	0.088	0.2192	0.0193	0	0	0	0	0	0	0.0155	0	0	0.0564	0	0.0011	0	0	0.0636	0	0	0	0	0.0918	0	0	0.0158	0	0.0463	0	0	0	0.0719	0	0.2501	0.0433	0.0424	0	0	0	0.0373
TMEM108-AS1	0	0	0	0	0	0	0	0	0	0	0	0	0	0	0	0	0	0	0	0	0	0	0	0	0	0	0	0	0	0	0	0	0	0	0	0	0	0	0	0	0	0	0	0	0	0	0	0	0
HOXA-AS2	0.0546	0.0536	0.0506	0.0418	0.0189	0.0374	0.0411	0.0532	0.0692	0.0562	0.0236	0.0427	0.0751	0.0569	0.0741	0.0402	0.0276	0.0194	0.0382	0.0435	0.0308	0.0371	0.0401	0.0726	0.0272	0.0551	0.0559	0.0534	0.0385	0.0639	0.0539	0.0339	0.0624	0.0651	0.0312	0.0399	0.0429	0.0524	0.018	0.0845	0.1088	0.0482	0.0338	0.0234	0.1171	0.0476	0.054	0.0335	0.0072
AC087636.1	0	0	0	0	0	0	0	0	0	0	0	0	0	0	0	0	0	0	0	0	0	0	0	0	0	0	0	0	0	0	0	0	0	0	0	0	0	0	0	0	0	0	0	0	0	0	0	0	0
LINC01114	0.024	0	0.0167	0	0	0	0	0.0113	0	0	0	0	0	0	0	0	0	0	0	0	0	0.0082	0	0	0	0	0.0248	0.0069	0.0041	0	0.0158	0	0.0083	0.0011	0	0	0	0	0	0	0.014	0	0	0.0006	0.0099	0	0.0083	0.0125	0
LINC02660	0.0174	0	0	0	0	0	0	0	0	0	0	0	0	0.0175	0	0	0	0	0	0.0169	0	0	0	0	0	0	0	0	0	0	0.005	0	0	0	0	0	0.0324	0	0	0.0175	0	0	0	0	0	0	0	0	0
AC091053.1	1.484	0.9495	2.507	1.6098	1.9314	1.7832	7.481	7.2602	1.8544	2.8134	1.8082	1.9525	2.5547	1.0215	2.4349	1.0382	1.1581	1.6358	1.0023	1.4725	0.93	2.293	1.1338	1.6352	1.5124	0.6532	1.3898	1.0874	1.232	0.6741	0.7916	2.6436	1.0584	2.2685	0.6276	0.3075	1.6092	0.9858	1.3226	0.6839	0.7077	2.1463	1.3711	2.1916	1.1611	0.9859	1.0942	0.8596	1.5152
AL356804.1	0.0936	0.2422	0.1861	0.0904	0.1724	0.1236	0.1037	0	0.0455	0.3836	0.0489	0.3187	0.2974	0	0	0.9755	0.3812	0	0.0698	0.0973	0	0	0	0.1378	0.3193	0	0	0	0	0.0662	0	0.1449	0.0378	0.0258	0	0	0.3316	0.03	0.0996	0.1731	0	0	0.247	0	0.0829	0.2214	0.1403	0	0.0098
AC048337.1	0	0.1477	0	0.1467	0	0	0.2525	0.1537	0	0.1557	0.1589	0	0	0	0	0	0	0	0	0	0	0	0	0.0559	0.0794	0	0.0562	0.0472	0	0	0	0	0.1126	0	0	0	0.0548	0	0	0.1634	0	0	0	0	0	0	0	0.0565	0
LINC01305	0.0087	0	0	0	0	0	0	0.0123	0	0	0	0.0139	0.0114	0	0	0	0	0.0112	0	0.0085	0.009	0	0	0	0.0085	0.0005	0.009	0.0075	0	0.0086	0	0	0.0181	0	0.0094	0	0	0	0	0	0.0307	0	0.0122	0.0111	0.0008	0.0086	0.0091	0.0137	0.0106
AL356966.1	0.5439	0.6241	1.1556	1.0886	0.8206	0.9129	0.923	0.6386	1.6533	0.8125	0.7207	1.0472	1.093	0.3421	0.3609	0.3881	0.1594	0.2164	0.2081	0.1346	0.3095	0.3239	0.1457	0.2393	0.1672	0.2388	0.1573	0.2341	0	0.0916	0.2229	0.3837	0.0975	0.3211	0.0929	0.1331	0.3032	0.2598	0.2352	0.1836	0.1529	0.3684	0.2897	0.6055	0.204	0.2241	0.2647	0.2183	0.1856
AL136369.1	0	0	0	0	0	0	0	0	0	0	0	0	0	0	0	0	0	0	0	0	0	0	0	0	0	0	0	0	0	0	0	0	0	0	0	0	0	0	0	0	0	0	0	0	0.0518	0	0	0	0
AC034223.2	0	0	0	0	0	0	0	0.0439	0	0	0.0119	0	0	0	0	0	0.0409	0	0.0118	0	0.0363	0	0	0	0	0	0	0.0882	0	0	0	0.0095	0	0.0617	0	0.1065	0	0	0.1044	0	0	0	0	0	0	0	0	0	0.0429
AC115622.1	0	0	0	0	0	0	0	0	0	0	0	0	0	0	0	0	0	0	0	0	0	0	0	0	0	0	0	0	0	0	0	0	0	0	0	0	0	0	0	0	0	0	0	0	0	0	0	0	0
HAR1B	0.673	0.4754	0.2879	0.3443	0.2765	0.5035	0.5898	0.1031	1.0317	0.6827	0.1086	0.0985	0.0825	0.0273	0.1427	0	0.0315	0.0653	0.2837	0.0527	0.0964	0.0598	0.0538	0	0.2479	0	0.0436	0.0945	0.0381	0	0	0.0297	0.2255	0.0313	0.0902	0.1832	0.1039	0	0.1214	0.0546	0.0599	0.0726	0.4305	0.2632	0.0674	0.0536	0.146	0.221	0.0661
AC103796.1	0.0017	0	0	0.0294	0	0	0	0	0	0	0	0	0.0679	0.1307	0	0	0.1403	0	0	0	0	0	0.0414	0.0711	0	0.0455	0	0	0.0428	0	0	0.0907	0.0647	0	0.2475	0	0.2402	0.0346	0	0.1444	0.0235	0	0	0	0.0628	0.0099	0	0	0
VIM-AS1	7.6627	9.1527	7.5983	9.4446	8.4411	8.2326	8.4878	4.6925	8.3129	9.3478	5.7122	8.4597	8.7125	10.8989	7.8103	10.9636	7.1113	9.3239	9.5003	11.9807	10.8131	17.9006	10.5171	5.4819	9.7814	10.3516	10.5434	15.2417	12.7496	14.7381	11.2733	6.5526	10.3	4.608	8.1974	16.3417	9.581	17.7466	9.7138	21.818	20.2486	3.489	12.5911	6.8967	15.9688	11.5474	8.3081	10.6778	11.8431
BMP7-AS1	0	0	0	0	0	0	0	0	0	0	0	0	0	0	0	0	0	0	0	0	0	0	0	0	0	0	0	0	0	0	0	0	0	0	0	0	0	0	0	0	0	0	0	0	0	0	0	0	0
AC009654.1	0	0	0	0	0	0	0	0	0	0	0	0	0	0	0	0	0	0	0	0	0	0	0	0	0	0	0	0	0	0	0	0	0	0	0	0	0	0	0	0	0	0	0	0	0	0	0	0	0
AC096773.1	0	0	0	0	0	0	0	0	0	0	0	0	0	0	0	0	0.0536	0	0	0	0	0	0	0	0	0	0	0	0	0	0	0	0	0	0	0	0	0	0	0	0	0	0	0	0	0	0	0	0
LINC01285	0	0	0.027	0	0	0	0	0	0	0.0375	0.0287	0	0.0171	0.0131	0	0	0	0.0335	0	0	0	0	0	0.0202	0	0	0	0	0	0.0065	0.0065	0	0	0	0.0117	0	0.0016	0.0148	0	0.0066	0	0	0.0366	0	0.0324	0	0	0.037	0
LINC01736	0.8015	1.279	0.6055	0.7429	0.9347	1.1513	0.071	0.7623	0.5834	1.1565	0.5293	0.4731	1.1447	1.2739	0.0136	0.3536	0.0531	0.3532	1.025	1.326	1.749	1.9949	2.4779	0.859	1.3448	1.3464	2.0861	1.443	1.8435	4.415	2.9489	0.1079	0.2658	0.406	0.1981	0.3269	1.1292	0.8677	0.0314	0.4763	0.5209	0.2753	0.1282	0.1166	0.2575	0.9058	0.6393	0.3595	0.5685
AC023796.2	0	0	0	0	0	0	0	0	0	0	0	0	0	0	0	0	0	0	0	0	0	0	0	0	0	0	0	0	0	0	0	0	0	0	0	0	0	0	0	0	0	0	0	0	0	0	0	0	0
AC108449.2	13.45	17.428	16.2084	23.5272	19.0317	21.1082	12.7957	15.1242	19.2486	20.3048	16.4641	23.9305	19.9527	15.2415	21.257	12.579	14.8731	15.6942	14.7781	13.1178	10.3335	10.0641	13.9595	12.9424	12.2477	13.4356	13.3843	12.1507	13.6404	13.583	7.1037	16.0529	9.7327	14.1193	7.1261	11.017	17.4108	15.5249	15.9506	13.5883	11.6407	16.855	19.5539	18.5795	17.0103	13.4648	16.7482	12.633	12.3226
AL359878.1	0.0707	0.1735	0.0445	0.1014	0.0232	0.1284	0	0.0422	0.1848	0.0458	0.1394	0.0293	0.1046	0.016	0.0432	0.0176	0.0094	0.0411	0.0006	0.004	0	0.0055	0.0386	0.0355	0.0196	0.0174	0	0.0284	0	0	0.0079	0.0217	0	0	0	0.0359	0.0218	0	0.0238	0.0711	0.0562	0.0213	0.0224	0.0786	0.0035	0	0.0333	0	0.0236
AC093916.1	0	0	0	0	0.0931	0	0.0571	0.0004	0.2353	0	0.0753	0.4793	0	0	0	0	0	0.0661	0.0269	0.025	0	0.0263	0	0.053	0	0	0	0	0.0263	0	0	0	0	0	0	0	0	0	0	0.0258	0	0.0344	0	0	0	0.0236	0	0	0.0313
EFCAB14-AS1	0.0038	0	0	0	0	0	0	0.0131	0	0	0	0	0	0	0	0	0	0	0	0	0	0	0	0.0402	0	0	0	0.0223	0	0	0	0	0.0266	0	0	0	0	0.0244	0	0	0	0	0	0	0.0636	0.001	0	0	0
AL161740.1	0	0	0	0	0.0496	0	0	0	0	0	0	0	0	0	0	0	0	0.0306	0	0	0	0	0	0	0	0	0	0	0	0	0	0	0	0	0	0	0	0	0	0	0	0	0	0	0	0	0	0.0637	0
AC069029.1	0	0	0	0	0	0.0488	0	0	0	0	0	0	0	0	0	0	0	0	0	0	0	0	0	0	0	0	0	0	0	0	0	0	0	0	0	0	0	0	0	0	0	0	0	0	0	0	0	0	0
ROR1-AS1	0	0	0	0	0	0	0	0	0	0	0	0	0	0	0	0	0	0	0.0088	0.0082	0	0	0	0	0	0	0	0	0	0	0	0	0	0.0038	0.0074	0	0	0	0	0	0	0	0.0118	0	0	0	0	0	0.0009
AC090229.1	1.0167	0.8505	1.6353	1.5359	1.6613	2.0302	2.8348	3.792	1.8129	1.6506	1.815	1.7365	3.0769	0.5227	1.4002	0.4914	0.8405	0.947	1.0145	0.5853	0.6672	0.7954	0.9095	0.9741	0.9237	0.6444	0.9451	0.9375	0.733	0.705	0.3889	1.1708	0.6411	0.8973	0.8922	0.3618	0.7386	0.418	0.9265	0.3468	0.7534	1.1083	1.2247	1.5145	0.8382	0.6886	0.5402	0.6086	0.813
LINC02383	0	0	0	0	0	0	0	0	0	0	0	0	0	0	0	0	0	0	0	0	0	0	0	0	0	0	0	0	0	0	0	0	0	0	0	0	0	0	0	0	0	0	0	0	0	0	0	0	0
AC079380.1	0	0	0	0	0	0	0	0	0	0	0	0	0	0	0	0	0	0	0	0	0	0.0235	0.0239	0	0	0	0	0	0	0	0	0	0	0	0	0	0	0	0	0	0	0	0	0	0	0	0	0	0
AL929472.3	0.6832	0.5927	1.0171	0.8187	0.7151	0.8392	2.0279	4.1421	1.2052	1.1554	0.472	0.7463	1.2884	0.3999	1.0722	1.1567	1.2031	0.8235	0.7172	0.6471	0.2073	0.3256	0.3977	0.276	0.7997	0.5571	0.7951	0.734	0.2395	0.6596	0.5076	0.6576	1.1391	0.8161	0.4116	0.5106	0.3262	1.033	1.3025	0.3077	0.4531	0.5758	1.0487	0.575	0.464	0.279	0.7671	0.8131	0.8383
AC012593.1	0	0	0	0	0	0	0	0	0	0	0	0	0	0	0	0	0	0	0	0	0	0	0	0	0	0	0	0	0	0	0	0	0	0	0	0	0	0	0	0	0	0	0	0	0	0	0	0	0
AC007431.2	0	0	0	0	0	0	0	0	0	0	0	0	0	0	0	0	0	0	0.0552	0	0	0	0	0	0.0294	0	0	0	0	0	0	0	0.0155	0	0	0	0	0	0	0	0	0	0	0	0	0	0.0186	0.0067	0
SNHG16	19.5667	14.2973	13.0215	11.6836	13.6706	14.8159	14.3186	12.9886	12.4472	14.9248	12.1195	10.087	13.5374	17.0911	13.5424	17.6195	17.3883	21.7304	23.3057	19.1197	27.6559	16.4977	20.6072	21.379	22.4056	16.8967	18.0041	18.3986	19.2339	18.8137	20.7403	20.9006	18.0338	19.3962	16.7511	18.0862	21.245	14.8979	21.3388	18.8488	16.1236	23.7595	13.9373	19.3428	20.2656	22.7855	18.8998	20.2984	14.4743
MIR1-1HG-AS1	0.1035	0.0672	0.0123	0.1418	0.0513	0.037	0.0449	0.0999	0.0524	0.0569	0.0145	0.014	0.0533	0.0163	0.0642	0.0291	0.1227	0.065	0.0549	0	0.0443	0.024	0.0489	0.0591	0.0475	0.0239	0.0183	0.0372	0.0361	0.0175	0.0241	0.0287	0.06	0.0102	0.0238	0.0766	0.011	0.0135	0.0657	0.0354	0.0517	0.0648	0.0725	0.0382	0.1251	0.0217	0.0321	0.0576	0.0333
AC099554.1	0	0	0.0485	0	0	0	0	0	0	0	0	0	0	0	0	0	0	0	0	0	0	0	0	0	0	0	0	0	0	0	0	0	0	0	0	0	0	0	0	0	0	0	0	0	0	0	0	0	0
HIPK1-AS1	0.5383	0.4122	0.5441	0.2812	0.7399	0.6037	0.9126	1.8335	0.8285	1.311	0.6246	0.8782	0.8139	0.7373	1.1073	0.5521	0.9201	1.1754	0.7146	1.0497	1.4361	0.7457	1.4207	0.616	1.4141	1.8219	1.0249	0.5941	1.1477	0.7039	0.6454	1.1962	0.5982	1.6144	1.2254	1.648	0.6658	0.6747	0.9864	1.3869	0.6206	0.5878	0.9697	0.5823	1.0808	1.6209	0.9537	1.8023	1.4506
AC079896.1	0	0	0	0	0	0	0	0	0	0	0	0	0	0	0	0	0	0	0	0	0	0	0	0	0	0	0	0.0096	0	0	0	0	0	0	0	0	0	0	0	0	0	0	0	0	0	0	0	0	0
AC091906.1	0	0	0	0	0	0	0	0	0	0	0	0	0	0	0	0	0	0	0	0	0	0	0	0	0	0	0	0	0	0	0	0	0	0	0	0	0	0	0	0	0	0	0	0	0	0	0	0	0
AL162293.1	0	0	0	0	0	0	0	0	0	0	0	0	0	0.0214	0	0	0	0	0	0	0	0	0	0	0.0069	0.054	0	0.0246	0.0145	0	0	0	0	0	0.0291	0	0	0	0	0	0	0	0.0198	0	0	0	0	0	0
AL355102.5	0	0	0	0	0	0	0	0	0	0	0	0	0	0	0	0	0	0	0	0	0	0	0	0	0	0	0	0	0	0	0	0	0	0	0	0	0	0	0	0	0	0	0	0	0	0	0	0	0
AP000424.1	0.0404	0.0137	0.0562	0.0188	0	0	0.0313	0	0.0266	0	0.0295	0	0	0.0184	0	0.026	0.0234	0	0	0	0.0127	0	0.0413	0.0341	0	0	0.0253	0	0.0091	0.0118	0.009	0	0	0	0.0463	0.0227	0	0.0916	0	0	0	0	0	0.0227	0	0.0225	0	0	0
AC009102.1	0.0614	0.0985	0.1848	0.3968	0.0245	0.168	0.1559	0.13	0.3236	0.1499	0.162	0.2503	0.0287	0	0.0376	0.0371	0.0293	0.1418	0	0	0	0	0.0953	0.0376	0.0384	0.0885	0.0786	0.0659	0.0086	0.066	0.1414	0.1709	0	0.0525	0.0803	0	0.034	0.0478	0.0628	0.0483	0	0.035	0.058	0.0893	0	0.1245	0.0593	0.0333	0.0205
LINC02415	0.1238	0.1221	0.0951	0	0.0331	0.2136	0	0.0323	0	0.0327	0.0712	0	0.0596	0.1258	0.0411	0.05	0	0.0293	0.0713	0.1104	0.0939	0.0542	0.0113	0.0822	0.0223	0.0496	0.0236	0	0	0	0	0.0864	0.0473	0	0.0246	0	0.0298	0.0258	0	0.0229	0	0.1103	0	0.0581	0.0424	0.0225	0.0887	0.0358	0.0277
COL5A1-AS1	0	0	0	0	0	0	0	0	0	0	0	0	0	0	0	0	0	0	0	0	0	0	0	0	0	0	0	0	0	0	0	0	0	0	0	0	0	0	0	0	0	0	0	0	0	0	0	0	0
AC105254.1	0	0	0	0	0	0	0	0	0	0	0	0	0	0	0	0	0	0	0	0	0	0	0	0	0	0	0	0	0	0	0	0	0	0	0	0	0	0	0	0	0	0	0	0	0	0	0	0	0
AC087521.2	0.0091	0.0165	0.0264	0.0123	0.066	0.0203	0.0141	0.0189	0	0	0.0062	0.0145	0.0461	0	0.0082	0.0116	0.0105	0.0058	0.0022	0.0176	0	0	0.0214	0	0	0.0023	0.0022	0.0237	0.0279	0.018	0.0111	0.0023	0.0047	0	0.0295	0.0255	0.0138	0	0.0032	0	0.0218	0	0	0.0174	0	0.0134	0	0.0044	0
LINC02364	0	0	0	0	0	0	0	0	0	0	0	0	0	0	0	0	0	0	0	0	0	0	0	0	0	0	0	0	0	0	0	0	0	0	0	0	0	0	0	0	0	0	0	0	0	0	0	0	0
AC108058.1	0.0411	0.0131	0.083	0.1323	0	0.03	0.064	0.0963	0.0783	0.0408	0.0123	0.0744	0.132	0.015	0.0393	0.0326	0	0.0288	0.0417	0.0144	0.0154	0.0147	0.0148	0.0307	0.0253	0.0162	0.0386	0	0.0006	0.0443	0.018	0.0484	0.0155	0.0429	0.0323	0	0	0.0508	0	0.0441	0	0.0199	0.0209	0.019	0.037	0.0147	0	0.0312	0.0181
LINC02658	0	0	0	0	0	0	0	0	0	0	0	0	0	0.0332	0	0	0	0	0	0	0	0	0	0	0	0	0	0	0	0	0	0	0	0	0	0	0	0	0	0.085	0.0232	0	0	0	0	0	0	0	0
LINC02574	0.0312	0	0.0288	0.1285	0	0.091	0.5884	0	0	0.0487	0.1989	0	0.0889	0.0645	0	0.0374	0.002	0.0873	0	0.0148	0	0.1394	0.1441	0.07	0	0	0	0.018	0	0.0672	0	0	0	0.0782	0.1098	0	0	0.0771	0	0	0	0	0.0399	0.0264	0	0.0941	0	0.0217	0
Z83839.2	0	0	0	0	0	0	0	0	0	0	0	0	0	0	0	0	0	0	0	0	0	0	0	0	0	0	0	0	0	0	0	0.064	0	0	0	0	0	0	0	0	0	0	0.075	0	0	0	0	0	0
AC066613.1	0.0338	0	0.0231	0.016	0.0862	0	0	0.0227	0	0	0.1083	0	0.07	0.0238	0.0079	0	0.0188	0.0152	0.0083	0.0524	0	0.0657	0.0102	0.0246	0	0	0	0	0.0121	0.0469	0.0131	0.0158	0.0738	0.0011	0.0513	0.0176	0.0623	0.0278	0	0	0.0591	0	0.0179	0	0.0047	0.0234	0.0253	0.0073	0
AC116666.1	0	0	0	0	0	0	0	0	0	0	0	0	0	0	0	0	0	0	0	0	0	0	0	0	0	0	0	0	0	0	0	0	0	0	0	0	0	0	0	0	0	0	0	0	0	0	0	0	0
AL161757.4	0	0	0	0	0	0	0	0	0	0	0	0	0.0087	0	0	0	0.0154	0	0	0	0	0	0	0	0	0	0	0	0	0	0	0	0	0	0	0	0	0	0	0	0	0	0	0	0	0	0	0	0
AC020661.2	0	0	0	0	0	0	0	0	0	0	0	0	0	0	0	0	0	0	0	0	0	0	0	0	0	0	0	0	0	0	0	0	0	0	0	0	0	0	0	0	0	0	0	0	0	0	0	0	0
LINC01912	0	0	0	0	0	0	0	0	0	0	0	0	0	0	0	0	0	0	0	0	0	0	0	0	0	0	0	0	0	0	0	0	0	0	0	0	0	0	0	0	0	0	0	0	0	0	0	0	0
AL022341.2	0.3875	0.4955	0.5955	0.4845	0.6492	0.2648	0.2115	0.4762	0.4011	0.553	0.3381	0.2155	0.4368	0.2622	0.3429	0.374	0.3146	0.2341	0.3338	0.1847	0.2776	0.1302	0.1938	0.2607	0.3311	0.2898	0.3503	0.1855	0.2164	0.2972	0.1697	0.111	0.2508	0.0991	0.4632	0.1819	0.4267	0.3446	0.4723	0.201	0.4393	0.3093	0.3742	0.316	0.4035	0.2883	0.2314	0.2569	0.1827
LINC02321	0.0566	0.0929	0	0.0253	0.0567	0	0.0702	0.0911	0	0.2439	0.2284	0	0	0	0	0.0674	0.0905	0	0.1852	0.1426	0.3248	0	0.1574	0.1379	0.1741	0.1881	0.0808	0	0.0399	0.0741	0.0449	0.3786	0.0566	0.3628	0.1227	0.1695	0.0677	0.1314	0.0511	0.1174	0.1184	0	0.0879	0.1234	0.0658	0.1003	0.2254	0.2041	0.157
AC104695.2	0.0399	0.0315	0.0712	0.0212	0.0459	0.0802	0.1024	0.0919	0.0865	0.0503	0.0394	0.0794	0.0608	0.0725	0.009	0.0736	0.0237	0.0128	0.0282	0.3025	0.1724	0.0554	0.0444	0.0172	0.0699	0.0777	0.0621	0.1006	0.0583	0.031	0.0501	0.0011	0.0762	0.0444	0.0576	0.094	0.036	0.1043	0.0554	0.0385	0.1598	0.0033	0.0975	0.0495	0.0817	0.0344	0.0387	0.0236	0.1168
AC006007.1	0	0	0	0	0	0	0	0	0	0	0	0	0	0	0	0	0	0	0	0	0.0459	0	0	0	0	0	0	0	0	0	0	0	0	0	0	0	0	0	0	0	0	0	0	0	0	0	0	0	0
AC007381.1	0.661	0.5533	0.6699	0.5796	0.491	0.7986	0.2657	0.7187	0.7011	0.527	0.9552	0.6492	0.4195	0.7973	0.6684	0.6063	0.5311	0.4565	0.5174	0.1515	0.1928	0.431	0.4599	0.7076	0.3207	0.4923	0.4058	0.5013	0.2491	0.2138	0.1916	0.6022	0.4131	0.601	0.0831	0.2986	0.6895	0.2331	0.9198	0.4957	0.0525	0.5424	0.5839	0.6929	0.6254	0.4988	0.3686	0.4578	0.7586
AC130456.2	0	0	0	0	0	0	0	0	0	0	0	0	0	0	0	0	0.0129	0	0	0	0	0	0	0	0	0	0	0	0.0015	0	0	0	0	0	0	0	0	0	0	0	0	0	0	0	0	0.0029	0	0	0
AC092384.2	0.0049	0.0058	0	0	0	0	0	0	0	0	0.0143	0	0	0	0	0	0.0188	0.0032	0.0049	0.0061	0	0	0	0	0.0117	0.0053	0.0036	0.008	0	0	0	0.0106	0.0203	0	0	0	0	0.0058	0.0011	0.0098	0	0	0.0112	0	0	0	0.0202	0	0
AC110296.1	0	0	0	0	0	0	0	0	0	0	0	0	0	0	0	0	0	0	0	0	0	0	0	0	0	0	0	0	0	0	0	0	0	0	0	0	0	0	0	0	0	0	0	0	0	0	0	0	0
NDST1-AS1	0.1233	0.031	0.0176	0.0226	0	0	0.106	0	0	0	0.1198	0	0.0724	0.056	0.0353	0.0577	0.0552	0	0.0667	0.073	0.2898	0.0679	0.0773	0	0.041	0.0935	0.1063	0.0435	0.2433	0.0858	0.1401	0.0234	0.0165	0.0276	0.2029	0.0535	0.0678	0.2124	0.0382	0.2373	0.0081	0.006	0.0569	0	0	0.0642	0.0335	0.1227	0.1708
AC009884.2	0	0	0	0	0	0	0	0	0	0	0	0	0	0	0	0	0	0	0	0	0	0	0	0	0	0	0	0	0	0	0.0218	0	0	0	0.0579	0	0	0	0	0	0	0	0	0	0	0	0	0	0
LINC00879	0	0	0	0	0	0	0	0	0	0	0	0	0	0	0	0	0	0	0	0	0	0	0	0	0	0	0	0	0	0	0	0	0	0	0	0	0	0	0	0	0	0	0	0	0	0	0	0	0
AP000593.3	0	0	0	0	0	0	0	0	0.0705	0	0	0	0	0	0	0	0	0	0	0.0251	0	0	0	0	0.0254	0	0	0	0	0	0	0	0	0	0	0.1289	0	0	0	0	0	0.0692	0	0	0	0.0018	0.0529	0	0
AC099508.2	0.0493	0	0.0339	0.1846	0.0149	0.2014	0	0.311	0.01	0.0307	0.0877	0.0747	0.0645	0.0664	0.0445	0.0323	0.0341	0	0.0224	0.0194	0.1065	0	0.0291	0.1295	0	0	0.0843	0.0426	0.0579	0.0907	0.0061	0.0474	0	0.0429	0.0505	0	0.0767	0.0003	0.0332	0.2007	0	0.0973	0.1344	0.0124	0.0834	0.0046	0.0147	0.0446	0.0357
AL161756.1	0.1668	0.1875	0.2119	0.1472	0.072	0.1154	0.1217	0.1519	0.143	0.0965	0.107	0.1395	0.0698	0.0036	0.1129	0.0448	0.055	0.0407	0.0927	0.0107	0.0345	0.037	0.06	0.0822	0.0708	0.0304	0.052	0.0275	0.037	0.0202	0.0404	0.0829	0.0664	0.0773	0.0305	0.0305	0.0911	0.0408	0.0684	0.0958	0.0212	0.078	0.0471	0.1013	0.0287	0.0496	0.039	0.116	0.0193
AC107982.2	0	0	0	0	0	0	0	0	0	0	0	0	0	0	0	0	0	0	0	0	0	0	0	0	0	0	0	0	0	0	0	0	0	0	0	0	0	0	0	0	0	0	0	0	0	0.0424	0	0	0
AC090627.1	0	0	0.0348	0	0.0434	0.0133	0.047	0	0.062	0.012	0.0169	0.0475	0.0261	0	0.018	0	0	0	0	0	0	0	0.1127	0.0204	0	0	0	0	0	0	0	0.0124	0	0.0096	0	0	0.0201	0.0226	0	0.02	0	0	0.0294	0.0203	0	0.0282	0	0.0209	0
AL135785.1	0	0	0	0	0	0	0	0	0	0	0	0	0	0	0	0	0	0	0	0	0	0	0	0	0	0	0	0	0	0	0	0	0	0	0	0	0	0	0	0	0	0	0	0	0	0	0	0	0
AC079340.2	0.1037	0.185	0.2233	0.0702	0.0683	0.193	0.1508	0.0808	0.3789	0.0669	0.0279	0.0493	0.0996	0.1863	0.1666	0.2141	0.1413	0.1321	0.0199	0.0183	0.0196	0.0637	0.0377	0.0508	0.1028	0.0621	0.0384	0	0.0652	0.0188	0.0499	0.0538	0.0592	0.0121	0.1441	0	0.0768	0.0864	0.066	0.1114	0.0234	0.1271	0.0546	0.0689	0.2754	0.0662	0.1793	0	0.0463
HECW2-AS1	0.3444	1.0484	0.4636	0.4492	0.0869	0.2536	0.1082	0.1774	0.4502	0.6432	0.8115	0.3029	0.1173	0.0901	0.036	0.2191	0.2543	0.2049	0.1414	0.0421	0.1643	0.3912	0.8775	0.154	0.2341	0.4942	0.1961	0.4805	0.1222	0.0543	0.4153	0.2051	0.0517	0.0918	0.1977	0.2125	0.2111	0.1723	0.2077	0.3297	0.1168	0.0799	0.2091	0.1556	0.1235	0.3241	0.083	0.1594	0.331
BX322559.1	0	0	0	0.0613	0	0	0.0331	0	0	0.0651	0	0	0	0	0	0	0	0	0	0	0	0	0	0	0	0	0	0	0	0.0162	0	0.0497	0	0.0475	0	0	0.0604	0	0	0	0	0	0	0	0	0	0	0	0
AC100791.1	0	0	0	0	0	0	0	0	0	0	0	0	0	0	0	0	0	0	0	0	0	0	0	0	0	0	0	0	0	0	0	0	0	0	0.15	0	0	0	0	0	0	0	0	0	0	0	0	0	0
LINC01982	0	0	0	0	0	0	0	0	0	0	0	0	0	0	0	0	0	0	0	0	0.0205	0	0	0	0	0	0	0	0	0	0	0	0	0	0	0	0	0	0	0	0	0	0	0	0	0	0	0	0
ITPR1-DT	0.1175	0.0942	0.0729	0.0236	0.0761	0.1129	0.1351	0	0.2578	0.2671	0.1766	0.1012	0.0692	0.1495	0.126	0.1244	0.1822	0.199	0.3904	0.241	0.1383	0.1985	0.1791	0.193	0.2175	0.323	0.1295	0.0455	0.1913	0.2652	0.0755	0.2035	0.2605	0.2691	0.1414	0.178	0.0352	0.3049	0.2696	0.2213	0.3291	0.1247	0.3456	0.466	0.5201	0.3069	0.2945	0.2961	0.2342
CD2BP2-DT	1.2342	0.8014	0.9206	0.8288	0.8501	0.8431	0.6263	1.0424	0.8703	0.9281	0.8405	0.6102	0.7776	0.6448	0.6857	0.9431	0.8185	0.4657	0.5785	2.355	0.6605	0.687	1.3742	0.515	0.7711	0.8061	0.6083	0.9436	0.4142	0.7657	0.4129	0.8989	0.5465	0.7712	0.3075	0.3194	0.8298	0.9011	0.9851	0.6158	0.9359	1.5675	0.7529	0.8199	1.1491	0.7837	0.8203	0.9749	0.8003
AP002856.4	0	0	0	0	0	0	0	0	0	0	0	0	0	0	0	0	0	0	0	0	0	0	0	0	0	0	0	0	0	0	0	0	0	0	0	0	0	0	0	0	0	0	0	0	0	0	0	0	0
TTTY18	0	0	0	0	0	0	0	0	0	0	0	0	0	0	0	0	0	0	0	0	0	0	0	0	0	0	0	0	0	0	0	0	0	0	0	0	0	0	0	0	0	0	0	0	0	0	0	0	0
LINC01951	0	0	0	0	0	0	0	0	0	0	0	0	0	0	0	0.0257	0	0	0	0.0151	0	0	0	0	0	0	0	0	0	0	0	0	0	0	0	0	0	0	0	0	0	0	0	0	0	0	0	0	0
AL157871.4	0	0	0.0114	0.0526	0.0435	0	0	0.1564	0	0	0	0	0	0	0	0.1074	0	0	0.0329	0.0377	0	0.1194	0.077	0.0401	0.0518	0	0.0238	0	0.0795	0	0.0386	0	0	0.0363	0.0585	0	0	0.0031	0.1159	0	0.1331	0	0	0.1553	0.1447	0.1089	0	0.0407	0.0757
AL590302.1	0	0	0	0	0	0	0	0	0	0	0.0409	0	0	0	0	0	0	0	0	0	0	0	0	0	0	0	0	0	0	0	0	0	0	0	0	0	0	0	0	0	0	0	0	0	0	0	0.0334	0	0
AC099520.2	0	0	0	0	0	0	0	0	0	0	0	0	0	0	0	0	0	0	0	0	0	0	0	0	0	0	0	0	0	0	0	0	0	0	0	0	0	0	0	0	0	0	0	0	0	0	0	0	0
AL021707.4	0.0102	0	0	0.0706	0.0865	0	0.1881	0.4676	0.0696	0.2059	0.0861	0.1161	0.1912	0	0.1233	0.0129	0.0606	0.184	0.3137	0.0354	0	0	0.1196	0.1024	0	0	0.1094	0.0635	0.019	0	0.0362	0.0186	0.0542	0.1548	0.0395	0.1378	0.038	0.1604	0	0.0172	0	0.1444	0	0.5946	0	0.0688	0.0335	0	0.1089
AC005838.3	2.6018	2.045	4.4236	6.0625	3.5198	3.7896	3.6045	3.8773	8.4719	2.9708	4.7999	4.1404	4.9947	1.5809	3.6123	2.761	2.9109	2.8143	2.1936	1.8107	1.8779	1.5498	2.2623	2.2351	2.0402	2.5483	0.8169	0.9754	1.1474	1.8857	1.3235	1.8305	2.042	2.4907	4.0489	2.5463	2.4888	2.2017	1.7421	2.0936	2.3542	3.4825	3.1862	3.8541	1.7855	2.5338	1.2501	2.332	2.5879
TTTY20	0	0	0	0	0	0	0	0	0	0	0	0	0	0	0	0	0	0	0	0	0	0	0	0	0	0	0	0	0	0	0	0	0	0	0	0	0	0	0	0	0	0	0	0	0	0	0	0	0
AL356475.1	0.0035	0	0	0	0	0	0	0	0	0	0	0	0	0	0	0	0	0	0	0	0	0	0	0	0	0	0	0	0	0	0	0	0	0	0	0	0	0	0	0	0	0	0	0	0	0	0	0	0.0711
AC017053.1	0	0	0	0	0	0	0	0	0	0	0	0	0	0	0	0	0	0	0	0	0	0	0	0	0	0	0	0	0	0	0	0	0	0	0	0	0	0	0	0	0	0	0	0	0	0	0	0	0
AC034238.3	0.1035	0.0312	0.0544	0	0	0	0	0	0	0.0474	0	0	0	0	0.0953	0	0	0	0	0	0	0	0	0.0188	0	0	0	0.0248	0.027	0	0	0	0	0	0	0	0	0	0	0.0066	0.031	0.0635	0.037	0	0	0	0	0	0
AC100830.1	0.6832	0.2227	1.4465	1.8143	1.5165	1.5569	1.1636	2.6049	1.8156	1.4013	1.3942	1.0781	1.4804	0.8124	1.4539	1.109	0.4338	0.791	0.6168	0.7592	0.4266	0.6784	0.5312	1.0014	0.6307	0.5285	0.3345	0.5095	0.5457	0.6219	0.4659	0.8922	0.4453	0.5902	0.0798	0.5612	0.861	0.6829	1.0224	0.422	0.7435	0.4514	0.9884	1.144	0.7796	0.3008	0.6796	0.3434	0.5385
LINC02327	0	0	0.0209	0.0497	0.0067	0	0	0	0.0205	0.0079	0.0221	0.0029	0.0037	0.0208	0.0272	0	0	0	0.09	0.0073	0	0	0	0.0341	0	0	0	0	0	0	0	0	0.0031	0	0	0	0	0	0	0	0	0	0.0339	0	0	0	0	0	0
LINC01442	0	0	0	0	0	0	0	0	0	0	0	0	0.0486	0	0	0	0	0	0	0	0	0	0	0	0.0364	0	0	0	0	0	0	0	0	0	0	0	0	0	0	0	0	0	0	0	0	0	0.0321	0	0
AC002091.1	2.9392	2.624	3.8545	5.539	7.7451	3.3183	5.954	2.0113	3.2418	3.4185	3.095	3.375	5.8037	6.5323	5.2519	5.9827	5.358	4.9529	4.4744	6.5449	5.2028	6.1272	4.0815	4.4728	4.8453	6.7986	4.9618	5.6299	5.5394	5.2988	3.6279	2.5068	4.2726	4.8859	6.6205	11.1781	2.0523	6.8896	4.3241	4.6733	5.7853	2.2797	3.8054	5.4861	4.8648	2.9164	3.6048	4.6176	7.3147
AL139354.1	0	0	0	0	0	0	0	0.0329	0	0	0	0.0738	0	0	0	0	0.0234	0	0	0	0	0	0	0	0	0	0.0722	0.0404	0.0237	0	0	0	0.1204	0	0	0.0261	0	0	0.0401	0	0.0272	0	0	0	0	0	0.0242	0	0
ZNF793-AS1	0.4009	0.3182	0.2817	0.3215	0.3287	0.2501	0.1493	0.186	0.2979	0.2677	0.1747	0.1487	0.1826	0.1368	0.326	0.1622	0.1402	0.1207	0.2023	0.1871	0.1985	0.0814	0.187	0.3015	0.0222	0.0629	0.1609	0.2397	0.1389	0.1461	0.1523	0.5928	0.141	0.3209	0.1251	0.1529	0.1929	0.1287	0.3889	0.1591	0.0133	0.3441	0.2537	0.4988	0.1967	0.2127	0.1181	0.0947	0.0414
AL133387.2	0	0	0	0	0	0	0	0	0	0	0	0	0	0	0	0	0	0	0	0	0	0	0	0	0	0	0	0	0	0	0	0	0	0	0	0	0	0	0	0	0	0	0	0	0	0	0	0	0
AL355432.1	0.0605	0.0028	0.3463	0.3948	0.4426	0.642	0.1561	0.5538	0.2989	0.2388	0.2472	0.4334	0.9949	0.2933	0.4964	0.4308	0.5434	0.4573	0.5983	0.4697	0.2715	0.1652	0.3392	0.3513	0.2222	0.6524	0.2215	0.554	0.3281	0.2825	0.5109	0.6318	0.8475	0.0611	0.1941	0.34	0.6516	0.6082	0.2638	0.5035	0.8082	1.3318	0.6796	0.6433	0.4323	0.4083	0.2312	0.4455	0.3014
LINC01778	0	0	0	0	0	0	0	0	0	0	0	0.0126	0	0	0	0	0	0	0	0	0.011	0	0	0	0	0	0	0	0	0	0.0335	0	0	0	0	0	0	0	0	0	0	0	0.0236	0	0	0	0	0	0
AC010531.3	0	0	0	0	0.1336	0.0794	0	0.0529	0.0123	0	0	0.0464	0	0.0196	0.04	0	0	0.0116	0.0094	0.0283	0.0481	0.0586	0.0257	0.0361	0.0283	0	0	0	0.0122	0.0009	0	0.0101	0.0142	0	0	0.0656	0.0056	0.0106	0	0.0316	0.0068	0	0.163	0	0.0112	0	0	0	0.071
AP006219.1	0	0	0	0	0	0	0	0	0	0	0	0	0	0	0	0	0	0	0	0	0	0	0	0	0	0	0	0	0	0	0	0	0	0	0	0	0	0	0	0	0	0	0	0	0	0	0	0	0
LINC00536	0	0	0	0	0	0	0	0	0	0	0	0.0039	0	0	0	0	0	0	0	0.0108	0	0	0.0055	0	0.0011	0	0	0	0.0039	0	0	0	0	0	0	0.0062	0	0.0129	0.0166	0	0	0.0077	0	0	0.0069	0	0	0	0.0026
AC079089.1	0.1451	0.1608	0.1911	0.0746	0.0758	0.1247	0.0154	0.0949	0.1945	0.1677	0.1304	0.1963	0.0776	0.0891	0.0798	0.0218	0.0271	0.0634	0.038	0.0945	0	0.0521	0.052	0.1331	0.0206	0.188	0.0476	0.0358	0.0605	0.0098	0.0849	0.0736	0.0927	0.0229	0.0322	0.0732	0.1263	0.0338	0.0876	0.116	0.0223	0.0224	0.1373	0.084	0.0532	0.0559	0.1116	0.1002	0.0395
AF001550.1	0	0.0623	0.0171	0	0.0103	0	0.0243	0.03	0	0	0.0348	0	0	0	0	0	0.0027	0.0094	0	0	0	0	0.0259	0.0248	0	0	0	0	0	0	0	0.0161	0	0	0	0	0	0.1186	0	0	0.0306	0.0042	0	0	0.0557	0	0	0	0.0073
PCA3	0	0	0	0	0	0.0409	0	0	0	0	0	0	0	0	0	0	0	0	0	0	0	0.0117	0	0	0	0	0	0	0	0	0	0	0	0	0	0	0	0.0151	0	0	0	0	0	0	0	0	0	0	0
AC003991.2	0.2288	0.2909	0.1516	0.135	0.524	0.1139	0.6949	0.2956	0.3606	0.2581	0.4054	0.2508	0.1333	0.1501	0.1131	0.2125	0.2688	0	0.0811	0.3785	0.3277	0	0.1952	0.3068	0.2583	0.3643	0.0539	0.0617	0.3266	0.133	0.2655	0.2051	0.2106	0.3389	0.2359	0.0794	0.2306	0.21	0.3597	0.1535	0.0609	0.308	0.1539	0.2507	0.2515	0.113	0.1752	0.2645	0.3134
AL008719.1	0.0123	0	0.011	0.0839	0.092	0.0831	0.0359	0.5026	0	0.0073	0.0311	0	0.0982	0	0	0.0024	0.0878	0.0175	0	0	0.0186	0.07	0.094	0.0326	0.1041	0	0.1968	0.0757	0.0013	0.0248	0.0625	0.0947	0.0145	0.0725	0.2945	0.0356	0	0.0183	0	0.1961	0	0.066	0.0886	0.0069	0	0.0624	0.0066	0	0.037
ALDH1L1-AS1	0.0106	0	0.0024	0	0	0.0716	0	0.0461	0	0.0767	0	0.1416	0.061	0.001	0	0	0	0	0	0	0	0	0	0.1144	0	0	0.0355	0.0071	0.0592	0	0	0	0	0.0122	0	0	0	0	0	0	0.1205	0	0	0	0	0	0.0339	0	0
LINC02295	1.0496	1.4198	1.5671	0.9954	0.1746	1.0449	0.1168	0.546	2.5871	0.9184	1.1912	0.6898	0.4086	0.1367	0.1387	0.1106	0	0.2393	0.1442	0	0	0	0	0.6285	0	0.1273	0	0	0.0819	0.0793	0	0.0863	0.0831	0.0701	0	0.1349	0.1499	0.2271	0	0.0852	0	0.5086	0.1866	0.3397	0.0993	0	0.0834	0.0801	0
AC091153.3	0.0866	0.1512	0.0358	0	0.1844	0.3677	0.0251	0.0899	0.3299	0.2731	0.3609	0.0504	0.0415	0.1275	0.3224	0	0	0.1064	0.1182	0	0	0.0325	0.0392	0.2263	0.1953	0.1589	0.0227	0.1654	0.0519	0.0339	0.2128	0.1581	0.0583	0.099	0	0.0713	0.2856	0.2113	0.0945	0.1503	0.2071	0.1513	0.1913	0.0895	0.0807	0.1686	0.0882	0.3985	0.1544
AC132938.3	0.4986	0.3674	0.8475	0.6112	0.5879	0.7697	0.4782	1.0831	0.5803	0.8526	0.6487	0.9348	0.9615	0.4857	0.4002	0.5298	0.336	0.5401	0.3404	0.2307	0.0454	0.2254	0.4184	0.7424	0.2761	0.5994	0.4107	0.3826	0.1963	0.2293	0.3927	1.0633	0.3884	0.5039	0.2046	0.1979	0.2896	0.4497	0.5828	0.3177	0.4809	0.5763	0.6447	0.4835	0.3498	0.3133	0.6139	0.2536	0.4404
LINC01159	0	0	0	0	0	0	0	0	0	0	0	0	0	0	0	0	0	0	0	0.0087	0.0006	0	0	0.0005	0	0	0	0	0	0	0	0	0	0	0	0	0	0	0	0	0	0	0	0	0	0	0	0.0094	0
AC124301.1	0	0	0	0	0	0	0	0	0	0	0	0	0	0	0	0	0	0	0	0	0	0	0	0	0	0	0	0.006	0	0	0	0	0	0	0	0	0	0	0	0	0	0	0	0	0	0	0	0	0
LINC01115	0	0.0835	0.0297	0.1977	0.4018	0.031	0.0916	0.1918	0.0444	0.5397	0.2587	0.0487	0.1918	0.0194	0.024	0.4033	0.9216	0.0528	0.0124	0.3448	0	0.0465	0	0.0929	0.0096	0.0322	0.0212	0.0478	0.0503	0.0682	0	0	0	0.2405	0.1065	0	0	0.105	0.4298	0	0.0622	0	0.0276	0	0.1607	0	0.1553	0.0314	0.1016
AC091962.1	0	0	0	0	0	0	0	0	0	0	0	0	0	0	0	0	0	0	0	0	0	0	0	0	0	0	0	0	0	0	0	0	0	0	0	0	0	0	0	0	0	0	0	0	0	0	0	0	0
AC027243.2	0	0	0	0	0	0	0.1799	0.3133	0	0	0	0	0.0258	0	0	0	0	0	0	0	0	0	0	0	0	0	0	0	0	0	0	0	0	0.0216	0	0	0	0	0	0	0	0	0	0	0	0	0	0	0
LINC01331	0	0	0	0	0	0	0	0	0	0	0	0	0	0	0	0	0	0	0	0	0	0	0	0	0	0	0.0273	0	0	0	0	0	0	0	0	0	0	0	0	0.0265	0	0	0	0	0	0	0	0	0
IRX4-AS1	0	0	0	0	0	0	0	0	0	0	0	0	0	0	0	0	0	0	0	0	0	0	0	0	0	0	0	0	0	0	0	0	0	0	0	0	0	0	0	0	0	0	0	0	0	0	0	0	0
AC068789.1	0	0	0	0	0.0377	0	0	0	0	0	0	0	0	0	0	0	0	0	0.0079	0	0	0	0.0131	0	0	0	0	0	0	0	0	0	0	0	0	0	0	0	0	0	0	0	0	0	0	0.0031	0	0	0
LINC01970	0.4448	0.4177	0.4315	0.434	0.4036	0.5262	0.2863	0.484	0.5915	0.3114	0.5564	0.4369	0.6388	2.9649	1.4587	0.4757	0.8406	1.3876	0.9724	2.0252	2.6632	2.0245	1.3238	0.3475	0.7529	1.692	1.6811	2.04	0.6248	1.2116	1.0221	1.6602	0.8659	1.8465	2.1313	0.3172	0.5079	1.1543	1.4226	2.169	0.9476	0.6599	2.0889	0.6834	0.6422	1.9888	0.6061	2.1127	3.5557
AC003986.2	0	0	0	0	0	0	0	0	0	0.0251	0	0	0	0	0	0	0	0	0	0	0	0	0	0.018	0	0	0.0167	0	0	0	0	0	0.0091	0	0	0	0	0	0	0	0	0	0	0	0	0	0.0182	0	0
AL355537.1	0	0	0	0	0	0	0	0	0	0	0	0	0	0	0	0	0	0	0	0	0	0	0	0	0	0	0	0	0.0816	0	0	0	0	0	0	0	0	0	0	0	0	0	0	0	0	0	0	0	0
AC105390.1	0.0267	0	0	0	0.028	0	0.1659	0	0.0142	0.0556	0	0.1075	0.0626	0.0078	0.0632	0	0	0	0.0279	0.0477	0	0	0	0.0262	0	0.0591	0.0277	0	0	0.0265	0.0082	0	0	0	0	0	0	0	0.0259	0	0	0	0	0.0501	0	0.0791	0	0.028	0
AP000446.1	0.1341	0.0582	0.202	0.2113	0.1176	0.1624	0.1058	0.3143	0.1295	0.182	0.1097	0.0582	0.1096	0.0212	0.0675	0.0405	0.0422	0.0257	0.0685	0.1324	0.0325	0.0655	0.0399	0.0492	0.0596	0.0942	0.036	0.0106	0.0859	0.0208	0.1177	0.024	0.0413	0.0995	0.0364	0.0304	0.0484	0.0764	0.0377	0.0759	0.0405	0.029	0.021	0.0578	0.0196	0.0675	0.0553	0.035	0.0614
AC139722.1	0	0	0	0	0	0	0	0	0	0	0	0	0	0	0	0	0	0	0	0	0	0	0	0	0	0	0	0	0	0	0	0	0	0	0	0	0	0	0	0	0	0	0	0	0	0	0	0	0
CALML3-AS1	0	0	0	0.017	0.0046	0	0	0	0	0	0.0092	0	0	0	0	0.0069	0.0073	0	0	0	0	0	0	0.0195	0	0	0.0196	0	0	0.0125	0	0	0	0.0072	0	0	0.0064	0	0	0	0	0	0	0	0	0	0.0098	0.0066	0
AP001099.1	0.03	0.0286	0	0.0533	0.0893	0	0.0543	0.0176	0.0408	0.0482	0.1049	0	0	0	0.0288	0.0222	0	0.0225	0.0912	0.017	0.0181	0.0622	0.0111	0.0431	0.0129	0.0471	0	0	0.0179	0	0	0.038	0.0467	0.0605	0	0.027	0.0085	0.0153	0	0.0661	0.0425	0.1404	0.0649	0.0715	0	0	0.0153	0.0367	0.0213
LINC01908	0	0	0	0	0	0	0	0	0	0	0	0	0	0	0	0	0	0	0	0	0	0	0	0	0	0	0	0	0	0	0	0	0	0	0	0	0	0	0	0	0	0	0	0	0	0	0	0	0
AC004415.1	0	0	0	0	0	0	0	0	0	0	0	0	0	0	0	0	0	0	0	0	0	0	0	0	0	0	0	0	0	0	0	0	0	0	0	0	0	0	0	0	0	0	0	0	0	0	0	0	0
LINC01630	0	0	0	0	0	0	0	0	0.0037	0	0	0.0173	0	0	0	0	0	0.0109	0	0	0	0	0	0.0009	0	0	0	0	0	0	0	0.0029	0	0	0	0	0	0	0.004	0	0	0	0	0	0	0	0	0	0
LINC01914	0.0334	0.0397	0	0	0	0	0	0	0	0	0	0.053	0	0	0	0	0	0	0	0	0	0	0	0.0344	0.1533	0	0	0	0	0	0	0	0	0.0384	0	0	0	0	0	0	0	0	0	0	0	0	0	0	0
BRWD1-AS1	0.0668	0.1872	0.298	0.1796	0.0882	0.2314	0.0387	0.1851	0.0752	0.199	0.2288	0.0665	0.1284	0.141	0.3188	0.1335	0.1577	0.1067	0.0615	0.127	0.0351	0.1795	0.2108	0.2388	0.1103	0.2475	0.1727	0.0921	0.1294	0.1808	0.023	0.1435	0.1032	0.1849	0.1034	0.0329	0.0343	0.0777	0.1033	0	0.1049	0.1586	0.0209	0.055	0.0938	0.0481	0.0192	0.0774	0.1701
AC024579.1	0	0	0	0	0	0	0	0	0	0	0	0	0	0	0	0	0	0	0	0	0	0	0	0	0	0	0	0.047	0	0	0	0	0	0	0	0	0	0	0.086	0	0	0	0	0	0	0	0.168	0	0
PCDH9-AS1	0	0	0	0	0	0	0	0	0	0	0	0	0	0	0	0	0	0	0	0	0	0	0	0	0	0	0	0	0	0	0	0	0	0	0	0	0	0	0	0	0	0	0	0	0	0	0	0	0
AP000893.2	0.9515	0.3268	2.1507	0.9669	2.5974	1.1268	0.7838	1.7513	2.2355	1.724	1.0876	1.1548	0.6358	0.2449	0.7359	0.1872	0.6609	0.9144	0.3104	0.4008	0.4031	0.5399	0.6543	1.0992	0.5014	1.9168	0.5164	0.6946	0.5558	0.2903	0.4472	0.869	1.0171	0.9095	0.9845	1.2691	0.3884	0.2656	0.4569	0.369	0.5367	1.391	1.9489	1.7697	0.8513	0.9355	1.0693	0.484	1.1221
AC007540.2	0	0	0	0	0	0	0	0	0	0	0	0	0	0	0	0	0	0	0	0	0	0	0	0	0	0	0	0.0157	0	0	0	0	0	0	0	0	0	0	0	0	0	0	0	0	0	0.0582	0	0	0
AC079907.2	0	0	0.0158	0.064	0.0165	0	0	0	0	0	0	0	0	0.0114	0	0	0	0	0	0	0	0	0.0225	0	0.0223	0	0.0058	0	0	0	0	0	0	0.0262	0	0	0	0	0	0.0115	0	0	0	0	0	0	0	0	0
AC008738.4	0	0	0	0	0.0152	0.0083	0	0.0009	0	0	0	0	0	0	0	0	0	0	0	0	0	0	0	0	0	0	0	0	0	0	0	0	0	0	0	0	0	0	0	0	0	0	0	0	0	0	0	0	0
AL031289.1	0.2254	0.1587	0.7633	0.4921	0.2721	0.4102	0.1578	0.4448	0.3427	0.6919	0.1932	0.6847	0.7571	0.1134	0.7637	0.2826	0.308	0.1696	0.1682	0	0.2205	0.1865	0.0991	0.1786	0.234	0.1177	0.0949	0.1934	0.1375	0.2052	0.1502	0.2987	0.3796	0.1157	0.1307	0.0346	0.0908	0.4318	0.2533	0.0345	0.1312	0.2756	0.2612	0.3861	0.2653	0.1066	0.1778	0.2147	0.135
AP000894.3	0	0	0	0	0	0	0	0	0	0	0	0	0	0	0	0	0	0	0	0	0	0	0	0	0	0	0	0	0	0	0	0	0	0	0	0	0	0	0	0	0	0	0	0	0	0	0	0	0
LINC00378	0	0	0	0.0644	0.0471	0	0	0	0	0	0	0.0579	0	0	0.0562	0	0	0	0	0	0	0	0	0.0321	0	0	0	0	0	0	0	0	0	0	0	0	0.0314	0	0.0464	0	0	0.0416	0	0	0	0	0	0.0652	0.0413
AC010168.1	0.1019	0.0272	0.0333	0.2049	0.0752	0.0327	0.0173	0.1498	0.062	0.1926	0.2973	0.1866	0.3209	0	0.0671	0.1366	0.0952	0.0372	0.0664	0.0537	0.1438	0.1113	0.1155	0.0458	0.0279	0.0615	0.0907	0.1038	0.1163	0.1579	0.0235	0.1739	0.0634	0.0071	0	0.0566	0.1214	0.1808	0.2434	0.105	0.0719	0.0563	0.1033	0	0.0283	0.0297	0.0237	0.1835	0.0555
KLF7-IT1	6.8989	4.8847	12.1519	13.8833	17.7427	10.4337	12.4475	14.5259	9.4777	15.3287	17.7221	11.6259	18.3676	17.8424	31.464	7.3033	6.9018	17.2538	9.4776	16.4672	10.9641	17.9186	13.3062	5.3136	5.7097	8.6417	10.4912	11.5235	5.8315	13.9348	9.9527	10.2738	6.6621	5.3169	21.1509	10.0521	7.1029	11.05	9.2946	10.9062	15.5183	6.2998	12.1965	10.3019	9.1773	8.7051	8.8829	7.5789	6.7312
LINC01019	0	0	0	0	0	0	0	0	0	0	0	0	0	0	0	0	0	0	0	0.0091	0	0	0	0	0	0	0	0	0	0.0025	0	0	0	0	0	0	0	0	0	0	0	0	0	0	0	0	0	0	0
AC008467.1	1.4168	2.2494	3.6898	3.8979	1.7537	2.9108	4.0136	7.3952	7.7675	3.2235	3.1806	2.8627	3.7351	0.474	4.1009	0.5902	1.4715	0.9985	1.3453	1.2775	0.7332	1.3368	0.91	1.5246	0.625	1.3079	0.6206	0.4676	0.6841	0.4604	0.4681	2.1449	0.9952	1.0584	0.5615	0.3084	0.9186	1.3628	0.9587	0.6071	1.0639	1.9992	1.8467	2.8594	0.9201	0.7854	1.0268	0.6935	0.9546
AC026316.3	0	0	0	0	0	0	0	0	0	0	0	0	0	0	0	0	0	0	0	0	0	0	0	0	0	0	0	0	0	0	0	0	0.01	0	0	0	0	0	0	0	0	0	0	0	0	0	0	0	0
LINC02610	0.6801	0.9511	0.4856	0.267	0.2438	0.8116	0.1574	0.81	0.7673	0.371	1.3508	0.5671	0.8569	0.3076	0.562	0.6458	0.9291	0.7824	0.894	0.5923	0.6155	0.4173	0.5794	0.5833	0.579	0.3592	0.8942	0.2407	0.4462	0.3497	0.4179	0.7174	0.5549	0.5836	0.062	0.5545	0.7756	0.671	0.6437	0.9344	0.2211	1.948	0.6141	0.8182	0.3215	0.7374	0.6133	0.6091	0.3761
ITPKB-IT1	4.4131	2.7579	8.8269	10.4989	3.5823	8.1905	6.3762	5.8536	10.0805	6.8961	7.287	7.1624	4.1296	1.2193	2.4898	1.7276	2.1858	1.7551	1.3647	1.9944	1.192	1.6589	1.968	1.9426	1.0817	1.7712	1.4423	1.7393	1.3767	1.067	1.0818	2.1434	1.7482	2.4576	4.3373	3.2513	1.5856	1.625	1.6456	2.0484	1.8719	2.5937	2.5377	3.3123	1.4585	1.4523	2.5205	1.4661	2.2982
LINC00229	0	0	0	0	0	0	0	0	0	0	0	0	0	0	0	0	0	0	0	0.0314	0	0	0	0	0	0	0	0.05	0.0037	0	0	0.0075	0	0	0	0	0	0	0	0	0	0	0	0	0.003	0	0.0059	0.0539	0
AC107057.1	0	0	0	0	0	0	0	0	0	0	0	0	0	0	0	0	0	0	0	0	0	0	0	0	0	0	0	0	0	0	0	0	0	0	0	0	0	0	0	0	0	0	0	0	0	0	0	0	0
AC108676.1	0	0	0	0	0	0	0.0319	0	0.0069	0	0	0	0.0397	0.0254	0	0.0374	0.0824	0.065	0.0328	0.0686	0.02	0.0675	0.06	0.0625	0.0791	0.0937	0.0314	0.123	0.0413	0	0.01	0.011	0.0315	0.0931	0.0765	0.0881	0.0255	0.0817	0.0526	0.1328	0.1422	0	0.1196	0.0129	0.0752	0.053	0.0263	0.0374	0.0691
AL354674.1	0	0	0	0	0	0	0	0	0	0	0	0	0	0	0	0	0	0	0	0	0.0087	0	0	0	0	0	0	0	0	0	0	0	0	0	0	0	0	0	0	0	0	0	0	0	0	0	0	0	0
AC020704.1	0	0	0	0	0	0	0	0	0	0	0	0	0	0	0	0	0	0	0	0	0	0	0	0	0	0	0	0	0	0	0	0	0	0	0	0	0	0	0	0	0	0	0	0	0	0	0	0	0
AC027130.1	0	0	0	0	0	0	0	0	0	0	0	0	0	0	0	0.0331	0	0	0	0	0.0311	0	0	0	0	0	0	0	0	0	0.0256	0	0	0	0	0	0.0304	0	0	0	0	0	0	0	0	0	0	0	0
AP000459.3	0	0	0	0	0	0	0	0	0	0	0	0	0	0	0	0	0	0	0	0	0	0	0	0	0	0	0	0	0	0	0	0	0	0	0	0	0	0	0	0	0	0	0	0	0	0	0	0	0
PCBP1-AS1	3.2123	3.5236	4.481	5.1364	4.5207	3.7995	3.907	4.3142	6.0196	4.8484	4.922	3.8991	4.4264	4.5467	4.7997	3.6911	4.4161	4.2147	4.8765	4.6064	2.9597	4.1163	3.3547	3.5468	2.9403	4.1039	3.2183	3.3762	3.5364	3.3461	2.8937	3.6391	3.8255	3.8072	4.5994	5.8785	3.3161	4.9856	4.5086	3.6983	4.9182	3.3322	4.9307	4.9185	4.5858	3.3879	3.64	3.831	5.7155
AC026471.1	7.9407	7.8181	6.6335	7.3674	6.2636	6.4216	3.7016	4.3996	8.0436	7.4065	7.0941	6.758	8.3705	6.4471	9.9965	7.2853	6.468	6.5184	7.0688	8.7556	6.8792	6.3448	4.8755	5.7212	5.3608	6.6526	6.2187	7.1597	7.2916	4.7248	4.5923	6.0624	5.7839	5.7589	4.2102	4.8808	6.5134	7.0533	8.9786	6.8116	7.4597	7.2436	6.6422	8.0807	6.8119	5.7272	7.9079	7.068	6.2344
AC018521.4	0	0	0	0.0278	0	0	0	0	0	0	0	0.0448	0	0	0	0	0	0	0	0.0145	0	0	0.0279	0.0291	0	0	0	0	0	0	0.028	0	0.0061	0	0	0.0634	0.0285	0	0.0256	0	0.0331	0	0	0	0	0	0	0	0
AL355300.1	0	0	0	0	0	0	0	0	0	0	0	0	0	0	0	0	0	0	0	0	0	0	0	0	0	0	0	0	0	0	0	0	0	0	0	0	0	0	0	0	0	0	0	0	0	0	0	0	0
AC015853.3	0.0561	0.0403	0.2254	0.4053	0.2636	0.3341	0.1108	0.2409	0	0.3528	0.2628	0.0662	0.4669	0.1438	0.1804	0.0865	0.0672	0.0085	0.1893	0.1398	0.0236	0	0	0.1511	0.0304	0.0863	0.0763	0.1103	0.099	0	0	0.11	0.0858	0.206	0.0695	0.0352	0.0253	0.124	0.2333	0.0629	0.0059	0.1075	0.0232	0.1435	0.0777	0.08	0	0.0866	0.0682
AL391807.1	1.2136	1.3112	0.2233	0.9296	1.2406	2.1448	0.8844	1.2473	0.8386	1.9756	0.4069	1.5327	1.5675	1.9144	0.8401	1.9783	0.5518	2.3793	0.1905	1.646	3.0785	1.1379	4.5106	0.0578	1.6759	1.3033	4.1856	3.3231	1.9445	3.4692	0.7879	0.4023	0.6353	1.4221	0.4662	0.6615	2.4121	2.1397	1.0521	2.5842	2.0296	0.3315	1.2134	0.342	0.1739	2.7863	0.6682	1.7128	3.3871
AC020891.2	0	0	0	0	0	0	0	0	0	0	0	0.211	0	0	0	0	0	0	0	0	0	0	0	0	0	0	0	0	0	0	0	0	0	0	0	0	0	0	0	0	0	0	0	0	0	0	0	0	0
OBSCN-AS1	0.8629	1.0472	1.1841	1.1921	0.5391	0.9311	0.63	0.4695	1.7845	1.1569	1.0116	0.675	0.611	0.1738	0.4645	0.4035	0.3015	0.4051	0.272	0.179	0.1647	0.2433	0.1967	0.3729	0.1416	0.2628	0.4191	0.2089	0.1131	0.0852	0.2271	0.6203	0.2691	0.3303	0.2049	0.2336	0.2836	0.1506	0.366	0.271	0.1392	0.4723	0.3944	0.9192	0.3521	0.2121	0.3535	0.2787	0.3166
AC106772.2	0	0	0	0	0	0	0	0	0	0	0	0	0	0	0	0	0.0786	0	0	0	0	0	0	0	0	0	0	0	0	0	0	0	0	0	0	0	0	0	0	0	0	0	0	0	0	0	0	0	0
AL592301.1	0.0296	0	0.0482	0	0.0504	0	0.0269	0	0.1182	0	0	0	0.039	0.0097	0	0.0808	0.0804	0	0.1454	0.3582	0.2758	0.1412	0.0101	0.0427	0.0731	0.0377	0	0.0789	0.1382	0.0343	0	0	0.018	0.0908	0.2249	0.052	0.0175	0.0393	0.0516	0	0.0033	0	0.097	0.0884	0.0961	0.0342	0	0	0.1794
AC010536.1	2.0122	1.2691	3.283	3.145	2.2305	3.5313	3.6897	3.4914	5.6403	3.1898	3.49	3.4015	2.2987	0.7992	2.3053	1.2762	1.4824	1.5766	1.3436	0.6978	0.5417	1.0459	0.7553	1.8537	1.1257	1.1161	0.924	0.9188	0.7168	0.8556	0.6667	1.9579	1.0044	1.3126	0.8271	0.6624	1.2843	1.1642	1.5569	1.0526	0.6798	2.3029	1.9199	3.573	1.1151	0.988	1.6002	0.6617	1.4248
HSD17B3-AS1	0	0	0	0	0	0	0	0	0	0	0	0	0	0	0	0	0	0	0	0	0	0	0	0	0	0	0	0	0	0	0	0	0	0	0	0	0	0	0	0	0	0	0	0	0	0	0	0	0
AL137191.1	0	0	0	0	0	0	0	0	0	0	0	0	0	0	0	0	0	0	0	0	0	0	0	0	0	0	0	0	0	0	0	0	0	0	0	0	0	0	0	0	0	0	0	0	0	0	0	0	0
AC239809.3	0.0039	0	0	0.0053	0.0057	0	0	0	0	0	0.0057	0	0	0	0	0	0	0	0	0.0113	0	0	0	0	0	0	0	0	0	0	0	0	0	0.0045	0	0	0	0	0.0058	0	0	0	0	0	0	0	0	0	0
AC012309.2	0.308	0	0.2404	0.5102	0	0.0629	0	0.2313	0.2639	0.134	0.1299	0.2365	0.0694	0.1042	0	0.0821	0.0452	0.2094	0.0191	0	0.0402	0.1379	0.0618	0.1253	0	0.069	0.0277	0.0216	0.0998	0	0	0.0463	0.0063	0.033	0.0792	0	0.1459	0.081	0.0755	0.0947	0.1447	0.5825	0.0493	0.1821	0.305	0	0.0176	0.1081	0.1548
DHRSX-IT1	1.0341	1.0643	2.172	1.182	1.8898	1.8379	2.0867	2.4196	2.1453	1.5275	3.3668	3.1882	2.2139	1.1157	3.1231	1.4386	1.3534	1.7193	1.0408	1.4348	1.3863	1.5313	1.2011	0.5678	0.8131	1.8221	1.0389	1.3857	1.108	1.3016	1.0198	1.5327	1.1017	1.212	0.8678	1.1348	0.84	1.7392	1.5516	1.4688	1.6265	1.5157	1.2531	1.9501	1.1236	0.9118	1.4948	1.1777	1.3704
AC004080.1	0	0	0	0	0	0	0.0614	0	0	0	0	0	0	0	0	0	0	0	0	0.0439	0	0	0	0	0	0	0	0	0	0	0	0	0	0	0	0	0	0	0	0	0	0	0	0	0	0	0	0	0
AC093879.1	0	0	0	0	0	0	0	0	0	0	0	0	0	0	0	0	0	0	0	0	0	0	0	0	0	0	0	0	0	0	0	0	0	0	0	0	0	0	0	0	0	0	0	0	0	0	0	0	0
AL157884.2	0.1188	0.0172	0.132	0.0356	0.0142	0.1194	0.1164	0.1135	0.0063	0	0.0796	0.0864	0.1881	0	0.0981	0	0.1198	0.1397	0	0	0	0.0278	0	0.056	0.004	0.2121	0.0282	0.0094	0	0.0032	0.0539	0	0.0282	0.0626	0	0	0.0274	0	0.0405	0	0	0.0407	0	0.0149	0	0	0	0	0.0331
AP005229.1	0	0	0	0	0	0	0	0	0	0	0	0	0	0	0	0	0	0	0	0.0717	0	0	0	0	0	0	0	0	0	0	0	0	0	0	0	0	0	0	0	0	0	0	0	0	0	0	0	0	0
AC016245.1	0	0	0	0	0.0068	0.0063	0	0	0	0.0134	0	0	0	0.0036	0	0.0051	0.0108	0	0.0041	0	0	0	0	0	0	0	0	0	0	0	0.0186	0.0095	0	0	0	0	0	0	0.0139	0	0.0055	0.0125	0	0	0	0	0	0	0.0198
LINC01677	0	0	0	0	0	0	0	0	0	0	0	0	0	0	0	0	0.0227	0	0	0	0	0	0	0	0	0	0	0	0	0	0	0	0	0	0	0	0	0	0	0	0	0	0	0	0	0	0	0	0
AC083799.1	6.053	6.9481	8.4596	8.8966	10.59	8.0675	7.7038	7.6685	4.5571	6.9621	7.9451	7.1673	7.5399	8.4938	9.0853	5.6633	5.4802	6.309	8.0198	9.5718	9.4223	10.0312	9.995	9.5597	7.8938	9.3556	9.6364	9.8922	7.7795	8.047	8.0876	6.6947	7.8667	7.3675	10.4067	9.7734	7.5533	7.4792	5.7802	7.3052	8.5228	5.4933	7.6262	8.2	9.3788	8.5611	6.4185	8.2875	8.0507
DLG1-AS1	0	0	0.0246	0.0238	0	0.0237	0.001	0.0421	0	0	0	0.0017	0.004	0.0178	0.0319	0.0389	0	0.0454	0.046	0	0	0	0.0175	0	0.0447	0.0015	0	0	0.0181	0	0	0.0192	0.0367	0.0365	0	0.0199	0.0357	0	0.0262	0	0	0.0354	0	0	0	0.0349	0.0368	0.0606	0
TMEM220-AS1	0.4805	0.3639	0.6611	0.4604	0.3887	0.6669	0.2996	0.8008	0.3414	0.6358	0.5774	0.5091	0.4899	0.3205	0.4793	0.3848	0.2094	0.4148	0.5049	0.2597	0.1467	0.2529	0.3677	0.5101	0.2448	0.3386	0.3181	0.3244	0.386	0.291	0.1506	0.6472	0.3216	0.5225	0.1481	0.1921	0.586	0.1942	0.3795	0.2075	0.2309	0.4798	0.3305	0.4929	0.3505	0.1478	0.4935	0.4774	0.1985
LINC01229	0.0124	0	0.0032	0.0517	0.0361	0	0.0193	0.0352	0.026	0.0178	0	0.0099	0.0163	0	0	0.0274	0.0299	0.016	0.0195	0	0	0	0.0308	0.019	0	0.0135	0.0258	0	0.0254	0.0123	0.0123	0.024	0.0362	0.0215	0.0134	0	0.0188	0	0	0.0526	0.0291	0.0099	0.0348	0.0634	0	0.017	0.0129	0.0195	0.0151
AC025271.3	0	0	0	0	0	0	0	0	0	0	0	0	0	0	0	0	0	0	0	0	0	0	0	0	0	0	0	0	0	0	0	0	0	0	0	0	0	0	0	0	0	0	0	0	0	0	0	0	0
ID2-AS1	0.1264	0.2037	0.1426	0.0645	0.0752	0.1695	0.0781	0.1835	0.1274	0.1642	0.1678	0.1129	0.2469	0.2947	0.1841	0.213	0.2672	0.2038	0.1372	0.1729	0.2959	0.1867	0.0803	0.1253	0.2266	0.2422	0.1197	0.1014	0.313	0.196	0.2275	0.1503	0.1463	0.2307	0.3515	0.257	0.2069	0.2564	0.418	0.1649	0.1381	0.1397	0.3631	0.2034	0.3219	0.1843	0.1869	0.1497	0.3528
AC012506.1	0	0	0	0	0	0	0	0	0	0	0	0	0	0	0	0	0	0	0	0	0	0	0	0	0	0	0	0	0	0	0	0	0	0	0	0	0	0	0	0	0	0	0	0	0	0	0	0	0
RNF157-AS1	0.1037	0.4235	0.2795	0.31	0.0611	0.2512	0.1493	0.0662	0.7095	0.1987	0.2286	0.1659	0.0429	0.0588	0.0417	0.0227	0.0503	0.0815	0.0418	0	0.0257	0.0134	0.033	0.1578	0.0132	0.0986	0.068	0.0399	0.0339	0.039	0.045	0.0569	0.0416	0.0726	0.0258	0.0325	0.0692	0.0156	0.1078	0.0901	0.0153	0.0595	0.0605	0.1536	0.0325	0.1011	0.0477	0.0222	0.0294
HMGA2-AS1	0.3969	0.5452	1.3016	1.0111	1.499	0.5903	0.41	0.5784	0.2726	0.7308	1.6907	1.076	1.6789	0.1208	1.0681	0.2437	0.4201	0.3255	0.5265	0.2001	0.1398	0.2488	0.2308	0.4052	0.2264	0.1418	0.2466	0.1558	0.1993	0.1292	0.1619	0.2989	0.2387	0.366	0.3752	0.1617	0.2466	0.376	0.6936	0.258	0.1795	0.3788	0.2085	0.2203	0.2219	0.1854	0.305	0.2382	0.3613
LINC02201	0.0158	0	0.0263	0.0262	0	0.0165	0	0	0.0086	0	0.0184	0.01	0	0.0233	0	0.0139	0	0	0	0.0326	0.0065	0.0029	0.0187	0	0	0.0118	0	0	0	0	0	0.0063	0.0073	0.0218	0.0068	0.0085	0.0085	0	0.0188	0.0126	0	0.0448	0.0353	0	0.0078	0.0222	0.0131	0.0198	0
LINC01478	0.1908	0.168	0.216	0.3748	0.3184	0.2711	0.266	0.2012	0.1429	0.2699	0.2382	0.2352	0.3714	0.8508	0.8631	0.5265	0.4261	0.3411	0.388	0.0733	0.1666	0.3042	0.1504	0.3752	0.3497	0.2428	0.3786	0.4363	0.2998	0.2343	0.3518	0.2487	0.5598	0.3792	0.0714	0.2385	0.5442	0.2339	0.8413	0.2231	0.1394	0.4839	0.6847	0.2855	0.6588	0.4472	0.3362	0.3701	0.9259
AC083973.1	0	0	0.0593	0.0141	0.0431	0.0191	0.0829	0.0727	0.0443	0.0774	0.0697	0.0439	0.0439	0.2633	0.0704	0.1077	0.1307	0.0681	0.2129	1.8255	0.5582	0.1785	0.1942	0.0575	0.1117	0.2427	0.0535	0.06	0.2419	0.1049	0.1225	0.12	0.1827	0.1806	0.1393	0.1878	0.0749	0.0915	0.1782	0.0631	0.2219	0.0671	0.1947	0.0217	0.2054	0.0556	0.1069	0.409	0.6306
AP002993.1	0	0	0	0	0	0.1911	0	0	0	0	0	0	0	0	0.1712	0	0	0.0247	0	0	0	0	0	0	0	0	0	0	0	0	0.0134	0	0	0	0	0	0	0	0	0	0	0	0	0	0	0	0	0	0
LINC01505	0.023	0	0.02	0.0476	0.0202	0.0157	0.0463	0.0026	0.016	0.003	0	0.1437	0.0154	0.012	0.0424	0.0101	0	0	0	0	0.0242	0	0	0.0174	0.0044	0.0064	0	0.0189	0	0	0	0.0145	0.0122	0.0068	0	0.0064	0.001	0	0	0.0007	0.0275	0.0157	0.0026	0.0468	0	0	0	0.0246	0
AC097716.1	0	0	0	0	0	0	0	0	0	0	0	0	0	0	0	0	0	0	0	0	0	0	0	0	0	0	0	0	0	0	0	0	0	0	0	0.0178	0	0	0	0	0	0	0	0	0	0	0	0	0
AC092652.1	0	0	0.0472	0.0458	0.1391	0.0227	0.0523	0.0079	0	0.0343	0.1548	0.0643	0.0525	0	0	0	0	0	0	0	0	0	0.024	0	0	0	0	0.0294	0	0	0	0	0	0	0.0366	0	0	0	0	0	0	0	0	0.0648	0	0	0	0	0
CERNA3	0	0.0964	0.1871	0.0363	0.0578	0.0638	0	0.1169	0	0.0698	0	0.1094	0.1847	0	0.097	0	0.2012	0	0.0777	0.0634	0.0554	0	0.187	0.1876	0.1105	0.2365	0.1591	0	0.1003	0.0447	0.1219	0.0944	0.0558	0.0486	0	0.0299	0.1085	0.2053	0.04	0.0302	0.0217	0.1393	0.4172	0.1122	0.085	0	0.166	0.0177	0.0654
AP003555.1	0	0	0	0	0	0	0	0	0	0	0	0	0	0	0	0	0	0	0	0	0	0	0	0	0	0	0	0	0	0	0	0	0	0	0	0	0	0	0	0	0	0	0	0	0	0	0	0	0
AC084026.1	0.0531	0.0633	0	0.1303	0	0	0	0.1011	0	0	0	0	0.0695	0.1165	0	0.0692	0.0739	0	0.0277	0	0.0274	0.0389	0.1839	0.0274	0.1559	0.1188	0.11	0.1384	0.0543	0.184	0.0524	0.1151	0.0551	0	0.0689	0.3647	0	0.0301	0.1348	0.0544	0.0622	0	0.0372	0	0.2446	0	0	0.1303	0.0462
AL355075.1	0.1763	0.1815	0.3736	0.6337	0.1395	0.442	0.1951	0.3575	0.5936	0.8368	0.4647	0.1297	0.1624	0.1385	0.201	0.0201	0	0.1645	0.0788	0.0621	0	0.1087	0	0.0633	0	0.0916	0.0663	0.0701	0.0484	0	0.1972	0.1886	0	0.0018	0.0692	0	0.4185	0	0.0462	0.1455	0.2981	0.2308	0.3869	0.1633	0.1127	0.059	0.3449	0	0.1016
SLC9A9-AS1	0.2432	0.0689	0.0451	0.4162	0.4903	0.5782	0.5278	0.0229	0.6819	0.3272	0.1782	0.5766	0.3994	0.029	0.1748	0.0318	0	0	0	0.0451	0	0	0	0.0748	0	0.0041	0.2396	0	0	0.0149	0	0.0329	0.1161	0.1318	0.075	0	0.0292	0.0515	0	0.0194	0.0623	0.0803	0.2447	0.3139	0	0.2237	0.0048	0.0269	0.0236
AL450306.1	0	0	0	0	0	0	0	0	0	0	0	0	0	0	0	0	0	0	0	0	0	0	0	0	0	0	0	0	0	0	0	0	0	0	0	0	0	0	0	0	0	0	0	0	0	0	0	0	0
AL356756.1	0	0	0	0	0	0	0.0422	0	0	0	0	0	0	0	0	0	0.0013	0	0	0	0	0	0	0	0	0	0.0282	0	0	0	0	0	0	0	0	0	0	0	0	0	0	0.1252	0	0	0	0	0	0.0321	0
AC005522.1	0	0	0	0	0.011	0	0	0	0	0	0	0	0	0	0	0	0	0	0	0	0	0	0	0	0	0	0	0	0	0	0	0	0	0	0	0	0	0	0	0	0	0	0	0	0	0	0	0	0
Z99572.1	0.5533	0.4385	0.5332	0.5777	0.3124	0.4525	0.4127	0.8356	0.5718	0.5631	0.6571	0.5933	0.5946	5.2015	1.5604	0.6687	1.0172	2.0328	0.7461	1.9129	7.9681	4.7195	2.0268	0.6951	0.9169	1.1194	1.9456	2.3032	1.8883	3.4556	2.2723	2.0729	0.7684	1.3204	2.8636	1.1722	0.9688	0.7362	0.5441	3.4402	0.8975	0.6408	0.8535	0.8928	0.7163	2.7738	0.7402	1.8759	1.421
AC092919.2	0.2047	0	0.2175	0	0.133	0.0517	0.2029	0	0	0	0	0	0.0856	0.7192	0	0.0741	0.3376	0.1681	0.0519	0.0634	0	0.4773	0.1294	0	0.064	0.1744	0.0678	0.6905	0	0.0667	0.2525	0.3422	0.2042	0	0.0799	0.5736	0.1373	0.6611	0	0.8974	0.712	0.4367	0.9032	0	0	0.2224	0	0.1307	0.0597
AC092839.1	0.0131	0	0	0.0589	0	0.0086	0	0	0	0	0.0528	0	0	0	0	0	0	0	0	0	0	0	0	0.0187	0	0	0	0	0.01	0	0	0	0	0	0.0414	0	0	0	0	0	0.0121	0	0.0328	0.0214	0	0	0	0	0
LINC01694	0.4885	0.348	0.4489	0.3306	0.0909	0.326	0.2471	0.5842	0.1078	0.4088	0.3539	0.2535	0.3422	0.1395	0.3419	0.2495	0.3901	0.2467	0.5196	0.4515	0.2055	0.254	0.5422	0.5667	0.3239	0.3859	0.4611	0.3405	0.279	0.007	0.1609	0.3908	0.153	0.0826	0.2683	0.0635	0.4086	0.1005	0.6047	0.427	0.1778	0.7355	0.1101	0.3104	0.2231	0.2549	0.4245	0.2731	0.4096
AC090049.1	0	0	0	0.04	0	0	0	0	0	0	0	0	0.0194	0	0	0	0	0	0	0	0	0	0	0	0	0	0	0	0	0	0	0	0	0	0.0308	0	0	0	0	0	0	0	0	0	0	0.025	0	0	0
LINC02773	0.2403	0.2641	0.1124	0.4828	0.213	0.3516	0.2794	0.1457	0.0142	0.4455	0.1275	0.3245	0.4308	1.0141	0.036	0.3953	0.4702	0.4147	0.2422	0.4044	0.4373	0.2395	0.2644	0.1201	0.5467	0.5794	0.0656	0.2358	0.0735	0.3525	0.7139	0.0676	1.0023	0.4331	0.9382	0.219	0.3041	0.19	0.2584	0.4739	0.6245	0.0664	0.3473	0.2484	1.0537	0.4841	0.3587	0.3331	1.0677
AC007450.1	0	0	0	0	0	0	0	0.1455	0	0	0	0	0	0	0	0	0	0	0	0	0	0	0	0	0	0	0	0	0	0	0	0	0	0	0	0	0	0	0	0	0	0	0	0	0	0	0	0	0
AC126768.1	0	0	0	0	0	0	0	0	0	0	0	0	0	0	0	0	0	0	0	0	0	0	0	0	0	0	0	0	0	0	0	0	0	0	0	0	0	0	0	0	0	0	0	0	0	0	0	0	0
AC011005.4	0	0	0	0	0	0.15	0	0	0	0	0	0	0	0	0	0.012	0	0	0	0	0	0	0	0	0	0	0	0	0	0	0	0	0	0.0184	0	0	0	0	0	0	0	0	0	0	0	0	0	0	0
LINC02735	0	0	0	0	0	0	0	0	0	0	0	0	0	0	0	0.0081	0	0	0	0	0.0068	0	0	0	0	0	0	0	0	0	0	0	0	0	0.0112	0	0	0	0	0	0	0	0	0	0	0	0	0	0
TOLLIP-AS1	0.9053	0.614	0.4757	0.345	0.2781	0.2777	0.1484	0.3613	0.4122	0.3653	0.5137	0.2535	0.5027	0.865	0.687	0.5249	0.7322	0.6147	0.5393	0.6082	0.4109	0.3102	0.3536	0.4766	0.4426	0.4273	0.6747	0.2493	0.7334	0.442	0.7122	0.7196	0.2647	0.4224	0.7587	0.5659	0.4488	0.6876	0.7598	0.8128	0.5047	0.4471	0.5238	0.8743	0.3229	0.6087	0.5977	0.502	0.6552
LINC01688	0	0	0	0	0	0	0	0	0	0	0	0	0	0	0	0	0	0	0	0	0	0	0	0	0	0	0	0	0	0	0	0	0	0	0	0	0	0	0	0	0	0	0	0	0	0	0	0	0
LINC01713	0	0	0	0	0	0	0	0	0	0	0	0	0	0	0	0	0	0	0	0	0	0	0	0	0	0	0	0	0	0	0	0	0	0	0	0	0	0	0	0	0	0	0	0	0	0	0	0	0
AC006369.1	1.8248	2.1386	2.0082	3.2661	1.2116	1.3194	1.3221	0.9179	4.9082	2.766	2.3001	5.4464	1.0601	0.4383	0.6071	0.453	0.9001	0.6558	0.6614	0.6162	0.1698	0.3074	0.2858	0.7809	0.5342	0.4144	0.137	0.1985	0.0215	0.2326	0.6783	0.5801	0.4107	0.6221	1.525	5.6009	0.1966	1.2228	0.7505	0.3303	0.4795	0.9023	1.0619	2.1179	0.5073	0.8359	0.3509	0.1765	0.501
LINC02309	0	0	0	0	0	0	0	0	0	0	0	0	0	0	0	0	0	0	0	0	0	0	0	0	0	0	0	0	0	0	0	0	0	0	0	0	0	0	0	0	0	0	0	0	0	0	0	0	0
AC005845.1	0	0.0251	0.0319	0	0	0	0	0	0	0	0	0.0729	0	0.0329	0	0	0.0266	0.0472	0.1149	0.0445	0.0444	0.112	0	0.0596	0.0224	0.0369	0.0939	0	0.0413	0.0064	0.0455	0.0527	0.0057	0.052	0.0744	0.0765	0.0405	0.1509	0.071	0.023	0.1269	0	0.1694	0	0.0702	0	0.0239	0.0288	0.0045
AC004869.1	0	0	0	0	0	0	0	0	0	0	0	0	0	0	0	0	0	0	0	0	0	0	0	0	0	0	0	0	0	0	0	0	0	0	0	0	0	0	0	0	0	0	0	0	0	0	0	0	0
LINC02556	0.1004	0.1031	0.9235	0.2124	0.8208	0.9787	1.5495	2.484	0.8607	0.5842	0.4645	0.8288	0.3669	0.0435	0.2281	0.3485	0.3756	0.2025	0.3384	0.3916	0.4804	0.0425	0.5683	0.1887	0.0424	0.237	0.1852	0.3833	0.4973	0.2557	0.2577	0.2753	0	0.2467	0.322	0.1614	0.152	0.2946	0.3268	0.0969	0.0969	0.2746	0.1811	1.1921	0.0537	0.1984	0.0744	0.5794	0.2275
LINC01119	0.0684	0.061	0.1203	0.1058	0.0615	0.0715	0.0253	0.0696	0.1288	0.1287	0.1118	0.041	0.0753	0.0266	0.0764	0.0318	0.01	0.0671	0.0387	0.0103	0.0091	0.0379	0.0314	0.0236	0.0336	0.0922	0.011	0.0794	0.0054	0.0419	0.0162	0.0727	0.0254	0.1071	0.0334	0.0175	0.0371	0.018	0	0.061	0.0248	0.0614	0.0506	0.0876	0.0131	0.0522	0.1173	0.071	0.0552
AL356276.1	0	0.0471	0	0	0	0	0.0613	0	0	0	0.0578	0	0	0	0	0	0	0	0	0	0	0	0	0	0	0	0	0	0	0	0	0	0	0	0	0	0	0	0	0	0	0	0	0	0	0.039	0	0	0.0961
AL121902.1	0	0	0	0	0	0	0	0	0	0	0	0	0	0	0	0	0	0	0	0	0	0	0	0	0	0	0	0	0	0	0	0	0	0	0	0	0	0	0	0	0	0	0	0	0	0	0	0	0
AC104232.1	1.2547	2.7524	3.0753	3.5041	8.2631	3.5594	2.1295	5.1772	0.9173	2.8306	13.987	6.9647	9.2106	0.8808	5.9254	2.2197	2.307	2.302	1.8038	1.181	2.2472	1.2739	2.8467	1.3904	1.1073	2.7787	2.6519	0.9299	2.4179	1.8474	1.3543	1.0689	1.6508	0.9791	2.5411	0.5347	0.6899	1.228	3.4538	1.5936	0.7829	3.8101	1.063	0.6675	0.9249	0.5341	1.5682	1.9831	0.8228
AP003351.1	0	0	0	0	0	0	0	0	0	0	0	0	0	0	0	0	0	0	0	0	0	0	0	0	0	0	0	0	0	0	0	0	0	0	0	0	0	0	0	0	0	0	0	0	0	0	0	0	0
TBX2-AS1	0	0	0	0	0	0	0	0	0	0	0	0	0	0.0125	0	0	0.0653	0	0	0.011	0	0.0061	0	0	0	0	0	0	0	0	0	0	0	0	0	0	0	0	0	0	0	0	0	0	0	0	0	0	0
AL122010.1	0	0	0	0	0	0	0	0	0	0	0	0	0	0	0	0	0	0	0	0	0	0	0	0	0.0043	0	0	0	0	0	0	0	0	0	0	0	0	0	0	0	0	0	0	0	0.0516	0	0	0	0
AC090398.1	0	0.0118	0	0.0028	0	0	0.0062	0	0	0	0.015	0	0	0	0	0	0	0	0	0	0.0105	0	0	0	0	0	0	0	0	0	0	0	0	0	0	0	0	0	0	0	0	0	0	0	0.0254	0	0	0	0
AC010761.4	0.2239	0.2079	0.1244	0.3252	0.1253	0.1417	0.2296	0.8189	0.3314	0.1365	0.3232	0.4024	0.2256	0	0.1862	0.073	0.0667	0.041	0.0345	0.2199	0.0981	0.0424	0.0117	0.1374	0.0585	0.0626	0.0211	0.0992	0	0.0174	0.0856	0.0623	0	0.1655	0.0274	0.0646	0.2808	0.0408	0.2449	0	0.1348	0.1194	0.3262	0.1617	0.2424	0.0567	0.0769	0.0903	0.0699
AC010336.2	0.0592	0.1989	0	0.1868	0.0632	0.1665	0	0.1748	0.1196	0.0849	0.1473	0.0936	0.0774	0.1189	0.2024	0.0977	0.0024	0.0761	0.084	0.1148	0	0.1515	0.1045	0.0979	0.0579	0.0644	0	0.1469	0.0908	0.0905	0.1175	0.1308	0.0089	0	0	0.1313	0.2162	0.1494	0.2032	0.0594	0.0069	0.0791	0	0	0	0.0583	0	0.0852	0
AC083902.1	0	0	0	0	0	0	0	0	0	0	0	0	0	0	0	0	0	0	0	0	0	0	0	0	0	0	0	0	0	0	0	0	0	0	0	0	0	0	0	0	0	0	0	0	0	0	0	0	0
HOTTIP	0	0	0	0	0	0	0	0	0	0	0	0	0	0	0	0.0066	0	0	0	0	0	0	0	0	0	0	0	0	0	0	0	0	0.0124	0	0	0	0.002	0	0	0	0	0.008	0	0	0	0	0	0.0031	0
AC005225.2	0.0329	0.1104	0.0909	0.089	0.0055	0.0888	0.0447	0.1398	0	0.0706	0.1202	0	0.1514	0.0331	0.223	0.1367	0.0748	0.0451	0.0172	0.0958	0.1018	0.1962	0.0796	0.1104	0.0801	0.0464	0	0.143	0.1953	0.0326	0.3212	0.1007	0.1577	0.2099	0	0.1651	0.0764	0.0502	0.0757	0.2143	0.0635	0.0596	0.0523	0.1092	0.0614	0.1296	0.1542	0.1063	0.1185
LINC01841	0.7307	0.1848	0.3649	0.4097	0.3065	0.5426	0.3729	0.1995	0.8913	0.5614	0.3668	0.2588	0.3473	0.3762	0.3918	0.2813	0.3531	0.3764	0.4504	0.4213	0.4146	0.3663	0.4307	0.2186	0.1251	0.5018	0.3384	0.3621	0.4351	0.2163	0.3066	0.4406	0.2497	0.5124	0.3228	0.4392	0.2604	0.4978	0.4827	0.4772	0.2645	0.2585	0.6971	0.3625	0.4703	0.3481	0.3041	0.3788	0.4884
AC246787.2	4.2129	3.0584	2.465	2.638	2.9691	2.8248	0.921	3.7747	3.9572	4.1298	3.4288	2.9496	3.9837	1.3413	2.6173	2.1167	1.8646	1.8196	1.6439	1.2194	1.1301	1.397	2.2348	2.8164	1.1132	2.4938	2.0228	0.9464	1.4882	1.3886	1.3204	4.4528	2.629	1.3521	0.8696	1.0421	2.0464	1.0471	2.1278	2.5989	0.6756	5.5237	2.3712	3.2659	2.8329	1.9897	2.5058	1.66	1.7444
AP003469.2	0.4894	0.1793	0.4009	0.1747	0.3765	0.44	0.3609	0.1445	0.338	0.2123	0.4308	0.4937	0.159	1.1679	0.2545	0.5045	0.4239	0.9682	0.4242	1.6993	0.7505	1.329	0.9087	0.5585	0.5809	0.7158	0.8097	1.5277	1.3026	1.1289	0.7483	0.4759	0.7258	1.12	0.8855	0.8547	1.1066	0.9009	0.4155	0.9694	0.9041	0.555	0.6447	1.0943	0.7138	0.6554	0.5019	0.8403	2.2895
AC073964.1	0	0	0	0	0	0	0	0	0	0	0.0705	0.0178	0.0299	0.0313	0	0	0	0	0	0.017	0	0	0	0	0	0	0	0	0	0	0	0	0	0	0.0815	0	0	0	0	0	0	0	0	0	0	0	0	0.0392	0
AC008914.1	0.0103	0	0.0018	0.013	0	0.0503	0	0.1461	0	0	0	0	0.0179	0.0406	0.0461	0.0407	0	0.1331	0.0392	0.0191	0	0	0.0125	0	0	0	0	0	0.0901	0	0.0763	0.0407	0.0723	0.0344	0.1827	0	0.0379	0.1407	0.1836	0.0249	0.0658	0	0.0413	0	0.0466	0	0.0391	0	0
LINC02386	0	0	0	0	0	0	0	0	0	0	0	0	0	0	0	0	0	0	0	0.0022	0	0	0	0	0	0	0	0	0	0	0	0	0	0	0	0	0	0	0	0	0	0	0	0	0	0	0	0	0
LINC01985	0	0	0	0	0	0	0	0	0	0	0	0	0	0	0	0	0	0	0	0	0	0	0	0	0	0	0	0	0	0.034	0	0	0	0	0	0	0	0	0	0.069	0	0	0	0	0	0	0	0	0
LINC02701	0.0691	0	0.0659	0.1307	0.0335	0.0494	0.0571	0.0522	0.0395	0.0388	0	0.0439	0.0602	0.111	0.0332	0.1411	0.1492	0.0473	0.0383	0.0402	1.7225	0.1725	0.0365	0.1092	0.0631	0.1736	0.062	0.1	0.1553	0.0911	0.1037	0.1597	0.1003	0.0159	0.0299	0.0621	0.1198	0.0157	0.0617	0.1109	0.1321	0.0984	0.0838	0.0764	0.1656	0.1052	0.0767	0.0771	0.0775
AL132796.1	0	0	0	0	0	0	0	0	0	0	0	0	0	0	0	0	0	0	0	0	0	0	0	0	0	0	0	0	0	0	0	0	0	0	0	0	0	0	0	0	0	0	0	0	0	0	0	0	0
AC009120.2	3.3617	4.3645	5.0478	5.7665	5.6997	4.5909	4.1807	4.505	6.4658	5.7825	5.6994	5.3778	5.5962	2.2725	5.5956	2.6128	2.6983	3.6963	2.8077	2.1298	2.1446	2.7133	2.079	3.0237	1.9314	2.4685	2.5998	1.9943	2.0482	2.0355	1.6038	3.3906	1.6071	2.6053	1.338	1.9102	4.0871	2.5842	3.94	3.1781	2.1937	5.0075	4.4123	5.3305	2.3289	2.8305	3.4261	2.1856	2.3791
LINC02032	0	0	0	0	0	0	0	0	0	0	0	0	0	0	0	0	0	0	0	0	0	0	0	0	0	0	0	0	0	0	0	0	0	0	0	0	0	0	0	0	0	0	0	0	0	0	0	0	0
LINC01843	0	0	0	0	0	0	0	0	0	0	0	0	0	0.0652	0	0.0274	0.0141	0	0	0	0	0	0	0	0	0	0.0258	0	0	0	0.0494	0	0	0	0.0538	0	0	0	0	0	0.0292	0	0.0696	0	0	0	0	0.026	0
AC079054.1	0	0	0	0	0	0	0	0	0	0	0	0	0	0	0	0	0	0	0	0	0	0	0	0	0	0	0	0	0	0.0488	0.0036	0	0	0	0	0	0	0	0	0	0	0	0	0	0	0	0	0	0
AC020907.1	0	0	0	0	0.0686	0.0316	0	0	0	0	0.0691	0	0	0	0	0.0519	0	0.0238	0.1232	0.0229	0.0356	0	0	0	0.0231	0	0.0122	0.041	0.0121	0.0234	0	0	0	0.0272	0	0	0.0476	0.0268	0	0.0237	0	0.0099	0	0.0453	0	0.1163	0.0123	0	0
NUTM2A-AS1	2.2791	2.2831	3.6558	3.761	2.8606	4.5055	2.8801	3.4381	3.256	3.9486	3.8163	4.9237	3.9206	1.9833	3.3205	2.5412	3.2467	2.3187	2.6062	1.7415	1.8945	1.9892	3.9488	2.6201	1.7205	2.2195	2.1525	2.2291	2.3449	2.3797	2.5345	3.4299	3.0188	3.8546	2.0611	2.8652	3.5172	3.4093	3.2728	4.553	3.2142	3.5932	2.4278	2.9721	2.8372	1.6788	3.3243	3.0194	2.2133
LINC02094	0	0	0.111	0	0	0	0	0	0.0784	0	0.1265	0	0	0	0	0	0	0.0063	0	0	0.1187	0.0156	0	0	0	0.0627	0	0.025	0	0	0	0.0624	0	0	0.0875	0	0	0	0	0	0	0	0.1503	0	0	0	0	0.0145	0.0701
PANTR1	0	0	0	0	0	0	0	0	0	0	0	0	0	0.0121	0	0.0334	0.0459	0	0	0	0	0	0	0.0437	0.0401	0	0.0061	0.0093	0.0147	0.0176	0	0	0.0294	0	0	0.011	0	0	0	0	0	0	0	0	0.0059	0	0	0	0
LIX1L-AS1	0.1489	0.1421	0.0738	0.1649	0.2262	0.2226	0.1006	0.0142	0.2408	0.1832	0.121	0.0242	0.1045	0.1249	0.1233	0.0828	0.1201	0.1621	0.2026	0.3114	0.1659	0.1882	0.2162	0.2128	0.1654	0.2598	0.1788	0.133	0.3899	0.0473	0.1003	0.1199	0.1798	0.1983	0.2309	0.1845	0.0585	0.135	0.2174	0.1681	0.2719	0.1489	0.1063	0.0913	0.1617	0.156	0.1073	0.207	0.4189
AC022447.1	0	0	0	0	0	0	0	0	0	0	0	0	0	0	0	0	0	0	0	0	0	0	0	0	0	0	0	0	0	0	0	0	0	0	0	0	0	0	0	0	0	0	0	0	0	0	0	0	0
NPHP3-AS1	0.0119	0.0045	0.052	0.0523	0.1126	0.0199	0.0943	0.0648	0.0094	0.0213	0.0161	0.0241	0.0388	0.0393	0.0597	0.0175	0.0322	0.0466	0.0281	0.0162	0.0222	0.0069	0.0261	0.0431	0.0617	0.0591	0.0109	0.0108	0.0356	0.0427	0.0225	0.0133	0.0402	0.0372	0.0659	0.0361	0.0158	0.0473	0.0619	0.0047	0.0067	0.0329	0.0281	0.0462	0.0018	0.016	0	0.0492	0.1097
LINC00449	0.0898	0.1162	0.1281	0.1409	0.171	0.0791	0.1865	0.1216	0.0231	0.0493	0.1405	0.0696	0.3498	0.0519	0.5269	0.1096	0.2957	0.1124	0.4811	0.5298	0.4427	0.1301	0.0862	0.0851	0.2987	0.1856	0.1674	0.1242	0.2015	0.1367	0.0927	0.1682	0.0271	0.336	0.3157	0.0216	0.0922	0.1529	0.2527	0.0345	0.1508	0.1055	0.2257	0.2723	0.1327	0.0628	0.1322	0.4104	0.1527
AC128709.1	0	0	0	0	0	0	0	0.0307	0	0	0	0	0.0118	0	0	0	0	0	0.0159	0.0433	0	0.0255	0	0	0	0	0	0	0	0	0	0	0	0	0	0	0	0	0.0368	0	0.0293	0	0	0	0	0	0.026	0	0
AC037487.2	0	0	0	0	0	0	0	0	0	0	0.0408	0	0	0.028	0.1007	0	0	0.0391	0	0.027	0.0491	0.0525	0.0527	0	0	0	0.0199	0	0	0	0	0	0	0	0.0796	0	0.0011	0.0316	0	0.0462	0.05	0	0.1744	0	0.1383	0.0063	0.0578	0.0855	0.0339
AL606970.3	0	0.0159	0	0	0	0	0	0	0	0	0	0	0	0	0	0	0	0	0	0.012	0	0	0	0	0	0	0	0	0	0	0	0	0	0	0	0	0	0	0	0.0266	0	0	0	0	0	0	0	0	0
SLC12A5-AS1	0	0	0	0	0	0	0.0104	0	0	0.008	0.0078	0	0	0	0	0	0	0.0258	0	0	0.0038	0	0	0.0069	0	0.0145	0	0	0	0	0	0	0.0139	0	0	0.015	0.0135	0	0	0	0.0157	0	0	0	0	0.0132	0.0139	0	0.0163
LINC02286	0	0	0	0	0	0	0	0	0	0	0	0	0	0	0	0	0	0	0	0	0	0	0	0	0	0	0	0	0	0	0	0	0	0	0	0	0	0	0	0	0	0	0	0	0	0	0	0	0
AC092725.1	0	0	0	0	0	0	0	0	0	0	0	0	0	0	0	0	0	0	0	0	0	0	0	0	0	0	0	0	0	0	0	0	0	0	0	0	0	0	0	0	0	0	0	0	0	0	0	0	0
SRRM2-AS1	0.6698	0.5298	0.716	0.7868	0.5552	0.6848	0.3848	0.4119	0.6382	0.7936	0.7415	0.5569	0.973	0.459	0.6101	0.421	0.4657	0.3421	0.445	0.3599	0.2492	0.2618	0.3226	0.3955	0.3791	0.2783	0.3244	0.3335	0.2679	0.4067	0.3058	0.5795	0.3574	0.4202	0.2608	0.2399	0.4598	0.4631	0.4476	0.3374	0.2298	0.5085	0.4208	0.6879	0.3624	0.3123	0.5886	0.3244	0.3606
CLCA4-AS1	0	0.025	0	0.1086	0.0771	0.1045	0.0089	0.0784	0.0613	0.1465	0.0756	0	0.0796	0.021	0.0766	0.0644	0.0709	0	0.0081	0	0	0.0564	0.0568	0	0	0.0559	0	0	0	0	0	0.0345	0.0298	0	0	0.0177	0.0043	0	0.0124	0.0288	0	0	0.12	0.0377	0.0075	0.0566	0.0451	0	0
AL138731.1	0	0	0	0	0	0	0	0	0	0	0	0	0	0	0	0	0	0	0	0	0	0	0	0	0	0	0	0	0	0	0	0	0	0	0	0	0	0	0	0	0	0	0	0	0	0	0	0	0
AC011498.3	0	0.0627	0	0.0658	0	0	0	0.1584	0	0	0	0	0	0.0515	0	0.0579	0	0.0389	0	0.1616	0.1052	0	0.0497	0.0041	0.0072	0.0341	0	0.0695	0	0.1042	0	0	0.1455	0.257	0.0854	0.2421	0	0	0	0.0528	0	0	0.0644	0.0739	0.0392	0.1038	0.0066	0.0551	0.0503
MIR762HG	1.2256	0.8932	0.8499	0.7124	0.8681	0.7489	0.8952	0.8903	1.4315	0.8442	0.8205	0.9943	0.8498	0.6291	1.0251	0.9825	0.9534	0.7457	0.8147	0.6868	0.5507	0.5555	0.5309	1.0027	0.8445	0.6611	0.7178	0.5545	0.8541	0.6205	0.7383	0.9909	0.9066	0.792	0.6283	0.4701	0.9834	0.5588	0.8827	0.9595	0.7141	1.204	0.3972	1.4308	0.6761	0.7132	0.7754	0.6684	0.2994
LINC02477	0	0	0	0	0	0	0	0	0	0	0	0	0	0	0	0	0	0	0	0	0	0.0108	0	0	0	0	0	0	0	0	0	0	0	0	0	0	0	0	0	0	0	0	0	0	0	0	0	0	0
LINC01623	0	0.0145	0	0	0	0.0052	0	0.0129	0.0011	0	0	0.0194	0	0	0	0	0.0141	0.0004	0.0254	0	0.0251	0.0125	0	0	0.0239	0	0.0126	0	0	0.0121	0	0	0.0506	0	0.0457	0.0137	0.0369	0.0138	0.0076	0	0	0	0	0	0	0.0168	0	0	0.0074
AC099811.4	0	0.0014	0	0	0	0	0	0	0	0	0	0	0	0	0.0169	0	0.1279	0	0.0403	0.0518	0.0311	0.0494	0	0	0	0.0858	0	0.0165	0.0506	0.0595	0.0108	0	0	0	0	0.0024	0	0	0	0	0	0	0	0.0139	0	0	0	0.0427	0
LINC02324	0.1214	0.1257	0.3017	0.7723	0.0611	0.0747	0.1611	0.0422	0.5664	0.0609	0.1187	0.1499	0.1042	0.0901	0.1125	0.0115	0.0676	0.0434	0.0108	0.0077	0.0321	0.1318	0.231	0.0598	0.0272	0.1275	0.0657	0.0404	0.0211	0	0.0824	0.1125	0.0952	0.114	0	0.1362	0.0559	0.0867	0.0645	0.234	0.1413	0.0555	0.3937	0.1627	0.0664	0.129	0.0973	0.0435	0.0253
LYPLAL1-AS1	0	0	0	0	0	0	0	0	0	0	0	0	0	0.0371	0	0	0	0	0	0	0	0	0	0	0	0	0	0	0	0	0	0	0	0	0	0	0	0	0	0	0	0	0	0	0	0	0	0	0
LINC01923	0	0	0	0.0137	0	0	0	0.0143	0.0275	0	0	0.016	0.0132	0.0456	0	0.0333	0	0	0	0.0098	0.0052	0.1135	0	0	0.0049	0	0.0105	0	0.0103	0.02	0.0251	0	0	0	0	0.034	0.0102	0.0458	0.0075	0.0304	0.0947	0	0.0283	0	0.0125	0.005	0.0105	0.0211	0
AC090753.1	0	0	0	0	0	0	0	0	0	0.1006	0.1239	0	0	0	0	0	0	0	0	0	0	0	0	0	0	0	0	0	0	0	0	0	0	0	0	0	0	0	0	0	0	0	0	0	0	0	0	0	0
DAAM2-AS1	0.0349	0.011	0.011	0	0	0	0.0657	0.316	0.1051	0.0659	0.0659	0	0.0451	0.0127	0	0.0339	0.1191	0.1158	0	0	0.0464	0.0692	0.0446	0.0898	0.1102	0.0017	0	0.0683	0	0.1097	0	0.2184	0.0297	0.1864	0.0377	0	0.1248	0	0	0.0958	0.0253	0	0	0.0287	0.2111	0.0189	0.1513	0	0
AC027088.2	0	0.0865	0.0241	0.0234	0	0	0	0	0.0142	0.135	0.0508	0.0551	0.0907	0.0696	0	0.0006	0	0	0	0	0	0.0177	0	0.0536	0.0066	0.1213	0	0.0267	0.0106	0	0.0172	0	0.0289	0	0	0.0123	0.0455	0.0104	0.0258	0	0.0282	0.0604	0	0.0221	0.0165	0.0343	0.0662	0	0
AP001198.2	0	0	0	0	0	0	0	0	0	0	0	0	0	0	0	0	0	0	0	0	0	0	0	0	0	0	0	0	0	0	0	0	0	0	0	0	0	0	0	0	0	0	0	0	0	0	0	0	0
U91324.1	0	0	0	0	0	0	0	0	0	0	0	0	0	0	0	0	0	0	0	0	0	0.0182	0	0	0	0	0	0	0	0	0	0.0726	0	0	0.0725	0	0	0	0	0	0	0	0	0	0	0	0	0	0
AL390067.1	0.2107	0.0884	0.0739	0.0443	0.0855	0.0492	0.0802	0	0.0835	0.0425	0	0.1434	0.0266	0.5339	0	0.0804	0.1162	0	0.0577	0.2611	0.2234	0.1402	0.0702	0.0966	0.1857	0.2267	0.4851	0.0449	0.2635	0.2117	0.0824	0.0804	0.0736	0.1893	0.0783	0.1858	0.036	0.0809	0.0621	0.145	0.1254	0.1753	0.1592	0.2306	0	0.1529	0.1719	0.1041	0.3071
AC111170.2	0	0	0	0	0	0.0354	0	0	0	0	0	0	0	0	0	0.0291	0	0	0	0	0.0136	0	0	0	0	0	0	0.0107	0	0	0	0	0	0	0.0379	0	0	0	0	0	0	0	0	0.0338	0	0	0	0	0.0014
AL135905.1	0.6119	0.5464	0.4226	0.5224	0.6791	0.7072	0.364	0.3323	0.5952	0.6334	0.5109	0.4897	0.572	0.5892	0.6805	0.3285	0.5068	0.3016	0.5311	1.2302	0.8025	0.579	0.5212	0.299	0.5808	1.2746	0.4199	0.757	0.9563	0.3728	0.2634	0.2889	0.5506	1.0772	1.3971	0.6643	0.409	0.4298	0.8256	0.4925	0.5227	0.7943	0.8792	0.4952	0.7662	0.288	0.5016	0.8799	1.163
AC106785.2	0	0	0	0	0	0	0	0	0	0	0	0	0	0	0	0	0	0	0	0	0	0	0	0	0	0	0	0	0	0	0	0	0	0	0	0	0	0	0	0	0	0	0	0	0	0	0	0	0
LINC02445	0	0	0	0	0	0	0	0	0	0	0	0	0	0	0	0	0	0	0	0	0	0	0	0	0	0	0	0	0	0	0	0	0	0	0	0	0	0	0	0	0	0	0	0	0	0	0	0	0
LINC02264	0	0	0	0	0	0	0	0	0	0	0	0	0	0	0	0	0	0	0	0	0	0	0	0	0	0	0	0	0	0	0	0	0	0	0	0	0	0	0	0	0	0	0	0	0	0	0	0	0
AC111152.2	0	0	0	0	0	0	0	0	0.0307	0	0	0	0	0	0	0	0	0	0	0	0	0	0	0	0	0	0	0	0	0	0	0	0	0	0	0	0	0	0	0	0	0	0	0	0	0	0	0	0
AC106872.9	0	0	0	0	0	0	0	0	0	0	0	0	0	0	0	0	0	0	0	0	0	0	0	0	0	0	0	0	0	0	0	0	0	0	0	0	0	0	0	0	0	0	0	0	0	0	0	0	0.0419
AC002076.1	0	0	0	0	0	0	0	0	0	0	0	0	0	0	0	0	0	0	0	0	0	0	0	0	0	0	0	0	0	0	0	0	0	0	0	0	0	0	0	0	0	0	0	0	0	0	0	0	0
PBX1-AS1	0.0076	0	0.0106	0	0	0.0097	0.0082	0	0.0076	0.0109	0	0	0	0	0	0	0	0	0	0	0.0315	0	0.0119	0.0015	0	0	0	0	0.0155	0	0	0	0	0	0.026	0	0	0	0	0	0	0	0	0	0	0	0	0	0
AC092718.2	0.0328	0.0509	0.0296	0.0173	0	0.0417	0.1817	0.0126	0.0767	0.0051	0	0.0273	0.0326	0.0215	0.0473	0.0269	0.0248	0.079	0.0311	0.0094	0.0643	0.0115	0.0221	0.025	0.0309	0.0611	0.0221	0.0514	0.0984	0.0846	0.0212	0.0041	0.0111	0.0492	0	0.0447	0.0324	0.0024	0	0	0.0164	0.0413	0.0393	0.1174	0	0	0.0326	0.0366	0
AC116038.1	0	0	0	0	0	0.1392	0	0	0	0	0	0	0	0	0	0	0	0	0	0	0	0	0	0	0	0	0	0	0	0	0	0	0	0	0	0	0	0	0	0	0	0	0	0	0	0	0	0	0
PHKA2-AS1	0.1419	0.3108	0.677	0.4277	0.4353	0.3236	0.0402	0.1284	0.556	0.2894	0.6318	0.085	0.3969	0.3915	0.1636	0.1582	0.0934	0.0414	0.125	0.0943	0.0822	0.1676	0.0778	0.1825	0.1537	0.1571	0.1827	0.1258	0.0887	0.1321	0.2242	0.152	0.0802	0.0653	0.1393	0.0331	0.3222	0.1409	0.3149	0.1616	0.1232	0.1506	0.2977	0.138	0.0717	0.096	0.2564	0.25	0.2241
AC217774.2	0	0	0	0	0	0	0	0	0	0	0	0	0	0	0	0	0	0	0	0	0	0	0	0	0	0	0	0	0	0	0	0	0	0	0	0	0	0	0	0	0	0	0	0	0	0	0	0	0
AC108516.2	25.6008	33.2858	15.3559	23.8437	26.1857	20.2682	17.1828	20.2671	17.084	29.7142	16.8468	20.1746	24.9535	30.8221	19.6887	18.7351	18.6987	23.5207	27.5878	37.6193	37.2349	41.0209	26.754	30.3886	25.4985	32.0941	33.9734	34.7373	37.415	36.3173	35.2057	17.9233	15.9828	17.4017	18.0506	28.2536	27.6934	25.8097	14.7733	24.0851	24.9474	20.3118	17.2294	18.4958	29.699	26.6802	26.6647	25.3948	21.4274
LINC02040	0	0	0	0	0	0	0	0	0	0	0	0	0	0	0	0	0	0	0	0	0	0	0	0	0	0	0	0	0	0	0	0	0	0	0	0	0	0	0	0	0	0	0	0	0	0	0	0	0
AC064802.1	0	0	0	0	0	0	0	0	0	0	0	0	0	0	0	0	0	0	0	0	0	0	0	0	0	0	0	0	0	0	0	0	0	0	0	0	0	0	0	0	0	0	0	0	0	0	0	0	0
AC026358.1	0	0	0	0.0897	0.0289	0	0	0	0	0.0381	0.0194	0	0.0174	0.0133	0.024	0.0584	0.03	0.0171	0	0	0	0	0.0263	0.041	0.0264	0.0145	0.0275	0.0231	0.0339	0.0131	0.0264	0.0216	0.0317	0.0153	0	0.0149	0.067	0.0678	0	0.0533	0.0467	0.0506	0	0	0.0247	0.0262	0.0138	0.0556	0
FREM2-AS1	0	0	0	0	0	0	0	0	0	0	0	0	0	0	0	0	0	0	0	0	0	0	0	0	0	0	0	0	0	0	0	0	0	0	0	0	0	0	0	0	0	0	0	0	0	0	0	0	0
AL136099.1	0	0	0	0	0	0	0	0	0	0	0	0	0	0	0	0	0	0	0	0	0	0	0	0	0	0	0	0	0	0	0	0	0	0	0	0	0	0	0	0	0	0	0	0	0	0	0	0	0
SOX1-OT	0.0855	0	0	0	0	0	0	0	0	0	0	0	0	0	0	0	0.0638	0	0	0	0	0	0	0	0	0	0	0	0	0	0.0273	0	0	0	0	0	0	0	0	0	0	0	0	0	0	0	0	0	0
LINC01725	0.0781	0.0884	0.1901	0.1687	0.0404	0.128	0.1007	0.1139	0.3534	0.1634	0.1235	0.1316	0.1103	0.0111	0.0487	0.0547	0.0352	0.0512	0.0247	0.0096	0.0028	0.0598	0.0753	0.016	0.0224	0.0575	0.0372	0.0358	0.0112	0.0023	0.0579	0.088	0.0172	0.0176	0.0204	0.0126	0.0562	0.0389	0.0467	0.0403	0.0388	0.0741	0.0589	0.0538	0.025	0.0468	0.0444	0.0514	0.0365
LINC00337	0.0356	0.0944	0	0	0.0517	0.0476	0	0	0	0.102	0.013	0	0	0.0179	0.0297	0.0293	0.0206	0.0433	0.0092	0.0163	0.0366	0.0182	0.0264	0.055	0.0232	0	0.0368	0	0.0479	0.0352	0.0017	0.0249	0.0032	0	0.0481	0	0.0269	0.0951	0.0148	0.0357	0.0208	0.016	0.0249	0.1019	0.018	0.0613	0.037	0.0756	0
LINC01840	0	0	0	0	0	0	0	0	0	0.0372	0	0	0	0	0	0	0	0	0	0	0	0	0	0	0	0	0	0	0	0	0	0	0	0	0	0	0	0	0	0	0	0	0	0	0	0	0	0	0
AC117430.1	0	0	0	0	0	0	0	0	0	0	0	0	0	0	0	0	0	0	0	0	0	0	0	0	0	0	0	0	0	0	0	0	0	0	0	0	0	0	0	0	0	0	0	0	0	0	0	0	0
MIR1915HG	0.1615	0.0985	0.0329	0.1057	0.0115	0.0739	0	0.1309	0.0322	0.1242	0.0288	0.0751	0.1237	0.0237	0.0711	0.0433	0.0183	0.0608	0.2061	0.0306	0.0893	0.0403	0.0705	0.1786	0.0309	0.0172	0.0408	0.0411	0.0564	0.0312	0.0352	0.1195	0.0163	0.0499	0.0341	0.0089	0.0517	0.0268	0.0704	0.0237	0.0277	0.1579	0.0441	0.0342	0.1313	0.0776	0.0492	0.0536	0.0575
AC123786.1	0	0	0	0	0	0.0304	0	0	0	0	0	0	0	0	0	0.0272	0	0	0	0	0	0	0	0	0	0	0	0	0	0	0	0	0	0	0	0	0	0	0	0	0	0	0	0	0	0	0	0	0
AL390774.2	0	0	0.0529	0	0	0	0	0	0	0	0	0	0	0	0	0	0	0	0	0	0.0392	0	0	0	0	0	0	0	0	0	0	0	0	0	0	0	0	0	0	0	0.0445	0.0447	0	0	0	0	0	0	0
LINC02222	0	0	0	0	0	0	0	0	0	0	0	0	0	0	0	0	0	0	0	0	0	0	0	0	0	0.0314	0	0	0	0	0	0	0	0	0	0	0	0	0	0	0	0	0	0	0	0	0	0	0
CPEB1-AS1	0.042	0.0334	0.0703	0.0325	0	0.0375	0	0.0275	0.0381	0	0.0038	0.0223	0.0458	0	0	0	0	0.018	0.0319	0.0068	0	0.0143	0.0277	0	0.023	0	0.0673	0	0	0	0.0357	0.0228	0.015	0	0.0775	0	0	0.0319	0.0209	0.0146	0	0.0468	0.0255	0.0357	0.0347	0	0.0357	0.0147	0
AC040934.1	0.3314	0.529	1.4415	1.5943	0.764	1.1971	0.7974	1.4646	1.3191	1.1947	0.9595	1.4493	0.9147	0.2395	1.1785	0.3047	0.3146	0.4138	0.1316	0.1345	0.1255	0.0896	0.3746	0.349	0.182	0.3359	0.2819	0.1776	0.0692	0.2311	0.4986	0.2872	0.3985	0.3055	0.0493	0.1433	0.2725	0.3865	0.2952	0.2769	0.0216	0.641	0.5159	0.6022	0.4413	0.2817	0.4885	0.2258	0.0898
AL512328.1	0	0	0.0155	0	0	0.0294	0	0.0315	0	0	0	0	0	0	0	0	0	0	0	0.0328	0	0.0133	0	0.0247	0.0274	0	0	0.0097	0	0.0093	0	0	0.0115	0	0	0.0195	0.0225	0	0	0	0	0.0238	0.0256	0.0284	0	0	0	0	0
AL139142.1	0	0	0	0	0	0	0	0	0	0	0	0	0	0	0	0	0	0	0	0	0	0	0	0	0	0	0	0	0	0	0	0	0	0	0	0	0	0	0	0	0	0	0	0	0	0	0	0	0
LINC02451	0	0	0	0	0	0	0	0	0	0	0	0	0	0	0	0	0	0	0	0.0048	0	0	0	0	0	0	0	0	0	0	0	0	0	0	0	0	0	0	0	0	0	0	0	0	0	0	0	0	0
AC094104.1	0	0	0	0	0	0	0	0	0	0	0	0	0	0	0	0	0	0	0	0	0	0	0	0	0	0	0	0	0	0	0	0	0	0	0	0	0	0	0	0	0	0	0	0	0	0	0	0	0
GPRACR	0	0	0.0128	0	0	0	0.057	0	0	0	0	0	0	0.1075	0.0166	0.1048	0.1573	0.0745	0.0857	0.0921	0.0189	0.0923	0.0273	0.0261	0.1178	0.1443	0.0215	0.0984	0.1186	0.0558	0.0099	0.0307	0.1142	0.1895	0.102	0.0103	0.0371	0.0471	0.1027	0.1133	0.0986	0	0.1453	0	0.1899	0.0493	0.049	0.1119	0.3664
Z82185.1	0	0	0	0	0	0	0	0	0	0	0	0	0	0	0	0	0	0	0	0	0	0	0	0	0	0	0	0	0	0	0	0	0	0	0	0	0	0	0	0	0	0	0	0	0	0	0	0	0
AP001528.1	0.0028	0.0586	0.0943	0.0499	0.0477	0.0494	0.0381	0.0174	0.0216	0.0055	0	0.1172	0	0.1216	0.1997	0.1965	0.3058	0.1776	0.1191	0.0238	0.0887	0.145	0.0609	0.2454	0.2632	0	0.0866	0.1441	0.1724	0.4624	0.3008	0.3816	0.2592	0.2159	0.111	0.1591	0.3598	0.087	0.4029	0.2948	0.245	0.2687	0.0236	0.1098	0.3099	0.206	0.5485	0.1287	0.1114
SPAG16-DT	0.0125	0.0323	0	0	0.0504	0.0232	0	0.0246	0.0472	0	0.0254	0	0	0.0087	0	0	0.0101	0.0223	0.0543	0	0	0	0	0	0	0	0	0.0151	0	0.0049	0	0.0282	0.045	0	0	0.0097	0.0175	0	0	0.0087	0.0102	0	0	0	0	0.0342	0.0181	0	0
BX470102.1	0.0282	0.2016	0.0502	0	0	0.0756	0	0	0	0.0384	0	0.0896	0.0738	0	0	0	0.0327	0.0714	0	0.0528	0	0	0	0	0.1654	0	0	0.0804	0	0.0558	0.0115	0	0	0	0	0	0.0845	0	0.126	0	0.1322	0	0	0	0.035	0.0556	0	0.2657	0.0333
Z84485.1	0.7947	0.822	0.84	1.1092	0.6444	1.2505	0.6581	0.4538	1.198	0.6315	0.9569	0.6704	0.5561	0.0967	1.0914	0.317	0.3481	0.5243	0.3022	0.2645	0.2658	0.2346	0.6311	0.4966	0.364	0.5069	0.2824	0.3406	0.5254	0.2715	0.5128	0.4495	0.4748	0.3182	0.2494	0.1996	0.5825	0.4613	0.9025	0.4882	0.4845	0.515	0.5923	0.7102	0.3163	0.4144	0.5736	0.4583	0.7787
AC087289.4	0	0	0.0072	0	0	0	0	0	0	0	0	0	0	0	0	0.1432	0	0.1674	0.0347	0	0	0	0	0	0	0	0	0	0	0	0	0	0.0675	0	0	0	0	0	0	0	0.061	0.0513	0	0	0	0	0	0	0
AL445471.1	0.1096	0.2492	0.3149	0.234	0.5488	0.1862	0.0102	0.3514	0.5894	0.2224	0.1797	0.1451	0.1307	0.1966	0.0985	0.4635	0.4604	0.0589	0.0688	0.0831	0.0565	0.0436	0.0903	0.2648	0.0788	0.0555	0.0568	0.1758	0.1081	0	0.0362	0.3338	0.204	0.2078	0.6407	0.4923	0.2536	0.1883	0.2842	0.0917	0.1156	0.0361	0.2954	0.4396	0.4509	0.2614	0.1316	0.2246	0.2828
AC105290.1	0	0	0	0	0	0	0	0	0	0	0	0	0	0	0	0	0	0	0	0	0	0	0	0	0	0	0	0	0	0	0	0	0	0	0	0	0	0	0	0	0	0	0	0	0	0	0	0.0768	0
AC084757.2	0.6753	0.3873	0.8819	0.7472	0.2543	0.8883	1.0707	0.8435	0.479	1.9031	1.1401	0.9251	1.0725	0.3963	0.9009	0.3426	0.8044	0.4733	0.3262	0.4282	0.3396	0.346	0.6135	0.5221	0.6181	0.3861	0.6376	0.4107	0.4388	0.4224	0.4054	0.9736	0.8368	0.8357	0.2096	0.3037	0.9959	0.5965	0.5254	0.5994	0.4677	0.6864	0.5739	0.5657	0.5237	0.3814	0.4271	0.7097	0.8593
AC008164.1	0	0	0	0	0	0	0	0	0	0	0	0	0	0.0133	0	0	0	0	0	0.0475	0.0163	0	0	0	0	0	0	0	0.0129	0	0	0	0	0	0.0255	0.0334	0	0	0	0	0	0	0	0	0	0	0	0	0
LINC02667	0	0	0	0	0	0	0	0	0	0	0	0	0	0	0	0	0	0	0	0	0	0	0	0	0	0	0	0	0	0	0	0	0	0	0	0	0	0	0	0	0	0	0	0	0	0	0	0	0
SUCLG2-AS1	0.3303	0.5298	0.363	0.4512	0.2767	0.4309	0.3271	0.2792	0.8488	0.3585	0.4417	0.2246	0.2923	0.0673	0.1062	0.1181	0.1763	0.1204	0.1281	0.1208	0.0814	0.1056	0.1211	0.5064	0.0828	0.1848	0.1023	0.077	0.1282	0.0904	0.1565	0.2359	0.0788	0.1672	0.2156	0.0848	0.2255	0.1064	0.1239	0.1291	0.0628	0.271	0.1153	0.1749	0.1593	0.2533	0.1354	0.1235	0.1082
AC008549.1	0	0	0	0	0	0	0	0	0	0	0	0	0	0	0	0	0	0	0	0	0	0	0	0	0	0	0	0	0	0	0	0	0	0	0	0	0	0	0	0	0	0	0	0	0	0	0	0	0
FOXG1-AS1	0	0	0	0	0	0	0	0	0	0	0	0	0	0	0	0	0	0	0	0	0	0	0	0	0	0	0	0	0	0	0	0	0	0	0	0	0	0	0	0	0	0	0	0	0	0.0093	0	0	0
CLYBL-AS1	0	0	0	0	0	0	0	0	0	0	0	0	0	0	0	0	0	0	0	0	0.0072	0	0	0	0	0	0	0	0	0	0	0	0	0	0	0	0	0	0	0	0	0	0	0	0	0	0	0	0
LINC02397	1.0792	1.208	1.4227	1.0382	0.5977	0.3269	0.1668	0.1338	1.7306	0.5137	1.01	0.6732	0.2049	0.1759	0.7173	0.1039	0.1791	0.2776	0.1784	0.1341	0.2311	0.2564	0.7048	0.2943	0.099	1.2843	0.3129	0.5023	0.1477	0.1931	0.1306	0.5114	0.3255	0.249	0.054	0.2551	0.4592	0.1026	0.3238	0.5066	0.1995	0.3425	0.5717	0.8096	0.3437	0.4268	0.6006	0.3988	0.094
AC100786.2	0	0	0	0	0	0	0	0	0	0	0	0	0	0	0	0	0	0.075	0	0	0	0	0	0	0	0	0	0	0	0	0	0	0	0	0	0	0.0298	0	0	0	0	0	0	0	0	0	0	0	0
AC000124.1	0	0	0	0	0	0	0	0	0	0	0	0	0	0	0	0	0	0	0	0	0	0	0	0	0	0	0	0	0	0	0	0	0	0	0	0.0127	0	0	0	0	0	0	0	0	0	0	0	0	0
AC027319.1	0	0.0349	0	0	0	0	0	0	0	0.0841	0	0	0	0	0	0	0	0	0	0	0.0568	0.0549	0	0	0	0	0	0.012	0.03	0	0	0	0.0608	0	0.1268	0	0	0	0	0.0294	0	0	0	0	0	0	0	0.0859	0.0713
AL391704.2	0	0	0	0	0	0	0	0	0	0	0	0	0	0	0	0	0	0	0	0	0	0	0	0	0	0	0	0	0	0	0	0	0	0	0	0	0	0	0	0	0	0	0	0	0	0	0	0	0
AC099567.1	0	0	0	0	0	0	0	0	0	0	0	0	0	0	0	0	0	0	0	0.0624	0	0	0	0	0	0	0	0	0	0.0159	0	0	0	0	0	0	0	0	0	0	0	0	0	0	0	0	0	0	0
AL358176.1	0	0	0	0	0	0	0	0	0	0	0	0	0	0	0	0	0	0	0	0	0	0	0	0	0	0	0	0	0	0	0	0	0	0	0	0	0	0	0	0	0	0	0	0	0	0	0	0	0
AL353150.1	0.2275	0.2324	0.0803	0.2221	0.0419	0.1935	0.0895	0.0409	0.3352	0	0.2112	0.1898	0.0763	0	0.0937	0.0833	0.1398	0.0977	0.0452	0	0.0297	0.0645	0.0767	0.0434	0.0292	0.0722	0.0598	0	0	0.1285	0	0.1852	0.0819	0.0875	0	0	0.0728	0	0.1504	0.0607	0	0.1187	0.1211	0.0891	0.1615	0.1978	0.143	0.0604	0.0878
FAM138A	0	0	0	0	0	0	0	0	0	0	0	0	0	0	0	0	0	0	0	0	0	0	0	0	0	0	0	0	0	0	0	0	0	0	0	0	0	0	0	0	0	0	0	0	0	0	0	0	0
AC024940.1	0.3161	0.2053	0.2547	0.1863	0.1869	0.2401	0.0285	0.1477	0.6532	0.4211	0.0673	0.2044	0.1442	0.1997	0.1404	0.1407	0.1492	0.2861	0.2178	0.1578	0.2575	0.304	0.1422	0.3428	0.6795	0.5122	0.2368	0.0909	0.5007	0.1819	0.2096	0.1845	0.2794	0.5407	0.2464	0.2579	0.1142	0.0887	0.3558	0.295	0.0969	0.5143	0.2778	0.2568	0.3304	0.5058	0.2966	0.4221	0.4261
AC079336.5	0.0242	0.0729	0.042	0.0816	0.0176	0.0129	0.0468	0.1026	0.0293	0.1305	0.053	0.0192	0.0632	0.0364	0.0971	0.0266	0.0277	0.031	0	0.0489	0.0436	0.0662	0.0239	0.0124	0.0231	0	0.0501	0.0525	0.0247	0.1038	0.0719	0.0217	0	0.0487	0.0065	0	0.0305	0.0274	0.036	0	0.0142	0.0645	0.0187	0.0077	0.015	0.1001	0.0503	0.019	0.0147
AC093072.1	0	0	0	0	0	0	0	0	0	0	0	0	0	0	0	0	0	0	0	0	0	0	0	0	0	0	0	0	0	0	0	0	0	0	0	0	0	0	0	0	0	0	0	0	0	0	0	0	0
AL513188.1	0	0	0	0	0	0	0	0	0	0	0	0	0	0	0	0	0	0	0	0	0	0	0	0	0	0	0	0	0	0	0	0	0	0	0	0	0	0	0.0334	0	0	0	0	0	0	0	0	0	0
DNMT3L-AS1	0.3711	0.7086	2.5437	0.5787	0.521	0.7975	0	0.3605	3.0161	0.4908	1.5263	0.5938	0.2772	0.3244	0.7917	0.223	0.0216	0.2635	0.4292	0.3019	0.2594	0.2993	0.2224	0.4875	0.1382	0.2092	0.2445	0.4651	0.0389	0.1077	0.0716	0.4381	0.2884	0.1451	0.2511	0.0643	0.3132	0.2027	0.148	0.3268	0.2792	0.2218	0.2404	1.6529	0.2425	0.5247	0.798	0.3528	0.1045
CR786580.1	0.144	0.6238	0.2917	0.3258	0.3507	0.1817	0.1249	0.1668	0.2019	0.4421	0.6897	0.385	0.2319	0.1128	0.3852	0.2218	0.124	0.171	0.3317	0.3293	0.3175	0.2809	0.2153	0.3176	0.0883	0.1698	0.3497	0.1879	0.3379	0.3297	0.1474	0.0354	0.1874	0.1242	0.0115	0.19	0.2628	0.3844	0.2651	0.2138	0.233	0.1985	0.2067	0.0749	0.2675	0.3401	0.2967	0.1795	0.2547
AP001628.1	1.7788	1.6954	4.6226	3.943	3.0032	4.9943	2.6399	2.9882	4.0937	3.4695	4.7026	2.6521	3.0902	1.4882	3.2621	1.204	2.0197	1.8829	1.0162	0.2732	1.1302	0.9924	0.8656	2.0577	0.8456	1.096	0.98	1.11	1.2477	1.0131	0.7634	1.7633	0.7789	1.345	0.4313	0.7418	1.4045	1.3479	1.4329	1.3946	0.6897	2.959	1.7205	2.8429	1.8296	1.1266	1.7396	0.8338	1.7214
AC007638.2	0	0	0	0	0	0	0	0	0	0	0	0	0	0	0	0	0	0	0	0	0	0	0	0	0	0	0	0	0	0	0	0	0	0	0	0	0	0	0	0	0	0	0	0	0	0	0	0	0
CELF2-AS2	0	0	0	0	0	0	0	0	0	0	0	0	0	0	0	0	0	0	0	0	0	0	0	0	0	0	0	0	0	0	0	0	0	0	0	0	0	0	0	0	0	0	0	0	0	0	0	0	0
AC024022.1	0	0	0	0	0	0	0.035	0.0312	0	0	0	0	0	0	0	0	0	0	0	0	0	0	0	0	0	0	0	0	0	0	0	0	0	0	0	0	0	0	0	0	0	0	0.0316	0	0	0	0	0	0
AC067945.1	0	0	0	0	0	0	0.0735	0.144	0	0	0	0	0	0	0	0	0	0	0	0	0	0	0.0045	0	0.028	0	0	0	0	0	0	0	0	0	0.104	0	0	0	0	0	0	0	0	0	0.037	0	0	0	0
LINC02260	0	0	0	0	0	0	0	0	0	0	0	0	0	0	0	0	0	0	0	0	0	0	0	0	0	0	0	0	0	0	0	0	0	0	0	0	0	0	0	0	0	0	0	0	0	0	0	0	0
AC107463.1	0	0	0	0	0	0	0	0	0	0	0	0	0	0	0	0	0	0	0	0	0	0	0	0	0	0	0	0	0	0	0	0	0	0	0	0	0	0	0	0	0	0	0	0	0	0	0	0	0
MAST4-IT1	0.0455	0.0268	0.1232	0.2052	0.041	0.122	0.0706	0.1821	0.0616	0.1776	0	0.0723	0.0759	0.0009	0.1232	0.0678	0.0528	0	0.0475	0	0	0	0.1182	0.0948	0.0381	0.2478	0.0472	0.0396	0.017	0.0748	0.0404	0.0375	0	0.0755	0	0.0256	0	0.0258	0	0.064	0	0.1511	0.0481	0.0514	0.0564	0.0045	0.0626	0.0476	0.0277
NR2F1-AS1	0	0.0045	0	0	0.0109	0	0	0	0	0	0.0164	0	0.0196	0.0642	0.0135	0.0329	0.0835	0.0288	0.0113	0.084	0.0601	0.0153	0.1147	0.0193	0.077	0.0244	0.0367	0.0292	0.0153	0.1365	0.068	0.0593	0.0427	0.0959	0	0.0512	0.096	0.0042	0.0362	0.1599	0.1051	0	0.0418	0.0048	0.0521	0.0295	0.0972	0.0991	0.0225
AC009656.1	0.115	0	0.0658	0	0	0	0.085	0.1548	0.0409	0	0	0	0.082	0	0	0	0	0.0306	0.0186	0	0.0836	0	0	0	0	0.0341	0	0	0	0	0.0286	0	0	0	0.1935	0.0461	0	0	0.1208	0	0	0	0	0.0244	0.0777	0.0368	0	0	0
LINC02322	0	0.0998	0	0	0	0.0214	0.1374	0.6995	0.1809	0	0.1297	0.0261	0	0	0	0.0175	0.1542	0.0569	0.0925	0.043	0	0	0	0.2068	0.1288	0.0482	0	0	0	0.0439	0	0	0.0961	0.1974	0.0958	0	0.1274	0	0	0	0.0519	0.1184	0.129	0.0853	0	0	0.048	0	0
WWTR1-AS1	0	0	0	0	0	0	0	0	0	0	0	0	0	0.0231	0	0	0.0117	0.0248	0	0	0	0.0236	0	0	0	0	0	0	0.0118	0	0	0	0	0	0.0124	0.0388	0.0225	0	0	0.0347	0	0	0.0161	0.0081	0	0.0113	0.03	0.012	0
AL161804.1	0.128	0.1066	0.194	0.2308	0	0.0567	0.0279	0.2261	0.0288	0.1763	0.1561	0.1197	0.0553	0.1147	0.1431	0.0465	0.0228	0.0272	0.0221	0.065	0	0.0433	0.0628	0	0.0414	0	0.0226	0	0	0.1007	0.0598	0.0401	0.0669	0	0	0.0235	0.2715	0.024	0.126	0.0212	0.1252	0.0283	0.1874	0.081	0.0658	0.1251	0.0782	0	0.0291
GASAL1	0.2306	0.2748	0.4282	0.4855	0.6283	0.4448	0.8197	0.2174	0.436	0.3401	0.3604	0.3667	0.3698	0.6429	0.327	1.4118	0.9454	0.6823	1.1068	2.3339	1.1596	0.9892	0.56	0.9368	1.1547	1.099	0.5634	0.9902	1.7064	0.434	0.437	0.3101	1.0295	1.4309	1.3897	1.461	0.7534	1.0632	0.7834	0.7984	1.339	0.6021	1.5709	1.0306	1.5607	0.7124	0.7091	0.9847	2.5801
AC004672.1	0	0	0	0	0	0	0	0	0	0	0	0	0	0	0	0	0	0	0	0	0	0	0	0	0	0	0	0	0	0	0	0	0	0	0	0	0	0	0	0	0	0	0	0	0	0	0	0	0
AC092134.1	0	0	0	0	0	0	0	0	0	0	0	0	0	0	0.1013	0	0	0	0	0	0	0	0.003	0	0	0	0.0388	0.0813	0	0	0	0.0203	0.0388	0	0	0	0	0.0212	0	0	0	0	0	0	0	0	0.039	0	0
LINC00520	0.0122	0	0	0	0	0	0	0	0	0	0.0179	0	0	0	0	0	0.0071	0.0145	0	0.0069	0.0126	0	0.0121	0	0	0.0133	0.0127	0.0762	0.0022	0.0086	0	0.0005	0	0	0.0664	0	0	0	0.0273	0	0.0143	0	0	0	0	0.0241	0.0127	0.0347	0.0149
AC016644.1	0	0	0	0	0	0.0245	0	0.088	0	0.0332	0.1854	0	0	0	0.0623	0	0	0	0	0	0	0	0	0.0032	0.0676	0	0	0	0	0	0	0	0	0.027	0	0	0.0348	0	0	0	0.0275	0	0	0	0	0	0	0	0
AL583859.1	0	0	0	0	0	0	0	0	0	0	0	0	0	0	0	0	0	0	0	0	0	0	0	0	0	0	0	0	0	0	0	0	0	0	0	0	0	0	0	0	0	0	0	0	0	0	0	0	0
AL024474.2	0	0	0	0	0	0	0	0	0	0	0.0438	0	0	0	0	0	0	0	0	0	0	0	0.0166	0	0	0	0	0	0	0	0	0	0	0	0	0	0	0	0	0	0	0	0	0	0	0	0	0.0626	0
AC010761.1	0.05	0.1137	0.1947	0.1335	0.1385	0.1886	0	0.0389	0.0828	0.1274	0.0573	0.0813	0.0495	0.0751	0.1635	0.2382	0.0964	0.0987	0.0855	0.1275	0.0558	0.1318	0.1571	0.1476	0.2454	0	0.1339	0.0763	0.2685	0.0955	0.045	0.0173	0.0691	0.1533	0.1189	0.3501	0.0336	0.1262	0.0496	0.0015	0.1515	0.1842	0.0552	0.1264	0.1452	0.0691	0.1188	0.2281	0.1631
AC108751.4	0	0	0	0	0	0	0	0	0	0	0	0	0	0	0	0	0	0	0	0	0	0	0	0	0	0.0246	0	0	0	0	0	0	0	0	0	0	0	0	0	0	0	0	0	0	0	0	0	0	0.0151
AC004232.1	0	0	0	0	0	0	0	0	0	0	0	0	0	0	0	0	0	0	0	0	0	0	0	0	0	0	0	0	0	0	0	0	0	0	0	0	0	0	0	0	0	0	0	0	0	0	0.038	0	0
AC008011.2	0	0	0	0	0	0	0	0	0	0	0	0.03	0	0	0	0	0	0	0	0	0	0	0	0	0	0	0	0	0	0	0	0	0	0	0	0	0	0	0	0	0	0	0	0	0	0	0	0	0
LINC02771	0	0	0	0	0	0	0	0	0	0	0	0	0	0	0	0	0	0	0	0	0	0	0	0	0	0	0	0	0	0	0	0	0	0	0	0	0	0	0	0	0	0	0	0	0	0	0	0	0
LINC01568	0	0	0	0	0	0	0	0	0	0	0	0	0	0	0	0	0	0	0	0.0071	0	0	0	0	0	0	0	0	0	0	0	0	0	0	0	0	0	0	0	0	0	0	0	0	0	0	0	0	0
OPCML-IT2	0	0	0	0	0	0	0	0	0	0	0	0.0389	0	0	0.1358	0	0	0	0	0	0	0	0	0	0	0	0	0	0	0	0	0	0	0	0	0	0	0.0427	0	0	0	0	0	0	0	0	0	0	0
NDUFV2-AS1	1.8417	1.2216	2.3434	2.7723	2.1364	1.7121	1.9693	1.2286	2.5284	1.6657	1.6448	1.3094	1.1751	0.8279	1.3755	1.2295	0.7208	1.4967	1.189	1.1829	0.8227	0.9851	0.8403	1.5549	0.9707	1.805	0.7557	1.1139	1.5898	0.8753	1.2841	1.4959	1.2457	1.0975	1.964	1.935	0.9862	1.0642	1.3922	0.9422	1.1045	1.2191	1.2739	1.5949	1.2002	1.067	0.7458	0.8341	1.8608
AC018685.1	0	0	0	0	0	0	0	0	0	0	0	0	0.0878	0	0	0	0	0	0	0	0	0	0	0	0	0	0	0	0	0	0	0	0.0422	0	0	0	0	0	0	0	0	0	0	0	0	0	0	0	0
TPT1-AS1	2.9235	3.078	3.9021	4.604	2.8901	3.6511	2.3399	2.7716	6.7669	3.7979	4.5472	5.729	3.5337	1.4467	4.1015	1.9599	1.8622	2.1513	1.6654	1.2535	0.9896	1.3089	1.4468	2.0557	1.2648	1.553	1.7219	1.3837	1.1993	1.2934	1.2299	2.5817	1.4415	1.9404	1.1897	1.4328	1.6488	1.9452	2.3917	1.7864	1.7543	2.2174	3.3966	2.2219	2.1771	1.4382	2.3668	1.8184	1.3182
AL022332.1	0	0	0	0	0	0.0223	0.0743	0	0.0453	0	0	0.0264	0.0216	0	0	0	0	0.0428	0.1051	0	0.0149	0	0	0	0.0326	0.0362	0.0519	0	0.034	0	0.033	0.0103	0.0345	0.0314	0	0.0166	0.0168	0	0	0	0	0	0.0552	0	0	0.0126	0	0	0
AC097652.1	0	0.0929	1.9297	0.0411	0.0103	0	0	0.0401	0.0482	0.0915	0	0	0	0.0893	0	0	0	0	0.0148	0	0	0.0511	0.0139	0.0292	0	0	0.0611	0	0	0	0	0.0154	0	0	0	0.0318	0	0.0161	0.0211	0.0008	0.0332	0.0491	0	0.1149	0.0264	0.0536	0.0295	0.0305	0
AC025183.2	0	0	0	0	0	0	0	0.0173	0.0476	0	0	0	0.0458	0	0	0	0	0	0	0	0	0	0	0	0	0	0	0	0	0	0	0	0	0	0	0	0	0	0	0	0	0	0	0	0	0	0	0	0
LINC02028	0	0.0029	0	0	0.0423	0.0057	0.0008	0	0	0.0313	0.016	0	0	0.0146	0.0066	0.0195	0	0.0027	0.0234	0.0099	0.0075	0.0037	0.0088	0.015	0.0017	0	0.0038	0.0049	0.0218	0	0.0181	0	0.0076	0.0043	0.0038	0.0123	0	0.0167	0.0173	0	0.0123	0.0015	0.0187	0	0.0168	0.0214	0.0114	0.007	0.0113
AC008825.1	0	0	0	0	0.1444	0	0	0	0	0	0.0485	0.0985	0.0403	0	0	0	0.2579	0	0	0	0	0	0	0	0	0	0	0.0484	0	0	0	0	0	0	0	0	0	0.0417	0	0	0	0	0	0	0	0	0	0	0
HOXC-AS2	0	0	0	0	0	0	0	0	0	0	0	0	0	0	0	0	0	0	0	0.0288	0.0612	0.0304	0	0.053	0	0.0323	0	0	0.0993	0	0	0	0	0	0	0	0	0	0	0.0444	0	0	0	0	0	0.0208	0.0557	0	0
AL157911.1	0.0419	0.0533	0.0131	0.0864	0.0065	0.0179	0.0597	0.2806	0.1482	0.1611	0.123	0.1298	0.0291	0.0663	0.0269	0.1374	0.0817	0.0535	0.1596	0.3501	0.2361	0.0943	0.1223	0.0888	0.1835	0.1553	0.0673	0.0899	0.2936	0.1267	0.0335	0.0023	0.1325	0.0395	0.1937	0.1203	0.0288	0.0698	0.2558	0.1364	0.2037	0.0962	0.2081	0.0003	0.087	0.0248	0.0619	0.1513	0.2446
LINC00278	0	0	0	0	17.2403	11.7231	11.4736	10.6662	0	0	0	17.6177	21.648	9.6068	0	8.2032	7.6643	0	0	8.9542	10.305	8.88	6.0383	6.9034	0	0	0	0	9.9782	7.8289	6.886	6.9636	6.7077	0	0	0	6.6019	8.0769	0	10.2677	9.7007	8.3759	0	6.4909	0	6.3035	0	10.2126	0.0235
AC010542.1	0.1535	0.1984	0.2107	0.4757	0.3282	0.1258	0.0837	0.1593	0.0323	0.2117	0.4302	0.4147	0.3996	0.0249	0.0862	0.1909	0	0	0.127	0.0966	0.0556	0.1458	0.1209	0.0542	0.0486	0.0611	0.0914	0	0.1652	0.0876	0.0549	0.1517	0.0288	0.0286	0	0	0.2712	0.0634	0.0551	0	0.0901	0.2483	0.1907	0.0344	0.0679	0.0455	0.2903	0.0974	0.0735
SEMA6A-AS2	0.0469	0	0.0432	0	0	0.0832	0.0313	0.1843	0	0	0	0	0	0	0	0	0	0	0.0324	0	0.064	0	0	0.032	0	0	0	0.2686	0	0	0	0	0.0967	0	0.0507	0.0698	0	0	0.0463	0	0	0.0415	0	0	0	0	0.1178	0	0
AC079385.2	0	0.0432	0.0456	0.0469	0	0.0402	0.0538	0.0491	0.0749	0.0996	0	0.0276	0.0356	0.0349	0.0235	0	0	0	0.0362	0.0168	0	0	0	0	0	0	0	0	0.0355	0.0343	0	0.0231	0.011	0	0	0	0	0	0	0	0.0407	0	0	0.0529	0	0	0.0121	0	0
AC022469.2	0	0	0	0	0	0	0	0	0	0	0	0	0	0	0	0	0.032	0	0	0	0	0	0	0	0	0	0	0	0	0	0	0	0	0	0	0	0	0	0	0	0	0	0	0	0	0	0	0	0
AL513008.1	0	0	0	0	0.0419	0	0.039	0	0	0	0.0912	0	0	0	0	0	0	0	0	0	0.0307	0	0	0	0.2476	0.082	0	0	0.0304	0.0488	0	0	0.0222	0	0.0322	0	0	0	0.1164	0	0	0.0398	0	0	0	0	0.1666	0	0
LINC01046	0	0	0	0	0	0	0	0	0	0	0	0	0	0	0	0	0	0	0.0772	0	0	0	0	0	0	0	0	0	0	0	0	0	0	0	0	0	0	0	0	0	0	0	0	0	0	0	0	0	0.0517
FAM66A	0.1159	0.0945	0.3215	0.4114	0.0951	0.0599	0.1118	0.1081	0.4939	0.1576	0.3205	0.0046	0.0317	0	0.005	0.0151	0	0.0495	0	0	0.052	0.0238	0	0.0543	0	0.1088	0.0346	0.0699	0.009	0.0289	0	0.0799	0	0.026	0	0.1311	0.0172	0	0.2325	0	0	0.1798	0.1387	0.1244	0.0339	0.1598	0.0692	0	0.0095
AC114776.1	0	0	0	0	0	0	0	0	0	0	0	0	0	0	0	0	0	0	0	0	0	0	0	0	0	0	0	0	0	0	0	0	0	0	0	0	0	0.0077	0	0.0068	0	0	0	0	0	0	0	0	0.0083
[truncated: 9,645 more rows]
[truncated: 308 more columns]
