# Supplementary material for: Comprehensive Analysis of N6-Methyladenosine-Related Long Noncoding RNA Prognosis of Acute Myeloid Leukemia and Immune Cell Infiltration
Source: Front Genet. 2022 May 4;13:888173. doi: 10.3389/fgene.2022.888173 (PMC9115802; doi:10.3389/fgene.2022.888173)
Supplement: Supplementary file 10 [file DataSheet7.ZIP › supply metrial Raw data and code/m6aGeneExp.txt]

ID	TARGET-00-BM3897-14A-01R	TARGET-00-BM3969-14A-01R	TARGET-00-BM4203-14A-01R	TARGET-00-BM4404-14A-01R	TARGET-00-BM4473-14A-01R	TARGET-00-BM4508-14A-01R	TARGET-00-BM4616-14A-01R	TARGET-00-BM4641-14A-01R	TARGET-00-BM5682-14A-01R	TARGET-00-BM5751-14A-01R	TARGET-00-BM5756-14A-01R	TARGET-00-BM5759-14A-01R	TARGET-00-BM5776-14A-01R	TARGET-00-RO02176-14A-01R	TARGET-00-RO02177-14A-01R	TARGET-00-RO02191-14A-01R	TARGET-00-RO02201-14A-01R	TARGET-00-RO02205-14A-01R	TARGET-00-RO02208-14A-01R	TARGET-00-RO02209-14A-01R	TARGET-00-RO02210-14A-01R	TARGET-00-RO02211-14A-01R	TARGET-00-RO02213-14A-01R	TARGET-00-RO02214-14A-01R	TARGET-00-RO02216-14A-01R	TARGET-00-RO02224-14A-01R	TARGET-00-RO02239-14A-01R	TARGET-00-RO02240-14A-01R	TARGET-00-RO02249-14A-01R	TARGET-00-RO02265-14A-01R	TARGET-00-RO02280-14A-01R	TARGET-00-RO02297-14A-01R	TARGET-00-RO02327-14A-01R	TARGET-00-RO02356-14A-01R	TARGET-00-RO02361-14A-01R	TARGET-00-RO02379-14A-01R	TARGET-00-RO02380-14A-01R	TARGET-00-RO02391-14A-01R	TARGET-00-RO02395-14A-01R	TARGET-00-RO02401-14A-01R	TARGET-00-RO02417-14A-01R	TARGET-00-RO02431-14A-01R	TARGET-00-RO02434-14A-01R	TARGET-00-RO02441-14A-01R	TARGET-00-RO02447-14A-01R	TARGET-00-RO02462-14A-01R	TARGET-00-RO02466-14A-01R	TARGET-00-RO02485-14A-01R	TARGET-00-RO02496-14A-01R
METTL3	12.7901	12.4895	10.1924	10.8927	7.4732	10.2073	5.0566	6.7135	11.2928	9.9748	10.7186	10.1125	10.505	5.3963	7.3769	5.5949	6.934	5.6085	6.472	4.1236	5.3984	4.6084	6.2764	6.296	5.0135	5.476	8.0764	4.322	5.1145	5.4181	5.9666	7.8702	6.2598	5.7935	3.4045	3.6394	8.6405	5.8968	9.8652	7.5589	4.997	9.1064	7.6306	8.329	6.5056	8.0993	9.3033	7.0649	3.9506
METTL14	8.7428	11.624	8.1443	9.6779	7.9676	9.261	7.4487	7.0072	8.7154	8.7378	10.413	9.2397	8.4559	4.748	6.7104	5.2003	6.5749	6.3982	7.0576	4.542	6.1387	5.1084	6.5693	8.148	6.4431	5.9582	6.3723	4.8382	6.0743	5.4964	5.7805	9.1372	7.2836	6.67	6.0855	5.7424	7.4541	6.1597	8.6003	6.641	4.8753	9.4856	7.3585	7.7648	6.0943	7.0739	7.1041	6.7026	5.6793
METTL16	10.4409	9.9121	9.704	10.5127	8.5921	10.7836	8.791	9.2536	11.4051	10.2262	8.9603	9.3526	9.0174	5.7142	8.0124	8.3987	8.2173	9.158	9.8365	6.3906	7.1958	6.4683	6.6956	9.7369	8.7343	6.68	7.0101	6.6832	7.453	6.0016	6.4045	10.5406	7.49	9.5381	5.8089	6.5094	8.5478	6.7321	10.392	7.7443	5.9104	11.8107	8.1135	10.6357	8.0488	8.7934	9.5191	7.702	7.2806
WTAP	19.1102	18.9268	19.4956	21.2068	33.6578	23.6645	25.9686	24.1741	16.9974	20.5191	20.1493	21.2642	29.9678	15.5745	36.6975	21.8255	26.4474	22.5642	22.7804	20.1675	21.2019	17.5346	21.3362	22.5233	22.3787	20.6497	18.4032	22.4458	19.8316	17.3493	17.0364	25.2534	18.6571	22.1679	33.8704	26.3222	20.8055	25.5207	21.7493	20.1182	20.2747	20.5634	22.5855	24.7637	20.8806	21.6039	19.0734	20.2171	20.5329
VIRMA	9.7391	11.312	8.3749	10.2855	9.904	9.9391	9.9761	10.3365	9.0372	10.2591	8.4748	9.5002	9.264	6.5511	9.9691	7.2174	8.4272	9.2099	10.1203	6.5118	7.4082	7.3182	7.7632	9.8137	7.8983	6.413	8.2224	6.6513	7.8557	7.4312	7.3377	10.3203	7.7215	10.2667	7.4883	6.3714	9.4919	8.4577	9.5673	7.3788	6.2247	11.2923	7.5418	9.5681	7.3502	9.2067	10.1529	8.3273	7.02
ZC3H13	9.0169	10.5689	11.8683	10.2113	6.7144	10.0103	7.4749	7.279	10.8023	9.99	12.4255	8.6302	7.5873	6.8093	7.8135	7.6463	7.6388	8.1448	8.2209	6.3029	7.7325	7.8792	8.391	9.6753	7.4534	6.7807	7.4622	6.2095	7.3272	7.3471	8.4131	10.1409	8.6362	8.9741	3.8208	5.5327	8.9297	6.4805	8.6986	8.1136	7.4001	11.3432	7.0967	8.6585	5.7605	8.3159	9.2044	8.0514	7.2026
RBM15	19.1719	17.7041	21.6177	19.5979	24.0598	23.2551	18.2346	19.7641	21.1418	22.4456	22.407	22.5508	28.2209	13.4361	31.5271	22.7734	26.893	23.195	20.6383	13.1881	15.8117	13.0342	16.9878	23.9519	23.6932	17.7357	18.6796	15.1766	22.6893	17.5005	14.7661	27.8031	20.8354	28.9734	22.1499	20.9575	22.2693	21.7857	27.791	19.1212	15.8687	27.1738	20.5159	21.5928	18.1139	21.3447	23.2305	23.9705	19.2068
YTHDC1	17.9215	18.777	23.7286	21.5341	26.4437	22.5188	26.063	24.9262	20.1123	21.62	22.9009	21.7428	21.8243	15.2148	21.1081	17.0139	20.1614	18.5993	16.8814	16.6838	15.3481	15.1308	17.2393	19.557	17.0543	18.269	13.414	14.9404	15.0156	15.6566	14.8111	19.2398	20.05	22.1738	31.8109	26.4771	16.6871	20.4345	20.636	17.5562	18.2144	18.5046	20.7699	23.8218	18.507	17.9969	16.887	18.9768	24.1146
YTHDC2	9.2456	9.5733	8.5821	10.7471	9.1487	10.942	8.0697	7.9819	8.9558	9.7245	9.6094	11.0488	10.0934	6.042	9.2855	5.9677	8.2098	7.7228	6.8134	5.2592	4.9521	6.2996	7.3114	6.5237	6.5452	6.3299	7.1955	6.3148	5.608	5.2085	6.4678	8.2682	7.1491	8.4472	5.2662	6.335	8.2857	8.0555	8.5396	8.3297	7.1425	8.3099	10.4766	8.0757	7.387	7.8378	8.4702	7.0105	6.8404
YTHDF1	19.2885	17.5713	17.2096	14.9775	14.961	17.8705	14.3011	14.6463	15.9277	16.7545	15.667	14.3813	14.1152	15.7802	12.6394	14.5265	14.6532	13.6011	17.8187	15.0379	16.833	16.1044	15.4482	18.1911	15.9808	14.3747	14.9395	15.3963	18.1461	16.1192	16.2696	16.8826	15.7141	14.813	15.7201	14.292	17.1904	14.1825	16.0524	13.9902	13.949	19.0122	16.1302	18.2824	16.1774	16.7805	16.8201	17.3081	16.2957
YTHDF2	28.2756	27.7492	18.7542	22.6006	24.987	26.9153	24.3659	23.1323	23.4282	25.0503	20.701	21.5452	23.033	21.507	22.1163	25.0384	24.9273	25.648	29.5627	22.359	26.3635	23.4838	22.6372	31.9348	30.8005	22.0982	23.9073	23.7992	29.0648	22.9496	21.5254	30.0542	23.4042	28.8722	22.271	20.5504	29.0187	22.2107	25.9035	21.2877	18.3296	32.8382	22.5905	30.3983	25.5154	27.5232	28.4534	26.9013	24.0233
YTHDF3	19.4272	22.2033	17.1315	22.1139	29.7037	21.8798	28.6643	24.6531	17.1559	20.0612	19.4358	21.1425	23.6126	28.2857	30.7619	22.3496	25.8923	25.7039	26.0687	35.1273	27.2937	28.154	26.9025	27.4956	27.5202	28.4498	24.6456	26.2027	30.9178	28.3362	25.2815	21.9951	24.3424	27.3655	42.9386	40.4628	27.4816	30.4538	22.8911	24.0686	26.0682	21.0256	26.3715	25.696	28.5004	24.3131	20.3137	28.5136	28.1726
HNRNPC	47.8164	46.7639	45.3341	52.0887	61.459	52.6478	54.7392	58.8877	45.2729	50.5501	49.9063	48.0773	51.3509	43.2863	50.0199	44.5833	50.259	53.0214	58.9915	55.4052	55.9456	48.119	49.8112	54.7664	55.8819	51.0998	47.1244	49.4387	49.7172	45.3083	48.3435	57.2972	53.2959	56.8946	66.1356	64.2964	50.7842	50.6123	52.7297	51.1316	46.9377	57.941	51.9925	54.696	54.0571	54.0048	48.9482	54.3113	52.362
FMR1	13.4743	15.2512	12.8401	14.7627	16.1533	14.4924	18.9925	12.1494	13.788	13.0599	13.8347	15.4313	13.5885	10.9299	12.7883	9.1598	10.4571	11.504	12.6124	11.8835	11.3134	12.5202	10.6486	13.1382	10.775	11.8147	11.0701	10.4102	10.1526	10.7445	10.1631	12.9667	11.1603	11.8978	11.9225	13.0506	12.4825	12.8248	10.7678	11.4948	12.2163	11.8888	12.6595	14.9619	11.9857	12.4222	11.7499	11.6364	11.7653
LRPPRC	20.5689	22.7952	16.3995	18.663	20.7851	24.2396	16.9363	20.6986	16.3781	20.2705	15.6006	18.0705	21.8032	15.9019	20.3971	20.989	23.8528	27.4538	34.073	16.9704	26.7423	16.4356	18.979	26.0567	24.2781	17.3517	22.7879	19.8437	21.9016	19.005	17.5867	30.7722	24.0001	28.1362	13.0535	15.8286	28.3743	19.612	28.813	24.4493	14.4063	33.8404	21.5989	22.0697	20.6404	24.6032	17.1732	24.7241	17.4546
HNRNPA2B1	93.2228	102.7582	126.4148	109.1824	112.0152	108.7605	114.4544	170.4044	93.3387	123.4601	127.0014	119.4363	132.6899	96.4325	120.8013	86.0666	106.1943	100.2347	107.9457	105.5982	99.1788	97.6712	107.3692	97.101	108.4241	98.2313	93.1343	87.0165	85.6155	89.1623	92.2569	122.467	100.1494	118.6004	110.3015	109.5461	104.0769	104.8069	108.6954	116.3442	97.1767	111.0234	102.4069	97.6419	94.1233	103.079	97.102	126.1495	112.6521
IGFBP1	0	0	0	0	0	0	0	0	0	0.026	0	0	0	0.0091	0	0	0	0	0.0189	0.0176	0.0093	0	0.0179	0	0	0	0	0	0	0	0	0	0	0	0	0	0	0	0	0	0	0	0	0.0231	0	0	0	0	0
IGFBP2	0.311	1.5155	2.2774	0.3355	1.9604	1.0731	0.2466	1.4549	0.4137	1.0086	0.6576	0.2396	0.4232	1.8531	0.2721	1.5467	0.871	0.3513	0.5151	0.3595	2.162	0.6526	0.8483	1.4546	0.6027	1.0835	3.2575	0.3384	0.4945	4.6026	3.4	1.0564	2.2253	2.4918	1.9664	0.7691	1.423	0.7408	0.3462	1.5161	1.6305	2.0715	0.5538	0.2804	1.0438	0.2631	1.6777	0.4801	0.3478
IGFBP3	1.0561	0.2917	1.0534	1.2439	0.3693	0.2947	0.6276	0.5042	1.3554	1.5202	0.3718	1.0735	0.8406	2.8444	0.709	1.7818	2.4999	0.6509	1.9422	0.9638	1.3677	1.6546	2.3893	0.6707	1.6258	0.2769	1.8789	1.6145	1.6471	4.0226	3.0862	1.9888	1.8759	10.1956	0.312	2.1051	3.2204	1.4712	0.8885	3.6253	1.7608	0.3798	0.4983	1.5379	1.4037	2.6678	3.6145	1.6328	1.2711
RBMX	40.1627	41.5162	32.6363	34.2189	38.8258	40.608	32.8864	37.1558	31.3495	37.3742	31.4396	33.5942	35.6999	29.1986	39.9675	33.227	41.6834	39.1126	43.5608	31.6059	37.7054	30.0533	34.8353	46.3727	46.6397	34.7854	34.3062	35.0221	34.694	30.4377	33.0176	52.194	37.4617	44.7458	29.8673	32.5717	42.4962	35.0005	44.4569	38.0234	26.4625	47.807	33.219	44.5163	34.6383	43.2895	41.3617	39.1671	31.6205
FTO	3.9484	3.8735	3.6353	4.0144	3.0606	3.6872	3.3651	3.781	4.3312	3.5869	3.9118	3.4196	3.6125	2.7355	2.8726	3.4249	3.0738	3.1842	3.6423	2.865	3.3248	3.1587	3.1285	3.8671	2.5472	2.9806	3.0001	2.977	3.5133	2.8902	3.1622	3.8511	2.9873	3.1342	1.6432	2.3388	3.6329	2.5511	3.372	2.8417	2.8297	3.901	2.9262	3.6635	3.103	3.483	3.6096	3.1723	2.6223
ALKBH5	43.1045	40.2381	31.6325	29.9122	31.574	35.5974	34.5207	34.5105	34.5934	33.0733	26.9781	30.7993	28.9801	33.7736	27.6588	39.0489	35.7711	36.0557	42.7742	36.2028	41.4269	35.144	32.3832	46.4799	46.0282	38.4009	34.0021	34.2321	43.225	34.9402	34.0985	38.7405	35.903	41.0247	28.7626	36.0548	40.7511	34.9211	37.835	34.2365	30.1032	44.1463	32.9393	43.2306	35.6932	40.222	41.8019	38.1062	34.6455
[truncated: 308 more columns]
